# Supplementary material for: Patterns of genomic variation in Coho salmon following reintroduction to the interior Columbia River
Source: Ecol Evol. 2017 Oct 30;7(23):10350–60. doi: 10.1002/ece3.3492 (PMC5723619; doi:10.1002/ece3.3492)
Supplement: Supplementary file 1 [file ECE3-7-10350-s001.txt]

TagID	SNP-Position(s)	Tag-Summary
14	21	TGCAGGCTCTAGTTTTATCT[TA]ATCTTGGTTATTGTCCAGTCATGTGGTCAAGTGCTGCAAAGAAGGACCTAGTTAAGCTG
25	51	TGCAGGTTTTCACTCCAACCGTAATTTAGCATTTCTGATTCAGCTAGTTA[AT]GGTCTTGTTAAGCAGCTAATTAGTAGAAG
174	30,34	TGCAGGCATGACAATGCCACCAGCCATAC[GT]GCT[TC]GTTCTGTGCATGATTTCCTGCAAGACAGGAATGTCAGTGTTCTTCC
335	57	TGCAGGTTTTCTCTCCAACCTCAGTTGTAACTAACCTGATTCAGCGTATGAACCAG[CA]TAATTATTAGAATCAGGTGTGCT
345	59	TGCAGGACACTTCTCACTAGCGGCCTAATCCTATCAGATCTCCTAACTGGATCAGAGG[GA]GCTTCCTCAGCGGTAGTGAGT
357	43	TGCAGGAGAGCTTTAGTTCTGCTTCTATCTGAAATGGACTAT[CA]TGTTTTGAATGCATGCGTTCGAGGGAAAGCTTAACAA
361	33	TGCAGGAGTTCTGCCTTACTGATGGAAAGCAG[GT]GCCGAGGTACACACACACACACACACCGTTACAGAAAAACAGAAGGT
391	57	TGCAGGTTCAAAGAATGTGACCTGAGAAAACATCATAGTTAAAGCCCCTGAGTGGC[AG]CAACGGTCTAAGGAACTGCTTCT
393	74	TGCAGGAGATAGTTGACAGGTACAAAAAGGAACTTCTCAGCTTGTCAAATCATCATTAAAGTTATTCATTTTC[AG]TAACAA
539	55	TGCAGGCAATGTTGAATGCAAACGATTAATTCAAAGGATAATTTGTAATGGTTG[TC]GGTATTTATGTTTGAATATGTGTGC
541	43	TGCAGGAGGAATAAACAGAATAATTAGGAAAAGCAATCAAGC[TC]CTTACTAGATGTATCGTTATGGGAACAAAGAAACAAT
606	32,68	TGCAGGGTTAGACTGACTTTATGACATAACC[TC]TCCACAGTATGTCTGCTACTTATCTAATTCATCTA[TC]TGTCAATATGTC
620	27	TGCAGGTGAAGAAGCTAGATATGCAG[TG]TCCTGGGCTGGCATGGTTAAGCGTGTTCTGTGGTTGTGAGGCTGGTTGGACAT
625	43,73	TGCAGGAATTGGGGCTGGGAATAAAAATATAGGACAAAACAC[AG]CATCACTACAAGAGAGACACCACAACACT[AC]CATAAAG
654	11	TGCAGGCATT[CA]AAATCATTATTAAATGAACAACCTATAAGGAGAAGAAATAAAAAGAACTGGGAAAAAACCACTTGTGAT
668	7	TGCAGG[GC]AGAGAGAGAGAGGGAGGGAGAGATGGGTTTGGACATATTACTGACTGGAACAGGGTTGGTCTTTGAGTGTGGA
674	26	TGCAGGAACATCAGCACAGGTGGCA[AG]AATTGGTGGCTTTGATAGAAGCATGCAAACAGGCTGAAGGAAAAACAGCTAATA
808	19,27	TGCAGGTTTTTTGAGCAT[GT]ACAAATT[CG]GGGATGGTAAAAGCCCATTGAACCATGTTGCAAATGCACAGTGAATTTGCAAA
859	8	TGCAGGA[GA]GGACTGGTGCACTTCACAAAATAAATGGTTCCAAATGGGTCTTCCAAATGGACAATGACCCTAAGCATACTT
959	9	TGCAGGCT[CA]TAGTTTTATCTTATCCTGAAGAGGAAAAAAAACCTAGACAATACAAAAACTAGGGTACCCACCCTAGTCAC
1003	50	TGCAGGCTTTCTCTGATCTAAGGATTTCAGGGCTTTGTGTACCACCAGC[AC]CTGAGAATGGCAAAAAGCTAAAAGTTTGAC
1053	38,63	TGCAGGAAACTAGCGTGATATTCAATGGAGGAGCAAT[TA]TTGGACAACCAACCGTTCACTTAC[CA]AATATGTTATAGTAGCT
1079	47	TGCAGGAGGCCTGATTAGAAACGGATGCAATTTGGCTTTTCCAGCC[GA]CAGAGTTGAGATCATTGAAAATGGAAGACGAAA
1095	67	TGCAGGAAATGAACTGATGCTTTTCCAAATTAGGTTTACGTATAGTAATAAATAAGCATTGCATGA[AC]ATTTCACTGAATG
1100	50	TGCAGGTTACAATTTCCCAAGGTTGCAAAAAACTGTTGAACTGCTCTAC[GA]TACATACAAAAGTTGGAATGTTAATACCGA
1223	43	TGCAGGAGTGGAGACACTTCCCCACCCCCATGCCCATGCGAC[TA]CACGCACTACGCTGCTGTCCAGGTTGCTCTGCGTCCT
1267	72	TGCAGGTCTTTTGCACAGCAATATAATTCTGGGAGTGTACTGACTAAATACAAGAAACCTTTAAAAAACAT[CA]ATGACAAA
1364	41	TGCAGGTGAGAGACTTCTGCTCTTCTGCTATTCTCTCAAG[TG]AGCCCACACACACAGTGCAGGATAGATCGTATCTAACAT
1373	18	TGCAGGGCCCAGATCTT[TG]TTTCATTGATAATTTTGTGTCAGTGTCATCAGGCAGGGTAATAACAGTATAATTTCCTTAAC
1396	23	TGCAGGAAAGGGCTACAATGGG[AT]TTGAGTGAAGTAGCAGCAAATATGTTGAATGAGCAACTGATGAGCACCGAGAGCCTC
1436	14	TGCAGGGTTGAAA[TC]ATGTTTTCTCTCTTTGTTTACGGATGTGCTACTCTCAGATTATAGCATAGTTTGCTTTCGCCGAAA
1560	62	TGCAGGGAGTAATCATGGGAGAGAAACGGCAATTACAGCACTGAGCGTTCCAAACAATTAT[GA]ACACCAATAAAGCAAAAC
1579	69	TGCAGGAACTCTGGGAAAAGTTTGGAGATCTGTCAGCTGTTTTGCTTTTCTCTCGATTAAAAACTACA[AG]CACTAATGAAG
1601	32	TGCAGGAAGCAACCATTTAAAAACAGTAAAT[TA]GTTTTTGAGATAGCAGAAACGCCTATGGGTTGGATCTTCTGATTATTG
1635	67	TGCAGGGGAAAAAGGACTGAATAAAACAGTAATATAATCTGAACCAACAATGTGAGATAAATTGTC[CT]TCGTCATAGGATA
1661	28	TGCAGGTTTATTATATCCACGACCGCT[CT]ATCTCTACCGACACTACGCCACAAGACATGAGCAGTGATCACATCGCTCCAG
1712	16	TGCAGGAAACGTTAT[GA]CTGAAGTACTGAAATTCCCATGGAAGAAAGTTGTTTCTTAAAGCCTATGTTACAATGTGAGAAC
1790	71	TGCAGGCTGCAATGTTTCTATTTGTTGGCTTTATGTAGGCTATTTTTACATAGTTGGCAATTAAAATGTA[AC]GATTTTTAT
1824	70	TGCAGGCTCTCCTTCACTGCAGCCAACTCGAGTAAAACATTTAAACGTGTTAACGCTCGCAAGGCTGCC[GA]GCCCAGACGG
1845	43	TGCAGGCTCTACTTTTATATAATCTTGATCATATGGTCAAGT[GT]TTGCAAAGAAAGACCTAGTTAAGCTGCATCTGAACAG
1952	68	TGCAGGCTGTCTCAACAGATAATAATGACAAGAAAGAACATTCTAATAGTGTAAAAGGCTTAGTTGA[CT]GCTTAAAGGTTA
2065	74	TGCAGGTCTCGACAGAGATCATTGCGGCGCAGTCTGCATTTTTCATGCTAAGGGTGGGAACGGGCGGTCAGGA[GT]TAAAAG
2087	46	TGCAGGGAGGCTTTTCAGAATGACTTTTCGTTGCGTGTTACCTTT[CA]ACTATATATCCTGTCAGTAAAATGAGTGTAGAAT
2137	47	TGCAGGGTAAATTGTTTAAAACAGATATGATGCTATGATAAAAGAG[CA]CGATGAAACGATGGGAATGAAACGATGGGAATG
2143	24	TGCAGGTAAAGCCCTACCGTTTT[AG]TTTTAAATCTCTCTAAAACGGTTTGCCACAGGCGAATTGTCCGAGGGCAGACCGCT
2167	19	TGCAGGAAAGTATCATAC[AC]GTTTAGATTCACACAGAGGGTTTGAGAACAGATGTTTTATTTCTCTCTTTCTCTGCAGTAT
2189	56	TGCAGGGATTATATTTGAATAAACAACTCAAATATGGTCTGTGGTAAACACAGGT[TC]GAGGAGATCTCATACATTTTGTTC
2258	54	TGCAGGCAAATTTTCAGGTCCGGACCCGCGGAACACCCAAAATAAAACACTTA[AT]AACAAAAGTCTTGAAGTTTTAAGAAG
2266	35	TGCAGGCGCGACACAAAACGCAGAAATAACAATA[TC]ATTTCATGACTTACCTTTGATGAGCTTCTTTTGTTGGCAGTCCAA
2330	18	TGCAGGAAACAATGCAG[GT]GGGAGGCATTAAGTGTGGTTGGTGTGTGTGTGTGTTTTCAACATAACCTTGAGCTTCATCTA
2396	19	TGCAGGTAGAAAATATCC[CT]GATAAAAATGTATATCCTATAAATCACATTGGCTGCACATGGCCTGTCTACAATGATCTTT
2416	36	TGCAGGGTTGAAATATGTTTTCCCTCTTTGTTTAC[GA]GAGGTGCTACCCTCAAATAATAGCATTGTTTGCTTTCTAACAAA
2430	13	TGCAGGGAGCCA[AT]GTCAGTATTGAACCAAAACATGTATTTGTTTATTTGGATCCCCAGTAGCTTTTGTAGAAGCATCAGC
2439	32	TGCAGGAATTGAACCTACGACCTTGGTGTTT[CT]GCACAATTTTCTTACCAACTGAACCACTCAAACAGTTACTGACCATGC
2461	40	TGCAGGTTGGTGCTGATTAAACATATTTTATTTTATGTA[CT]GAACCACTATTTCACTGATATACTGCACATAAAGTTTCTT
2478	11,20	TGCAGGTAAA[AC]AAATATCC[TA]GATAAAAATAAATATCTTATAAATCACATTGCTACACATGGCCTGTCTGCAATGAACTTG
2554	27	TGCAGGTTCTGCTTCAAGAACGACTT[CA]TGTCTCAAATCTGAAATCACATTTCATAGTTGGAGTTATGGTTTTGAATCTGC
2778	26	TGCAGGATCATAAAGTCAGTGCACC[AT]TTTTTCCCTTTTTAAATGGTCAAGTTTATTCTGGTGGATGTGGCAGACAGACAA
2789	43,61	TGCAGGAAATGTCAAATCTGTAGTGCATTTGAGGTATAAAAA[GT]ACTTCCACTTTGAAATT[TA]CAGACTTGATTTTCCTTTA
2796	62	TGCAGGTGAACTCGAGTTTGATTTTGTGTATGTATGTGTGTGTGACTCTGTGTATTTTTTG[TA]ATGCTTATTTTATCAAGT
2805	12	TGCAGGATTCA[CT]AGACTGTCAACAGCTGACATTCCATTCCACACTGTATCCTGCATTGAAAATCGAATGGATTTCCCATC
2834	11	TGCAGGATAC[AG]GCTTGATGCCATTAGTCACTGTCGTTTAAACAGACAAGTTTATTTTGATTGGGTATGTTTGTAGTTTGT
2922	30	TGCAGGTTGTACACCCAACACTGTTGCAA[TA]TAAACCAAACGAGTGCTCACCGTCGACCAAAAGATGGTTTAGTATTGAAT
2959	56	TGCAGGCAGCAATGCAATTGCACGCTCCATCAATACTTGAGACATCTGTGGCATT[GT]TTGTGCACATTTTAGAGTGGAATT
3008	10	TGCAGGCAA[AC]ACTGATTCAAACAACGTATTTGTTTTGTAATCATGGTCAGGTTGTATACTGACTCTAAAAATACATATTT
3010	28	TGCAGGAGAAATCTCAGAAACAAAAGA[GC]TAATCAAATGAAGTTCCTAGATCCGTTACAATTTGTGTATGAGTATGAGAAG
3062	22	TGCAGGTGAAATAGCCCAGAG[TG]TCCTTGGCTGGCGTGGTTACATGTGGTCTGCGGTTGTGAGGCCGGTTGGACGTACTGC
3068	42	TGCAGGCTACAATGATTTTTGTTGTTGTCTTTATGTAGGCT[AG]TTTTTACATAGTTGGCAATGGCAAGAGAAGTTACTTTT
3078	10	TGCAGGAAT[TG]AATACATTCATGAATTAATGTTATGGACAGTGGTACAGGGTCAATAGTAAAATACAATCTTCATCATCTT
3126	54	TGCAGGCTCAGCAGTCTATTACACAGGCATGGTTTATTGCATCACTGATTAAT[CT]ACTCACCTCCCAGGGCTGAGCTAGCA
3129	28	TGCAGGTGTGACATAGATTACGACCGA[CT]CTGAAATCAGATTCAACTCTGAGATAAACATCCATGCAGCCTTTCATCAAGA
3156	7	TGCAGG[TC]AACATCAGAGCACAACATTCTTCGATACTCTCTCATTGGGCACAGTAAACATATTATTTCCGGAGTTATTCCT
3199	28	TGCAGGACACTTGCAGGTGAAACCGCC[GA]ATGGTGTTGACACACAGGAACTGACAGTTGTGCTGCTTGGTGGAACACTCAT
3238	15	TGCAGGTAGAAAAT[GA]TACTGATTTAAAAATAAATATCCTACAAATCACATTGGCTACGCATGGCCTGTCGGCAAAGATCT
3380	15	TGCAGGGTTGAAAT[AG]TGCTTCTCTCTCTATGTTTCGCCGAAAAGCCTTTTTGAAATCTGACATGTTGGCTTGATTCACAA
3452	16	TGCAGGTTACTAAAT[CA]AATTTGGAGTGTTATGCACATTCATTCTGACCATGATTTCATGGAATTGATCCATTTCATAATT
3612	31	TGCAGGGATTCACAAATCCACAAACAAAAT[TG]ACAAGAATGGTAATTTAACAGCTTGAAAACAGACGTAATAATGCAAAAC
3651	73	TGCAGGCAGAATTGAGCCATTTCTCCTGAAATAGGCTTGCTGCAAGGTCCAAATGGTTTATATTGTAAACAT[TG]TATGAAA
3702	27,58	TGCAGGCTGCAATGTTTTTAGTTGTT[GA]GCTTTATGTGGGCTATTTTTATATAGTTGG[TC]AATAGAAGTTACTTAGAATTTT
3718	12	TGCAGGTTTTT[TG]GAGCATGTCAAATTCGTGATGGTAAATGCCCATTGAAACATATTGCAAATGCACAGTGCATTCGCAAT
3740	74	TGCAGGCAACTTGTGCAATACGTTTAGAAGATAAAGATCTTCATTTCACCCATGTCACATCATTGTATTTTTT[TA]AAGAAG
3799	44,60	TGCAGGTAGAGGCTGATATAATCGAACATAATGTCTTACTGAG[TC]GCAGCGAGAGCACTG[CT]TCAGAGCGGCACTGTTCAGA
3893	35	TGCAGGGGAAACTAAACAAACTCCTGGAGGTTTT[TG]TTCAACTTAAACCCCTGGCCTCACACATGCACACTGACCTGAGGA
3899	12,56	TGCAGGCATAA[TC]CATATTCAACTGAAATATAAGTATGTGCGACATAATTAAACTT[TG]AATAAATTAAAATTGAAACAAAAC
3919	74	TGCAGGATTCAAAATCAAATAAAAGTATATAAAAAACACTGTCAGCTTTACAAAAACAATAAACCGAGGTCTC[GC]ATCAGC
3934	36	TGCAGGTAATAATTTTGTTGGACAATGTATACCAT[AG]CGTATCCTGTACATACAACTAATAAAACTTGAAATCTGAAACTT
3948	32	TGCAGGAGCGGGACAGAAGTGTTAACAATGA[AC]TGTTATATGGCGTTACAAAGAGGATGACTTTCCCATTCTCCAGGAGCC
3996	41	TGCAGGCGCTACACAAAAAACGCAGAAATAAAATATAAAA[CT]ACGCCTTACCGTTGACGAGCTTCTTTTGTTGGCACTCCA
4014	52	TGCAGGCTGCAATGTTAATTTTTGAGCTTCATGTAGGTTATACAATTTTTT[AT]AAACTTAGCAATGGCAATAAAAAATATT
4039	18	TGCAGGGAGGAAGAAAA[GT]CATTCTAGTCCAGAGGTTATCAGGGAGGAAGAACAGCAGAAATGCATTCTAGTCCAGAGGTT
4048	72	TGCAGGCTGCAATGTTTTTATTTGTTGGCTTTATGTAGGCTAATTAAAAAAGTAACTTTCATGGCAATGGC[GA]ATGAAAGT
4085	48	TGCAGGGAAGTCATGCCCTGTTTTGTATTCGAAATGGGGGGAGCTTC[TG]CTGTGTACTGCAGTAGAAAAATACCCAAACAG
4289	18,48	TGCAGGCTCTAGTTTTG[TG]CTTATCTTGAAAATCCCAAATTGTTTGCA[TC]AGTCAACTTACGCACTGCTCTGACACACACAG
4317	26	TGCAGGTGATAATTGAAGGCATTCC[CA]TAACTATGTGTCTCTGTGTTCTGTGTAGCAGGCGTTGGTTGCAGGAAATGAGTG
4420	59	TGCAGGAGCTCAGGTGCCAGGTTTGTTTAAAAAGTAAACAAAATCATCAAACAATGTT[GC]AATGATCGCTAGTTACCTATT
4463	15,16	TGCAGGAATTTGTA[GT][CT]CTTGCTGAGGTCTTCTCTGTTGCTAATTTGCATTTAAAAATGTTGAAAGTAAATTGAGGCGAAA
4522	65	TGCAGGGAGAGACATTACTCAAGTCAGCCAGATAACGTATACAGTTGAAGTCAGAAGTTTACAT[AG]CACTTAGGTTGGAGT
4692	21	TGCAGGAGGCCTTCTGTCTT[AT]TGGTAGGTCTTCATTGTAAATAATAATTTGTTCTTAACTGACTTTCCTAGTTAAATAAA
4695	38	TGCAGGTTTTGTCTAGTTCCCAGTTTGTTCCAGGGAC[GA]TCCCCAAGAAAGTTAAGAACTTTGTGTCATGTTCCCCTTGAT
4713	62	TGCAGGAATAAGAAATTAGTCAATTCTAGAGTAACTGTTATGGACAGGGGAGTAAAATTAA[TC]ATTCTTTAACCTTTTGGT
4866	60	TGCAGGAAGAAGATTTTTATTGTATTCATATTTGTAATTGTACTTAAGGATTCCTCCTA[GT]AATTTTACTTTAAGGTTACC
4880	43	TGCAGGGTTGAAATATGCTTTCCCTTTTCTTTATGGAGGAGC[TC]ATCCTCAGATAATAGCATTGTTTGCTTTCGCCGAAAA
4902	10,19	TGCAGGAGC[GA]AGTCACTG[CG]TCTGATGTTTGCATTGTCATGCCAAGGTTCTTTTCACTCTAGGCAGGCAACACTGGAGTTA
4925	8	TGCAGGG[AC]ACCTGCAAGTTGGTACGATGTATACCATACCTATCATGTACTAATACGATTTAATAAAACTTAAAACAAAAT
4948	39	TGCAGGCTGACCTCGGTTTTCAGTTGAAAGGTGTTTCC[TA]CTGACACATTGGTGCTGCTGGCTTCCGGGTTAAGCAGGTGG
4969	68	TGCAGGCGCGACTCAAAACGCAGAAATAAAAATATTATTCATGTCTTACCTTTGACGAGCTTCTTTT[GA]TTGGCACTCCAA
5015	17,48	TGCAGGTTTAGTTTTT[TA]GTTTTTCGTGGAATAGAAACACCATAATAT[GT]AATCAAATTAATTAAGCTTCATTTCTTCAAAT
5048	45,69	TGCAGGCTCATGTTACTTTTGATTTTGAACCCCCATTGTTCAGG[GT]ACAAAATCAATCACAATCACTTG[CA]TCAGTTTAGGT
5090	30,31	TGCAGGATATTAAAGTTATCTTTTATTAA[CA][AC]TTTTCTTCAGATTGTGTGGTTAGCTCGCTAGCATTATTCAGGGCAATGG
5101	54	TGCAGGTATAATGTTTCTATTAGATGCTATAAACTTGTATGAGCCCTTACAAC[CG]AGGCCTTATAATACGGTTTATAATAT
5156	45	TGCAGGAAGTGCAATTGAAGGATTTCCTTCAACTTTATCGGTGG[GC]TAAAAAAAGACACAAATGAGGCTGGAAAACATTTG
5163	42	TGCAGGTATGATGCTTCTGTGCTTCAGTCTTACTTTAGTGA[AG]CTGATGTAGTTTCCCCATCCTTCTGTTTAATGGTGTGA
5165	49	TGCAGGATTTTCTTCAATAAATGTTCACTTTCTCCGTCTCGTGTTTTT[AT]AAAAACATTTTTAATACTTGATATATGTATT
5199	29	TGCAGGTTGTCACTGCTATTGTGTGCTC[CT]CAAGACAACATGGATTTCGATTTGGCTTCAGGTAATTCTTGATTTCATGAA
5284	49,57	TGCAGGTTGAATGCTTTGTGACTACGTATAAGCACGTCTTTACAATAT[CT]ATAATGA[GT]GATTAAAACGTGTTGTGTATTTT
5285	47	TGCAGGCTGTAATGTTTTATTTGTTGGCTTTATGTTGGCTATTTTT[AT]CATAGTTGGCAATAGAAGTCACATTTAGATTCG
5369	38	TGCAGGTCCTGATCATCTTGAGCCCTGCTTTCTAAAA[CT]GGGCAGCTGATTTCATAGCTGAACAACTTACATATCAGGAAG
5401	30	TGCAGGATTTTTTTCTACGGTAATACCAA[AC]AATGACAATATAAATGACAGTTTTCCATTACAGTGTAGGGAAGAAGGTGT
5439	11	TGCAGGCGAA[TG]ATTCATGGAGCGGAGGACATCGGTGATGCTCAGCTCGTCGCAAGTTTCTTTGAAAGAACTTGTGCAGCT
5453	36,70	TGCAGGACAAGGATTCTCCTGATTTAAAAAATAAT[AC]ATCTCTGAGCTAATATCCTGCTATTTGACATAT[TC]TTGCCATGAG
5456	73	TGCAGGAAGAAACTGAATCATCAGCAGTATCATCAAATTTACATCTAATCTGTGTTCCTCTTAAACATATTC[TC]GATTGTT
5575	17,68	TGCAGGAACCTAGAGA[GA]AGAGATGAAAGGAAGAGAGAGAAAGGAAGAGAGGGAGTAACAAAGAAAGT[GT]AAATATTCAGAG
5580	23	TGCAGGAAAGGATTACATGGCA[TG]TTTATAACCTCACAATAATAATAATCTAGCCTAAATAATAAATGTTAATTCCTTCAT
5596	49	TGCAGGATCATCTGAGACCAGCCACCAGACAACTGATGAAACTGAGTT[TG]GCACAACCAAAGAATTTCTGCACAAATTGTC
5614	59	TGCAGGCTACTATCTTATGATAAATATGTCCGATAGAGAGCATGCCCACATTATTTAT[CA]TTTTGTAAGAGACATCTGCAA
5629	70	TGCAGGTTGAAAATATAAAATAAATTACATTGGATATTCATGGCCTGTCTGCAAGGAACTTGAAACATT[TA]TTATCAACTA
5636	11	TGCAGGCTCA[TG]GCATGGATCAAGGCTGGCGAGATGTCATCTTCACAGACGAATCAACCATAGCCCTTGAGCAATTTGCTC
5690	20	TGCAGGTAGGAGCCATTTG[TC]TTTGATGCAATTATGGGTTCTACATGACACTGTTTGTCATAAGATTGATAGACACATTTG
5691	73	TGCAGGCGCGACACAAAACACAGAAATAAAAATATAATTCATGCCTTTTGTAATACAACTTTCGTTTTTTTT[AT]ACGTAAA
5832	53	TGCAGGGGACCAATCAGACTTTTAATCACAGACTGAAGAGAAGGTGGGAAAG[AG]GGACAGCTCACATCTCAATGAACTGAC
5907	33,46	TGCAGGGTTTGTTCTTGCAACTTTAACATGAA[AT]CGTGTCTGGAAC[GA]TTAATATCTTATATTCTGAGATCATGACAACCAT
5929	62	TGCAGGGAGAATATGTGGGAAACCAAATTGGATCGAATGTAATTCAGTTCACCAGGGGAAT[GT]AATCAATAATGCGGAGAA
5968	32	TGCAGGCAACATGGAGAGGTAAGTAAGCAAT[TG]TCAGTTCTTTCAAATTTAGAGTAGTCAGTAGATTTCTAATAATGGATT
5971	24	TGCAGGAGAGTCTGGTGCACTTC[AG]CAAAATAGATGGCATCAGAAGGATGGAAAAGTATGTGGATATATTGAAGCAACATC
6136	39	TGCAGGACTTGCTTTTTGAAATGTCGTGTCAAAAAATC[TA]GAGCATCTCTTCATTATGGACAGACACTCCCCATTTTAACA
6217	24	TGCAGGAGGAGAGTGGCCGCGCA[CA]AGCTTAGAGGGAAACAGGAAGTTGACTTGACAGTGGTCATGTGGCTTTCGATTACA
6358	52	TGCAGGAGTAGAACCTCTGGGATTTTTTGATATTCCTGTTGGACATGCTTT[GC]CTGTAGGATTCCCGTGGGACCGTTTTGT
6412	32	TGCAGGCAAATCAAATCAAATCAAATCAAAT[AT]TTATTTGTCACATACACATGGTTAGCAGATGTTAATGCGAGTGTAGCG
6419	35	TGCAGGTGTACCGATGAGCAATGCATTACTTTTG[GT]AATGGACCCAATGGAAAGTGTGGTTCAGTTTGAGAGATGGAGTTA
6420	67	TGCAGGGTTGAAATATGCTTTTCTCTACGGAGGTGCTATCCTCAGAAAATAGCATCGTTTGCTTTC[GA]CCCGAAAAGCCTT
6461	70	TGCAGGTGACGATGTTCAATTTCTCTCTCGTGCCGTCATGGCTGAAGCCAGTGCAAATTCCTACTATTT[GA]TGTGTTCAGG
6529	30	TGCAGGTAAGCAATTGAGGAATTTGTGAT[TA]TGTTTCTTGTTTTAATCTGATATATTTTGTTCACAAATACTGTTTTCCAG
6578	72	TGCAGGATTTCCGTGGTTCCTCTCATTCTTGTTTGCCGAGATAAAGATGGTTCCAACTTCTTTTCCTCAAC[GC]GCACATGG
6704	37	TGCAGGCCAATTGAAGACTTTAACACATTGAATATA[TC]TTGTTATGAATCTAAGAATTAACAACATTACCACTTGTCGTCC
6739	23	TGCAGGTCGTTGTTGGAACACA[CT]ATTCCCCAACTTCAGTCAACAAGTCCAGTTTGAGTTTGTGAATATGATGTCGGCATT
6743	36	TGCAGGGAATAACACATTTGAATGTATTTGAGGTT[AT]AAAAGTCTTCTGAAGTTTGTTATTTCAGACTTCATTTTCCTTAC
6885	29	TGCAGGCGTGACACAAAACGCAGAAATA[AG]AAATATAATTAATGCCTTACCTTCTTTAAAGTCGCTCTCACTACACTGGCG
6910	9	TGCAGGAG[CG]AAGTCACTGCTTTGATGTTTGCAGAGAATGACAGTGTTCCCAGGGTCACGCCAAGGTTCTTTGCACTCTGG
6918	42	TGCAGGCCAGTGTCAGGCACAATTTCTATCATTTAAGAAAA[CA]CCCCAAAATGTGCTGAACATTGTGAAATTGTACATGAC
6956	17	TGCAGGTTGTTTTTCT[GT]AGCTTTCTCCAGTGTAAAGCATTTATACTCTCCATGAGGTAGAGAAATAGCAGTTTCATCACT
7003	65,79	TGCAGGGAAGCCCAGGTAAGACTATTGATGGGTAAAGAGGGTGGCTTTCAGACTTGGGTTCAAA[CT]TGTTTTGGAAATC[TC]T
7030	37,61	TGCAGGCACGTCTGACATTGACCGAAAGGAAAATCT[TG]TCTAGTTAAAGAGTCTAGAATTC[TA]AGATGACATGACGTTCATT
7092	39	TGCAGGAGGAATTTTTTGCTTATTGAAAAAGTATCACC[GA]GTAATAAGATGACAAATATGCTTTCAGTCATTTTGCTAAAT
7097	34	TGCAGGTCTGAAGCTGTTGGTGCCGCAGCAGGG[CT]GTCTTCGCTAGGGAACTGCCTGAGACAGAGCAGATAGGCCAACTTC
7171	52	TGCAGGAGCTGCCTGGGATTTTCTTCCTACAGAAAAAAGGCAAAAATGAAT[TG]ATCTTTCCCAGGTAGAACATTATCTTGT
7246	20,21	TGCAGGCAAGCATTTCGTT[AG][CG]ACGATGTATACCATGTGTATGCCGTACATATGACTAATAAAACTTGAAACAATATCTGA
7309	20	TGCAGGAAGGTGAACCGTC[CT]TTCCCAGTCTCAAATCTCTGGAAGACTGAAACAGGTTTCCATCAAGAATTTCCCTGTATT
7361	8	TGCAGGA[TC]GGACAGGAGGTACAAACCATCAACTAACTCTTACTATAATAATGGTGCTGTGATACATTTAATTGAGACACT
7367	9	TGCAGGAA[AG]ATTCTGAGCAACAAAAGAGTGATCAAATTAAGATCCTACATCTGCATATTGGTCGTATCTAAAATAAGAGC
7421	46	TGCAGGACTTGCTTTTTAGAGTGTGGTGTCAAAAAAGCAGGGCAT[GC]TCTTTTTTTATGGACAGACCTCTCCCAATATTTA
7424	64	TGCAGGTGGCTCATCCTGACATGACACTCCAGCATGACAATGCCACCAGCCATACTGCTCGTT[CT]TGTGCTTGATTTCCTG
7472	22	TGCAGGCAGCTTTGATTTGTG[TC]TGAGAGAAGGACAGTGTACAGTCTTGCCAAACATGAACTTTGTTTTGGAGGTGTTCAG
7567	42	TGCAGGCAACTCAAAGCTCTGAGAACTGCCATGAAAGGCTT[GT]CATTCTCACCTACATCTCTCAACATAGTGCAGCCTCCT
7618	24,70	TGCAGGTATATAGCTTTATAACT[TA]GTTATAACCATGTATGAGCCTTACTGTCATTCAACTGAAGAATCA[CT]TACATGATAA
7629	24	TGCAGGAAATCTGAATTATGTGG[AG]TTATAATTCATGGATATTTTTGTAGGGGTTGATGCATTTTCCGTTGGGGCAAATCA
7657	37	TGCAGGTGTCCGTGTATTTATAGAGAAGAAGGCCCA[AG]CTCACTCTGCTGGGGACAGAGATGGACTTCGTGGAGTCCAAGC
7659	10	TGCAGGAGG[GA]TCTGGTGCACTTCACAAACTAGATGGCATCATGAGGGAGGAAGATGATGTGGATATATTGAAACAACATC
7841	36	TGCAGGCTCTAGTTTAGTCTAATCTTGATTATTGC[CG]CAGTCATGTGGTTCAGTGCTGCAAGGAAAGACCTAGTTAAGCTG
7861	57	TGCAGGTTTCCCCATCCATCTATTTAAAGGTTCTCAAATTGTTTTGCGAGAACATT[CA]AAAAAACTTTCCATGAAAACCAT
7862	28	TGCAGGTAAAAAATATCCTGATAAAAA[TG]AAATATCCTATACATTTCATTGCCTACACATGGCCTTTCTGCAACGAACTTG
7871	27	TGCAGGACTTGCTTTTTGGAGTGTGG[TG]GTCAAAAAAGCAGAGCATCTTTTTATTACGGCCAACCCTCTCCCCATCTTTAT
7875	49	TGCAGGAAAGCTACCACATGAACTTTATGACAAAGAAATATGCATAAT[CA]GTTTGTCTCTACATTAACTAACATATTCCTC
7903	33	TGCAGGAACAAGCACCTGATGACTGAAAAAAC[TA]ACTTCAGGAACTTGTGTAAACCAACTCAGGAACAACACATATTTCAA
7920	62	TGCAGGGAGAAAGAAACGGTGTGGCAGTTACAGTAACTTCTTTATGAAAAATAATCAAGAT[GA]AATTGTATATTGTTTTGT
8066	21	TGCAGGCACAGTTGGAGACA[AG]CCCTCGGGGTCCGCCCGAACATCTCCCAGGTTGGCGTTGAGCTTGTCGTCGGAGAGCAC
8074	38,59	TGCAGGTCAGAGAGGCATGTTAGTTCTACAAAAAAAA[TA]ATATCTGAACATTCCACAAC[AG]GTGTGCTCTGCTGAACGCAGC
8079	63	TGCAGGAAATGCACAGACAGAATGACAAAGCTCTATTGTTGCCATGAAAACTCCAAAAGAAG[CA]CAGCCAGCTAGCATTCT
8117	50	TGCAGGCTCTAGTTTTGTCTTATCTTGATTATTGTCCAGTTGTGGTCAA[GT]TCCTGCAAAAGAAAGACCTAGTTAAGCTGC
8170	45	TGCAGGTTCTGTTAAATATGATTCTAATTGTTGTGACTGTCGTT[GT]AAAAACACTGGCAAACCACAAGCTAATCTTTCGAG
8171	69,73	TGCAGGAATTTGTAGTCTTGCCAAGGTCTTCTCCGTTGCTAAGATTGAGGTGAATATATTGATAAAAC[TC]CAC[CG]TTGTTCG
8239	50	TGCAGGATTTCCATTTATTAAAGTGGCCAGTGATTGGGTCTCAATGTAG[GC]CAGTAGCCTCTCTGAGTTATTGATTGCTGT
8252	32	TGCAGGGAAAACACTGGAGTGGATTGGAAAT[GA]TATATTCTGGAGAAACACGATACAAGGATTCACTGAAGAACAAGTTCA
8276	12,44	TGCAGGCTGAC[TA]TCGATCGTCAGTTGAACAATGTTTCCTCCAA[AC]ACATTGGTGCAGCTGGCTTCCAGGTTAAGCGAGCGG
8356	62	TGCAGGTGTTACATAATCATATGGAATAATGTATTCTGTAAATATAATTACAATACAGAAA[GT]GAACGTGGTCTTCATTGA
8396	60	TGCAGGACTGGGAACTGTCTTCGACGTGTCAACGAATCCCTGCCTGGACAGAAAAAAAA[TA]TCTGTCTGTTACATGTACAT
8538	49	TGCAGGTTCTTGAGTTCATTAAGTTGTAGCTCTACAACCCACAATTCA[AT]ACTAATATGAGCAGATTTTAAGTGGGTGTGT
8574	21	TGCAGGAGCATGGAATTGTC[GA]TTAAACATACAAGACAAATGAATGAACCAGACCCAAACCATTCAGACTGCATGGCTGTG
8663	7	TGCAGG[CT]TGCAATGTTTGTTGGCTTTATGTAGGCTATTTTTACATAGTTGGCAATTCAAATAGAAGTTACTATTTATGTT
8686	12	TGCAGGCTGAC[AC]CCGGTCATCAGTTGAACAGTGTTTCCTTCAACATATTGGTGCGGCTGCTTCCAGGTTAAGCAGGCAGG
8692	36	TGCAGGAAGACAACACCAAGTCACAACGAAGGATC[CT]GAAAAGGGCTCTTCATGTCTGTGTATGTTCAGTGCTGTTCAGTG
8763	51	TGCAGGCATTTTTGACATGAAAATAAATGTAATTCATTCATTAATTCATT[CA]AACTTTTGAATGTTTTGTAACAGATGTCT
8801	14,71	TGCAGGCATAGCC[GA]CGCGGGGTGATTGGTAACTCTTTATTTGTTATTTATTAGGATCCTCATTAGCTGTT[GC]TAAAAGCAG
8833	73	TGCAGGACAGGAGCTAACGTTAGTTTCAACAAGCTAAGCGTGGCAAATACAATACAACACACCACACAACAG[CA]ATTGTAA
8871	13	TGCAGGCTGCAA[CT]GTTTTTGTTTGTTGGCTTTATGTAGACAATTTTTGGGCAAAAGAGATTACTTTTTAGGTTTGTATCA
8913	41	TGCAGGAAACATTATGCTGAAGCACTGAAAATCCCACCTA[AT]GTAACATCCTGCACCATTCCCAGAACGTTGATTTTAATT
8938	19,65	TGCAGGCTGTAAAGCCAG[CT]GATCAGCAGCAGCCAGAAGCAGTCTGATTTAGAGCACACACAAAC[AC]GGAACCTTGAGAATA
9025	8	TGCAGGT[AG]GAAAATATCCTGATGAAAATAAATAGCCTTTACAAAAAAAATCATGATGGTCTGTGTGTAACGGATGTGAAA
9035	10	TGCAGGCTC[TA]AATTTTGTCTTATTTTGATTGTCCAGTCGTGTGGTCAAGTGCTGCAAGGAAAGACCTAATTAAGCTGCAG
9036	68	TGCAGGTGACAAGTTTATTTAAAAATAATATATATATTTTTGTTCTTTAGCTTGATTTAACATGACA[AC]CATTATAAAACA
9071	12	TGCAGGTTCTT[CT]TCCAGGACACTCACCTGGAAGGAAACAACAGGGAATGAATTAAATGGTGATAGGATGGTTGAAACACA
9076	41	TGCAGGAACTCTCTCTCTCCCACACAATGAAAGGGAAGTT[TA]AAAATTCATTCGTTACAACAGAGAGATTTTGTAGTACTG
9088	14	TGCAGGTTTTGGT[CT]GTGGGCCGTGTCAGTGCACTGTATTGTACTCAAAGCGAGCAAAGAAGTTGTTTAGTTTGTCTGGGA
9185	47,48	TGCAGGACAAACCGTTTTCATGTACTTATCTTCAACTATACTCTGT[GA][TC]ATTCAAAGCCTGGCCCATATACTGTATATATT
9309	31	TGCAGGTCCCGACAGAGATCATTGCAGTGC[GT]GTCTGCATTTTTCATGTTGCGACAGGAGGTGGAGGTCAGACAGACAACT
9321	41	TGCAGGAAAACCTGGTTCAGCCTATTTTCCAACAGACAAT[TC]TCACCTTTCAGCAGGACAATAACCCAAAACACAAATCCA
9325	19,27	TGCAGGATTGTCTGAACC[CA]TGCCACC[CT]AGACAGCTGATGAAACTATGGGTTTGCACAACCGCAGAATTTCTGCACAAGCT
9329	18,70	TGCAGGCTGCAATGTTT[AT]TATTTGTTGGCTTTACGTAGGCAGTTTTTTCATATTGGCAATTTTTTATTT[AG]TTAAACCTTT
9354	43	TGCAGGCTCATCCTGACAATGCCACCAGCCATACTGCTCGTT[CT]TGCACATGATTTCCTGCATGACAGGAATGTCACTGTC
9400	61	TGCAGGCTCCAGTTTGATCTAATCTTGATTATTGTCTAGTCATATGGTCAAGTGCTGTAA[AG]GAAAGCCCAACAAGAAGGT
9406	49	TGCAGGGGGCATCCTTGACATGCTGTCTTACTCTAGCTATCTAGCCTA[CT]ATCAAAGGTGAGGGTTGGTCTACTCAACACT
9503	26	TGCAGGAATGTGAAATTGACTGGCC[TC]GATGAACTCAGGATGGCCTGGCAGTGATTCTGGTTCATCTCAGTCGCTCGTTAG
9617	54	TGCAGGGTTGAAATATGCTACTCTCTTTGTTTACTATTGTGCTATCATCAGAT[AG]ATAGCTTCTTATGCTTCCCCTGAAAA
9738	8	TGCAGGA[AC]ATTTGTTTTGTAGAACAACTGTGGGAATGTCCATTCTGGTGACTTTTCTACTCCATTTAAAATATAATTTTC
9783	49,79	TGCAGGTTGGAGATATTAAATCCATTTGAGTGAAATGAGTCAACCTTG[TA]TTCCCCAGAGATTATTTTCAATTTTGGAG[CT]T
9804	55,70	TGCAGGTAATAATCACTGGTCGCATTCATCATCAAGTAAGGTTTACATTACTTT[TC]ATCCACTGAGTGTA[CT]GGAACATTAA
9863	15	TGCAGGCTAGTAAG[AG]AGCTAAGTCTTTCTTCTGGTTTACTGTAGTGAGGTGAGGTGTAGTCGTATTCAGTGCAGTGTGTG
9865	30,70	TGCAGGAAATCAAATCAAATCAAAAAAAA[TA]TGTCACATACACATCGTTAGCAGATGTTAATGCGAGTGT[AG]GCGAAATGCT
9868	16	TGCAGGTCATTATAG[AC]AAACTGCATTCAAAGGAGTTTAATAAGAGACAACCACATTTTGATATTATCTGACAAATAAATT
9874	35	TGCAGGCTGCCGTGTTATTGGTTGGCTTTATATG[TC]ACGCTATTTTTATGTAGTTGACATACTTTTTATGGTTGTATCATT
9926	39	TGCAGGAATGCGAAATTTACTTGCCCGATGAACTCGGG[AG]TGGCTGGGCAGTGATTCTGGTTCCTCTTGATTTCAGAATGT
9927	9,35	TGCAGGCA[GA]AACTGAGTGATTTCCACACAGAAAT[GA]TATGAAAATGTGCTTTTTGTCTTATTGAAGGTTAAGGTCAGACAT
9960	61	TGCAGGTCACATCCCACATAAGCAATAATCCTGATACTAATGACTAATTTCAAGGTAATT[TC]AGCCATCAGAGGTAAAAGA
10085	12	TGCAGGCATCC[TG]GCGGGAATGCAGCCTTCTAGTTGGAATTGTTATCCCATTTGAGAAATGTAAGTTGTATTCAAGACTGC
10095	33	TGCAGGCAACCTTTTATTCCAACAACTTTATG[CT]GTTTGTAATACAGTAAATAGTGGAGGAATTTCAGTTGTATTGGAAAT
10114	61	TGCAGGCTCATCCCGTTTCTTTTTCTGCTGAGTTTAGTTCCCGGCTGCGCCTCACAAAAA[GT]ATTATTATTAAAAGATTTA
10130	36	TGCAGGTTCATAGTCAGTGGATCCTAACTTCAAAC[AT]CTCACACAGTCCACACCTGAAGGGAACATGAAAGGGAAACGCAT
10253	50	TGCAGGTGAAGAAGCTGAATGTGGAGTTGCTGTGCTGGCGTGGTTACAC[GA]TGGTCTGCAGTTTTGAGCCAAGTTGGACAG
10266	9	TGCAGGAA[GT]TAAACTAAACAGAACTCCAAAACGAATGGATTTGTTTTAAAAAATGTATTACAATAGTCTTCTGTGATTAC
10281	44	TGCAGGCTTTGAAATTAACTTGTTTCACCACTTGTCCTTCAGA[CT]AAGGAGATGACTGAAAATGTTGTGTTATCTGATTCA
10306	21,68	TGCAGGTAGAAAATATCCTG[AT]TAAAAAACATGGAAACCCTGCAAGTGGAAAATATCCTGATAAAAAA[TA]AAAAATTCTATA
10331	47	TGCAGGAAGAGGTTAAAACATGACACAGAAAACTCTACATATAGAG[GA]TTTTTTTCTTCTCAATTATCTGGTCAAGTTTAT
10419	56	TGCAGGTTTTGAATTGTGACTCTACTTTGTCGCCGATGCACTTTCTAATGAACTC[GT]CTCACTGATTCAGCGTATTCGTCA
10478	60	TGCAGGACTTTTTTGAGAGTGGCGTCAAAAAAAGCTTCTCCCAATCTTTACAACCATTA[AC]ATCTATGTTTTGACCATGAC
10516	64	TGCAGGAGGCCTTTTGCTTTTTGGTAGGCTGTCATTGTAAATAAGAAATTGTTCTTAACGGAC[TA]TGACTAGTTAAATAAA
10525	15,16	TGCAGGCTCTATTT[TA][AT]AAAAAAATGGTACATTGATTATTGTCCTGTCATATGTTCAAGTGCTGCAAAGCAAGACCTAGTT
10563	46	TGCAGGTCACATGAATATATGATACACTGACAGAACCGACCAATC[AC]CTCCTGTCGACATACAAATGAATGGATGTGGAAC
10605	39	TGCAGGAATGCGAAATTGACTGGCCCAATGAACTCTGG[AG]TGGCCGGGCAGTGATTCTGGTTTCTCTCCATCGCTTGTTGG
10634	59	TGCAGGAAAATAAGTCTAGACTTTGCGTAGAGATAAGATCATTTCCACGTCAAAGTAA[GT]GTTTTATAAATAACTACTTAA
10691	11,37	TGCAGGTGGC[GA]TTTAAAACAAATGTTTTGCTCACCA[AG]TCAACCAGTTTTTGTATGGTCAATGAGAGTCAAATTTTGTAAA
10787	33	TGCAGGGTTGAAATATTATGTATCTTTTTGTA[TA]ACTGTTGTGCTATCATCAGATAATAGCTTCTTATGCTTTCGCCGAAA
10896	26	TGCAGGACACAGACGACAAAAGATA[CT]AGAGCATCTCAAGGTCAACGACCACTAAAAGCGAAGATGTAAACATGTCCTGGC
10931	41	TGCAGGCAGCCTAATTATATTTTCTTTAAACTCATTAGGA[CA]AGACGACAGAAATTTGTTAGGACAGACAACATATGTCAG
10978	36	TGCAGGTCTCCATAGTCATTTAGCAGACACTTTAT[CA]AAAAGCTTTTTCCATAGTGACATTGTGATACATTCAAAATGTGG
11051	9	TGCAGGCC[AT]GTCTGACTAGGCTTTGCTGGGGAAAAGCATTGCAGCAGAAAGGAAGAGGCAAAGCGAGAGGTTTCACACGC
11077	36	TGCAGGTAAGCAACAATAAGACAAAATAAAATACA[AG]GAATAGCAACAAAGTGAATGGCTCAGTAGAATAGAATAAATGTG
11155	59	TGCAGGAATTGAACTCATGACTTTGGCGTTGCACGCAGTAAGCTCTAACCAACTGAGC[CT]ACAATGATGGACACTAGTATT
11220	53	TGCAGGTTGCCAAAGAATGTAAAAGCATCTCTTGAGATGTGAATTCAAAAGA[AT]GCATGACAATAGACCATTGATGATTTC
11262	25,35	TGCAGGCACGAACAAGTTACTGCT[TA]TGATGTTTG[CA]AGAGAATGACAGTGTGTTGTCCAGGAACACGCCAAGGTTCTTTGC
11347	57	TGCAGGGTCATTCCATTTGAAATCAGTCAAAATTGGCTGTTTTTGTCCTCTACCTT[TC]TACTTGAACAAAAATGTCCAATC
11449	8,76	TGCAGGC[CT]GTCACTGAGTCCAATGTGCTAAAGGAGCTCCTTAAACTTGAACCCCAAAAACCATCTGGGTCAGATA[GA]TTTA
11492	33	TGCAGGCTCATCCTGGCATTACAATGCCACCA[GT]CCATACTGCTCATTCTGTGTGTGATTTTCTGTAAGACAAGAATGTCA
11572	58	TGCAGGTTTGAGTTTGGAATGGCTAATGTACTGCAATTGTTGGAATTTGGGTGTTAG[CT]AGTAAAGTAATATGGATGCAGT
11610	61,69	TGCAGGGACTGGGAGACTAGTCAGGATGGAGGGAAAGATGAACGGAGCAAAGTACAGAGA[AG]ATCCTTG[AT]TGAAAACCTGT
11618	71	TGCAGGTCATAGTTTTCAGTTTGGTACTGACTATAGAGCTACTCAATTGCTCTGGCCACAAGAAGACCAG[GA]AGGAACTGA
11716	60	TGCAGGAAAAGCATTGGAGTGGATTGGAAGCATATATACTGTACTGGATACACATCCTT[TC]AAGGATTCCTTGAAAAACAA
11717	63	TGCAGGTAAGTAAAGTGTTAACTCAAGGTTCTTTCCAACCTTTTTAAGAAACAAAATGTGCA[TC]CGATATCAAAATCCAAA
11811	7	TGCAGG[TA]TAAAATATTGTTGAAAAACAACTTATTGATTAGGTATGTTTGGGAATAGCATTGTATGACTTATATGAGAGTT
11844	57	TGCAGGTATTTCCGCTACACTTCTGCAATTACATATTTTCTAGTCTTATTAAACAC[TG]GACATAAAATGGCCTTCTGCGAA
11856	67	TGCAGGTAAAACTTACTCTTCTGTCTGCATTTGTCCCCTATATTGAATTTTCAACCATGTTTGCAT[TC]ACTATTCACCAGC
11878	74	TGCAGGATAGAAATAATGCAATAAAGAAAAATGTGCACTCTGTTTCTGATCTGGTCATTTATTGACGGGACAT[AC]CAACCA
12043	74	TGCAGGCTGACACTGTCGTCAGTTGAGCGGCGTTTCTTCCGACACATTGGTGCAGCTGCCTTCCGGGTTAAGC[GA]GGCGGG
12116	8	TGCAGGC[TC]GCGGTGGCAATAAATGAGTAATACCAAAAGCTTACCATGACTTGGAAGAGTTCCAGTGTTGTGTTGGAAAGT
12124	45	TGCAGGAACTTGATGATCTGATATGTACCTAAATGCATTCGAAA[AC]CTGTAATACTCAGAAATACACAAAAATAAGCAATG
12169	38	TGCAGGGGATCTCGGCTCAGTGCAACAAATTACAACA[AT]ACACTTTTCTTGTAAAGGAATATTTGTCAGCAGTTGAAAATT
12174	50	TGCAGGAAGTGGACACGTCACAATTGGTTCAACTGATCAATACCAGAGT[GT]AATATTGGGAATCAGGTGTAAATTTAGTAT
12187	23,53	TGCAGGTTTCCTGTGGTTCTAT[GT]TAAAGTCGGGTTTAACAGAACATTCAAAT[AC]ATGTTTTTTTCTTTAATCCTTATTTTA
12200	63	TGCAGGGTTGAAATATGCTTCAAAAGCCTATTATATGCTAGTGTCATACTCTGTTAAAACAT[GT]ATTTAGAATTATGGTTT
12207	37	TGCAGGACAATTTTATTGTTCCAAACTTTAAATGTA[TG]AATGGGGAAACATTGCTCTTCGTAATTTCTATCTAACTGAACT
12263	15	TGCAGGGCATAAGG[TA]TTGTCTTTAACAAAGGCCTCCATTCACACACAGAGAAGATGTGTCTTTAACAAAGGTCTCCAGTC
12270	11	TGCAGGCGAC[GA]CACACAATCAATAACAGAACATGAGAAACAAACATGGGCAAGGCCATTTATGACACCCATGAACTCACC
12297	66	TGCAGGATTATTTTCCTGCTGTAGCAAACTGGCTCAAATTAAGATCCTACATCTGTTTGTTGTTC[CT]GAAGGCTTTTGTTA
12354	24	TGCAGGCGCGACACAAAACACAG[AC]AATAAACCTTTGACGAGCTTCTTCTGTTGGCACTCCAATATTTCCCATAAACATCA
12376	28,65	TGCAGGCAGAAAATATCCGGAGAAAAA[AT]AAACATCTTATAAATCACATTGGCTACGCATGGCCT[GA]TCTGCAAGGAACTTG
12407	18	TGCAGGCTGCAGTGTTT[TC]TATTCTTTGGCTTTATCGGCTATTTTTACATACAGTAGTTGGCAATAGAAGTGACTTTTTAG
12498	8,28	TGCAGGT[CT]TTCAAGCAGAAGTATGTGA[GA]CACATCTAAATGGAAAATTGTGTGCTTAAACATTACTTTTACATTGCCAAAG
12507	15	TGCAGGCCTTTCTA[CT]AGAATGGTTGCCATATTTCACTGCTACTGTACTGTTCCAGTAAAATGTGAAAACTACCACTTATG
12551	19,36	TGCAGGAATATACAGTGT[CT]AATAACTATTCAAACT[CG]GCACCTGTTAGGCCAACAATATCTCATTGTATTACTGCAACATT
12555	57,62	TGCAGGCTCCACGTTATCACTATGTTGTTGTAGGTGGATACCACTCATTTCACTAT[TA]TACT[TC]GTACCACAATGTGAAATC
12663	45	TGCAGGGCAAAGCAGCTGTGGTTTGTGTCAGGTGAAAACGGCTC[TC]GCTTGAAAATGTTTGTAACAACTGAACTCTAATCA
12751	20	TGCAGGAACAATGGACAGA[CT]GCCACTTTATTTAACGGGAACCGAAAAGAACATAACATACCACAAATCACAGTTTTTACG
12768	19	TGCAGGTAGAAAATATCC[TA]ATAAATCACATTTTCTGCACATGGCCTGTCTACAACGAACTTGAAACATTGTATCAACTAT
12860	34	TGCAGGGAAGTTCTCTAATCAACACGCTTAACA[CG]TATTGCTTGTATACGTGTACGCTGTCAGTGAAACTATATTCGTTCA
12902	17,43	TGCAGGAAATATGAAT[CT]GTTTGTTTGGATTATAATGCATGAA[AC]ACGCCTGTGCGAAAGAGTTGATTCTGATTCTGCTTTG
13005	44	TGCAGGATTGTCTGAGACCATCTGATGAAACCGAGGAGTATTT[CA]TGTCTCTAATAAAGCCCTTTTATGGGGAAAAACTCA
13007	48	TGCAGGCAGATTTGTTAAACAGCAGGTTTCATATTTTGACTAAGTTT[AT]TCAGACATTCATGTTCTACATTCATTGGTTCT
13015	68	TGCAGGTTTTTCTCGTAGAGTGATTTCAATAAAGAAAGTGCTGTCTTTCCTGTGTCCAGCTCAGGAT[TG]CCGGTAGAGAGT
13077	14	TGCAGGAAAAAAC[TA]GTTTGTTCGAGCTGAATGTTAAGCCTGTCTAGGATTATGACTTGTTGCTGTGTTGGTTGACATCCA
13156	28,77	TGCAGGTCTCCTCATGGTTCTATACTT[CA]AGCATAACGTTTTCCTACAGGTTTCCTCATGGTTCTATACTTCAGCAT[GA]ACG
13231	39	TGCAGGAAGTGTAGAAATATGATAGACTCATTTTGAAT[GA]CACACAAAGCAAGTGCTAAATATTTGCTCAAGGAGTACAGT
13253	71	TGCAGGTCATTAAGTCAGAAGCCATTACAGCAGCACCGTCGTAGGTTTGGATATCAAGTTTCTCCAGAAA[TA]CTCAGAATT
13389	17,19	TGCAGGTAGAATATAC[TG]G[AC]TAAAAATAAACATTCTATAAATCACATTGGCTATGCATGGCCTGTCTGCAACGAAGTTGAA
13406	36	TGCAGGACTTTCTTTGTGTCAAAAAAGCAGAGCAT[CA]TTTTTATTACGGACAGACCTCTCCCCATCTTTACAACCATTGGA
13483	35	TGCAGGAAGGGTACCACATGAGGGAGGATGTCTT[CG]CCTGTAACGCACAGCGACGTTGAGAGAGCTTGTCATTGCAGGCAT
13508	27	TGCAGGAGCGAGCCACTGCTTTAATG[TC]TTGCAGAGAACGACAGGGTGTTGTCTAGGATAACGCCAAGATTCTTTCCACTC
13523	60	TGCAGGACTGTCTGAGACCAGCAACCTGGACGGCTGATGAAACTGTGGGTTTGCACAAA[CT]GGTCAGAAATTAGTCTCAGG
13589	10,69	TGCAGGAAC[TG]GGAAATTTGAATTATTGTTTGGATTATAATTAATGGAAATTGTTTGTAGGGGTTGATA[CA]ATTTTTCTTGT
13600	14	TGCAGGGATTACA[CT]ATTAGTGTTAGTACACAGATTAATATACATTTCTGCAATCTCTGTGACTGGATGAAATTGACTGCT
13616	56	TGCAGGACTATGGTCAAAATGACTTCAATATTTTATTTACCTAGGCAAGTCAGTT[TA]AGAAAAAAATCTTATTTTCAATGA
13646	58	TGCAGGGTTGAAATATGCTTTTCTCTCTTTGTTTACTATGGTGCTATCCTCAGATAA[TC]AGCATATTTTGCTTTTGCCGAA
13653	30	TGCAGGTGACCACAGATGAATTAGCTTCC[CT]GGCTTTAAACTCTGACACTTTCACATTGATGTTGAAACTTTAATAGGATG
13735	30,51	TGCAGGCAATAGACAATATGAAATCCATA[GT]TTTTTTAATAATTCAGTTTC[TC]ATTTACTGTTAACCACTACATTGTTTTGG
13783	14	TGCAGGCTAAATT[GT]AAATGTGACGCTTTGGTCATAGATCTGGCCGCAGATCTGGCGTCATTTTAGAGAAGTTCCGGAAAT
13821	38	TGCAGGAACGTCTGAGACAATCCGCCCGGAAAGCTAA[TC]GAAACTGTTGATTTGCACAACAGAATAATTTCTACACAAACT
13910	63	TGCAGGCGCAACATAAAATGCAGAAATAAAAATATAAATCATGCCTTACCTTTGACGAGCTT[GC]TCCTGTTGGCACTCCAA
13921	40	TGCAGGTCGTCTGCTAATACAGCTCACCAGTTAGATTCT[GA]TGATGACTGAATAAGATCCAGATTCTGACTGATGATGGGA
14006	72	TGCAGGAGAAGGGCACCTGAGCAGATCATCATGAACTTCATCCAGTTAACGTTACATCAACCAATGCAGTA[AT]GTTCAAAA
14022	11	TGCAGGGTTT[AC]ATTTCTCTCTTAACGTTCTCAGTGAAATGCGATCAGGCACACATACACACCAACTCATACACATAAATA
14037	50	TGCAGGAGCAGAGTCACTGCTTTGATGTTTGCAGAGAACAACAGGGGGT[TC]GTCCAAGGTCACACCAACGTTCTTTGTGAT
14057	70	TGCAGGTGAAGAAGCCGGATGTGGAGGTCCTGGGCTGGTGTGGTTACACCTGGTCTGCAGTTGTGAAGC[CT]GGTTGAACGT
14065	25	TGCAGGAGTTGGCTATTAGCTGAA[TA]ACAAGTGAAAAAAAATGGACGGCTGAAGTTGGACAAATAAGCCAATTAATTGAGG
14076	33	TGCAGGAGAGACACAAAACGCAAAAATAAAAA[TC]AATTCATGCCTTACCTTTGACGAGCTTCTTTTGTTGGCACTCCAATA
14244	23	TGCAGGATCATTGTGCTCTTTA[GA]AGATGCTTCATGTCGTGGAGTGATGTTCTTGTTTACTTGTTGCCAGACTGACAGACA
14289	14	TGCAGGAGGTTTT[GC]AAACTGAGCACAAAACAAGACAATAACCATACACAGAATGAACCGACAACATGAAATGCATATTGG
14378	62	TGCAGGAGGGACTGGTGCACTTCACAAAATAGATGGCTTCATGAGGGAGGAAAATTATTTG[GA]ATATTTGAAGCAATATCT
14414	19	TGCAGGTAGAACAAATCC[TG]GATAAAAATAAATATCTTATAAATCACATTGGTTACGCATGGACTGTCTACAACGAACTTG
14465	28	TGCAGGTGAGAAGGCTCTGAGCAGTTT[TG]TGAATGCCTCCTGACAGACTGCAACAAATACTCCACACAATTCGTTTCACTA
14503	40	TGCAGGTAGACGCAAGGCTGCAAACGTTACCCTGCTGAC[GT]TCACTAGTTGAAGGTAAATTGCATGGTAAATTATCTGAAT
14549	57	TGCAGGCTTTTCACAAGAACCTGCTGTTTCACTGCAGTCAGTCAAGCTCTTACTTT[AG]CTCTCCACGTGTAACTTAGAATT
14600	44	TGCAGGCTGGAAAACCCCCAGACTGAGTGATTCTGTGGCACTG[TA]AGCACTTAGCTCTGGCCTCAGCTCAGTGCAACAGTC
14602	12,61	TGCAGGTTTAC[CT]ATTGAAATCCTCATCTTTCTTCTCGAATCCGAAGATAGATATCGTTTT[TG]GAGACATGACATATTATTT
14633	17	TGCAGGCTCATCTTGA[TC]ATCACTCAACAGCATGCCAATTCCACCAGCCATACTGCTCATTCTGTGCGTGATTTCCTGCAA
14698	33,56	TGCAGGAATGTCCACCAAAGCTGTTGCCAGAT[AC]ATTTCTCTACCATAACCCGCTT[CT]CAAAGTCATTTTAGAGAATTTGGC
14705	44	TGCAGGTTCCTTCTCGACATTGAAACAACAATAAGAAATAATA[GT]AAGATAAGAATACAAACTTAAAGAAAATGTCTCAGT
14732	10,43	TGCAGGTTC[AC]CTGTAGTCAGTTAATCAAAGTCTCCGGAGCTC[TC]GGCAACAGGCAGCCTGGAACACACAAGTGGAAGTAGG
14767	74	TGCAGGGACAACGATACAGATATTCAACAGGACAAGCGACCCAATCAAAAGCTCTCAAATCACTCTGTACATT[CT]CATTAA
14770	24	TGCAGGTAACGAACCTTCTGCTT[TC]AACTCTGTGGTCTCAGAGTTCAGACACTCCTTCTCCCCCTGAAAACACAACATACA
14801	70	TGCAGGATCTTCTGAGACCAGCCACTTGGACAGCTGATGAAACTGTGGGTTTGCACAACCGAAGAATTT[CA]TACACAAACT
14971	48	TGCAGGAAGGACTGCTGCACTTCACAAAATAGATGGCATCATGAGGT[AG]GGAAAAGTATGTGGATATATTGAAGCAACATC
15228	35	TGCAGGAAGTTCCTGCACTTCATCTTTAGCCGAC[GC]TTGTCAGCTATCATTCACCAGCACGATCAGAGAGAGACCTGTGCC
15327	19,36	TGCAGGCTCGTAAGCATT[CA]ATTCAAACAGCACTTT[CT]GTGCGTTTTGCCAGCAGCTCTTCGCAATGCTTCAAGCATTGCGC
15473	15,33	TGCAGGAACTATTT[TG]GCCAAGTCTGCTGAGGT[GA]GATCTTTGTCTATATCTGTATTTCTCTTTGTCTCAATGTATCTTGAC
15555	63	TGCAGGGAACAGTGTATTGTTAAGGAACGGCAACCCCGGCTGACAGAGACCTACACACGCGA[CA]GGCTGTCGTGTCTTTAG
15635	11	TGCAGGATTG[TA]CTGAGAACAGCCACCCGGGCAGCTGATGAAACTGTGGCTTTGCACAAATTAAGAATTTCTGCACAAACT
15695	8,70	TGCAGGA[AG]TTTGGAATCTGTAGGACAAGTTGCCAACTTCCTAAAGCATTAGTGCTGGCTGCCGATCGGG[CT]CGCCAAAAGC
15742	40	TGCAGGATTGTCTGAGACCAACCACAAGGACAGCTGATG[TA]AACTGGGTTTGCACAAATGAAGAATTTCTACACAAACTGT
15831	46	TGCAGGAACAGGAAATGGGAAATATTATGTGGATTATTATCCACG[TC]TTAATATACACTGCTCAAAAAAATTAAGGAAACA
15847	54	TGCAGGAAAAAGGAAAAGTTTCTTTGTCAAAGGTTTTGTCAGATTGTATTCAC[CT]GAGTGTAACTGAACTGTCAGGCTTAT
15873	14	TGCAGGTATAATG[CA]TTTATAACTTGTTATCATGTATGAACCTTTAAAACAACTTACAATACGCTTTTAACAAGTTGTCTC
15928	18	TGCAGGTACCAAAACAT[AT]AAAATACAATTTTCTCAAAAGTGAGGTTAAAAGTTCATCATCTTTCAAAGCATAATTACTTT
15930	15	TGCAGGTGAGCAGT[CT]GTAAAACGTACAGCATTCTGCAAACATTTAATATTGACTACAACACTAACATTGGCCTTTGTGTT
15974	28	TGCAGGGGGACACATTTGAAGTGAAAC[GA]TTAGAAGAGAAACATGCACACTACATGCTTTGCTCATTTGTGGTGCAGGGAA
16093	23	TGCAGGATGTTTGTTTTCTTAT[CA]AAAGCCTTCATACAAATACAGAGAGAGAACCAAAATCCACCTCCCTCCCTTTTCATG
16124	46	TGCAGGCTCTAGTTTTGTCTTATCTTGATTATTGTCCAGTCGTGT[AG]ATCGAGGAAAGACCTAGTTCAGCTGTAGCTGGCC
16167	62	TGCAGGACTCCCGGGAGCGCTAAATCGCGGAGTCGGCTGTCTTTGACTAAATCGAGCGTGT[CT]CAACAAACTCATGTGATC
16264	60	TGCAGGATTCAAGTGTTGGAATTGTAAGCGTTGTTGCCTTGTCCCTTTCTCTGTGATGT[CA]ATTCTAATGGAATCTAGAAA
16272	39,67	TGCAGGAACGGAAGATTAATAACTCAACTCAATAAATT[AT]AATTCAACTTAATTCAACCCAACTAAA[CT]TTAATTAAACTCC
16281	45	TGCAGGGATTGCACACCGAGGGTCCATTGAGGTGGCAAGCTGCA[TG]ATTGAAGTGGTACGCAAGTTGATCATCTTCAGTGA
16317	30	TGCAGGGAATGGAAGTCTCATAATGAGCT[TG]GGTTGTTTACTGCTTGTTTGCTGTTGATCACTTAGTCTCATATTGGGGTT
16444	32	TGCAGGGAAGTTAACATAGCTCAGCCTATTT[TC]TAGGAAGTGTTAACGGCAAGCATGCTTATCGACGCCAAAATGAAGGGC
16447	41	TGCAGGGATGGAAGGACATTTGATACGTGTGCCTTAAAGA[GA]AATGAGTGAAGAGAGAGATATTACTAAATATTGTGTGTG
16558	33	TGCAGGTAAAATAATATCCTAATAAAATAAAA[AT]AAATCCTATAAATCACATTGGCTGTGCATGGCCTGTCTGAAATGAAC
16562	18,32	TGCAGGTTACTGGCCCA[AG]CACTCTGACCACT[AG]GACTCTAACCACTAGGCTACCTGCATGTTACTGGCCCAACACTCTGAC
16571	15	TGCAGGGAGTTGAA[AC]CGTGAATTCAGTATCTTGGCTTTGTCCCAAGCCTAAAGTGAAGTCCACAGATACAACGAAACAAG
16653	12	TGCAGGTTTGG[CT]TACTTACGAAGCATGTAGAGGTCTGTAATTCTTATCATAGGTACACTTCAACTGTGAGAGATGGAATC
16709	37	TGCAGGCTGCAATGTTTTTATTTGTTGGCTTTATGT[CA]GGCTATTCTTACAATGTCAATAGAAGTTACTTTTAGATTTGCA
16737	66	TGCAGGAGAAGAAACATTACATAGGAATGTTTCCACAGTGAAGTGAATCTGAATAGTATACTGTA[CA]ACATTGACGAGACT
16811	22	TGCAGGTTTTGTAACATTCTT[AG]TGTAATTTCGGTAAAGTACAGAAAGTGGCAATTTTAGGGTGTTGAATAGCCAAAAAGT
16865	52	TGCAGGGTTGAAATATGCTGTGCTATCATCAGATAATAGCTTCTTATGCTT[GT]CGCCGAAAAGCCTTTTTGAAATCTGACA
16890	23	TGCAGGTAGAATAAAAAATAAA[TC]AAAATAATATCCTAGAAATCACATTGGCAATTTTTTATTTTATTTAACTAGGCAAGT
16910	54	TGCAGGTGCTGGCTCAGTAAGAAAATACCTTTAATTAACAGGCTACAACTCGT[GT]TTCGGATTTAACCCCGGCCAAAGAAT
16960	14	TGCAGGTAGAAAA[TG]AAATATCCTATGAATCACATTGGCTATGCATGGCCTGTCTGCAATGAATTTCAAACATTGTATCAA
16992	39	TGCAGGTCCCCAGGCACCCTCATTTGTTGACTTCTGTG[AT]TCGAAAAAGCCTTGGTTTCATGCATGTCAACATCAGAAGCC
17053	57	TGCAGGTCACATTTTTATGGAATCGCTCAAACTACTTGTACGACAAACAATATATT[AC]TTTTGGATATACCTTCTTTGGTT
17081	45,66	TGCAGGAAGAAATGGTACCAAGAGAAGACTTGACTATTCAAGTA[CA]ATTTTTCAAATATTTTATTT[TA]ATTTTTTTGTCTGA
17156	25,56	TGCAGGTTTTAAGTGAAGTGTTAC[CT]AAAGTAATGCAAGTGGGAGAAAGATTTAAT[CG]GAAGAAACCAATGTCTCACTTCTC
17209	15	TGCAGGCTCTAGTT[TG]TATCTGATCTTGTCTATTTCCTAGTGATGTGGCCAAGTGTTGCAAAGAAGGACATGGAAAAGCTG
17257	68	TGCAGGCTGATTTTGACATTTTCCATCTGGCCATAATGAAATTCTAGTTGACACGATTAGTAGCCGT[GA]ACTGGGGGCTAC
17260	27	TGCAGGCTCTAGTTTGTTATCTTATC[GA]TCAATATTGTCAAGTCATAAGGTCAAGTGCTGCAAAGAAAAACCTAGTTAAGC
17270	38	TGCAGGAGCGAGTTATGTTCGCAGAGAATGACAGAGT[GC]CTGTCCAGGGTCACGCCAAGGTTCTTTGCACTCTGGGAAGAG
17346	9,14	TGCAGGAG[GC]TCTT[TA]TGCCTATCGTCATTGTTAATAAGAATTTGTTCTAACTGGCTTGCCTAGTTAAATAAAGGTTCAATC
17370	15	TGCAGGAGGCCTTT[GC]ATAGTCATTGTAAATAAGAATTTGTTCTTAACTGACTTGCCTAGTTAAATAAAGATTCAATGTGA
17448	49	TGCAGGGCAAGATTCATGAAAATAAACGCCTAATGTTTCGCGGTGCAA[TA]GCCTTTTAGTCAAACTACTGATAATTGCAGA
17453	24	TGCAGGTTTATCATTGATTAAAA[AT]GAAATATTAATTGAGTGAAAAAACACTCCTCATGAGGGATTTGTCAAGTGTAATCT
17541	50	TGCAGGTACCTGAAAGGAACGTGCAAAGAACGTTCCCAATAATTCTTAA[GT]AACGTAAAAATAATGTTCTCAATGATTCTC
17574	45,73	TGCAGGCAATTTCGTCAAAGCAACGAAGGCTTGGAAGACCATCG[CT]GAGAACATCCGTGAGGGTCAACAGTGA[GA]GGTCAAC
17640	8,37	TGCAGGA[AC]CAAAGCTTGTCTTGTTTTTGTAAATAAT[CA]ATTTTCTCCATTATTTCTGCCCTTGTGCTTTTTTGGCAGAACA
17664	27	TGCAGGTTGAGTTCAATAACTACAGG[CA]AGATGTTTCCTCTGACATCTCACCATACATTGAATAGGTCAGTAGCCTACAGA
17843	62	TGCAGGGAACACAAGATATGGTCTATACTTGACATGTAGGCTCCTCACTCATGGGTGGCTA[GT]AAGAAGTTTGGATCGCGC
17845	26	TGCAGGCTCATCCTGACAGGACCTT[CA]CAGCATGACAATGCCACCAACTTTTCTGCTTGTTCTGTGCGTGATTTTCTGCAA
17860	56	TGCAGGAGGGAATAGTGTTTGTGGGATTGGACAAAATACATTTTGGGTCGTTCCA[CA]CATTTTGGTGCCTTTGGGGAAGTG
17905	41,79	TGCAGGATATTTGAGCATGCCTAATTCGTGATGGTAAATG[CT]CCATTGAAACATATTACAAATGTACGTGCACTTGCAA[TA]A
17988	7	TGCAGG[GT]TTGAAATATGCTACTTTGTTTACTGTTGTGCCATCATCAGATAATAGCTTCTTATGCTTTCCCCCTAAAGCCT
18028	39	TGCAGGAAAGCAGCCTGGGATTTGCTTCGACCACAAGG[AT]ATGTTCAATTCTACTTTCTTCTTCAGATTTTATTGACAGTT
18049	20,62	TGCAGGCGCCACACAAAAC[GA]CAGAAATAAAATATAAAACATGCATTACCTTTGACTTGAAT[GT]GGATTTGTCCCAGAGAGG
18144	52	TGCAGGGGAGAGCACACAGAGACAGTTACACAACTAAACTCAGCAAAAAAA[CA]CGAAACGTCCTCTCACTGTCTACTGCGT
18204	27	TGCAGGTTTGAGATCAGTTTTATTTT[TA]AAGTATTTCCTTCTGCACTTTAGCACACACAAATAGCAAACCAATGAAGTATT
18243	15	TGCAGGGTTGAAAT[TG]AGCTTTTCTCGTTTTGTTTGCTATGGTGCAATCATCAGATAATAGCATCGTTCGCTTTCGCCGAA
18273	62	TGCAGGGTTGAAATATGTTCTCTCTCTTTTGTTTACAGAGATAATAGCATTGTTTGCTTTC[GA]CCGAAAAGCCTTTTTGAA
18428	73	TGCAGGTAGAAAATAGCCTGATGAAAATAAATATCCTATAAATCACATTGCTACGCATGGCCTGTCTGCAAG[GA]AACTTGA
18432	23	TGCAGGAAATGTAACTTTAAGG[GT]TATTTGAGGTTTAAAAAGGCTCCTGAAGATTGATTTCCATTTGATTTTCCCTATAAA
18470	20	TGCAGGCGCTACACAAAAC[GA]CAGAAATAAAATATAAAACATGCCTTATCTTTGACAAGCTTCTTTATATCCAATATGTCC
18492	35	TGCAGGACTAATTGTAATAGTAATGAAGAGTCAC[GA]AGTGGATTTGATGGATGTTTCAATCAAAATATGACTGAAGTCTAG
18766	38,39	TGCAGGGAAACACGTGCCGTCATCATTGCTTGCACAA[AG][AT]AGGGCTTCACAGGCAAGGATACTGCTGCCAGTAAGATTGCA
18797	11	TGCAGGTGTC[AG]TTTTTGTTCCTAATGATAATGATGACAGTGCCAAAATGACAACAGTCAGTGAAACTCTTTTTTAAGTAA
18799	16	TGCAGGAAAGGAAAC[AT]GAGTTTAGGTTGAATTAGTGCATGTTTACTGTTATGTATCTATCAAAACAATATACGGTGCAGT
18810	74	TGCAGGACACACAGGAAGGAATGATCAACCAGTCTCACTCAGAGAAACAGGAAAAGCTTCAGGAAATTGAATC[CT]GTTTAG
18825	8,14	TGCAGGT[AT]GAAAT[GT]TCCTATGAACCACATTGCAGACAGGTCATGCCTAGCCAAAGAACTTGAAACATTATTGTGTCAATT
18840	19	TGCAGGCACGACACAAAA[CT]GCAGAAATATAAATATAAATAATGCCTTAACTTTGGCGATCTTCTTCTGTTGGCAATCCAA
18913	29	TGCAGGCCTACAGTATGTTTCATTCAAA[CA]GTTTCTGAGTCTAAAGTGCTACCCAGAGGACACACACTCAACAGACAAGGC
19171	57	TGCAGGGTTGAAATATGCTACTCTCTTTGTTTACTGTTTGTGCTATCATCAGATAA[CT]AGCTTCTTATGCTTTTGCCAAAA
19188	21	TGCAGGCCGTCTCCTGTCTT[TC]GCTGGGTGGTTTGGACAATTGTCTCAAAGTGAGAGAGAATCCAAGATGGATGTTTCTTC
19214	42	TGCAGGGCAAAAGGAAACAAAACTTAACTTTATAAAAATGC[TA]AACTTTAAGTCCATAGTTGTGAATGTCTATTAGCAGTG
19215	13	TGCAGGCTGACT[GT]CAATAGTCAGTTGAACAGTGCTTCCTCCGACACATTGGTGCATTTGGCTTCTGGGTTAAGCGAGATG
19251	65	TGCAGGGTTCAACAACAGGTCAGAAGACATCAGGCTTCAGACCACACAAACTCACACAAAAAAA[AC]CATTGTTTGACAAGA
19501	21	TGCAGGGCGTTCTAAAAGTT[CA]TTTCAGAACTGGCTCCTAAAATGACAGCAGTTCAATTATACTGAGAAAATTTCCACTGT
19502	21,78	TGCAGGAGATTTGTGAAAAG[CT]TCAAATAAATTGCTCATATTTTTTATTTCACCTTTATTTCACCAGGTAGGCCAGTT[GA]AG
19703	8,32	TGCAGGT[AC]AAATGTAAATGCATTTTTCTGTC[TC]TATAATAAGGCTTATATCGAGTTATGTTTCTCAGGTATCACTGTTTCA
19712	43	TGCAGGCAGTCTGAATTCAAATATGTACAACATAGGGAAACG[CG]ATACAGTCATCACAGTCGTGCAACATGGAGTCTGCAC
19721	23	TGCAGGCTCCGATTAAAAGAAA[TC]CGCAGGTTTTGCGGGTGGGGCACAACAGAAAACGCACAAAACTCAAAGCATGTTCTC
19849	9	TGCAGGAG[AG]GAATGGTGCGTTTCACAAAATAAATGGCATCATGAGGGGAAACTTTTGTGCATATATTGAAGAAACATCTT
19907	27	TGCAGGCTCTAGTTTTGTCTTATCTT[AG]ATTATTGTCCAGCCATGTGGTCAAGTGCTTCAACGAAATTCCTAGTTAAGCTT
19911	18	TGCAGGGTTGAAATATG[CT]TTTCGCTCTTTTTTTACTATGGTGCTATCCTCAGATAATAGCATTGTTTGCTTTCGCCGAAA
19954	52	TGCAGGCAAGGACACACACTCATTTAGTTTCAACAGGAAATGAATGTTGCA[TA]ATCAAAAATGCAATGTTTTGTTGCAACA
19966	42	TGCAGGAAAGAAGCCAAAAGTTAAACATGAAAAATTGCTGA[CT]AATCACAACTAAATGTATTAGGCCTAGAGAATAAACGC
19996	18	TGCAGGCAGAAAGATAG[GA]CTACAGTCACACAGGAAAGCTGACAGGTGTTTTCGCACGTTAAATAAAATGCAAGTTGGGCA
20032	41,64	TGCAGGCTGACCTCGGTCATCAGTTGAACGGTGTTTGCTC[CT]GACACATTGATGCGGCTGGCTT[CA]TGGGTTAAGCGTGCGG
20079	61	TGCAGGAGGCTGAGACATATTATTACCTGAACCAGGTAGACATACACACACACACACACA[GC]AGAGACACACACGCACACA
20200	36	TGCAGGCTTTAAGTAAAGTGTTACTGGATATAATT[TC]TATTTCAAATAAAGACTTTACAGTCTAACCATCATTATAATAAT
20288	31,65	TGCAGGTATAATGAGGCGGTTATAACGCAA[CT]GTAAGATATGTCACACGCATGCACGAGTCCTTA[AG]TAACGTCTTCTCATA
20305	72	TGCAGGTTTCCTCATGGTTCTATTTAAAGGATAATTCTGACACTTTATAACCGGGTTATTATGCTTTTAGT[AT]TAAGATTT
20365	71	TGCAGGGTGAGTGACAAATCAATGTGAGGAGCAGCAAGCACCGGAGTTGAGGTAAGCAACTTCTTTGCAT[CA]ATCAAAAGC
20394	71	TGCAGGCTGCAATGTTTTTATTTGTTGGATTTATATAGGCTATTTTTTTACATAGTTGGCAAAAGCAATA[GC]AAGTTACAT
20404	66,76	TGCAGGGCAAATGTATGCAGCTCACTAAAAGCCACCCAAAATGTAACAATTCTAAAGGATTTGTA[TA]ATGCAGTTG[GT]CCTT
20461	57	TGCAGGTACAATGTAAAGAGTTACAGGATGTTATCAATTTATCTTTAAAAAGACAA[TC]GCATAAACTAAGCGACGAACCAC
20483	33	TGCAGGTAGAAAATATCCTGATAAAAATAAAT[CA]ACTTTGGCTATGGCCTGTCTGCAAGGAACTTGAAACATTGTATCAAC
20508	69	TGCAGGTATAATGCTTTACAACTTGTTAGCTTGTATGAGCCTTTATAATATCTTATGGAATTTGCTGG[CT]GTGTTATGATC
20524	31,66	TGCAGGAAGCATGACAATTCAAATCAAATC[AC]AATTTCATTAGTCCTCATGCATCGAATTCTGCAG[AG]TCAACAATGCAGTT
20592	7	TGCAGG[CT]GCCACACAACACAGAAATAAAATATAAATCATGCCTTACCTTTGACGAGCTTCTTTTGTTGGCACTCCAATAT
20640	9,42	TGCAGGAG[AG]TATTCCAGAACCTGAACTAATGCAAAACATAC[GC]TTCTTAGAAAACTCATTAACTACAGATGTATTCATAAA
20720	43	TGCAGGCTGCAGTTTTGTCTAAACTTGATTATAGTCCAGTCA[CT]GTGGTCAAGTGCTGCAAAGAAGGACCTCGTTAAGCTG
20737	64	TGCAGGGCAGCTCCTGTTCAAACTGAAGAACTAGATGAGGTGTGATAATATGCTTTATCATTA[TG]CTTTACTTTAAATGGT
20769	47	TGCAGGAATAACCATAGAACCAGTAGACAGAATTGTTGCTCTATTA[GT]CCAAATTGAAAATGAAAGGCTTTTAAAATATCC
20773	40	TGCAGGATCCAACAATGAACTAACAATGGCTCTGAAAAC[TA]GTTTGTAATGTGGTTAGGAAGGACAGACAGACACACATTG
20852	19,71	TGCAGGACTTGCTCTGTG[GA]AGTGTGGTGTCAAAACAGCAGAACATATATTTATTATGGACAGACCTCTCC[AG]TCTTTACAA
20902	9	TGCAGGAG[CT]GAGTCACTGCTTTGATGTTTGCAGAGAACGACAGGGTGTTGTCCGTTGTCATGCCAAGTTTCTTTGAACTC
20938	31	TGCAGGTTTCCTCATGGTTCAATTTAAAGT[CA]ATGTTCTTAAATTGTTCAGAGAACGTTAAGAAAACTTTCCATACAAAAA
20943	8	TGCAGGG[AG]GAAAGAACCGAGTTGATCAACCAACCAATCAACCAACCAACCAAACAATCAAAATCCCCCTTTGAAATCATT
21116	64,73	TGCAGGTTCTCAGTAAAGCTAGTCAGCTGCGTCACGAGTTTCCGGAGTTCATTCAGAGGTGAC[GA]TTTAAAAC[TG]GCGTTTT
21246	58	TGCAGGAAAATATACAGACCTTAATAAACTAAAATGAAGGGAAAGATATGAAAATGT[GA]GTGATGTAGCTTTGTAGTTGTG
21281	59	TGCAGGTAGGTACCACATTGGAATGGATAGGATTTTGGAGAAAGGTACAAATTTTAAC[TA]AACTTACGGACAGCATAATTT
21379	43	TGCAGGGTGTGATTGAGAGACATGTGACTCAGAGTTTTTGTA[TC]GTTTAGATACTCTTCCAATGCCACTCATTTCTCCCCC
21388	30	TGCAGGGCAATAGAAACTCTTATCAACTC[CG]GTGATTTATATTATATTTGTTTTAACTTGAATTCAGAGCCTCATACATTA
21404	62	TGCAGGGTTGAAATATGCTACTCTCTTGTTGTTTACTGTTGTGCTATCATCAGTTAATAGC[AT]TCTTATGCTTTCCCCGAA
21457	45,70	TGCAGGTGGGACCTTTAGGGACACACAGACAAACACAAAAACAC[TC]CATTTATTAGCATGTTTATTTATG[TG]AAATAGGTTA
21486	22	TGCAGGGATTATTGTGCTAAT[GA]TTGCTGATGAAACTAGGCATGACAGCACCTGTTTATTTTTTTCTTCTCTAAACCAAAA
21555	66	TGCAGGGAAGCTAAAGTCATTCCGTTACACAAGAATAGTAAAGCCCTCTTTACTGGCTCAAATAG[CA]CAACCATTCAGCCT
21579	73	TGCAGGTAGAAAATATCCTGATATGAAAAAATCCTATAAATCACATTGGCTACGCATGGACTGTGTGCAACA[AG]ACTTGAA
21630	64	TGCAGGCTTTAGGTAAAGTGTTACAGGAATGTTCAAAGACGCGTTGGAAAAATTGCCCATTTA[GT]AAATACGACAATGATC
21644	23	TGCAGGGAAAATCTACAGGAAT[TG]TTGTGGTCACTTTCCTGAGAGGGAGAACAGTCTACTTTTAGACTTTGTTCAGATTGG
21719	47	TGCAGGAAAAGCAGGAAAAGCTGTTCAGTATCACCAGAGACTCTGA[AC]AGCAGCACAAAGTGATACAAACCAGGACCGGAC
21734	42	TGCAGGAATTTGTGGTCTTGCTGAGGGCTTCTGTTGCTAAT[TG]AGCATTTCACATCATTCGTGGGGGACAACATGTTTATC
21744	38	TGCAGGACGCAAAGCTTTGTCAGATGAATCATTGGGT[CT]GAAACTACAGAACAGTACAAAACAAGCGAACACACATGGTTA
21765	65	TGCAGGATCATCTGAGACCAGCCACCCGGACAGCTGATGAAACTGTGGGTTTTCACAAGAGAAT[AC]ATTTCTGCAAAAACT
21771	12	TGCAGGAAGTC[GA]GTAAGTGTTTGTTACAGTTGAAGTCAGATGTTTACATACACCTTAGCCAAATACATTTAACACTGTTT
21823	25,41	TGCAGGAGAGACAGATAAAAATAA[TA]TATTTTTTGTTTTTT[AT]ATAATTTTCTTCTAATGTAAAAGTTGAATATCAGTTGGC
21829	10	TGCAGGAGG[CA]ACCGTGTGCTGAAACCTTGGTGTTTTATACTTCTTCAACCCTGTAGGAGGCACCGTGTGCTGAAACCTTG
21907	33	TGCAGGTGAAGAAGCCAGATATGGAGATTCTA[GC]GCTAGTTGGATGTACTGCCAAACTCCAATGACATTGGAGGCAGCTTA
21947	23	TGCAGGTGCATGTTTGGGCAGG[AG]AAACCTCAGCAGATCCCTTATTAAGGACGGGCTCCATGATGGACGGAGAGTTGTCAT
22048	17	TGCAGGTGAAGAAGAC[GA]GATGTGGAGGTCCTTGGCTGGTGTGGCTACATGTGGTCTGCGGTTGTGAGGCAAGTTGGACCT
22131	18	TGCAGGCGCAGGTTGAG[CT]TCATTGAGGTAACCTGTTACGTCAGTGTGACACATCAGTTTTACAAGCCAATCCTCAAGCTC
22141	14	TGCAGGCTATAAA[GT]GGTGGCCACATCAGTCAACACTTTCTTCACTGACTTGCAGACTGGCCTCCACCACCTTTTGGGTTT
22180	39	TGCAGGCCAGACAAGCTGAATGTTAGCAGCATTAAGAG[CG]ACAATATCTGTGGATCGCTGTGTAATTGAATGGTGGTACTG
22202	10,71	TGCAGGAAT[GT]TTAATGATTGGTGGGATGATGAGAGAAGACGCGTTTGACTGTTTCATTTAGTATTGTTGA[AT]TGCAATGGT
22235	35,49	TGCAGGAGCGACACAAAACGCAGAAATAAAAATT[GT]AAATCATGCCTTA[CG]CCTTGACGAGCTTCTTTTGTTGGCACTCCAA
22254	24,55	TGCAGGTTTCCCAAACTTAAAGG[AC]TTTAACTGCATCAATAAGTTCCTCCTCTGT[AG]ACTTGGCATTCACATTCGTCTTATT
22343	41	TGCAGGTTATAAAAAAATATATTGTAGAAAACAACTAATT[TG]ATTAGTGTGTTTTGGGAACAGTACTATGTGAATGTGCTT
22370	33	TGCAGGAGAGATTTATTTTAGTTCCAAGCTTC[TA]CAATGTTTTCACTATCTTCAGTTTCAGGCATATTTCTAAAAAAGTGT
22531	14	TGCAGGAGCGAGT[AC]ACTGCTTTGATGTTTGCAGAGAACGACAGGGTGTTTTCCTGGGTCACGCCAATGTGCTTTGCACTC
22587	51	TGCAGGAGAAGTGTTTGTTGTGATTGAGTGGGGAACAGAATAGTCAGCTA[AG]AGATGACATGCAGGAGCTTGCAGGGATTT
22602	66	TGCAGGATTATTTTCCTGATGTAGCAAACTGGCTCAAATGAAGATCCTACATCTGTAGCTACTCC[CA]TACTGTGCTGGCTG
22664	57	TGCAGGAGAAAATCAGTCTTTCAACGACAAGCAACTGCCTGGAGTAACGTTGGCAA[GA]GCTAAACTAAACAGAGGCATGGT
22673	37	TGCAGGCAGTGGTTTTGGTGCGACTAGTGGAACAAT[AT]ATGTTTTTATTTCTATGTATTTATTTAACCTTTATTTAATCAA
22690	14	TGCAGGCGCGACA[CT]AACGCAGAAATAAAAATCAAATTAATGCCTTACCTTTGACGAGCTTCTTTTGTTGGCACTCCAATA
22699	15	TGCAGGTTTTTTTT[TC]CAAAAGTTTCATGGAATGTAGGTCTACATTGAACACCACACATTGGCCACTGTAGGCTGAATGAT
22703	9	TGCAGGCT[GA]TGCGTGTGTACGTGTGTGCGCGTGCTTGTTTGCATATCTCTTGAAAGACGGGAGAGAGAGAGAGAGAGAGA
22788	63	TGCAGGGTTGAAATATGTTTTCTCCCTTTGTTTACGGAGGTGCTATCCTCAGATAATAGCAT[AC]ATTTGCTTTTGCCGCTG
22935	39	TGCAGGTCGCTCTGGATAAGAGCGTCTGCTAAATAACT[CA]AAATGTAAATGTTACAATTAAGAGAATTTCTGCTATTTCAA
22975	14	TGCAGGCGTGATA[CA]AAAACACAGAAATAAAAATATAAACCATGCCTTACCTTTGACGAGCTTCTTCTGTTGGCACTCCAA
23041	31	TGCAGGTAATGAGCAAGCCCTATAAAAGTG[GT]CCCCACAGATAATTTGCCAAATTGTTTAAATGTTGTTCAGAGCCCAGAG
23046	66	TGCAGGCTCATCCTGACATGACCCTCCAGCATGACAATGTACCATCCATAGTGCTCGTTCTGTGC[GA]TGATTTCCTGCAAG
23058	43	TGCAGGCAAGCTATTTTTACCTTTTGTAAATTGCTTTCTCTG[CT]TTAGGAGGGTAGAAGGAGAAACCTTTCACAGGTAGGG
23085	53	TGCAGGCCCACAGTTTTGCTTATTGTGGAAACATAACTAGGTGATTAGAAAG[TG]GTGTAACCTGTCCTGGGACAAGCAGTG
23104	7	TGCAGG[CG]TTTTGACTGTTTTTGTTTTAACAACACCCTGAAAAATAGATCCAAACAATTTGGATGGTTTTAAATCCACAGC
23105	50,58	TGCAGGTAGTTTATTTGTTGGCTATTTTTACATAGTTGGCAATAGAAGT[TA]ACTTTTT[TG]AGGTTCGTATCATTTTCATTTA
23108	39	TGCAGGTTGCTTCTGGTCCTGCTCTTGTTTTCTCTCTC[GA]TCCTCATTTCCTTTACCAGACTTGATATCTATCTGTTCTGT
23110	21,28	TGCAGGAGGGTAGCGCTTCA[GT]GAACAG[GA]GTTGGAGAGCCCAGCTCTGAAGCATGAAACACCAAGAACCAACTGATTTCAA
23227	42	TGCAGGAAAACTTGGAAACTGGAGTTCTGCTCTGTGGTCAC[TG]TCACCAGTTCAATAGGTTTGAAGGGGATTTTACAGAGT
23281	49,72	TGCAGGTCCAAGATTGTTATTTGTTCTTAATTCACTAGTTGTTTTTTA[GT]ATTATAGCCTTTCAATTAGTAA[TA]AGACAAAA
23342	22,59	TGCAGGCCTTTTTCCTTCTCC[GC]AGGTCTTAATTGTGGTATTAAGGATGATCAATGTTA[CA]GGTTGATTTTCTTTCTTCTTC
23404	59	TGCAGGCTCATCCTGACATGACAATGTCACCAGCCATACTGCTCGTTCTCTGCGAGAC[AT]GGAATGTCAGTGTTCTGACAT
23454	41	TGCAGGCTGATTTTGTAGCCTAAGAAGGAGACAACCTTCT[GA]ATGAAATTGGTACTTCTCAGCCTTGAAGAACAGGTGGTT
23562	9	TGCAGGTA[AT]CTATGCTGAATTGTTATGTGTTGTTTCTGGCTTGAGTAGCTTTATATGTATTTTAATAATCAAATACATTT
23707	38	TGCAGGGCAAAAGGAAACAAAGCTTAACTTTATAAAA[AG]TGCAAACTTTAAGTCCATAGTTGTATGTGTGCCAATAACATT
23763	9	TGCAGGTA[AG]AACAGTTTGAAAAAGTAGGGAAAAAAAGTGACAATTCTAATTCCATCAGAGTTCCTGAACTTGGTCGCCAC
23788	32	TGCAGGGGGCTTAAACACAGCATTATATTAT[CA]CTAAACAAAAATATAAATGCAACATGCAACAATTTCAAAGATTTTACC
23798	42	TGCAGGCCACTACAAACCTTTTGAATTGTACTATATTTCAG[AG]GGCCACTTTGTTTACAAAACAATCAAGACATACAGTGG
23913	28,30	TGCAGGCACCCAGTTCAATTGTGGAAT[TA]G[TA]TTTCCTTCTTAATGCATTTGAGCCAATCAGTTGTGTTGTGACAAGGTAAC
24027	57	TGCAGGAGGAGAATAGACGAGAGAACAGAGTTAAAAGTGGAAAAGGCCTAAAATTC[AT]TCTTTAACCTAAATCTATTGAAT
24134	70,71	TGCAGGATCGTCTGAGACCAGCACATAAACAGCTGATAAAATGTAGGAGTATTTCCGTCTGTAATAAAT[CT][CA]TTTTTTGGA
24139	56,57	TGCAGGCGCTACACAAAATGCAGAAATAAAATATAAAACATGCCTTACCTTTGAC[AG][AG]GCTTCTTTTGTTTGGCACTCCAA
24174	18	TGCAGGTGGCATTTTTT[GT]ATGTTGTTTTTTTCGCTCACCAAGCAAGGAACTTTTGTATGGAGGTCAATGAGAATGTCTGT
24180	60	TGCAGGCTGATCTCCTTCATCAGTTGAATGGTGTTTCCTCTGACACGGATAAGCGGGCA[AT]GTGTTAGAAGTGCGGTTTGG
24221	7,80	TGCAGG[AT]GTGAGCCACTGCTTTGATGTTTGCAGAGAACGACGGTGTCGTCTAGGCTCACGCCAAACTTCTTTGCACTCT[GC]
24391	27	TGCAGGTAATAATCCAGAATTAAGAT[TA]CATTGAAACGTTGTGCACAACAAGACAGAGGAAATGTGTTATTTCCTTCAAAA
24397	58,65	TGCAGGCATATATAATCTTGTGTTTTGAATTAGTCCTGGCTGACTAGTTTAAAATAT[TA]TTTTTT[AT]GTTGCATAATGTTCA
24399	48	TGCAGGCTGTGTTTTGAGAAATTGTCTTATGAGAAAAGCCAAATAAT[CG]ACATTTATGAAAGCAGCTGTAGCAATGCCTGT
24416	58	TGCAGGAAGTTTGAGCTAACGTATGCTAATGCGATTAGCATGAGGTTGTAAGTAACA[AC]GAACATTTTCCAGGACATAGAC
24422	26,31	TGCAGGAACACTTTTAATAATAAGA[AC]AAAT[GT]AACCTCTTATCCCTCCAAAGAAATATGTGTGAGTATGGCTCTGCAAGTT
24442	51	TGCAGGCTGCAATGTTTTTATTTGTTGGCTTTATGTAGGCTATTTTTACA[AT]TGGCAAAAGAAGTTACTTTTAGATTTGTC
24454	9	TGCAGGCT[CT]TAGTTTTATCTTATATCGATTATTGTTCAGTCATAATGTATGGTCAAGTGCTGCAAAGACAATTCTAGTTA
24504	43	TGCAGGCTAAAGATTGTGTGTGTTCATTCCCCTCAGGTACTC[CT]CAATCTTTTAACAACACAATAAATGTGGATTGAGCCC
24564	58	TGCAGGCTGCAATGTTTTTAATTGTAATGTAGGCTATTTTTTACATTACATTTTTTA[CT]ATAGTTGGCATTGGCAATAAAA
24576	35,60	TGCAGGAAAATAATCCTGCAGCAACAGGAAATGT[TA]AATTAATTCACATTTTTGTAGAGG[CT]TGATACATTTTTTGTTAGGG
24617	51	TGCAGGTAGAAGAGATGTCCTGTGGTTTTCATTTCCCACAGCGAGGTTCA[AG]TAACCTTTCACACTGCCCTTTTCCCCTCC
24674	24,72	TGCAGGTTCAGCTTCACTGAAAC[TG]TTTTAATTGGTGTAGTAGAACAAAGAGAGTGTTGAACTACCTCTACA[GC]AGTCAAAA
24677	71	TGCAGGCAAAACCTTGCAACTAGATCTCATAGACTTCCTATGCAATCTATTTTGCTTTCATGAAGTGAGA[AC]ATTTCAAAT
24708	73	TGCAGGCCTCAATCTCAAGCAAAAGGACTTATTGGCACCAATGTTCCCTCTGTTTTGGGGCACTGAGAAAAT[TG]TTTGGTC
24753	11	TGCAGGAGAA[GT]GAAGGAGCAGGGGTTTATTTTGGCAAATTGCAAATTGGGCCTTTCTGTTTTTCAGCTTCACCTGACCAG
24905	17,39	TGCAGGCGTATTTCTA[CA]ACTTTGCACTTCAAAGTGAAC[CG]TCAGCTCTGTTAAAATGCACTGAAGAAAAACTATTATATGT
24992	67	TGCAGGCTGAGGGAAGATAGAAGACACATTAATCCTTCTTTTTACAATAACAACCAGATGGTCAAA[CG]GAAACTGCTCCAC
25047	20	TGCAGGAGCGAGTCACTGC[TG]TTGATGCTTGCAGAGAACGACAGGGTGTTGCCCAGGGTCACGCCAATTTTCTTTGGCAAG
25052	13	TGCAGGAAAGAC[GA]GAAACAGAAAGAATTGTTGAATATCAAATCAAAGTTTTAAATACTCAGAACACAACAGGTGTAGACC
25154	66	TGCAGGCTGTTGTGAGAGAACTGAGCAGTGTTTATATCATTGTGGAGTGTGTTAGGTATTATATC[AG]TTGTGGAGTGTGTT
25194	17	TGCAGGATGCGTTTTG[AG]TCGGCCGTCATTGTAAATAAGAATTTGTTCTTAACCGACTTGCCTAGTTAAATCAAATGTTTT
25207	68	TGCAGGCTGACCTCGGTCGTCAGTTGGAAGATGTTTCCTCTGACACATTGGTGTGGCTGAATTCCGG[GT]TTAAGTGGGCAT
25212	35	TGCAGGTTTTTGTCTAGTTCCCAGCTTGTTCTGG[GC]ACATCCCTAAAGACGTTTTTAGGACGTTGCTCGATGGTTCTCCAA
25272	47	TGCAGGATGTAGAGAAGGCACCAAAGCACAAATGATGACAGATAAG[CG]GACCTTTCCAAATTCCTGAATCAGGCCAAACAT
25343	12	TGCAGGTCGGT[GA]TGTGTCGCTCCAGACACACTCTACGCTCTGTTGATCTTGACACACTACTGTCGACAAGCATTCAACAC
25409	31,40	TGCAGGCTTCAATGTTTTGTTTGTTGGTTT[TC]ATGTAGGC[AC]ATTCTTTTTACATGGTTGGCTATGGCAATAAAAATTACTT
25414	7	TGCAGG[CG]CACACGTGCTACGCCGGCCAACTGACTTGCTCCAAAGCGGTCATTCACTCACCACAGGAGCCAATCATTACTG
25421	45	TGCAGGATGAAATTGTGTTCGGTATTAGTTTGACTGAACCCTCT[CT]CAACACTGTCTAAGATTGTATTAGCTCGCCAAGTT
25456	46	TGCAGGCCAATTTCGGCCCACTGGATACGAGTTGGGGAAAAGGGC[TA]CTAAAGTCACAAAGTCATTGTATTGCCATTGTTG
25493	59	TGCAGGAAACGTGGACATCATATGGTTCAAACGTCAGGCTATAAAACAATGTCACCTT[CT]CATTCTGGGTGTTCGCCAACG
25518	37	TGCAGGCTCTAGTTGTATCTTATCTTGATTATTGTC[CA]AGTCATATGGTCAAGTGCTGTAAAGAAAGATCTAGAAAAGCTG
25641	33	TGCAGGTTACTGCTGTTGTCGACTCTCTGCAC[CT]CCCACTCCCTACTCACAAAATAAAGACTTCCCTTTCATGGCCATAAA
25694	28	TGCAGGTTTTAAGATGAAGAGAATATC[AG]TCCCTCGCTCCCCTCCGTTCTATTGGCAAATGCCCAGTCACTCGAGAATAAG
25749	58	TGCAGGGAACACAGTCAATTCTCCCAAGCCTCACTTGGATAAATGATGCAAGCAGAC[AT]GTTGCCTTTGTAACGGAGCCCC
25775	60	TGCAGGACAAGTGTGGCAAACAAATTAGTATAATGTGGGTAAATGCCAATTCCAGCAAT[CT]AAATACACACAACCGTAAAG
25777	31,55	TGCAGGTAGAACCCTATCATAGGACAATTT[AC]AACTTCTTGGGCATTGATACCCT[AG]GTTACACTGGGCCACTTTTCCTCCT
25800	49	TGCAGGTTGAGTTGAGTGTTAAAGATGTTCTGTACAGACAGTAAAATA[GA]AATGTGGAGACGTCTCCTGTCTCTGGCATGT
25814	9	TGCAGGCC[CT]TGGATAGACTGAGACAGAGGATTAAACAACAGGAACTGTTTGAAGTTGTGATCATTCTGTGTACTTGGTGA
25842	70	TGCAGGCTGCAATATTTTTATCCGTTGGCTTTATGTCGGCTATTTTGACATAGTTGGCAATGGCAATAG[TA]CGTGACTTTT
25865	41	TGCAGGCTACATGTTTGAATTATATTGCTGTTTCTTGCTC[TC]TTGTACAAGTACAACTGATCTGAAGTATGAGGTGCTTGT
25950	24	TGCAGGCCGGCACAAAGTTCCCC[CA]AAATTTTTCACTGTCAAGCTGGCCCCAGAGAGCCGCACAATACAGTGGGGAAAAAC
25963	24,61	TGCAGGTTCATGGTCTACAACAT[TC]CATAGTGTACAATCGTATCTCACACAGGAAGCGGCG[CT]AGGGATTTGATATTTGTTT
26037	10	TGCAGGGTA[AC]GTTTGAATCAAAAACTCAAGAATGTTTTCTTATTAGTTATGATTTTATCCTCAGAAACAGCGACAATGGC
26091	27	TGCAGGTGGGTGTTTATTAAATAGAT[TA]TGAATAAAGATTGATTCTAATAGACATATACTTGCCTTTGATGACAATCATCA
26136	14	TGCAGGCGTGACA[CG]AAAACGCAGAAATAATAATATAATTCATGCCTTACCTTTGACGAGCTTCTTTTGTTTGCACTCCAA
26144	12	TGCAGGCATAA[CA]AGGGCCAAATCCATCAATAATCACTCATATCTAAAGTATTTATGAGATCAATAAACAGTGTATCAAAT
26160	7	TGCAGG[CT]GACGTGCAGATGTTTCATTTCTGGCCAGAGATCAGGGCATTCATCAGCAAAGACGCAGTGCAAGTATTTTGGA
26216	30	TGCAGGCAGAGGAGGAGCCGTGATAAATA[AT]CAGAAAATAAATATATTGTTTTTAAGGCTCTCACTGCACACTTAAGCTAT
26219	36	TGCAGGTACATAACACCATAGCGTTTTCATAGACT[TC]AGGCCAAAGGTTGAGCAGATGGACCATTTTCCACTTCTATGCAA
26300	66	TGCAGGAACGAGTCACTGCTTTGATGTTTGCAAAGAACAACAGGGTGTTGTCCAAAGTCAAGCCA[AT]GGTTGCTTGCACTA
26315	59,60	TGCAGGGAAATCAGGTGCAGGAGAGCAGAATTGGGTAGCAAAACGGAGCCCTTTATTA[CT][GA]GCGAACAGACACACGGCACT
26371	59	TGCAGGAAATAGTTTCCTGTTCAAAGCAGGAAGTGAGCACTAAGCTAGCTCTTGAACT[CA]TTAAATGGCGTCCGTTTGATG
26395	73	TGCAGGTGAAGAAGCCGGATGTGAAGGTCCTGGGCTGCCGTGGTTACACGTGGCGTGGTTATACAAATTCTC[TA]AAAATAA
26475	73	TGCAGGTGTCTTTCACGCAAGGCACAGTGTTATATTCCTCAAAGCGAGCATAAAAGGCATTTAGCTCGTTTT[TA]TGGAGTT
26479	66	TGCAGGGAACAGGAAATAGAGTTAAAACAAGCAGAAATCTGCCATCTAATCTCGGACTCAGACTT[CG]AGAAAATAGCATTA
26519	43	TGCAGGCGCGACACAGAAAGCAGAACTAAAAATATACTGCTC[AG]AAAAAATAAAGGGAACACTTAAACAACACAATGTAAC
26537	20	TGCAGGCGCGACACAAAAC[GA]TAGAAATAAAAATATAAATCATGCCTTACCTTTGACGAGCTTCTTACGTTGGCATTCCAT
26583	20	TGCAGGTTTTGCTGAATGC[AG]ATTTTAATATTCTTTGCTGTATGAAGAAGAGGCTTGTGACATTTGGTAAATGTGGTTAAG
26655	68	TGCAGGAATACAGTTTGTGCAGCAAGTGAAAGCACAGAGCCTACTGTCTTTGGTGATTACCTGTAGT[CT]CAATGGCGGGAA
26689	66	TGCAGGATAGATCTGCGTTAGGCACAATTACTGTATAATCTTGTAATGACAATTCTGGATGAGAT[CG]GTCATTAAAATAAA
26706	11	TGCAGGAGCG[AG]GTCACTGCTTTGACATTTCAAATCAAATGAAAGTTTATTTGTCACGTACGCCGAGTACAACAGGTACTT
26804	8	TGCAGGC[AC]AACTATGTAATGCTGTGGATGGTTCTCGACTACACTTCAGATGTCATCTATTACATTGACACGTTTGTGAGA
26918	51	TGCAGGACAAGAACAGCCACGTAGACAACTTCAGAGTCCGTCTGCAGGAA[AC]AAGACCTTCAACTAGAGGACAGGAACCAC
26939	8,55	TGCAGGT[GA]AAGAACCTGGATGTAGAGGTCCTGTGCTGGCATGGTTACAAGTGGT[TG]TGCAGTTGTGAGGCCATTTGGACAT
26977	40,41	TGCAGGTTGACTTTGGTTGTCAGTTGAACAGTGTTTCCT[CA][CA]GACACATTGGTGCAGCTGGCTTCTGGGTTAAGCGAGCTG
26979	57	TGCAGGTAGAACTTGTCCCGTGTTTACTGTTTTTATTGTTGCTTGAGTGTGTTTCT[TA]GAGTGTGTATCTTGCTTCGAGCT
27030	19,20	TGCAGGTAGAAAATATCC[TA][GC]ATTTTAAAATAAATATCCTATAAATGTACATTTTAGCAGAAACTTTTATCCAGAGCAACT
27125	67	TGCAGGCAGAAGATGGGCAACATTTCTGTAAAGGATAATGTGTCACTGTTGTTCAAAAGGTGACTG[TC]AGCATTCAGTCTG
27137	67	TGCAGGTGAAATTCCCACTTCTTTAAATCACCTTCAAAACGCATTGTGCTTTGAAGGCCCTGGCTT[TG]ATTTAATTTCTTC
27225	19	TGCAGGAATGCAAAATTG[AT]CTGGCCAGATGAACACAGGATGGCCTGGCAGTGATAGTTGTTCCTTTCCATCACTCGTTGT
27251	11	TGCAGGTTTT[TA]GTTTTTTCCTTTCAACTAGACAACCAGGTGAGGAGAGTTCTTTATTAATTATGCTTAATTCAGCAATCA
27348	46	TGCAGGCATAAAAAGTTAAAACAATAACATCACAATAAAACACAA[TC]AAAGACTACATTATAAATAACACAATGCATCAAA
27392	16	TGCAGGCCAGAAAAA[TG]ACTGTCTATGGAATGTGTAACACTCTTGGACTGTGTGTATCAGAGATGAGTGCTTCATGTAAAT
27451	36,57	TGCAGGGTTGAAATATGGTTTCTCTCTTTGTTTAC[AG]GAGGTGCTATCCTCCGATAA[TA]AGCATCGTTTGCTTTCGAAATCT
27508	16,26	TGCAGGATCGTCTGA[AT]ATCAGCCAC[CG]CATACAGCTGATCAAACTTTGCACAACTGAAGAATGTCTGCACAAACTGTCAGA
27545	63	TGCAGGTTAGGCCAAAGCGTACTTTACATTCTCACTCCTCTTACATCTTCAGAAATGTTCCC[GA]GACATTTTTTTCCCACA
27560	24	TGCAGGTTATAGAAAATAGCAGA[CG]CCAGCAAACAAAAACTGTCCATTTGTGCTGATGATTGTACAATGTTTCTACAAAAC
27564	45,56	TGCAGGCGCGACACAGAATGCAGAAATAAAAATATAATTCATGG[AT]CCTTTGACGA[GT]CTTCTTTTGTTGGCACTCCAATAT
27572	68	TGCAGGCTGAGATCCCGTGTGTCTTGAACCTAGTGACTCACCTATTCTCCAGATGACTGAAGTCCTG[AC]AGGCTGAGATCC
27579	54	TGCAGGGTTGAAATATGCTTTTCTCTCTTTGTTTACTATGGTTCTATCCCCAG[GA]TAATAGCTTCGTTTGCTTTCGCCTAA
27606	19	TGCAGGCTGCAATGTTTT[AT]ATTTTTTGGCTTTAAAGTAGGCCATTTTTATAAAGTTGGCAATATGCATTACTTTTACAAT
27682	45	TGCAGGTAGAGAATATCATGATAAAAATAAAACACACACATGGC[CG]TTTCTGCAACAAACTAGCAACATTGTATCAACTAT
27758	47,54	TGCAGGCTTACAATCAGAAAGCAAACCCAGAAAATAAACAAATGAT[AC]ACTTTT[GA]AAAATTGTGTGTTTAATGAGGTGAGA
27801	45	TGCAGGTAGCGATGTGGAAGTACAGAGAAAAGAAAAAGCACAGC[TA]AACCGCACAGAATACCAAAGAGGAGAAAGCATGTA
27802	16	TGCAGGAGAAAATTC[CT]CTGACATTTCACATTCTTAAAATAAAGTGGTGATTCTAACTGACCTAAGACAGGGATTTTTTTT
27851	16	TGCAGGATTATGTTC[CA]TAATTATACAACTGGCTTTTTTGACAAAGCATATGTGCTGATATTTTTTGTTGTTGCCCGAGCT
27886	50	TGCAGGGTTGAAATATGGTTTCTCTCTTTGTTTTACGGAGGTGTTATCC[CT]CAGATAATAGCATTGTTTGCTTTCTCCAAA
28014	67	TGCAGGTTCTTTACATAAAATGAAAACAGCATGCAATAGTCTTCAGAGAATGTGTCATTGTTCGTC[TA]TTAAATTAACCGT
28030	34	TGCAGGCAGTAATTGTAACTGAAACAAACAAAA[AG]AATGACAACGTAAAACTCACCTTCTCTGCCTTCTTTTCCAGTTTTT
28083	71	TGCAGGTGTAGTATATTATCATGTATCCACAGAACACAACCACTGTGATTGTGTTGAGGTTGAAAAAATA[CT]ATTGCAGAC
28201	56	TGCAGGCTCATCCTGACATGACCCTCCAGCATGACAATGCCACCACGCACATAAC[GA]AACAATATGGTTGATTTCCCGCAA
28258	61	TGCAGGTAAGATAACAGTATTGGACAAATAAAACTGGTGATGCAATAGCTAGTCTTCACT[GT]TTGCTGTTAGCTAAATATG
28278	63	TGCAGGTTTTGGTAGCTGAAAAACAAAAGATCCTGAAAGACAGACCATGGATCGTGAATCTT[AG]TTGTGACGACTCACTCA
28464	58	TGCAGGCTCCCCGACTGCCACAAGAAGTCGCTAGAGCACGATGAGCCAAGAAAAGCC[TC]CTAACCCGGGCGAAGCTGAGGC
28469	21	TGCAGGACAAACATTTTTTT[TG]TGTGTATTTTTTCCAAACTCTTTCTGAATTATTTTCATTATTTAATGACAGGTTAGGAG
28482	19	TGCAGGCCTACACCAAAA[GT]AATAAATCAATATAATTTGCCTGAAAAATCATTCAACATTTTGCAGACACTCTTGTTTAGA
28536	53	TGCAGGAGGCCTTTTGCCTTTTGGTAGGCCGTCATTTTAAATGAGAATTTGT[CT]CTTAACTGACTTGCCGAGTTAAATAAA
28590	17	TGCAGGCTTGCGAGGG[TC]TAACACGTTTAAATGTTTTACTCACCTCGGCTGCAGTGAAGGAGAGGCCGCATGTTTTGGTTG
28707	67,69	TGCAGGAATTACCTCAATACCAGCAGACAGCATTTTTTTGCTCTGTTAGCTAAATTGAAAATAAAA[AC]G[TG]TTTTTTCAAAA
28743	13	TGCAGGTTAACC[AC]AAAAAATACTGTGCTTAGGCGTAGGTGAAAGGTTGTAGGAAATCAAAAGAAAATAAGTAACCGACAA
28764	33	TGCAGGCTTTCTCTGACCTAAGGATTTCAGGG[CT]TGTCACGGCTTTCTTCTGTTGAAGGAGAGGCGGACCAAAACGCAGCG
28789	40	TGCAGGCGCGACACAGAATGCAGAAATAAAAATTGAATT[CT]ATGTCTTAACTTTGACGAGCTTCTTTTGTTGGCACTCCAA
28813	38	TGCAGGTAGAAAATACTTATCACTGGATCAGATCATT[GA]CATTTTTAATGCTGAGTGGTTATCGAAAGGGAGAGAGCTGGA
28835	10	TGCAGGCTG[GA]CTTCGGTTGTCAGTTGAGCAGTGTATTATTTTTTATTTCACCTTTATTTAACCAGGTAGGCCAGTTGAAA
28862	35	TGCAGGAAAGATCGAATAGAACCATACAAAAAGT[GA]GACTTAGCTTTGGAATAGCTAATGGAACAAAACACCAGATACCGA
28938	70	TGCAGGGGCAGTATTGAGTAGCTTGGATGAAAAGGAGCCCATTGTAAACAGCCAGCTTCTCAGTCTCAG[CT]TGCTAATATA
28950	20	TGCAGGCGCAACACAAAAC[GA]TAGAAATAAAAATATAATTCAGGTCTTACCTTTGACAAGCTTCTTTTGTCGGCACTCCAA
28967	29	TGCAGGACTTTGTGTCTCTATTCTGCCT[CT]GATGTGTGAAGTTTAAAAGACTGTCTTTGGGGAAAAGGTTGGCTCAATTAA
29028	42	TGCAGGCACATGTCACTCTGAAGTAGCTGCACTTTACTTCC[AT]GGAATTATACAGCATCCTCTGTGAAGAATATTGTCATG
29095	67	TGCAGGAAGTAAGCACAGCAAAACCCAACAGGCAGAGCTATTTAAACATATCCAACAACAGTTTAT[CT]CTGGCCTCATAGA
29136	50	TGCAGGAAACACAATTCCTTCACAAAGACAACATGACTGTTTTGTAAGG[TG]TTCCTCACTTAGTGTTTCCTTGCCTATTTC
29179	37,38	TGCAGGTTGAAGATCCACTTTCCAAGTATGTTGTAT[GC][AC]AGTGTTTCTGTCCTGAATCTAATTATAGGATGTTTATCATGT
29237	28,33	TGCAGGAGAACAGAAAATAAATAAATC[AC]CAGT[GT]TTGTTCTACATTTCATACTGGATGACTGCATATCGTTGGGTTTGGAG
29294	61	TGCAGGAAATTAGCTTTCAAACTGGAAAAAATGTAATGATTAATTAAAGTCTTCACACTT[AT]AAAAAAAACCTGTGATTTA
29331	19,25	TGCAGGTAGAAAATATCC[TA]GATTT[TA]AAAAAAATCCTATGAATCACATTGGCTACACATGGCCTGTCTGCAACGAACTTGA
29332	57	TGCAGGATGGTAAGGCTTTCACTGGATGAGATTGGGGAAACATCATAGCCAATAAA[AT]TCATATCCAAACACTGGTGAATC
29386	60	TGCAGGTCTGGAGTAGACAACATCAACCTGAATCACCTGTTGTCTAGTGTCGTCACATG[AG]TGCAATACATTTACCCTGAA
29467	62	TGCAGGCGCGACGCAAAACGCAGAAATAAAAATGTAATTCATGCCTTACCATCACAAATGG[TC]CCTTTTGTTCGATTAATT
29469	20	TGCAGGGATTTGTAGTCTA[CT]TCTGATGCAAATGAGCATTTTTCGAATCAAGACACCAAATTGAGCTGAATATATTGATAA
29520	60	TGCAGGATTCAGGAGTAAAGCTACTCTCTGCTGGACTGGAGAATCCACACTGTAAACTG[GT]AAACACTAAGGTCAGTATTC
29648	72	TGCAGGTTATCACTTTCTCACTAAAGCCTTTGTCGGCAATAACGCTAAAACCACATTATGCATTAAAATCT[AC]ATTTGGCC
29826	24	TGCAGGGACAGGGGCTGGGAATT[TA]AAAAAAGATACAGGACAAAACACATCACGACAAGAGAGACACCACAACACTACACA
29867	50	TGCAGGCTCGCGACGCCAGAGCTGTCCAGCACAGCAAGTTGGTTTTCTG[AT]GAAGTTGAAGAGGTTTTGATAGGAAGACTT
29876	59	TGCAGGCCCAGTCATGGATCAAAGCTGGCGAGACATTCAATTACATCGTCTTCACAAA[CT]GAATCAACCGCGGCACCCTTG
29903	63	TGCAGGCTTGACCAAACAAATCGGGTGAATGCAATGACTAGATTTTAGCTATTTAGTTTGTA[TA]TAATTTGTAAACCTTTG
29979	34	TGCAGGGTTATCTGTAACATAGAGACATAATAC[TC]GTATATGAGATAATACTAGAGTGGCCTATGCCATAGACCTTCATAA
30105	53	TGCAGGCTCTAGTTTTGTCTTTTATTATTGTCAAGTGACGCAAATAGACCTA[GT]TTAAGCTGCAGCTGGCCCAGAACAGAG
30206	56	TGCAGGCTAAGTCCAATCAAGACAAACCATCATCAACTGTTATGGCTGTTTGTGT[GT]TTTTGTTTTTTATTCTAATGAAGG
30212	46	TGCAGGAGAGAAAAATGACACAGTTAATCAAAGATGTTGTCAAAT[TG]GATTTTGATGGTGTTTGAGGATCGATTTTGTATT
30295	37	TGCAGGAATGTCCACCAGAGCTGTTGCCAGATAATT[GT]AATGTTAATTTCTCTACCATAAGCTGCCTCCAACGTGATGTCA
30318	42,43	TGCAGGCCTCATTGACCTGAGCCCATACATTATCTTTTTTT[TA][AT]AAACTCAAACGAGTTGTAAGGATTATTTTGACTAACA
30529	9	TGCAGGGT[TC]GGAACGAATTTGTAGGCTTGTATTTTGTTGCATTTATGGTGCTCCTTTATGATTGTGTTTCGATATCTGAT
30561	15	TGCAGGCTGACACT[CT]AGTTGTCAGTTGAATGGCGTTTTCTTCCGACACATTGGTGCGTCTGGCTTCCCAGTTAAGTAGGT
30718	54	TGCAGGAACAGGAAATGTGAATTATTATGTGGATTATAATTCATGTTCACTTT[TG]GTAGGGGTTGATACATTTTTCGTAAG
30784	39	TGCAGGAGCGAGTCACTGCTTTGATGTTTGCCGGGAAC[GT]AAAGGGTGTTGTCCAGGGTCACGCCAAGATTCTTTGCACTC
30836	40	TGCAGGGTTCTCAGCTTTATTTTATTATTTTGAGTTTCG[CT]CTCAGATGCTGTCACAGTGGTGCTGAATAACATGTAAGGG
30856	20	TGCAGGCTATTTCAAGAGA[GC]AAATTGAAACTAAATGTGGTGCCATATTTCCTCTGGCCTCTCTTTCTCTCCTCTTTGGTC
30867	33	TGCAGGAATGGAATAAAGTCCTCTTGTTCCAG[GA]TAATTACAGCCAGGTTTGGCCAAGAGGTGTACAAACTTAGACACGTC
30911	71	TGCAGGAATTTGTAGTCTTGCTGAGGTTTTCTCTGTTGCTAATTTGCCTATTGTGTTAAATTTGGGAGTA[AC]ATTGAGTCC
30912	67	TGCAGGCGCACTGACCCTGGACGAGACACACACACACACACCGTTTAGATCATTTTCCACTGAGGA[AT]GAGAGAAAGAGAG
31033	27	TGCAGGTGTGATGTTCGCATGTACTG[AG]TCCTGTGCAGGTGTTGCCACTCCGAGGACAATCAGCTGTCCGTCTTGTCTCAA
31074	24	TGCAGGTTCCATTTTGTGCTCAA[CA]CATACTAAATCATAGGTTTCACAAAGTTAAATGACTTTAAATCATGATGTAAGATG
31094	16	TGCAGGCTGCAATAT[GT]TTTTATTTGTTGGCTTTATGTAGGCTTTTTTTTACTTAGTTGGCAATGGCAATAGAAGTAACTT
31101	36	TGCAGGAAAGCAGAGATACATCTAATTTATAACAT[AT]ATCATAATTGTCATCTGTCAGTCTCATAAACTTGAATGTTTTCA
31102	28	TGCAGGCTGTCCAAAAATCCCTGACTT[CA]ATTTAGCGCCTTGAAAGGTTTTGAGGAGTTTGAGGTACAATCACAAACTCCA
31134	16,57	TGCAGGTAAAAAATA[CA]CACGAGAAAAATAAATATCCAATAAAAATTACATTGGCAA[CT]ATACGGCCAGTTGTCTGCAATAA
31339	17	TGCAGGCATTCATTCA[GT]TAATACACTCGAGAGCAAGGTACTGAAGAAGCTATTAGAATGGAGTTGCCTAAATGCATTTCT
31341	21	TGCAGGCGCAACACAAAACG[CT]AGAAATAAAAATATAAGTCATGCCTTCTTTGACGAGCTTCTTCTGTTGGCACTCCAATA
31343	26	TGCAGGTCCTGTTGCTTTTCCACAA[TA]TTCAGTTTGACGAATGCGTGTGACAGCTTTATCCAGTGTGAGTTCTGGGTCCAT
31374	28	TGCAGGTAATCATGACTTCTATCAATC[AC]CCCCGTTACTTAGTCATTAGTGGTACTGAGAGTTCCTCTAATTGCTTTTACG
31383	20	TGCAGGACTTGTGTTGGTG[TA]TCAAATACTGGAGAGCTGAGACCAAATCATGGACGCTGGACAGAGTGGATTTCAGTTGTA
31396	62	TGCAGGTTCTTCCTGACATGACTCTCCAGCATGACAATGCCATCAGCCATACTGCTCGTTC[TC]GTGCGAGACAGGAATGTC
31619	22	TGCAGGATGGCTGATGAAACT[GA]TTTGCACAACTGAAGAATTTCTGCACAAACTGTCAGAAATCATCTCAGGGAAGCTGAT
31669	73	TGCAGGGCCTGGCAGATTGATAAACGATGTTGCTTTAAACTTTGGAGACCGTCATTTTTGGGAGCTGCTGTT[TC]ACCTTCC
31697	53,56	TGCAGGTGACCATGATATTCACCAATCACCCCCGTAACTTAATCATTAGTTG[TA]AC[TA]GAGAGTTCCTCTAATTTCTTTGAT
31707	29	TGCAGGATTTTTATAGCATGACAAATTC[GA]TGATGGTAAATGCCCTTTGAAACATATTGCAAATGCATGTGTATTTACGAT
31761	10	TGCAGGGAG[CA]CACCATTAAAAGACACAAGGAGCTACTTCAGTACCTTGTGAAAAGGTTCCAATCTCTGGCGGAATGCCAC
31803	59,66	TGCAGGAAGAGGTTAGAAAATAGACTTTAAAACATGGCAGAGAACTCTACATATGGAG[TG]TTTTTT[GT]TGTAAATTACCTGG
31812	9,30	TGCAGGAC[TA]TGCTTGTGGTGTCAAAAATC[TA]GAACATTTCTTTATTACGGACAGACCTCTCTACATCTTTACAACCATTCA
31814	50	TGCAGGATTTTTATGCATGACAAATTTGTGATGGTACCTGCCCATTGAA[CA]CATATTGCAAATGCACAGTGACTTTGCAAA
31919	71	TGCAGGCACGGTGCGGAAACTGGCCAGGAAAGTGGAAGAAGACTGTCGAGAACGAAATTACCTGAAATGT[AG]CATGACATG
31955	45,66	TGCAGGCTTTAAGTAACGTGTTACCAGATCGGTGCTGCTATACG[TA]AGACATGGCTTTACAAAACC[AT]GTTTTAGTAGTCAA
32003	64	TGCAGGTATAAAGCTTCATAACGTGTCGGAAGCATGTATGAGCCTTTGTCTTCTAATAAGGCT[GA]TGTGTTGGTGTTTCAG
32031	32	TGCAGGTTTTTATTTACCCTGACAGAAATGT[AC]AAAATTCTCTTTTCCTATGTGGCTGAAACCATATCAGTATGTTCAATA
32096	9,63	TGCAGGCA[CT]GACACAAAACACAGAAATAAAAATATAATTCATGCCTTACCATTGACAAACTT[CA]TTTTGTTGGCACTCCAA
32174	43	TGCAGGGGAAGAGGCCGGATGTGAACGTCCTGGGCTGGCGTG[TC]TTACATGTGGTCTGCAGTTGTGAGGCCGGTTGGATGT
32190	14,17	TGCAGGATCGTCT[GA]AG[GT]CCAGCCAACTGGACAGCTGATGAAACTGTGGGTTTGCACAACCGAGGAATTTCTGCACAAACT
32251	30,69	TGCAGGTAAGTTTGAGTTGTATTCTATTG[CT]ATTATTATGTTGAGCATGTGTTAGTGTTGACAGATTGA[CT]GTGCGTAGTTG
32308	41	TGCAGGAGCGACTCACTGCTTTGATGTTTGAGGAGAACAA[AC]ATGAACCTGCATGCTCACTGGTTAAAATTCTGTGTCGAG
32369	67	TGCAGGTTGAATTCAATAACTATATGCAGAGATGCCGTAGAAAGCATTGAATAGGTCAGTAGCCTA[GA]AGAGTAATATGAG
32381	18,61	TGCAGGGCAACCAAATG[TC]ATAAAAATGTCATGAGAGACACTTTTTATATCATGTATGCTT[CA]CAATCAAATAGCCTAAATG
32465	7	TGCAGG[CT]CTGTCGTGAATTTTTTTTATTCAACATGTAATTTACTCGCATAAAAAGATTGGATGGAAACCTGGTTAGTGTC
32490	28	TGCAGGATGCAAGGTTTTTATTTGTTG[GA]CTTTATGTAGTCTATTTTCACATTGTTTCCAACGGCATCAGACAAGATCAAT
32556	12	TGCAGGTAGAA[AC]ATATCCAGATAAAAATTAATCACATTGGTTACTCATGGCCTGTCTGCAGAAACTTGAAACATTGTATC
32652	19,21	TGCAGGGTTGAAATATGC[TG]T[CA]TCTCTCTTTGTTTGCTATGGTGCCATCCTCGGATAATAGCATCGTTTGCTTTCGCAGAA
32711	29	TGCAGGCTTTTTGATTACTGTAAAGTTT[TA]TGACTGGAGAAGCTGATAAATTTACAGCAGAGATCTGGTTCTGTTGAGTAG
32762	41	TGCAGGCTGCAGTGTTTTTATTTGTTGGCTTTATGTAGGC[TA]GTTTTTACATATCGGCAATGGCAACAGAAGTTACTTTTA
32793	17	TGCAGGCAGGTTTGTT[TG]GTGAACATTTTTTGCCCAGTATCTTTATTTCAGGTTTAGATCTGACCTCGTGCTAAGAGAATA
32817	69	TGCAGGAATGAAACAAAACACAGTGAGTTACAATGTGACACAAACAAACAATTACAGTTATAGTAATA[TC]ACACGATTCAT
32859	43	TGCAGGCTGCAATGTTGTTTTTATTTGGCTTTTTGTAGGCTA[TG]TTTTAGATGTTTCAAAATGTTGCATGTTTCACTAGCT
33000	58	TGCAGGACTTGGTGTCATAAAAGCACAGCATCTCTTTATTACAGACAGACCGCTCTC[TC]ATCTTCACAACCATTGAATATG
33120	15	TGCAGGCGCTACAC[GA]AAATTGAAGACGGGTCTATCTGTGTTCAATACAGGAACACAACAAACCAAGCTACTTTTCAAGTC
33251	38	TGCAGGAGAATTCCACCCAAGTGGAAACAAAGCGAAG[GA]GGATAATGGAGTGGAATCCAGAGGCTGTCTGTTTATTGTTGC
33265	34	TGCAGGAAAGGTTATGCTGAAGTACTGAAATTC[CG]CACAGAAGAAGGTTGCTTCTTAACGTTCTTGAGAACATTTCCAACA
33364	46	TGCAGGTAGATTTAACTGCATTACTACAACAACAGACTCATGACA[CG]AGATAACATTATTTCACTACACTGGAGGCCTAAA
33435	15	TGCAGGCAAATTTA[CT]GTTTACAGGGGTGTATCCTAAAATAAATATGTAAAGTGCTCAAAACAAATGAAGTTAGTTGTGCA
33445	35	TGCAGGAACACACTTAAATAAGATAATTATAGAC[CA]AGTCTTAAGACCATGATTCTTTGAATGTGTGTTAGTGATGGACTG
33451	52	TGCAGGCTCTAGTCTTTCAGTGTATGGAAATGCACAGAAGTTTTTTCAAAA[TA]TGGTAGCATTTCACAGAAAGTTCTACAC
33495	52	TGCAGGTAGAACATATACTGATAATAAATATCCTATAAATCACATTGGCTA[AC]GCACTATTAACTTGGTCCAACCCGATCA
33504	43	TGCAGGACTTGCTTTTTGGAATGTGTTGTTATGAAAAAAGAG[CA]ATCTATTTATTACGGGCAGACCTCTCCCCATCTTTAC
33552	7	TGCAGG[AC]ACTCTACGGCCAGCTTTGTCCTGGTGCCGCCCGCCAGGTCCTTCCTTGGTTTCCATGGGTACCTGGGGCTCCG
33577	23	TGCAGGAGGCCTTTTGGTAGGC[TC]GTCATTGTAAATAAGAATTTGTTCTTAACTGACTTGCCTAGTTAAATAAAAATATGA
33669	10,45	TGCAGGACA[AC]CGATCAGGGATCATCCTCCAGACCGTCATCCCAC[CT]CCAGCAGACTTTCATGGACATGATCTCCAAGGAGA
33699	74	TGCAGGGAAACAGGCTAGGTGGTGGTGGTTGGAGTGGTGGGGGTCATTCTACAGTACCACCTCCCTCCTCTCA[TG]TGCCAC
33709	19,33	TGCAGGCTCATCCTGACA[TC]GACCCTCCAGCAA[GA]ACACTGCCACCAGCCACGCTGCTCGTTCTGTGCGTGATTTCGTGCAA
33732	24	TGCAGGTGTGTGCACAAAGAGGA[GA]AACAACTGTTAGGTGTGCATGCGGTGTACACTTGCTTGGGCTCATCCTGCAACCTC
33764	61	TGCAGGCAGTCACTGAGTTCGAGGTGCTAAAGGAGCTCCTTAAACTTGATCCCCAAAAAC[TG]ATCTGGGTCAGATGGTTTA
33771	55,62	TGCAGGCGGTCACTGAGTCTGAGGTGCTAAAGGAGCTCCTTAAACTTGAACCCC[CA]AAAAAA[AT]CATCCATGTCAGATGGCT
33790	24,71	TGCAGGACTTGCTTTGTGGAGTG[GT]GGTGTCAAAAAAGCAAAACATCTCTTTATCACAGACAGACCTCTCC[AC]CATCTTTAC
33817	16	TGCAGGCAAAGATGA[AG]AAATAACACTACCACTACTGCTCAGTGTCTAATTTAGTCAAACCTAGTATGCAAACCGCAGATT
33822	8,53	TGCAGGG[TC]GAATTCTGGGTGTTTTTCAACGAGCTCCACTTACGGTCCTCGCT[GA]CAGTGTCAGACTGAGAACAGAGGCCGT
33834	58	TGCAGGAAACCGTGGAGTGGAAGGATAAAAAGATTGGGGTATGCCCTGTGAACTCTA[AG]TCCATTCGTTTTGTTAGTACAT
33844	12	TGCAGGTTACT[GA]GCCCAGTACTCTAACCACTAGGCTGCCTGCCAACACACACAGATCATGGTCCTTCATTAGGGGCAAGC
33883	66	TGCAGGTCTAACTGAATCACTGTTTGATTCATAGGAACACAACCAATAGTATATAGACAGTATTT[GT]ACATAAAGGACTCA
33884	66	TGCAGGATCATCCTGACATTACCCTCAAGCATGGCAATGCCATCAGCCATTCTGCTTGTTCTGTG[CT]GTGATTTCCTGCAA
33925	69	TGCAGGGACAGATGAGCATGTAGTCTCATACAGACAGGATAACAAAACACATCTTGTGTGGTCTAGTT[CA]ACTACATGTGC
33940	59	TGCAGGTGTGTGTTTCTGTTTTCATGAGGTCATGAAAGGGACAGTCTTTTCATATGAT[GA]TGGTCAATATTTCCACTAGGT
33954	11,55	TGCAGGAAAA[GT]AAAGTAATCACAATGTAATTGGAAACTAAAGACCTCACCAGTC[CT]TATCACACATCCATTACTTGACAGA
33964	31	TGCAGGATGTGTCACGGTAGGATATTCTCT[CG]GCAGAATCTGTCCCCGCAGAATATGACATCACAGATTGTAATCCTGAAG
33967	68	TGCAGGAATGTCTACCTCTTTGAACTTTTATTAAAACATGATGAAATATTAAACTACAATGGACTCA[CA]CCAAATTCGGCA
33988	53	TGCAGGTCTACTGAGCTGGATGGCACCACGTATACATGTTGCTATAATTGAC[AG]TTTTAGAGATGTATTCATGCCATCTTT
33993	26	TGCAGGAAGGGTACCACATGAGGAG[AG]ATGTCTTCCCTGTAACGCACAGCACTGAGATTGCCTGCAATGCCAACAAGCTCA
34002	56	TGCAGGCCCTCGCTGTCCCGGTCATTACTCCCTCGCCTCAGGCTCCCCAGGAAGT[CA]TCAAATTTCCCTCACAGAGAACCT
34018	40	TGCAGGGCAGGCAGTGTGCACCCAATGGTGCGTTCGACT[GC]CACATATCATCCTGTGAAGAACCTTGCGGTCAGCGACGGT
34044	54	TGCAGGAAGGGTACCACGTGAGGGAGGAGGATGTCTTCCCTGTGACGCACAGC[AG]TTGAGATAGCTTGTTGTCATTGCAGA
34101	64	TGCAGGAGGGAGTCTCTACTTTGATGTTTGCAGAGAATGAAAGGGTGTTGTCCAGGGTCAAGC[CT]AGGGCTCTTTGCACTC
34119	30,45	TGCAGGTAAGAACAGTTAAAGTAGCCGAC[CA]TTGGTCTTTGGTGT[GC]GGCGTATTTATGGGTGTGGGTTTATTCATGTCAAT
34126	36	TGCAGGGTAACGTCAGAGTCCAAAGCAGCTCTCTG[CT]TCAGGGCCCAATGAGGAAGTCCATGTAACACCTGTTCAGTACAC
34127	72	TGCAGGTGATCAAATTGGGGTAAGTTGGTGTATCTGTTTCAACAAATACCATTACATGGATTTGGGCGGTG[CT]CTAGTGGT
34131	34	TGCAGGTGAGTCTGTACATCTCCTCAACAGCAG[TG]TGGGAGAGCTGAGAATAGTTTCTTCTTTGGTCCAGCCCTCAACCTA
34144	68	TGCAGGGGAAAATATCAGTCTCTGCTGTTGTTACTTAATATTCCACTACACTTTTGCTAAATCACAC[GA]CACTCCTAGACT
34198	68	TGCAGGGTACAGTAGAGAATGGGAGGTCCTGTACGCCAGGCAGAATGGAGGGGAAGCAAGGACACCC[GA]GTTCTTCTCAGA
34211	20	TGCAGGCAGCAGCTCGACC[CG]TTTCAGACAGCCAGTGTGGGGGAGAACGTTGCTGCCATACTCCTGTGTGTGAGAGTGTGT
34236	49	TGCAGGACTTGACCACCATGTTGGAGAGCTGCTCTACCTTGGGCGTTC[GT]GCCCATGAAGTAAACGATGGTCAGAGGCTCC
34254	64	TGCAGGCTAGAGCAGCTAAAATCCTCTAATTCCAAAATGAAAACAGTTTGGGACTGAGGCAAA[AT]CCCTACCCACGTTTTT
34269	49	TGCAGGAGGGACTGGTGCATTTCACAAAATAGATGGCATCATGAGGCC[GA]GGAAAATTATGTGGATATACTGAAGCAACAT
34303	34	TGCAGGGTCCATTTGAGATGCCCGGGGGGGAGG[CT]GGTGGACTCTCAGTCCTTGAGCATGAGGCAGATCCTCCACCAGTAT
34310	44	TGCAGGCGCCCGGCCCGCCATAAGGAGTCACTATAATGCGATG[AT]GTCAAGAAAAGCTCCCCCGGACGACATTGGGCGCCA
34342	61	TGCAGGGTTGGGGTCAATATGAATGGAAGTCAGTCGATTCTGGAAGTAAACTGACATTCC[AG]AGCGGATAATTGAAAAAAG
34368	25,29	TGCAGGTGGCGAAGCATCCGAACA[GA]GCC[GA]AAGACGATGATGACAGTCCCAGTGCCGATGAGGACGTATGGAGCATTGGTG
34388	27	TGCAGGACCAAAGTCTTTTCACCAGC[AG]CCTCAAAATTGTTGAAGAAGTAGTATCTTGGGGGGGTCGTATAGGCATGGATG
34392	7	TGCAGG[GT]AGGGGGAAGTACTTTGCGGCAAAGTGAGACCCACACAGGAGGCGCTCTGTCTTGGCCGCGAGGCTGACGACAG
34417	57	TGCAGGAGTCACTGCTTTGATGTTTGCAGAGAACAACAGAGTGTCGTCCAGGGTCA[CA]GCCAAGGTTCTTTGTACTCTGGG
34432	38	TGCAGGATTTTGTGGAGAGGAGAGAAACCAGTGTGAA[TG]AGATGGCGAGCCAGAGGCCACCGTCAGGTAGACCGATGAGTC
34443	17	TGCAGGTGAAGAAGCC[GA]GATGTGGATTTCCTGGGCTGGCGTGGTAACACGTGGTGTGCAGTTGTGAGGCCGGATCGACGT
34452	13	TGCAGGCCTCAC[GA]GTCGGACACACATCCAGCTCTAACATGATGTGACACGGTCCTTCTGGTGTCTGAAACACACTGAGAT
34483	10	TGCAGGAGA[AG]ACAGATCTATCTCCCTCTCTCTCTTTGAGTTTTCTGCCTAAACTGAGAGACGAGACACTTCACGTCTCCC
34512	50	TGCAGGCAGTGGCCCAACAATGCAGCTTTACAGCCCAAACTCCCAGTCA[GT]CACATAGTGACCCCAACCAGTAAAAACAGT
34523	64	TGCAGGGCCGGAGGCTGGAATATGAAAAAAACGTAATAATAAAATATAAATCTAGTACTAAAC[GA]CACATCATGACGAGAG
34530	67,79	TGCAGGGTCATTGTCCAGCGCTGATGTCCTCTTCATCACCAACGGCAATACTCCGAGGTTAGTGAT[GC]CTAACCTGAGC[CT]G
34575	69	TGCAGGTGAGTCCTGTCTGCAGACTGCAGAGCAGGGTCCTGTCCGGTTTGGGGCTTTCAGTTAAGAAG[CA]AGCCACTTAAG
34631	15,63	TGCAGGTGCGTTTC[TC]TGGAGCAGCAGAACAAGATGCTGGAGACCAAGTGGAGCCTCCTGCAG[AG]ACCAGACCACCACCCGC
34634	55	TGCAGGGCATAGACAACACAAACAACAGAGGTGTGGAAAAGGTTATTATTGTCA[TG]ATTTTTAAACGGTTATCCGTGTTTC
34638	57	TGCAGGCTGCGCTGCAGCACGGCGCCGCGGGTACATGCCACATTTCACTGACCCCT[AG]CTTGTGCTCAACTGTCCGCCCCC
34640	67	TGCAGGATGCTCGGACGCCCATGGAGGGAGGTGGAGAGGGATGCAGGTGGGGGCCAGAGACCCTCT[AC]TCCATGCACCAAA
34672	57	TGCAGGAGAGCTGCATGGAGAAAAGCTTGGGGCAATATTGCTCAACTCATAAGATT[CT]TACACCCGCTTGTTGCTGCCATT
34703	12	TGCAGGAGGGC[AG]GATTCAAATACCATTAAAAAAAATACATTTTCCATCTCTCATCCTTGAGGTAATCATTGATCTGTATG
34725	17	TGCAGGGACACTTCAG[GA]TGGATACACAGCAGTGTTGCCAGGTTTAATTGACACTTTCACACAGAAACTGAGCAAAATTCC
34762	14	TGCAGGTGCTGCT[AG]TCTGAGCTCTTGTGTTTCCCTCTGACAGTGACGAGACCTGATTAAACTTTCAGACTTCCTCCCGCT
34793	23,53	TGCAGGAGGTCTTTTGGTAGGC[CA]GTCATTGTAAATAAGAATTTGTTCTTAAC[TG]GACTTGCCTAGTGAAATAAAATAAATA
34795	10	TGCAGGCTG[AT]CTTCGGTTTTCAGTTGAACAGTGTTTCCTCCAACACATTCTTCTGGGTTTAGCAGGCACGGCTTGGCTGG
34815	67	TGCAGGCTCACCCTGACATGACCCTTCAGCATGACAATGTCACCAGCCATACTGCTCGTTCTGTGC[TG]TGATTTATCAGTG
34845	40	TGCAGGCCCAGGCATGGATCAAAGCCGGTGAGACATTCA[AG]TAACATCATCTTCACTGACGAATCAACCGTGGCCCTTGAA
34876	22	TGCAGGAAGGGTACCATATGA[GA]GGAGGAGGATGTCTTCCCTGTAAAGCACAGCGTTGAGTTAGCCTGCAATGACAACAAG
34878	31	TGCAGGGTGGATGCGGGTCAGAGACGAGTC[AG]GGTACCTACTACTGGCACATCCCAACAGGCACCACACAGTGGGAGCCCC
34881	50	TGCAGGACAGGTATGGTCTTCACCTTCTCCTCTAGCTCCTTCAGCCTCC[GT]CAGGGCCACCACCATCTGCTCCCGGATGTG
34903	64	TGCAGGAAACTGTTCTGCCTCCATGGAGTGTGCCAACCGGATGGTGCCAAGGGACCCCTCTGC[CT]ACTGCCAGCCTGACTG
34921	27	TGCAGGAACGATACCACACCGTCAAG[GC]ACAACACCAAGGTATATACAGTACAGCAGTGAAGCATCCATCTCCTTCTCATA
34931	67	TGCAGGAGCGCGTGCTAGGATGGGTGTTGTTATCGTGACCAGTGAGCTGAGATAAGGCGGAGCATT[AG]CCTAGCATAGACT
34942	16,76	TGCAGGGGAGAAGGG[TG]GTTGAGGAGGAGAGAAGGGTGTTGAGGAGGAGAGAAGGGTGTTGAGGAGGAGAGAAGGG[TG]GTTG
34947	64	TGCAGGGAGGGAGGCTGACCTGTTTGTGCTGGTTGGGCCTGGAGCAGGTCAGGGAGGCAGGGA[TC]TGTGGCTCTCCATAGC
34953	7	TGCAGG[GA]GAGTTGCTTAGCCTTATGCCAACCTCCTCTTTCCAGGTGTCAGCTCTGTCTCAAAGTCCACATAGCCCAGCAG
34989	16	TGCAGGCTGATTCCT[GA]TTGTCAGTTGAACTGTTTTTCCTCTGACACATTGGTGCGGCTGGCTTCCGGGTGAAGCAGGCAG
34999	35	TGCAGGGGGCTAATTAACACTCTCCACCAGCCTG[AG]GTAGGCAAAGTTAAAAAGACATACAGCAGACAAAGACGACAGAGC
35010	72	TGCAGGACACAAAGAGTAACTTATCAACAGGCACTTCAAACTGGCAATCAATCACACTTTAAGAACCTGGA[CT]AGTAACTT
35015	66	TGCAGGCCTACACCACCATGCACCTCTTCTTTCAGTTCAAAACCACCTCACCCGATGGATTCATA[CT]TGTTCAACAGTGGA
35019	56	TGCAGGAGAAGAGGGGGCCGAGGCGGAGGTTGGACCTGATGAACCACACCCCCTG[GA]CTGCAGTACCTGTGCCTCAACACA
35041	38	TGCAGGTGGAGAAGCCGGATATGGGCTAGCGCAGTTA[CA]ACGTGCTCTGTGGTTGTGAGGCAGGTTGGACATACTGCCAAA
35068	41	TGCAGGATGTCAGCTGGCGTAACAGAGACGTACACAGAGG[TG]GAGCTATGCAATGCGTCGATACAGAACACTACATAACCA
35137	72,73	TGCAGGTGAAGAAGCCGGATGTGGGGGTCCTGGGCTGGCGTGGTTACGTGTGGTCTGCGGTTGCCAAAAAA[AC][CA]CCACAAA
35145	52,80	TGCAGGTAACTGCCAAAATAAAATAAACACTTGAGCAAATGAGGGATACAA[AT]GTTTATAGGATAGCAGGTGCTTCCACA[CT]
35149	8,33	TGCAGGA[TC]ATTAACTTTAAAGCTGTGACAAAA[TA]TTTTGCTGCCCCATAACAAAATGTGTAGAATTGCAAGAAATTAGCTT
35153	48,72	TGCAGGCCCCCAGTTGCCCATCCCTAATGTAGAGAATAGTGTGGCCT[GT]TAGGGAGCCAGTTGTCCATCCCT[CA]ATGTAGAG
35159	58	TGCAGGTGAAGAAGCCGGATGTGGAGGTCCTGGACTGGTGCGGTTACAACGTGGTCT[GA]CGGTTGTGAGGCTGGTTGGACG
35201	12,59	TGCAGGAACGT[GA]TGCTACCGGTGGGTGTTGCTATCGTGACCAGTGTGCTGAGATATGG[CA]GGAGCTTTACCTGGCATAGAC
35203	73	TGCAGGCAGAAGCTACTGGGCACACACTGGTTGAATACATTTTGTTTCCACGCCATTTCAATTCAACGACGT[TC]TAATCAA
35219	62	TGCAGGGGCAGTGGAGAGATGATGAGATGGGCATTTTTAGGACCGAACGGAGGTGAGGATA[TC]GGCTCATCGACGCTGTGT
35238	69	TGCAGGCTGACTTTATCAAGTACCAGGAGATGATAGAAACTACACTGGATATGAACCAGGTAGGGGGG[TG]GTGTGTGTGTG
35269	12	TGCAGGAAGGG[AT]ACCACATGAGGAAGGAGGATGTCTTCCTGTAATGCACAGCGTTGAGATTGACTGCAATGACAAGCTCA
35293	50	TGCAGGACAGACCATCCCCTAACCCAGATGACGCTGGGCCAATTGTGTA[CT]AGCCCATAGGTCTCCCGGTTGCGGATGGCT
35305	33	TGCAGGTTGAGTTCAATAACTACAGGCAGCTG[TC]ATGGTGAGATGACGGAGGAAGCTTTGAATAGGTCAGTAGCCTACAGA
35329	12,24	TGCAGGAGGGA[CA]TGGTGCACTTC[AG]CAAAATAGATGGCGTCATGAGGTAGGAAATTCATGTGTATATAATGAAGCAAAATC
35387	33	TGCAGGTTTTCCAGCTCATTGCGCATGTCCGC[TC]TCATCTGCCATGGCTTCTAGGTAGTGAGATGGGCGTCGGCCTCCAAA
35388	67	TGCAGGCGAAGAAGCCGGATGTGGAGGTCCTGGGCTGGCATGGTTACACGGTTGTGACGCCGGTTG[GT]ACATGCTACCAAA
35442	12	TGCAGGCAAAT[GT]ACACATTGCAAGGTGAGCTAAGGTTTTACCTATTTCTGGAGCCTTGTGTCAGACAGAGTATCCACTTC
35454	51	TGCAGGTTTTAATTTCTTCCTGGAACGTGTTAACTGATCAGTTAATGTGT[TC]CACACCTGGTGAGACATATAAAACAATTT
35478	60	TGCAGGGATTCAAGTGATTCAGTCTAGGCCTAACATATATGTTTTGATACACAACATTC[TA]AATTGAGTTAGCTGTTAAAC
35508	29	TGCAGGAGAGGGACGGTCACCTGACCAA[CT]ATGAGACAGGAGCGCAGGAAACAGCTGGAGGAGATCCTGGAGATGAAGTAA
35510	38	TGCAGGCCTGGGAGAAGCCTCAAATCTCTCCGCCATT[CT]CCACGGAGAACCAGACCTCCGGGAGGATTTCAATAAGGCTCG
35602	51	TGCAGGGAGAAACTTTGTAGTGGGGCGGGGAAGAAAGAGGGAGGAGTATC[GA]GGCCTAGTCGCATTAGTTGGGGTGGGAGA
35616	64	TGCAGGAGCAACCACCCCTCTAAAACAGGCAGAAACAGTGAGAGACTTACTTCTGGAGAGATT[AC]ATTTTAAAAATTAGAA
35622	54	TGCAGGTGAGGGAATGAACACGGAACGCACTCACAGATCAGCTTCAGGGTTTT[CG]CAGTTGGTTTGGTGGCATTTGCTTGT
35655	27	TGCAGGGGTTTGTGCCCCTGCCGTTA[GA]CTGTGAGCTGAGGGGCTGGGATGTTAAAGCCCATCACTGTCTACAGGGCTGTG
35661	28	TGCAGGGCTGTTTGACTGGATCTGCTC[GA]GTGTTTTCATGTCATCAGCCTGAGGTCTCTTTGGACCACATGACATAATACA
35717	8	TGCAGGC[CA]TGGGTGTCTCTCTCTCTCTGATCCATCTCAGGTGCACCGGTCAGAGGAGGTCACAGGCGAGGAGACCAATTA
35731	17	TGCAGGAGGCCTTTTG[GT]TAGGTCATCATTGTAAATAAGAATTTGTTCTTAAATGACGTGCCTAGTTAAATATAAAATAAA
35736	63	TGCAGGATCTGATTAGAGACATAGAAGAGGTTTTGGGAATGACAGTCCAGAATAAAGCCCAG[GT]TGACCGAGGAAGAAGAG
35746	64	TGCAGGTGCCCCAACACAACTTTGTGAAATGGCCCATAAAATATCTATAAAATATCCAGTGGG[AC]ATCCCACTTCTGACAC
35769	7	TGCAGG[GT]GTCATCTGGGAGGCTGTGACACTGACACACCAACACAGCTGGTCATCTGACTCACCTGCTCCAGTAGGTTGAT
35779	18	TGCAGGACAAGACATAT[GT]TTTTGAAATGGTTTGATCTTCATGCCCAAGGAATGAGCCACCCCGCACGGCTGTCCAATGTG
35781	73	TGCAGGCCAGATAGGATAGGACGGAGGGCCAGATGAGACCAGTCGGTCATCCAGCCAAATGGGACTAGTCAG[CT]CGGCCAG
35817	29,42	TGCAGGATTTCCTGTGTGTTGAGTGGAG[GT]CTAGGGCTCATC[CT]CTCTAGTTTCCCTCTGGCTCCTCCAGCAGAGAAACTAC
35864	50	TGCAGGAAGGGTACCACATGAGGGAGGAGGATGACTTCCCTGTAACGCA[CT]AGCGTAGAGATTGCCTGTAATGACGGCAAG
35868	41	TGCAGGGGAAGAAGCCGGATGAGGATGGTCCTGGGCTGGC[GA]TGGTTACACACGGTCTGCTGTTGTGAGGACAGTTGCAAG
35869	61	TGCAGGTGAAGAAGCTGGATGTGGAGGTCCTGGGTAGGCGTGGTTACACATGGTCTGCGG[TG]TGAGGCCGGTTAGACTTAC
35870	59	TGCAGGCTCCTCCTGACATGACCCTCCAGCATGACAATGCCACCAGGCATACTGCTCG[TC]TCTTTGTGTAATTTCCTGCAA
35898	35	TGCAGGCGGCGCGAGCCCTGACCGTCATCGCATG[TC]GTGTTTGGCGTGCTGGGGCTAATGGTGGTGATCGCCGGGGCGCAG
35921	44	TGCAGGTCTTGCAGACATGCTGCTCCCCATCTTTACAACATTT[GT]AATCTATGTTTTGACCATGACAGTTTACAATCTAAG
35943	71	TGCAGGTGAAGAAGACGGATGTGGAAATCCTGGGCTGGTGTGGTTACACGTGGTTGTGAGGTCGGTAGGA[CT]GTACTGCCA
35952	52	TGCAGGTGTCCTGCTCTGTTGGTGGTGGGAGACAGCTCCCCTGCAGTCGAG[GA]CTGTGGTCGAGAGCAACGCAAAGCTCAA
35963	35	TGCAGGAAGTGTACCACATGAGGGAGGAGGATGT[TC]TTCCCTGTAATGCACAGAATTGAGATTGCCTGTAATGACAACAAG
35966	34	TGCAGGTGGTTGGCTGGAGGCTAACAGAGGAGA[CT]TGGGCGGCCATCTTGGTATCTCAGACGGCTGCATCCAAGGGCCCGG
35987	19	TGCAGGCTGACTTCAGTC[AG]TCAGTTGAACGGTGTTTCCTCCGACACATTGGTGCAGCTGACATCCGTGTTAAGCGAGTAG
35988	69	TGCAGGAGAAGCTAAGGGAGAGCAGTCTGAGATGTGAGTTATCAACCTTCATTTGATTGAAGAAGACT[TA]ATAATACCTAA
35990	63	TGCAGGTGTTAGAATAGAAACCGACTTGTAATCAAGACATACAACAAAAAGTGGTACTCAAG[AC]GGGGTAATCATTCTCTG
36004	28	TGCAGGCCTACCACTGACATGCCATTA[TA]AGGACTGAAACATTTGAATAGCCGATGTTTGGAGGAGAGTGTCTTTGGTAAA
36030	43	TGCAGGTGGTCTGGGCATATCGTCAAGGACATGGTGTGACTC[GA]AGAGTGAGGTAACTTGAGGAACAGAACAGACCTGTTA
36040	9	TGCAGGCT[GC]AGGCAGTTGGGTTTGCTGTCTCTCTCCTCATAGGAACACGATGGTACGATGGTCTTCCGCCGGCGCTCCCC
36049	48	TGCAGGAGGTATTTTCCAAGACCCGCGCCACCTGTCTTCCGCCTCAT[TC]GCCCCTAGGACTGTGCCATCAACCTGTTTGCA
36061	33,40	TGCAGGTGAGGAATGCACACACAGACACACAC[AG]CGCGCA[CT]GCACACGCACGGGGAGTCAAAGTCTGTTCACTGGGTTATT
36065	45	TGCAGGCGGCAACTGAGTCTGATGTGCTAAAGGGGCACCTCAAA[CT]TTGACCCCCAAAAAACATCTGATTCAGATGGTTTA
36090	27,53	TGCAGGAAGGGTACCACATGAGGGAG[CA]CGGATATCTTCAATGTAATGCACAG[CT]GTTGAGATTGCCTGCAATGACAACAAG
36128	48	TGCAGGCAGAGAAATTGTTAATATTCTTCGTAGGCACTACTCAAAAT[AC]AACTGTCAAACGTCACAACACCCCAGCCAACA
36154	9	TGCAGGAC[TG]TGCTTTGTGGAGTGTGGTGTCAAGAAAGCAGAGCATCTCTTTATTACGGACAGACCTTTCCCTATCTTCAC
36169	71	TGCAGGACTACGAGAGTGCCCAGCACACGGAGGACCCTCGGCGGGCAGGCAAGCTCATCATGACCCTTCC[CT]CTGCTCCGG
36172	63	TGCAGGCACCTGACCCACCACAAGGAGCCGCTAGAGCACAATGAGCCAAGTAAAGCTCCCCC[GA]GCCAAACCCTCCCTTAA
36178	52	TGCAGGGAGAAACTTTGTAGTGGGGCAGGGGAAAAAGATGGAGAAGCATTG[GA]GAATAGTTGCATTAAAAGGGGTGGGAGA
36204	10	TGCAGGTAA[CT]GTGGTTGTCACAATCACATCGTCCATTGTAGTAACTGCCCAGCCTGCCTTCCTCACACCCCCCTCCACAA
36234	54	TGCAGGCTGACTTCGGTCGTCATTTGAATGGTGTTTCCTGTGACACATTGGTG[CT]AGCTGGTTAAGCGAGTAGGTGTTAAG
36235	20	TGCAGGCCCACGAGGCTCC[CT]TGGGTCCAGGAAAGAACCCTACTGCAGCAGGAGGTCCGGTTGTTCAGACACAACACCATC
36245	55,71	TGCAGGCTCATCCTGATATGTCCCTCCAGTATAACAATGCCACCAGCCATACTG[CA]TCGTTCTGTGTGTGA[TA]TTCCTGCAA
36252	17	TGCAGGGTTTCTTTCG[AG]CGGACCATCCGCCTCAAGCTGGAATATGACAAGTGTGAACGCCGATGTAAGATCCTGAAGAAA
36313	53	TGCAGGGGAGCTGGAACCAGGTGAGGCCTCCCTCCAGTTATGACTTCTGTGT[AT]GAAGAGGATGAGAACATCAGAGGCTCA
36328	7	TGCAGG[AT]TCCGGCATTAAACTTCTTCACAACAGTATCTCAGACCTGCCTGGTGTGTTCCTTGTTCTTCATGATGATCTCT
36340	21	TGCAGGATGCCTCATCTATC[TC]ATCTGTCACAGAGAAGAAAATAAAACAGACATGGAGAGGAGAGGAGAGGAGAGGAGAGG
36351	11	TGCAGGCCTC[TC]ATAAATCTCTATCGTCCTCTCTCCATACTTCTCACAATTTCCCTCTAACCGTTACCATCTCTCTTTCTA
36377	39	TGCAGGTCACTTCAAAGCAGTGGTTTATCACCACATAT[TG]TTCTACTACTTGAGTACCGGCACCTCTTACAAAATACTTTC
36411	70	TGCAGGGCACAATGCAAATGTGAGGAGAGAGAGAGGAGGAAAGAGAGAGACATCATTGGTACACAGAGA[TC]GGAAAGGCAT
36443	13	TGCAGGCTGACT[TA]CGGTCATCAGTTGAACTGATTTTTCTGGTGCAGCTGGCTTCCAGGTTAAGTGGGCGGGCATCCCCGT
36467	32	TGCAGGGCTGTTGAGTGACGCTTGGGCTCTC[AG]CCCTCTGCGTTAACATCATAACAGTAATAGCAGAGATCATCAGTATTT
36477	20	TGCAGGCTCTAGTTTCTAC[AC]TTCTTAACAGCACTGTCAACAAGGCACGTCCTACAGGCCCTAGTTTCTACCTTCTTAACA
36521	43	TGCAGGAAGGGTACCACATGAGGGAGGATGTCATCCCTGCAA[CT]GCACCACTTTCAGATTGCCTGCAATGACAACAAGCTC
36543	29,73	TGCAGGGAACCAGGATAGCCACTGCCTC[CT]GAGAAAGTATTACAACCCCTTTAGAACTACTCATTGGCTTAAC[AC]CTTTTAA
36572	68	TGCAGGGTAAGATTGACCGCTTGGAAAGACTACTGGCAGAGAACAACGAGATCATAACCAACATCAG[GA]GACTCTGTGATC
36574	56,57	TGCAGGTTGTCGTATCCTACCTGTACAGTAGCTGGTACTGGTTAATTATTTAGAC[AC][CA]ATGGAATTGTTTTAAGACCTTCA
36579	44,50	TGCAGGTGAGCCGCATCTCTGAAGTGTTCGGTAACCCGTAATA[TC]GAAAG[GA]TATCTGTTAGCGTAAGCATAATTAATGCTC
36589	15,62	TGCAGGAAGGGTAC[CA]ACATGAGGGAGGAGTATTTCTTCCCTGTAACGCCCCAGACCATGAC[GA]GACCCTCCACCTCCAAAT
36602	41	TGCAGGTGACTGGAAAGAGGACAGCAGTCCTCCTGTGAGC[GA]TAGAGAATATGATTTAGCTAAACAAACAATGCAAGGACA
36608	58	TGCAGGTGTGTGTGTGATTGTGATTGTGCGTGCACGTACATATGATGGTGTGAATAT[GA]TATTTTAAACATAAGTGACAAC
36638	15	TGCAGGCCAGCAAT[GC]CACAGTCCCTATGAGTCCTGACGCATTTGACAAAATGGTCTATCACTCCCTGTCAGCTGGCAAGA
36645	70	TGCAGGATCTGCTGTTTTGAGTGGGGTGTCAGAAAAAGCAGAGCATCTCTGTATTATACACAGATATCT[CT]CGCTCCTTTA
36647	68	TGCAGGAAGAGGAAGTGACATCAGAGAGAGACACAAAGCTGGTGGTCAGTTTATCTGTGAGCCAGCA[GT]AGAACACAGGAA
36655	14	TGCAGGGAGCATG[CT]GACTCATGTATATTACAGGCAGGGGTATTACCCTTGACAGAAGAAATGGTATAAAAAGAGGTGAAT
36660	61	TGCAGGTTCATCTGAGACCAGCCACTCGGACAGCTGATGAAACTGTGGGTTAGCACAACC[GA]AAGAATATCTGCAAAAACT
36666	24	TGCAGGGAGGAGCATGGCACAGT[GA]AGGCCACCAGACCACCATAGCAGAGCAACACCATAGCAGAGTAACACCAACAACAA
36669	48	TGCAGGTGAATGGGTACCACCTCCTCTGGTCCTCCTGTCCTCTTCCT[AG]TCAGTGTCTCTCTTTTTACCCCCCTGGACCTG
36674	43	TGCAGGGGGCACAACACACTGAGTTAACTCACACACAACTAA[CA]GCTTTACTGGTGGGTGTGCAGGATTTTGTTCCAGCCC
36695	45	TGCAGGCAGTCACTGAGTCCGAGGTGCTAAAGGAGCTCCTTAAT[TG]AAACTTGACCCCAAAAAAACATCTTGGTTAGATGT
36703	14,29	TGCAGGGCAGGAA[AT]GTTGAGAACAGTAA[CT]AACACTTTTTCAGTTCTTCATGATATCTTAAAAAAAAATGCAATGGTAGAA
36708	67	TGCAGGCCACCTCTGTGGAGAGGAGAGAGGAGTTAGGAGCATGTAGCAACAAAGGAATGTGCTTTA[CG]TGATATAAAGTAG
36723	36	TGCAGGTGTGTTTTAATGAAAGTTTGAGTTGTATC[GA]AGTACTATTAGTTGTCACTCTGAATTTCCGCTGATGTTGATCCC
36724	29,44	TGCAGGAGGAGCTGGTTCTGGAGGGGAA[CT]GGACAGATCTTCAC[CA]CCCAGAGAGCCTTCCTGTATGGGGCAACACATCCCT
36727	73	TGCAGGCCTGCAGCTGCCCCTGCCACACTACACTACTACATTTGTGCCAGTGCTCTGTTTACTCTCTGCAGA[GT]TCCTGTC
36735	18	TGCAGGTGGAATTCATA[TA]CTGCGAAAGGATAGCATGAGTGCACTGTTGGGTGATATACAGTACATATCCAATGCATGATT
36748	63,78	TGCAGGAAGGGTACCACATGAGGGAGGAGGATGTCATTGCACAGTGTTGAGATTCTCTGCAA[TA]GACAACAAGCTCAG[TC]CC
36753	72	TGCAGGCCCTACTTTGTCACACCTGTCCATTCGTGTGGTTAGGTGCCACAAAGAGTGATTTAGGAGAATTA[CT]AATTGGCC
36773	44	TGCAGGTACAATGGATTATAACTTGTTATATACAAATACGCAC[GC]TATGACTTATTATACAGTTTATAACATCTAATGGCT
36797	15	TGCAGGTTTTGGTA[GT]AGGGCCGTGTCGGTGGCCCTGTATTGTCCTCAAAGCGAGCAAAGAAGTTGTTTAGTTTGTCTGGG
36800	32,57	TGCAGGAAATGGATGGATGTCTGCTCAATGT[AT]ATAAAACTCTCCATGCGAGTCGAC[TG]AACTGTATGATAGTTCACTGGTC
36824	43	TGCAGGACAGACAGACATACCTGTGTCATGTCTTTGGCTATG[CT]CGGATTAAGTGATATGACATGCTATTGTATAAAATAA
36841	11	TGCAGGGACC[GA]ATCCAGCAGGTTCATATGTTGCAGGGACAAATACTGCAGGGACTTATCATGCAAGACTATATCCTGCAA
36850	38	TGCAGGTGAAGAAGCTGGATGTGGAGATCCTGGACTG[GA]CGTTGTTATACGTGGTCTGCAGTTATGAGGCCGGTTGGACGT
36856	15	TGCAGGAAAATAAA[CT]AAGTAGATTCTAGAGTAACTGTTATGGACAGGGGAGTAAAATGAGGATCATTTAACCTTTTGTTG
36859	39,40	TGCAGGGGGGGAAAGGACAGAATACGTGTAAAATGTGG[CT][GA]CTTCTTTCTCTAGGATAATGGTTGTGTTATCACACTGACT
36867	63,64	TGCAGGGGGAGAGAGAGGCATTGTTAGAGATGACATAAGGACTCGTGTTGGATCGTCTCTCA[GA][CA]AACAAGCACCACTTAC
36876	49	TGCAGGTTAGGGCGAAAAAGGGTTAGCTGTGTGATATATTCAGGAGTG[AG]TTGATGACCGCACTGCGTTTACATGAAGCGA
36879	60	TGCAGGATCGTCTGAGACCATTCAAGAGGACAGCTGAAGAAACTGAGGAGTAATTATTT[CA]TTTAATAAAGCCCTTTTGTG
36919	17	TGCAGGCGCGACAAAA[TC]GCAGAAATAAAAATATAATTCATGCCTTTGACGAGCTTCTTTTGTTGGCACTCCAATATGACC
36923	31	TGCAGGAAAATGCACAATAGTGGCCCATGA[CT]TCCTAGTAATAATATATTGTAACATAGCTAGTTATAAAAGAGGCAACTA
36938	21	TGCAGGATCAGAAGTAGCAT[AT]CCTTGAGTTCATTAGATGTTTTATGCAGGAATCCCTGCTTTGATGGTCTACCGGCCTCA
36966	49,50	TGCAGGATGGACAGTGTGTTCGTCAATACCAGAAGTTAGAATCAATGA[GT][GA]TATAGTATATAAACCCTGGAATGCTGATGC
36973	8	TGCAGGG[CA]TAAACGGAACTGGAGCTGGAGCAACAGAGGGCTGGACTGTCTTCTGGTCTGGAAAGGGGAATAGGGAAAGAA
36980	20	TGCAGGTTCATCCTGACAT[GT]AACCTCCAGCATGACAATGCCACCAGCCATACTGCTCGTTCTGTGCGAGATTTCCTAAAA
36995	70	TGCAGGTGTCCCTAGACAGAGTACTCTACCTGCATTTGTCCATATTCCCTGTGGAATAGAGTTCCATGT[GA]GTCATGGCTC
37012	34	TGCAGGAAACGATAAACTGAATGGACAAAAACA[TC]TGGGGTAGGAGGTCACGCTTGGGGGGACTCTGAAGGATTGTGAGAG
37022	72	TGCAGGAAAGGAAATAAATAATCAATTGTTTTCTCATTTCTTTAAGTTGTGGATGTTTCTTAAGCATACAG[CA]ATAGAGGT
37037	59,74	TGCAGGCTGACTTCAGTCGTCAGTTGAGCGATGTTTCCTTCGACACATTGGTGCAGCT[TG]GCTTCCGGGTTGAG[TC]GGGTAG
37042	58	TGCAGGTACTCTTTCAAAGTCAAAGTCATCTGATTGACAGCATGTTTTTTTGCATCA[GC]TCTTCACCTATACCACCAAACA
37081	59,67	TGCAGGATTACACACTCACGGCCCTCCTATGGCACATTGCCAAATCACATCCACCGGT[GT]CCTGCTA[AG]TGCTTAATCAAAC
37086	22,29	TGCAGGGATGGGGTCTGGATT[TA]AAAAAT[TG]TAAATGAATGATATAAAAATATAGGATAAAACACACATCAGGACAAGAGAG
37091	68	TGCAGGCAGGTGTTTGTCCCCTTGTCTGCTGAGGGTGTCAGGTTCTTGTCCGGTTCTGGCATTTAGG[TA]CGCCACAGACCA
37101	64	TGCAGGCTACACAGCGGTCTAAGTCACTGCATCTCAGTGCAAGAGGCGTCACTACAGTGCCAG[TG]TTCTAATCCAGGCTGA
37182	29,76	TGCAGGCTGGCAGGCAAGGAAGCAGTTT[AT]CAAATCAATAACTTTAAAAGCTTAAATTTAGTGATATTTATTTCCC[CT]GTGG
37204	73	TGCAGGCACCACTGTGGACACAGATATCACTCACCCCTATGAGTTTGACTTTTACCTCTGCAGCCACGCAGG[AG]ATACAGG
37214	59	TGCAGGACACAAACACCAAACAGAACAGCATGAAACCATCTGATTATAGCTCCTTATT[GA]GGTTAACAGTACCAATTCACA
37234	59	TGCAGGTATTTGTGCTGGAGTACCTCAATATAAATCCTTAATCCCTGAACCCCCAAAG[CT]GCCCCCTAAATGTTAGGGCTT
37269	40	TGCAGGTCTACAATTTTGTTTCTGGTGTCCTTTGACAGT[AT]CTTTGGTCATGGCCATAGTGGAGTGTGACTGTTTGAGGTT
37278	54	TGCAGGTAGGACAGAAGACACTGATAGCGTGGTGTAACTTCAGAGGTTTTTGG[TC]GATTTGGGGCTGAATCCTAACTTGAG
37285	13,50	TGCAGGAGAACT[AC]ATTTTTAAATGTTTTACAACTAACTAGTTAAGAACT[AC]ATTCTTATTTACAATGAAGGCCTACCGGGG
37330	32,74	TGCAGGGCGGGTACCACGTGCCCATAGGCAA[CT]GTTGTTGCCGGTGATGTATGGTGAGGACCTGCCTTACAACA[GA]GCCTAC
37342	7,13	TGCAGG[TC]ACATC[CA]TGCGCGGTTCAGCACTCAGCGGTCCCGTTCTGTGAGCTTGTGTGGCCTAACACTCCATGGCTGAGTC
37344	16,66	TGCAGGGTTTCGTTG[CA]AGCTGCTCTTCAGGACCATGATTAGCTGAATCAGGTGTCGGCGCAGGGC[TA]GGCGCAAAAACCTG
37351	11	TGCAGGATGC[CT]CGGAATCCCCAGGCCAAGCTCTCTGGCTGGGGAAGCGTGGCCAAGCAGCCGGCCACGACGAAGTCCCTG
37374	63	TGCAGGTGTAACAGGTGTCACTGTGCTAGCTAGAGGTCGACCGATTATGATTTTTCAACGGC[GA]GTAACGATACCGATTAT
37441	39	TGCAGGTAGCCAATATCCTGATAAAAATAAATATCCTA[GT]AAGTCATATTGGCTACACATGGCCTGTTTGCAAGGAACCTG
37457	69,75	TGCAGGGTGAAACTTTGTAGCAGGGTAGAGGAAGAGGGAGAAGCATCGTGGATAGTCACATTAGGGCT[AG]GGAGA[TC]GAGGA
37493	51	TGCAGGTTGTAAAGCAGATAGACACAGCACGCATCACAGTGAGACCAGCC[GA]GGAACACTTCCCACTGCTCTCGGTGAGGC
37501	51	TGCAGGCAGTCACTGAGTCCAAGGTGCTAAAGGAGCTCCTGAAACTTGAC[TA]ACAAAAAAACATCTGGGTCAGATGGTTTC
37505	22	TGCAGGCTTCACCAAACAGAC[TC]AGGGTCACTGGGAATGGGGACCGTGTGTGTGTGTGTGTATGTGGGTGTCTAAGTGTGT
37520	18,22	TGCAGGGAGAGATTACA[GT]ATA[TG]TACACAGCAAAAATGACACACATCTCTGTAACCAAATAACCTATATCACTAACACGAG
37530	19	TGCAGGATAACAAACTAC[GA]ATGAATACCATCACCACCTCCTTCACCATATCTCCCCATGCAGAAAGAACCTGATTAAAAA
37537	45	TGCAGGTAGAAGAGATGTTATAGTCCACTTGTAACACCATGTAC[TC]CACAGTAGGTTGGTGGCACCGTTGTGGAGGACGGG
37564	26	TGCAGGTCAAATTTGGCCCGCGGGT[GC]ATTTTTCTGAAGGGGAGGACATAAAAGACAGTAAAAACACTAGCAAATCAGCTC
37580	24	TGCAGGCCAACCCTCCCTCACTG[GC]TAGCTAGCAGCAGTACGTCATAGACAAACTTTCCCCTTTTTTTGTCTGCTCCGGTG
37586	51	TGCAGGTGCTTTATGTCCTCAGGATTCCAGAGGCTCAGGAAAACAGTGCA[AG]CAACAATCCAGCCCACCTCATTAGTGAGG
37608	61	TGCAGGTAGGGAATTCTACAGGCCCGGGGTCCTCTTTAATCTATAAGAAGTATCTGCAGT[CT]GTTTTCCTCCTCTTCATCC
37629	47	TGCAGGACAAGTCCGGGAGGGCGCAGCTGGACCTGTTTGCCTTCCT[GA]GACAATGCGCACTGCCCCCTGTGCACTGCCCCC
37631	55	TGCAGGATTCAGGAGTGGAGCTGCTGTCTGCTGGACTGGGGAGTCTGCAATGTA[AC]ACTGGAGACACTGAGGTGAATTATT
37638	11	TGCAGGATTT[CA]TCAATGGACATATTCCGCATTCTTCAAATAATCAATCCCGTGTAAGTGTGGTGTGGTGTGTGGTGTGTG
37642	54	TGCAGGCAGTCACTAAGTCCGAGCTGCTAAAGGAGCTCCTTAAACTTGACCCC[CA]AAAAAACATCTGGTTCAGACCCTTTC
37652	68	TGCAGGCTCATCCTGACATGACCCTCCAGCATGACAATTCCACCAGCCATACTGCTAGTGCTGTGCG[TG]GATTTCTTGCAA
37667	55	TGCAGGAGGGGGAATGAAGAAGAGGAGCAGCACCTTCTCCCAGTTCCCCACCGA[GA]AAGTCCAAGGCCTTCGACTTCCTCA
37678	53	TGCAGGCTAAATTGAAATGTGACACTTTGGTCATGGATCTGATTGCAGATCT[GA]GGGTCATTGAGAAGTCCTGGAGACACG
37681	61	TGCAGGGGCGACAGAGCGAGGGAGAGAGGGAGGAGGAAGCAACATCAGAGGACCTGGGGA[TA]ACAGGCTAAGTAAAGCAGC
37685	14,21	TGCAGGGAACACA[AC]TATATG[CG]CTTATACTTAGGATGTAGGTTTCTCACTTATGGGTGGCACAAATTGGGTTATGGGGAGG
37698	55,60	TGCAGGAAGTTGTAGTGTTGCTGAGGTCTTTTCTGTTGCTATTTAGTATTTTGA[GA]TTTT[TG]GGGAGTAAATTGAGGTGAAT
37721	14	TGCAGGCTCTAAT[CT]TTGTCGTATCTTGATTATTGTCCAGTCGTGTGACCACATGCTGCAAAGAAAGACCTAGTTAAGCTG
37727	20	TGCAGGGCAGAAATTTGAC[GC]AACTGACTTGTTCGGAAGGTGGCATCCTATGACGGTGTCATGTTGAAAGTCACTGAGCTC
37728	48,60	TGCAGGAAGAGGAACCATTACAGTGAGTCATTTACATGTTTGTTGTT[TC]GTCGTCTTTTT[TA]ATTTTTTTATTTACTGTTTT
37772	28	TGCAGGACCACAGTCTTTTCACCAGCT[GC]CTCAAAATGGTTGAAGAAGTAGTATCTTGGGGGCTTGTATAAACACGGATCA
37785	28	TGCAGGCACAGATCTAGAATCAATTTA[CA]CTTTCCCTAATCCCATTTGGTGCAATAACACAAAACTGACCATAGTTCAGTG
37800	49	TGCAGGTGTGTTTTGGGACATTGTCCTGCTGATTATAGTCGCACTAAG[CT]GAAATCCAGATGGGCTGGCATATTGCTGCAG
37805	72	TGCAGGGCCTTCAGAAAGCACTCATACCCTTTGACTTATTCCACATCTTGTGTTGTGTTACAGCCTGATTT[GT]AACATGAA
37823	64	TGCAGGAAACAACCCCAGGCGCCTGTACCAAGAAGGCATCTTGAGATGTTATGGATCATCATG[GA]TTCTCTGGGTGTTGGG
37834	25	TGCAGGTACTATTTGGTGTGTTTT[TG]GTCTAGGTACATAGAAATATCTAGCGAAGTAATAAGAAATTGGTTTTAAATGTTT
37835	51	TGCAGGAACCTTAACAAGGACAAAGCTGTGACGTATGTACACATGTTAAA[TG]CTTGAAGAATACAAGGATCACACAGATGT
37836	16	TGCAGGTCTGATGGT[GA]ATGCAATGTCTCTAACATAATATTGAACTTTCTCTTTTACAATAATAACATCCTACTATAACAA
37855	52	TGCAGGGAAGTTGCATTCTCTCATGATGGACAGAGTAAGTGTGATCACTGG[TC]AGGGTTTGGTTGCCTTGAATTTATTTTG
37862	30,74	TGCAGGCAAACAGGAGAGAGCGCATTAAG[GC]GCACGTTATAAGGACACCGCTGTGAAAAGGCAAGGTAAATTAC[AT]ATTTTG
37868	47	TGCAGGTCTGATGGCTGGCTCTGAAACAGAGTGTACTTCTCTGAGC[GA]TACCGCACCAAAACAGCACGTCATTTTTTTTTT
37883	13	TGCAGGTAGGCC[AG]GCTGGCCCCTCTTCACCCTCAACCCTAGGTTAGTCTTCACCAGGGAGCCGTGTGACCCTCCAGCCAT
37889	19	TGCAGGTGGGATTAGTGG[GC]GTGGGAAAGAATGGGAAGGTGAGTCAGGGAGGGTTCAGTCACTGGGTCACTTGGAGGGTGT
37903	15,57	TGCAGGCGCCAGGC[CT]CGCCACAAGGAGACGCTAGAGCGCGATGAGACAAGTAAAGT[AC]ATTGTTGTGGCGTTAAGATTTCC
37904	56	TGCAGGGCGCGCTGCAAAGGATTCTAAGAGAGGACGACTCGGGAGCGGACGAGGG[CT]GGGGCCACGGCCAAACAGATGGAT
37908	36	TGCAGGTGTGATGTTTGGATGTACTGATCCTGTGC[AG]GGTGTTGTTACACTGCGAGGACGATCAGCTGTCCGTCCTGTCTC
37914	8	TGCAGGC[GA]GTTGGATGTAATAGCAGCAGCGCTCTCTTCTCTGCCTTCTTTCTGGGTTAGTCACCAGGGAACCGTCTCAGT
37925	68	TGCAGGATTTCTCTGATCTAAGGATTTCAGAGCTTTATGTACCACCTGCACTGAGAATGGCAAAAAG[CG]TTAAAGTTTGAC
37926	20	TGCAGGAAAAACTATGAGC[AC]CAGAGTTTTGCTTGTCAGGTTACATGGTCAGCAATACCTACTGGCCCTATGTAAAACACA
37927	54	TGCAGGCAGTCATTGAGTCCGAGGTGCTAAAGGAGCTCCTTGAACTTGACCCC[AC]AAAAATTATCTCAGTCAGATGGTTTA
37958	20	TGCAGGTGGTAACCCAGGA[CT]GACCCCACCTGGTGGCAGGCCAAACGGGTGGGCGACAGCAACCTCCGTGCTGGACTCATT
37960	66	TGCAGGAGCGAGTCACTGCTCTGATGTTTGTTTAGCAGAGAATGGTAGGCTGTTGCCCGACGTCA[CA]GCCAAGGTTCATTG
37968	27	TGCAGGAGGCATCATTATCACGGTAG[TG]GAAGTGTCTTAACAGTAAGAGATTAATAGAGGTTTCCAATCCAGAACAAAAAT
37979	59	TGCAGGCCAGCAGGGGGGTCTCTGTCATTCAAAGGAACAATATGAATACATATATGAA[GT]ACATTCCTGAATACAATATGA
37986	50	TGCAGGGAGCCACCATTAGGAGACATGAGGAGTTGTTACAGGGCCTTTA[GT]GAAGGGCTTAGTTCCTTGACGGAATGCCAC
37999	16	TGCAGGAGGAACCGC[CG]CCTGCACTGCAGAGGAGGAGCCGTGACAAAACATACCTGAGCAGGGTGTAGTGGTGTGGGGTCA
38038	28	TGCAGGAGGGATCCAGAGATCCAGTGG[GC]AACGCCTGTGGCCTACGAGGTTCCAGGGACCAAGGAAAACTGGATCGACAGG
38065	69	TGCAGGCTCCAGGGACCAAGGAGCACATCACAGTGATGGCCTGCTTCAACGCAGCTGGAAAGGACGTT[GC]CCCCCTTTATC
38077	34	TGCAGGTCATCTATGAATGTTTGAACAACATTT[AT]AAAAAGCATTTACTCTCTGTAAGAGTCTCCCATCAATATTTTAAAT
38085	24	TGCAGGAGAGGAAACACCTATGT[CT]ACAGAGCTCTATGAGTGGTTAAGGTAAGACTTGTATCTAATTTTATCTACATTCAA
38112	13	TGCAGGCTCATC[CG]TGACATGACCCTCCAGCATGACAATGCTACCAGCCATACTGCTCGTTCTGTGAGTGATTACCTGCAT
38117	34	TGCAGGGATGTCCTTGTCCCATCGCGCTCTAGC[AG]ACTCCTGTAGCGGTCCGGGCGGATGCACGCTGACACGATTGCCAGG
38149	15	TGCAGGCTCATCCT[GA]ACATGACCCTCCAACATGACAATGCCACCAGCCATACTGCTCGTTCTGTGCGTGAATGTCAGTGT
38163	33	TGCAGGGAGACAGCGTGGCGGAGCTGGTCCAA[GA]TCTTCTGGGTCTGTCGTTGCCAGTTCGTACTATCATGACACAAGGCG
38167	40	TGCAGGCTTGAAGGAACCTCCTGAACTTCAGAGGCCTGC[GA]TTGAGTCTTTCCTCATGGGTTGGTTGAACTTCTTCAGTCA
38174	22	TGCAGGGACGGGGGCTGGGAT[TA]AAAAAAATAATATATATGACAAAACACGCATCACAACAAGAGACAACATTACATAAAG
38176	10	TGCAGGATC[GT]TCTGAGACCAGCCTCCCGGGCAGCTGATGAAACTATGGGTTTGCACAACTGAAGGAATTGCTGCACAAAC
38206	28	TGCAGGGTCGGAAAGAGAGAAAAGGAT[AG]GAGGTTAGGTGAAGAAAGAGAGGTGGAGAGGGGAAAAGAGAGTGGAGGGGGA
38234	65	TGCAGGTGCCCGGCCCGCCACAAGGAATCGCTAGATCGCAATGAGCCATGTAAAGCCCCCCCGG[CA]CAAACCCTCCACTAA
38238	61	TGCAGGATTGTCTGAGACCAGGCACCCAGACAGCTGATGTAACTGTGGGTTTGCACAACC[CA]AAGATTTCTGTACAAACTG
38243	39	TGCAGGGAGAAACTTCGTAGCAGGGCAGGGGAAAGAGA[GT]AGGAGCATCAGGGATAGTCGCATTAGAAGGGGTGGGAGATG
38247	58	TGCAGGTCAAAGGTCATACCAGCCTACTCAGTTAAATTATTGTAACTTTACTTGAAA[AT]GGGCGGTTAGCTTTTTTTCTTC
38297	12,42	TGCAGGTTTAG[AG]GGGAGTTTGTGACCCCACCTTGACCTGCT[GT]GTTTAGGGTGAGTTTGTGACCCCACCATGACCTGCTGG
38319	49	TGCAGGAGCGGGTCACTGCTTTGATGTTTGCAGAGAACAACCGAGTGC[TC]GTCCAGGGTCAAGTCAAGGTTCTTTGCACTC
38323	60	TGCAGGAAATCTTCTCTTAACAATATCAATGGAGTAGCCTAATGAAAGATATCACACCC[AG]TATACTGCATATGTCATATC
38342	7	TGCAGG[AG]CGCACTCCTCTTAGATGCTAGTCTCCGATGGATACCATATTTACTTCAAAGACGCCAGAGGAGGAGACAAGGG
38357	28	TGCAGGACAGGACTGATACCCTTGGGT[AT]GAGCCGGAGTGGGGGGAGCCATGGGAGGTCTCCTGATATGCGTAACTCTTGA
38364	19	TGCAGGCCTACACTTGTG[GT]TATATTGTGTGATAGAAACGGGATAAACCAGAGAGAACTAACACTTATTTAAGGATGCTTA
38366	31	TGCAGGTACAAGGCCTAATCACACAGACAC[AG]CACACACATATACAAATTAACACACATGAACAATCACACACACACAAAA
38367	38	TGCAGGCGTCCGGCTCGCCACAACAAGTCGCTAGAGC[GT]TTGTTACCCTCACCACCTGGGGGTGGCCCGTCAGGAAGTCCA
38374	27	TGCAGGTGATATTATAGTTTAACCTC[GT]CCCCATTCCATTCGCCAGTTCCTATTTTAGATTTTTTTTCAGGTGACTCTGGA
38377	73	TGCAGGTTGCTGAGGTCTGCTATTCAGGCACAGTAAATTACCTCAGATTCGTCTTAGCACTTGTAAGGCCAA[GT]ATTGTTT
38384	52,58	TGCAGGGTCAGATAACAATAATCACAGTGGTTGTAGAGGGTGCAATAGGTC[AT]GCACC[TC]CAGGAGTAAATGTCAATTGGCT
38390	16,26	TGCAGGCTCTAGCTT[AT]GTCTTATCT[AT]GATTATTATCCAGTTGTGTTATCGAGTGCTGCAAGGAAAGACCTAGTTAAGCTG
38394	15,59	TGCAGGTGCTGTGG[CT]TATGGAGGCTGCACCTGCTGGTGCGGTGGCTGTGGAGGTGGAG[GA]CCGCTGGTGTGATGGCTGTGG
38400	53	TGCAGGGTCCAATAATAATAAGGCAGAACAGTTGAAACTGGAGCAGCAGCAC[GA]GCCAGGTGGACTGGGGACAGCAAGGAG
38411	13	TGCAGGACAAAA[TA]AAATGACTGAATAGACTTCCTTGACCCCCAGAGGGGACATTGTCACCAGCATAAGACACATTTGGGG
38428	46,54	TGCAGGAGCGAGTCACTGCGTTGACGTTTGCAGAGAACGACAGGG[CT]GTTGTCC[AG]GGGTCACGCCAAGGCTCTTTGCAGTC
38433	37	TGCAGGAATAAAATGATGGGGGAAAAAAGAGGGGTC[TC]CTCTCCTCCAAAGAGAGGGATTTTACAGGCTATAATAACTGTG
38470	48	TGCAGGACTCCTGTAGGACTTTTTTGTAAGGGTATGCAAGAAATGGC[GA]GCGGAAAAGCATTAATGCGCAAATATTGATAT
38479	10,27	TGCAGGGGC[CT]ACGGCTTTTGTGGAGC[TG]ATGGTTAATGATGCTTTGAGGGTGGTTGTTGTCGATGTGTTCCTGGTTCGAGC
38522	20	TGCAGGGGGATGGGCCGTG[GT]TGGGGAATGGGAGGGTGGGATGGTCTGCCGGGCACAACACATGTTAAACTCTCCTCACAC
38543	57,62	TGCAGGTGAAGCTGGATACGGAGGTCCTGGGCTGGCGTGGTTACATGTGGTCTGCA[GT]TTGT[GT]AGGCCAGATGGACGTACT
38558	7,57	TGCAGG[TC]ATACTGGTGCAGACCATTGGGAGGTTGGGTTGGTTGGAGGCATATGATG[GT]TCTGTATACTGGGGGGACTGTTT
38571	63	TGCAGGCACCCGGACCGCCACAAGGAGTCGCTAAAGCACAATGAGCCAAGTAAAGCCCCCCC[GA]GCCAAACCGTCCCCTAA
38584	26	TGCAGGAGGCCTTTTGGTAGGCCGT[CT]ATTGTATATAAGAAATTGTTCTTAACTGACTTAATTATGTTAATTTAAAAAAGA
38593	27	TGCAGGGAGGGACATGAACTTCCTTT[CG]CTTTCCTCCAACAGAGACACAACTTGGCCCTTGGCAATGAGGCTCCCTCCCAC
38629	47,71	TGCAGGAGGGGTACCACATGAGGGAGGAAGTCGTCTTCCCTGTAAC[GA]CACAACGTTGAGATTGCCTGCAA[GT]GACAACAAG
38652	14	TGCAGGGTCAAGC[CT]AAGAGTCTGTGACAGCGGGAAAAATGTCATAGATGTGGAAATCTCTAGCTCTGGTGCCCAATGTGA
38691	22	TGCAGGTCTGAGATAGCAGGG[GT]GGAGGAGGAGAGAAAGAGGGGTGGTAGAGAGAATTTATTGTAGCTCTGAGAGATGAGA
38822	51	TGCAGGAATGTTCCATCATCTAGCGGAAAGCCTTCCCAGAAGAGTGGAGG[CT]TTTTATAGCAGCAAAGGGGGGACCAACTC
38835	11	TGCAGGGAGT[GA]ACATCACCTGAGATTATTAAGGGAGAGTGGTGTGTGTGTACGTGCGTGCGCGTGAGTGTGTGTGTGTGT
38853	55,59	TGCAGGTGAGCAGAGTCCTTCCTCTCTGACATCCAATTTCCTCTCTTGCCACCA[AG]CAA[CA]GTTACATCTACATGCAGATGA
38867	53,54	TGCAGGAATCCTGCCGGTTGTCCCACAGGAAAATGATCACAGAATAATCTTC[CT][GA]TAATTTAGTGATTCTTTTATTTTAAA
38900	37	TGCAGGAATGTCCACCAGAGCTGTTGCCAGAGAATT[TG]AATGTTTTAGAGAATTTGGCAGTATGTCCAACAGGCCTTACAA
38908	43	TGCAGGTGAGATGGAAGTTTAGTGCAGACATCCATTTAGGAC[AG]CAACCTAAGTTATACCGTAGCTAGTATGATTCTGGGT
38944	59,69	TGCAGGAGAGACACACAGAGGAGGCAGAGAGAAAGAGAGGGATAGCATAGAGAGAGAA[TA]GAGAGGTAG[GC]ATAGAGAGAGA
38951	37,72	TGCAGGAAGACACAATGTTCATGTCAGCGCAAGAAA[CT]GTTTTATAGAGCTTTTTACTGTTAATTGTTATTT[GT]ATATACTT
38962	58	TGCAGGGGGTTACCAGTGTGACAGAGGACGGGTCCTGGGCTCTCTTCAGCTGTGATG[CG]TGGCTACAGGCTCTATGGACAC
38982	16	TGCAGGTTTAAAGGT[CA]TGTCTGTCTGTCTGTCTGTCTGTCTGTCTGTCTGTCTGTCTGTCTGTCTGTCTGTCTGTCTGTC
38990	43	TGCAGGAAGCACAGATTGAGTTTCATTGTTGTGTCTTTCGGT[GA]GCCTGGGTAGTTTATCAGTTAGTGCTGCTGCCTACAG
39008	28	TGCAGGCCACAAGGTGGTCATCAGTCA[CT]AGTAGATCTGGACTTGGACTTGATCTTCATATGAGAAAATGCAGACTCACAG
39017	54	TGCAGGGAAGCAGAAGTTATTCCCCTAAGGATAGTAAAGCCCCCTTTACTGGC[TG]CAAATAGCCGACCAATCAGCCTGTTG
39040	60	TGCAGGCTGACCTCTCTCATCAGTCTGACACATTGGTTAAGTGGGCAAGCGTTAAGAAG[CT]GCGATTTGGCAGGTCATGTT
39053	48	TGCAGGCATAAAGAACCAAGTTAACACTGCAGTCTTTAAGCATGCAA[GA]CTCATTAAGATCAACTCTGGTGTAATATGACT
39057	23	TGCAGGTTCTGGCTGTGCGGCC[CA]ACCCTGTGAATGTAGTGCTTCATTGTGTTGGGCATGGTGAAGTTGATCACCTGTGGA
39063	24	TGCAGGAAGGGTACCACATGAGG[CG]AGGAGGATGTCTTCTATGTAACGCACAGCGTTGCGACTGCCTGCAATGACAACAAG
39096	49	TGCAGGGTTGAAATATGCTTTACGCTCTTTGTTTACGGAGGTGCTATC[CT]GTAGATAATAGCATTGTTTGCTTTTGCCGAA
39133	55	TGCAGGCGCTACACAAAACTCTGAAATAAAATATAAAACATGCATTACCTTTGA[CT]GAGCTTCTTTTGTTGGCGCTCCAAC
39146	47,72	TGCAGGGAGAACTTTTGTAGCAGGGCAAGGGAAAAACATTGGCATA[GA]TCGCATTAGAAGGGGTGGGAGATG[AT]GGAAAAGT
39148	60,68	TGCAGGAGGAACCACCCCTGCAATGCAGAGGAGGAGCCGTGACAACTGGCCTGCACTGA[AT]CCCTGAC[CG]TCAACCCTATCG
39154	30	TGCAGGTATCTAAAACACACTTTCGCAAA[CA]ACACACCTGTAGGGCATGGGATTGTAAATGAGTCAGGTTGGCAGATCTTG
39160	65,70	TGCAGGCAAAAACACATGATTTGAGTTGCATTACCACGGTAACCACCCGCCGTTAAAGTGGCAG[CT]TGAA[AC]ATTTTTGTCT
39177	24	TGCAGGATAATACATTAGAGTCC[GA]ACTAATATTTTAATGGATAATGGATATCATGATCAACATTTAGCCTGGCTATGCTT
39200	44	TGCAGGCAGTTAGATTTGGGTATGTCATTTTAGGCGAAAATTG[GA]AAAAAAGGGGCGGATCCTTTTCGCTTGTAAGCAGGA
39219	42	TGCAGGGTTGGGCTCAATTCAAATCGAAGGCAGTCAATAAT[CT]GAAGGCAGTTAAATAGCTTCTACTTCTCAGTTTATTGA
39249	48	TGCAGGCGGTCACTGAGTCCGAGGTGCTAAAGGAGTTCCTAAAACTT[TG]ACCCCAAAAAAGCATCTGGGTCAGATGGTTTA
39254	59	TGCAGGTTATTGCAGATGTCATTTGCAATGTTCTTGATATAAGGCACAGAGTTCAAAT[AC]ATTCCTAACCATGGTGTATCC
39264	35,73	TGCAGGGGGCAGACCTGTGCTGTTACTGGAAACC[TC]TCATCATTGAATCAGTGCTTTTATTAGAGCAGCATAA[AC]CAAGCTG
39270	13	TGCAGGGAGGGA[AG]GGAGGGAGAGAGGGAGAGAGGGAAAAAGACAGAGAGAGAGAGACTTTATTGCTCAAACAATGTGGGG
39310	8,66	TGCAGGC[TG]TTTGGAAATTGCTCACAAGGATGAACCAGACTTGTGGAGGTCTCCAACATTTTTTTT[GT]AGGTCTTGGCTTAT
39330	55	TGCAGGCAGTCACTGAGTCCGAGATGCTAAAGGAGCTCCTTAAACTTGACCCCC[AC]AAAAAACGGGTCAGATGATTTAGAC
39333	29	TGCAGGTGTAATGCATGATGATGCAGTT[AC]TATAACAAGTTATAAAGCATTATACATGCAGGTTTTAAGTATCGACAAAAT
39335	14	TGCAGGTACTTAT[AG]ATCAGGACTATTGTCTGTGGGGCTGACGCCAATTAGTCGACCTGTCGATTGTTTGGTAGTTAGGCT
39342	58	TGCAGGTTCATTCTCTACAGCATCCGTAGAGTATGACCCTACCTCACACAGGAAGCG[GA]CTCAAGTCCTAATCCTGCCCAG
39347	10	TGCAGGCAA[TG]GAAACGTTTACACACAGGGAAGCATGTTCTTTAGGTCAGGTTTCATAGATATGAGCTACATTTGTTTTGC
39352	24	TGCAGGTGTGTTGGTGTCAGGAG[AG]ACTTTTGTTTTATCACTCTTGACCTCATAGCTCGGTATGGTAACCAAGATGGTTTT
39357	55	TGCAGGTGTGATGTTCGGATGTACCGATCCTGTGCATGTGTTGTTACACGTGGT[CA]TGCCACTGCGAGGACAACGGGCTGT
39373	39,74	TGCAGGTGAGGTGGAGCTGGATGGAAAATGCTCTCACA[TC]GTCTGCGTTCTAAACACATCAAGGCAGGCGTATG[CT]TAAAAA
39395	72	TGCAGGAAGTGAAGTGGATTTAAACCCGGTAACAGAATTACATCATGGCTCTGTGATCTGTACAACACAGA[CA]ATGCATAA
39405	63	TGCAGGCACCTGGCCTGCCACAAGGAGTCACTAGAGCACGGTGAGCCAAGTAAAGCCCCCCC[TC]GGCTAAACCCTCCCCTA
39418	23	TGCAGGATGATGATGGGAGACA[CT]TGGAAAATCACCATGTGCAGATAGGAGTCAGTACATTGTGTGTTTTTGTCTATTTTT
39438	62	TGCAGGACGTTGGTGATGTCATAGAGGCGTCTCTTCTTCACCTTGAGGGACTCCGCGGCCC[CG]GTTGAGGTCCACTACCCC
39444	29	TGCAGGATGATTCTATGGAGCTTGGTCT[GT]GGTCTGGAGTGAGACGTGCTTCATTAAGGATGAGTCAAGCCCCTTCCCCTT
39448	46	TGCAGGAATGGTACCACATGAGGGAAGATGTCATCTTTCCTGTAA[CT]GCACAGCATTGAGATTGCATGCAATGACAACAAG
39473	38	TGCAGGAGGGTAGCTCTCCAGGAACAGGGTTAGAGTG[GA]AAACCTACAGGAGGGTAGCTCTCCAGGAACAGGGTTAGAATG
39485	50	TGCAGGAAGGGTACCACATGAGGGAGGAGGATGATGGGAACACTCTGGC[GT]CCGACAGAGATGGCCGCCTCGCTTCGCGTT
39500	56	TGCAGGGACCACTGTAGAATGATCACACCCGTTTGTTGGTACATGTCAAAGGGTT[AT]AATAAACACAAGGTAACCACTCTT
39512	33	TGCAGGATCGTCTGAGACCAGGCACTCAGACA[GA]CTGAGGAAACTGTGGGTTTGCACAACCAAAGATTTTCTGCACAAACT
39518	28	TGCAGGCTCATCATGACATGACCCTCC[TA]GCATGACAATGCCACTAGCCATACTGCTTGGTCTGTGCATGATTTCCTGCAA
39547	14	TGCAGGGGAACAC[GT]CCTTTACACTGTGCTGCCTACAGGGGGCAGAAGCAGTGTGTTGGAAAGCTGCTCAAGTGTGGAGCT
39565	25	TGCAGGACCTGGTTACTTGAGTGC[CA]TATATCAAAGTACTGATTTTAAACTGTTGAGTGTTGTCGTCCACATGCTAATATT
39582	12	TGCAGGCCAAC[AG]CACAAGGCACACATAATAAATAATCATGAGAGAATAAGGTCGAAAGGGAGCAAGAGCGAAAGAGAAGT
39619	42	TGCAGGTCATCTCTGCTGCCTGTCAGAGGGAGAAGCTGAGG[TC]TGAATGAACAGAGCTGCTGCCTGCCACTGAGCCATGTC
39632	55	TGCAGGGAAAAGGAAGATCCAATCACATTCAACCTCTAACAATGTATATTTATT[TC]GTGGATGTGTGGTCTTGTATTGCTG
39678	32	TGCAGGGAGAAACTTTGTAGCGGGGCAGGGC[CT]TCTCATGTGTGTACGACCTTCCGTCCTCTCACATATACACTCGGTTAC
39685	72,76	TGCAGGACACCTGTAGCATCTGTGTGTGAGAAAGAGATATGTAGAGACAGAGAGAGAGACAGAGAGAGAGA[CG]AGA[GC]AGAG
39693	61	TGCAGGGAACAGGGATATAACATTCACAAAACGTTACTCTGTATGTTTATTCATGCTCTA[TC]AGTCTGTATCAAAGTGCTG
39711	45	TGCAGGGACACCAGGTCATGGAGTTTTGGTTGGCTTGGAGGAAA[TA]TCCAAGTGATGAAAGGACCTTTTTCCATGCTCGGA
39712	67	TGCAGGGAGACAGTGTGGTGGAGCTGGTCCAAGCCTGCTGGGTCTGTCATGGCCAGTTCGTACTAT[GA]AGGGCACAAGGCG
39741	25	TGCAGGTAGCTAAAGCTAACCAAC[TA]AGGTTCAGTGTTAGATAGCTAGCTAACATTAGGCTATAACAAGAAATGCAATCAA
39755	27,64	TGCAGGAGCGTGTGGTAGAGCTGCAG[AT]GCACCACCCAGAGGCTGCAAGGAGGAACAGACAGCC[TA]GCCAGGCTCAGCTGCA
39805	16	TGCAGGCTGACTTCG[GA]TCGTCAGTTGAATAGTGTTTCCTCTGACACGTTGGTGCAGCTGGCTTCCAGGTTAAGCTGGCGG
39829	66	TGCAGGCCAATCCCAGGATGCAGCAGTCCATCCTCCATGGGTAATTGTGTTTACACACAAAATTG[AC]ATGCACTTGTACTC
39861	30	TGCAGGGAGGGAACGCACACATGCCACTT[TG]ACTTTTTCCACATTTTGTACGATACAGCCTTATTCTAAAATGTATTAAAT
39876	53	TGCAGGAAGGGTACCACATGCAGGAGGAGGATGTCTTCCCTGGAATGCACAG[CA]GTTGAGATTGCCTCCAATGCCTTCAAG
39899	23	TGCAGGAACAGTGCCTCCGTGA[CT]CTGGATAGAAGTATGGAGAACAGAGAGAGGGATGAAACGACATGATTTAGAGAATCT
39924	10	TGCAGGGAA[CA]AGGAGAAGGAAATAACAAGAGTTCAAGACTGCTCTCTTCTGTATTCTTTTCCAAGAAGACAGTCAGACCC
39927	10	TGCAGGTGA[AG]GAAGCCAGATGTGGAGGGGCTGGAGTGGTTACACGTGGTCTGTGGTTGTGAGGCCGGATGGAGGTACTGC
39942	51	TGCAGGTAATCGCAGGATGACAAGGTAGCTGAGCCTCTGATTTAGTGTGC[TC]ACAGAGCCCAGAGGGAGAGAAATGGACAA
39981	16	TGCAGGCACCCGACC[CT]GCCAGGAGGAGTCGCTAGAGCGTGATGAGCCAAGTAAAGCTTCCCCGGGCCAAACCCTCCCCTA
39995	16	TGCAGGTGCCCAGCC[TA]GCCACAATGAGACGCTTGAGTGCGATGAGCCAATGGGATTCCCAATCATGGTCGGTTGTGACAC
40004	54	TGCAGGACTTTGATGTTTGGAATGCGATGTCATAAAAGCAGAGCATCTCTTTA[TC]TATGGACAGACATCTCCCCATGTTTA
40008	25,47	TGCAGGGACGGGGGATTAAAAAAC[AT]AAAAAAATCTAATAAAAATAT[AT]GGATAAAACACACATCACGACCAGAGACACCAC
40045	30	TGCAGGAAAACTTGCACATATGGTTCAGG[GA]TATATGGCTCCACAAATATACTGTAGAGCTGGGACGATAAACAGAACATT
40079	13	TGCAGGAAGAGG[CT]TAAAAAAATTACTCTACAAACATGGCAGAGAACTCTACATATGGAGATTAAGTCAATTACCTGGTCA
40097	31	TGCAGGCCCAGGCCACCACTACCATGCCCC[GA]CGAGGGCCGGACGCACACACAGCCAGAGCTGGGGCTGAGAAGTATCCAG
40099	23,41	TGCAGGAAGGGTACCACATGAG[GA]GAGAAGGATGCACAGTG[TC]TGAGATTGACTGCAATGACAACCAGCTCAATCCGATGAT
40127	19	TGCAGGGAGCCACCATTG[GA]GAGACATGATGAGCTGTTACAGGACCTTCTGGAAGGGCTTCGTTCTCTGACAGAACGCCAC
40133	46,71	TGCAGGAAGGGTACCACATGAGGGAGGAGGATGTCTCCCCTTTAA[CT]GCACAGCACTGAGATTGCCTGCAA[GA]TTCAGTCCG
40136	17	TGCAGGTGTGTTGGGT[CA]ATTGTCCTGTTGAAAAACAAATGATAGTCCCACTAGACGCAAACCAGATGGGATGGCGTATCG
40152	50	TGCAGGCTCTGAGTGCCAGTGAAGCATTATGGGACATTGAGTATTCTGC[TG]CATGTAGGAGTATACTGATTGATCTGTGCT
40167	25	TGCAGGCTGACTTCGGTCATCAGT[CT]GAACGGTGTCTCCTCCGACGCATTGGTGCAGCTGGCTTCCGGGATAAGCGAGCAG
40179	68	TGCAGGCAAATGCCACCCATCTACAGCATAACCAAGTGTGAGTGTTAAAATGTTACCTTTGCTGAAG[TC]TGACTACAAACC
40229	74	TGCAGGAGGCCTTTTGGTAGGTCATTGTAAATAAGAATTTGTTCTTAACTGACTTGCCTAGTTAAATAAAGGT[TA]AAAAAA
40236	50	TGCAGGAGGGAATCTTTCCAGGAGGAGGGCTAATCTTCAGGAGCAGGGC[TA]GGTTAGAGCAGGACTGGAGGTATGGCCTAC
40239	72	TGCAGGCTAGGAGCTGCATAGAGGAAAGGCTACGACTAGAGGATGAGAATGAGAAGCAGGTGAGAGAGAGA[GC]ACACACAC
40269	45	TGCAGGAGGTTTGTTTGTTGTGATTGAATGGGGGGAAATAGCTG[CT]GGGCAAGGTTCTGACAGATCGGTGTGTATTGGTTG
40309	11,16	TGCAGGATCG[CT]CTGA[GA]AGGGGTGGGGGTACTGAGGAGTACTTCTGTCTTTGGGTAAAAACTCATTCTAAATTGTTGAGCC
40351	25	TGCAGGGAGAAACTTTGTAGCGGG[GA]CAGGGGGAAAAGAGGGAGGAGCATCAGGGCTAGTCGCATTAGAACAGGTGGGAGA
40366	8	TGCAGGA[GA]AACGACAGGGTATTGTCCAGGGTCATGCCAAGGTTCTTTGCACTCTGGGAGGGGGACACCATGGAGTTGTGA
40375	66	TGCAGGGACTTACTTCCATTCAGCCACAAGAGCATTAGTGAGGTTGGGCACTGATGTTGGGCAAT[GA]AGGCCTGGCTCGCA
40392	40	TGCAGGAAGAGTACCACATGAGGGAGGAGGATGTCTTCC[CA]TGTAACGCACAGCATTGAGATTTCCTGCAATGACAGTGAC
40427	34	TGCAGGTCCTGGTACCCTGGTCCCAGATCTGTT[TG]GTTCTCTCTTGTCTGATGGAATTCTCATGGCTTGACAATGGCAAGG
40502	31	TGCAGGGGACTATGACTGTTTAAATTGAAT[TG]AATGTAAATTAAGCATTTTAAAGCAAAATATTCTCAATGGCATTTAACA
40505	67	TGCAGGACACCTACAGCACTGTTGTTGAGCCATCCTCCGTTTTCTCCTACCACAGCCATTAAACTA[TG]TTTTAAAGTCACC
40553	40	TGCAGGTGAAGAAGTTGGATGTGGAGGTCCTGTGCTGGC[GA]TGGTTACACCTGGTCTGTGGTTGTGAGGCTGGATGGACGT
40563	43	TGCAGGCTCCTGCACGTCATCTCAAGCAGACACCTTTGCTAA[CT]GGGTATTGTGTCAATTTAAAATGTGCACAAGACTGTT
40573	15	TGCAGGCTGACTTG[GA]TCGTCAGTTGAACAGTGTTTCCTCAGACACATTGGTGCTTCCTGGTTAAGAGGTTGGTGTTCAGA
40623	42	TGCAGGAGGTAGCGATAGATCTCAGTGTCCTTTGTCAGGGT[CT]TGGACTACTGCTGACTGTTTGAGGGTCTTCTCCCAAAG
40659	49	TGCAGGTGATGAGTAGTTGAATATGAATATAGATGATTAGTTGAATAT[GA]AATATAGATTATTAGTTCATGAGATTAATTG
40701	55	TGCAGGCAGTCACTGAGTCTGAGGTGCTGAAGGAGCTCCTTAAACTTGACCCCC[AC]AAAAAACATCTAGGTCAGATGGTTT
40740	40	TGCAGGAACCATGGGAACACCTGGACCAAAGGGCTTTAA[TC]GTAAGGAACCTTGGAAGTTCTAACATTCTCAAGATATCTT
40742	70	TGCAGGCTGCAATGTTTAAATTTGTTGGCTTTATGTAGGCTATCTTTGCATAGTTGGCAATAGAAGTTA[CA]TTTTTAGGGT
40773	25	TGCAGGTCTTGTTGAAAGGTAGTG[TG]TGCTAGTGAATTATGAGACCCTTTCATATAGGGCTGCCAACTTGGACTGAAATCA
40794	11	TGCAGGATAG[TA]CCTTATGCATTTGGATTCTTGCTTTGCGTACATACAGTATAAATTAGGCATAATAAGGCCTGGTAATTA
40871	59	TGCAGGAAGGGTACCACATGAGGAAGGAGGATGTCTGTCTTCCCTGTAACGCACAGCG[GT]TGAGATAGCTTGTTGTCATTA
40896	46	TGCAGGACGGACAGGAGGTACGAATCGCCAAACTGTTACAATAAT[AG]ATGGTGGTGTGATACATTTTATTGACACTGTTTT
40903	66	TGCAGGACAGAGAGGGGTGCATGGAGGGAGGGATTGAAGGTAGACGGATGGTATTTGAGTGGAGA[GA]GCAGCACAATGGAA
40919	39,53	TGCAGGGAGAAACTTTTAGCGGGGCAGGGGGAAAAAAA[GA]AGGGAGAAGCATC[GA]GGGATAGTTGCATTAGAAGGGGTGGGA
40960	57	TGCAGGTCTTCACTGTTATTTCAGGTATGTGCTGGGACTCAGTTGGCACTGGCTGG[GA]TATTTCTTCTAAAGGGAGATACA
40961	70	TGCAGGGCCACGCCATCTGCTCGGCAGGGGAGCTCTGACAGTGTCATCAGTTTTACCAGCTCACTTCCT[CT]TCCTGTTCTC
40973	67	TGCAGGCCAATCGGGTTGAAAGGGCCAGCCTTTTTATTACAACCTTTAGGACAGTGGTATAGTACA[TC]ATTAGAGGTTGGC
41018	40	TGCAGGATTGTCTGTGACCAGCCACACGGATAGCTGATG[GA]AACTGATGAGTATTTCTGTCTGTAATAAAGCCCTTTTGTG
41030	31	TGCAGGGCTGGCTGAGCCTGGTCTGGGGCC[TC]AGGGGCTTGAAGGTCGGGGCTCTGTGGGAGCTCGGGCTGGAGGAGTTGG
41043	68	TGCAGGCTCTAGTTTATCGTATCTTGATTATAGTCCAGTCATATGGTCAAGTTCTGCAACTTAAAAA[GT]GGTTGTGGGGCA
41079	20	TGCAGGCTTCCATTCTGAT[GT]AATTTTAATCGGGCAGTGATTTTCACCCCTAACGCCAGTTGAGGTGACTTTCTAACCTCT
41141	57	TGCAGGGACCTTTGGAACAGCAAACACTATTGATTTGCCCCCCTTCTGCCCCAGTG[GA]GAGTACAGTTACAGTTATGTTCC
41144	73	TGCAGGAGGCCTTTTGCCTTCTGGTAGTCAGTCATTGGAAATAAGAATATGTTCTTAACTGACTTGCCTAGT[CA]AAATAAA
41157	49	TGCAGGGAGAAACTGTAGCGGGGCGGGGGGGAAAGAGGGAGAAGCATC[AG]GGGAGAGTCGCATTAGAAAGTTTGGGAGATG
41170	61	TGCAGGGCAACAACGCAGTATTGTTGAGATTGCTAAGGCATTATGCAAGCCTAAGTAAAG[CT]TTCCACACAGCTAAAGAAT
41174	67	TGCAGGCTGACCTTGTTCGTCAGTTAAACAGTGTTTCCTCCCAACACATTGGTGAGGCTGGCTTCC[GA]GGTTAAGAGGGCG
41207	26	TGCAGGTGAGGATGCCCGTCTCCTC[CT]GGGGCCAGGATCAGGTTCCTGGGGGCACTGATCCAGAACGGAGCCGCTGGGGGG
41216	53,59	TGCAGGGAATGTGCATTGTTGTGTATGTACTGCATGGAAGGAGACCAGTGAC[GA]TTTGC[TA]TGTCAGGGCCTCTGAGCGGAG
41224	49	TGCAGGTAGAACCCTTTTTGGCTCCAGGTGGAACCGTTCTGGGTTCCA[CT]GTAGAACCCTCTGTAGAAAAGGTTTTACATG
41249	17	TGCAGGCCAACAGAGA[CT]CCTTTCACAGTGGTGAGATACAAAAAAACACTCTTTAATAAGAACTTCTAATATCTCACTGTT
41257	41	TGCAGGAAGAGAAGGACTCGTCAAACAGACAGACCCGGGT[CT]ATGTTCATCAGGGCACGCTACGGAAAACATTTCAAAACA
41308	8	TGCAGGT[GA]GTAAGCCAGGACGATGCCACCTGGTGGCAGGCCAAGAGAGTGGGCGACAGCAACCTGAGGGCCGCCCTAATC
41311	74	TGCAGGTGATGCCCATGGCCTTGATCTTGGCCGACTCGCTGCCCAGCTCGTTCAACTGCTGTTTACCCAGCAG[TC]AGCTCC
41313	38,61	TGCAGGCGCCCGGAACACCACAAGGAGTTGTTAGAGC[GA]CGATGAGCCAAGTAAAGACCCC[CT]TGGCCAAACCCTGTGATGC
41316	38	TGCAGGCGGTCGGCCCGCCACTAGGAGTCGCTAGAGC[AG]CGATGAGCCAAGTAATGCACCCCCGGCCAAACCCTCCCCTAA
41332	13,72	TGCAGGGAGAAA[CA]TTTGTAGCGGGGAAGGAGAAAAAGAGGGAGAAGCATCGGAGATAGTCACATTAGAAGG[GC]GTGGGAGA
41360	14	TGCAGGATCATTT[GT]AGAGCAGCCACCCGGACAGCTGATGAAACTGTGGGTTTGTACAACCAAATAATTTCTGCACAAACT
41394	16	TGCAGGTGTGTATAT[AC]GGTGGCCACTTGTACGATAAGACACCTATTTGCATGTGTGTAGTCACTCCGTCCTGGCAGGTCT
41400	46,68	TGCAGGATAGCATCAACCCGTGTGTTTGTTTGTTTGTTTGTGCTT[AG]TGTGCTGCTTCAACACGGTTA[AC]TCTCACTTTTAA
41410	26	TGCAGGTAAGGAAGCCGGGTGTGGA[GC]GTCCTGGTCTAGCGTGGTTACACCTGGTCTGCGGTTGTGAGGCCGTTTGTACTT
41414	66	TGCAGGTACCACGTTCATCTGTACAAACAATAGTTCGCAAGTATAAACACCATGGGACCACGCAG[CT]CGTCATACAGCTCA
41432	8	TGCAGGT[CT]CACATCCTGGTACTCGTCCACCTCCTAACCCTAACATCCTGGTACTCGTCCACCTCCTAACCCTAACATCCT
41440	46	TGCAGGAAGGGTACCACATGAGGGAGGAGAATGTTTTCCCTGCAA[CT]GCACAGTATAGAGATCGCCTGCAATGACAACAAG
41450	66	TGCAGGCTCATCTTGACATGACCCTCCAGCATGACAACGCCACCAGCCATAAGGCTCATTCTGTG[CA]GTGATTTAGTGCAA
41452	14	TGCAGGAGAGAGT[GA]ATAGGTGTTAACAGAACCTGCTGCCTTTCCACAATATACTGTATAGAAGACCATTTACGATGACTA
41460	62	TGCAGGCACTAGACCTGAGAAAGCCAACCCGAGACCAAGTTCCTTACCTTTGGCTTTTGTC[CT]TCATTGTATATGATTGTT
41463	47	TGCAGGTCTTTCTACATTGTAAGATTATGTATATCTCTAGCTTTCC[CT]CTCACTGCTGTGCCTGTCTGACTGAAGGCATAG
41470	35,72	TGCAGGCGTTCATCTGTAAATCACTCTGACACAT[CA]TGATATTGATGGAAATGAGTGTTGACCCTTGTCTCC[TC]TAGTTTCT
41472	27	TGCAGGCCTGGGCCCTGGCAGTAAAC[CA]CCAAAAATACTAAAATAATGATTTTCCAGAGAAGATCCAGATCTCAGGGAATT
41502	23	TGCAGGAGACCACGTCCAACAG[TC]GCTGCCTACATGCACAATAAAATCATCACAGCCACAGAGCAGGTGCTGGGCTTGGTC
41514	15	TGCAGGCTGGGTGT[AG]AGTCAGACCGGAACTCGGTAAAGAGCTGAGAAGTTAACACTGTCTGGTTTTGACACTTTTTGATC
41554	53	TGCAGGCTCAAGTTATCTTCACTTGATTACTGTCCAGTCATATGGTCAAGTG[CG]TGCAAAGAAGGCCCTAGTTAAACTGCA
41560	33,60	TGCAGGGGAGAAGACAAGATGAGTCACTGAAC[GA]AAGCAGCAACTCAGAAACACCACAAC[CG]CAATTACCTCGTACCCTCCA
41569	38	TGCAGGCACACACCCAGTACAGCTTTGAGATCCAGGC[CA]GTCAACGGCGTGTCGAATAAGAGCCCATACACGCCGCAGTTC
41598	57	TGCAGGTTCAGGCTTGATGTAAATAGTCTCAGGTGACAGCCTACTGTACAAATACT[CA]AATTATGCTTGCTTGAAAGGAAA
41603	39	TGCAGGATGCACAGATAACACAGTATCAGTATGCACAC[TC]AGAGGTTGCCCAATTAATCGGAATGGTCGATTAATTAGGGC
41608	60	TGCAGGTTGAGTTGGCTCTGGTCCCATCAAGCACAGCTGCTTTTTCAGAGACTGGAGTG[CG]TTTCAGAAAGTATTCATACC
41641	39,46	TGCAGGGACATGACAAGAGCCAATCAAGCTGCAGAGGG[CT]ATCAGG[AC]GGAGGAGTGGCAATGGGAATGTGATTGTCAAAAA
41644	73	TGCAGGCCTCAGTGTCTGGACTGTGGGGACTGGGACCGAGCCTGTCAGCTTAGACTGATGTGGACACTTTGC[TC]TAGAATT
41657	59	TGCAGGCTGCCGTCTGTAAGGTGAGCTGAGGCCGGGGTGTGATTAATGGGATGTGACC[GA]GCTGGCATGCCAACCTATAAC
41658	62	TGCAGGATCGAGTCACTGCATTGATGTTTTCAGAGAAAGACTGGGTGTTGTCCAGGGTCAC[GT]CCAAGTTTCTTTAAACAC
41706	35	TGCAGGCCAGGCAGTTTGTATCTGCACCTCCTAT[AG]ACCCCTCCACACAGCACAGAAACATCCCAGTAGAGACAGAGCCCT
41712	51	TGCAGGTTAGACACGCAGAGCTTCCAATGCATATGCCAACAAGATTGCAA[GA]GAATCACAGTAAACATTGACCTAGGCTGT
41733	20	TGCAGGAACTTGGTAGTAT[GT]GTAACTCAAGACTACAGTCCCGGAGATCTGTGTATTTACATGGTAGTTAGGAAGGTACAG
41750	60	TGCAGGGCAGCCTCAGCCCTGTGCTGCTGTGAAGGGAGGATGAATGGATGGAGCGAGAC[GA]GGGATGGAGGGCAGCCTCAG
41760	9	TGCAGGGC[CG]CTGCCAAGATGTGAGTTTTTGTGAGGTCCAAATGTTTTTGCTCTTTGGAGAACAGCAAAAACAAGTAAAAA
41765	20	TGCAGGGTGAGGTGACCTG[TG]GAGTAGTCTATGGTAGTCTGTCCACTGCTGCAGCTCTTTCTAGTCCCCACCAGGGGGCTC
41780	68	TGCAGGGCAGATAGATTGCCCCCGGTGATGCGTTGGGAAGACCGCACCACTCTCTGGAAAGCCCTGC[GT]GTTGCAGGTGGT
41839	44	TGCAGGATGGCTGGGCCTGGAGGTCACTCTGGGGTGGCTCTCC[AG]TCGGACACGAAGCAAGGGATGACGTATCGACTGTAG
41888	68	TGCAGGTTTTCACTCCAACCCTAATCTATTGATCAATCAAATGTATTTATAAAGCCCTTTTTACATC[CT]GCATTTCATGTA
41892	71	TGCAGGTGACCCAGTAAGATTACTTAAAGCAATTTCTTTATTTTCTATTGAGTTGATATCTAAGTCTTAA[GA]TATAAGTAA
41893	44	TGCAGGCCCAGGCATGGATCAAATCTGGCGAGACATTCAATAC[CT]GTCATCTTCACAGATGAATCAACCATGGCTGTAACG
41907	65	TGCAGGAATGTACGTCTCCATGCCCATTTTTAGCATAGATCTGTTTAGCTGTTAAGATATATAG[CT]CTGTTGTCAATAGAG
41913	33	TGCAGGCCCCTGGGGCAATAAATTATTGAAAC[CT]AAAAGCTTGCCTTGACTTAGAAGAGTTCCATTGTTGTGTTGGATAGT
41925	16	TGCAGGTGAAGAAGC[CT]GGATGTGGAAGTCCTAGGCTGGTCTGTGGTTGTGAGGTCAGTTGGACGTACTGCCAAATTATCT
41942	60	TGCAGGATCTGTCCTCTTTATTATTTATATAAATACTATTGGTCTTTCTGCAAAAAAAA[GT]CTGTAACATTCACATGTATT
41947	43,77	TGCAGGCTTCTTATTCAGTGAGATGAGCTTTCAGATTTACAA[CA]CCTTAAACAGAGCAATAGGATGAAAGTTGTTTG[AT]CCA
41956	43	TGCAGGTTTTCTTTTAAAAATATGATTCACGAGGTCGCTCTT[TC]GTATTAAGCATTACAACATGTTATTAACATATTGTAA
41959	11	TGCAGGCGCC[CT]GGCCCACCACAAGGAGTCACTAGAGCGCGATAAGCCAAGTAAAGCCACCCCGGCCAAACCCTCCCCCAA
41974	60	TGCAGGGAGAAACTTTGTAGCGGGGCTTGGGAAAAAGAGGAGGATCATCTGGGATAGTC[GT]CATTAGAAGGGGTGGGAGTC
42004	12,73	TGCAGGGTGTG[TC]GTGGCCCCAGAGGCTTCGATCTTATTCATCATACTAATGATGTGATACTGTGTGTTTGTG[TC]GTGTAAA
42007	70	TGCAGGGTTGAAATATGCTTTTCTCCCTTTGTTTACGGAGGTGCTATCCTCAGATTATAGCATTGTTTG[CT]TTTCGCTGAA
42029	23	TGCAGGAAGCTATCCAAAGCAC[AG]TGTGGTCTTCCTGAAGCTTATTGCACTGGATGTGTGTTGTTGGTTGGCTATCATACA
42031	35	TGCAGGACACATTCTGGTAATCCGTCTGGCCCTG[CT]GGCCTTGTGAATGTTGAACTGTTTAAAGGTCTTACTCATATCGGC
42037	16	TGCAGGCAGTCTCTG[AG]GTCCAAGGTGCTAAAGGAGCTTCTTAAACTTGACCCCCAAAAAACAACTGGGTCAGATGGTTTA
42051	26	TGCAGGGCACAGTCAAGGCTAGAGA[GT]GTATAAATCTGTTCTTTGTGTGACCACAGAGACCCTGGCTTGGTGTGAGCTGAA
42055	52	TGCAGGCCAGGGTCGAGCTCCCTTTCAAGAAACAGACAAATAGGTGTTAAG[GC]GCTTGACAGATTTTTTTACTTGTCTGAA
42073	38	TGCAGGCTGACTCGGTTGTCAATTGAACAGTGCTCGC[GA]TTAAGCGGGCAGGTGTTAAGAAGCTTAAGAAGCGCGATTTGG
42123	72	TGCAGGTGCCTGGCCCGCCACAAGGAGTCACTAGAGCACGATGAGCCATGTAAAGCCCCCGCGGCCAAACC[CT]TCCTCTAA
42141	66	TGCAGGAGAACATTAATTAATGTGCTGTTTAGCATCTGTTGCACACAGTGAACAGTGAACGCGGA[GA]GTGCCAGGTGGATC
42151	71	TGCAGGGCCCGGCCCTGTGGTTATTACCTGTGAGAGCGCTCCCTAGGCTCCCCCTACGGAGGTTCTTGCC[GA]TCCTCACAG
42155	74,77	TGCAGGGTTGAAATATGTTTTCTCTCTTTGTTTACTATGATGCCATCCTCAGATAACAGCATCGTTTGCTTTC[GA]CC[TG]AAA
42165	37	TGCAGGGTGGGGTGACCACCAGGGCTGCCCTCTGCT[GT]CTTGGTGGCCTCCAGGAAGGCCATCTCTGTCTGGATGGAGTTC
42177	15	TGCAGGACTGCAGC[TC]GCAGCCTGGGAGAAGACACAACCACACGTCAACGTCATGTCAAACACACAAAAAATGTAAATCAC
42189	7	TGCAGG[CT]GGTCACTGAGTCTGAGGTGCTAAAGGAGCTCCTTAAACTTGACCCCAAAAAACCATCTGATTCAGATGGTTTA
42194	51	TGCAGGCTCTAGTTTTTAATCTTAATTTTTATCCAGTCATATGGTCAAGT[GA]CTGCAAAGATGAACCTAGTTAAGCTGCAG
42204	39,46	TGCAGGGAGAGGAGAAGGAAGCTAGGGGAGTGATTCAG[CT]ACATTA[GA]CAGTGAACTGAACACACATTTACTGTACCTTACG
42225	67	TGCAGGGAGAAATGTTGTAGCGGGGCAGGGGAAAAAGAGGAAGAAGCATCAGGGATAGTCACATGA[TG]AAGGGGTGGGAGA
42227	43	TGCAGGCCAACAGAGGGTCAAGTCAATTCACATGTTATCCTC[TG]GTCACAGGTTTTCAACCTTACCTTCCGTATAGAAACC
42244	39	TGCAGGAGGCTGGTGAGGGGAGGATGGCTCATAATAAT[AG]CCTGAAATGGAATGGTATCAAACACATGGAAACAGAGTGTT
42280	10,13	TGCAGGAAG[GA]GT[GA]CCCATGAGGGAGGAGGATGTCTTCCCTGTAACGCACAGCGTTGAGATTGCCTGCAATGACAACAAGC
42296	24,68	TGCAGGCTGACCTCAGTTGTCAG[GT]TGAAGGGTGTTTCTTTCGACACATTGGTGCGGCTGGCTTCCGG[GA]TTTAGCGAGCAG
42334	73	TGCAGGTATGTATGAGATACAAGGTCCAATATTGTACGTCAACTAAATGGTTTGGGAAGTAAAGGGCCACCA[AT]CACGCAA
42356	50	TGCAGGTTTAAGTCCTTTGAGGTGATGTCATGCAGGGTGAAGATAAAGG[TC]TGAAGTCATATGGAGGAATCAGGAAGGAGG
42375	65	TGCAGGGACGGGGGATTAAAAATCAAAAATACAATAATAATATATGACAGAACACACATCACGA[CT]GAGAGACAAAAATGG
42380	51	TGCAGGAGCACCCCGTCGTGATCCGAAAAGAAAACAGGCAACAGGCAACA[GA]CCGCCCAGACAACTTACCCAAAAATATAG
42391	16	TGCAGGTGAGTGACA[CG]ACGGGTGTCCCAGCCTGTGCCTGATAACGCTGAGCGATTCGACAGCTCAGTGAGCGTGCTAAGC
42396	42	TGCAGGCCAAACAAGTTATTTCTGCTGCCTTAGGGGGCATC[GA]TGCCAGCTTGGAGTGTGTGTGTGTTCTGTGTGTGTGTG
42403	36,51	TGCAGGCTCATCCTGACATCACCCTCCAGCATGAC[CA]ATGCCATACTGGTC[AG]TTCTGTGTGTGATTTCCTGCAAGACAGGA
42412	32	TGCAGGAAGGGTAGCACATGAGGGAGGAGAA[AT]GTCTTCCCTGTAACACACCGTGTTGAAATTGCTTGCAATGACAAGTTC
42440	69	TGCAGGCTCCAGCACAGTCGGAAATCACCAGTCAGAAAAGGACTTGGGACTTTTTACTGTGTGTAGTA[AG]TGATAGTGAAT
42442	23,35	TGCAGGTCTGGGAGTGTGTCTT[GC]CTGGTCTGGGC[GA]GGGTGTCTATAAATCTGTAGCTCCTGTGTGAAGTCTTGGGACTGC
42449	41	TGCAGGACAGGAATGTCAGTGTTCTGTCATGGCCAGCAAA[CG]AGCTCGGACCTCAATCCCATTGTGCACGTCTGGGACCTG
42455	74	TGCAGGGGACAGACAAAACAAGACATATTAGGTTCACACTCCAGAAGTAGGACCTAGACTTCAATTGACAGTA[CT]TTGAAA
42461	47	TGCAGGAAGACCAGAGGGGCGTGTTCAGTTGGGTTCAAACCTGCAC[GT]TCACGGTTACCTAGGAGTTACTATGGTTACTGG
42474	70	TGCAGGGAGGAGGTGAGGACACTCTGAGTGTGGTGTCAGGAAAACAACCTCTCACTCAACGTCAACAAA[AG]CAAAGGAGAT
42479	56	TGCAGGTCCTCCTCAGAGATGGATAAACTCAGGTGCTTCCTGCACTTCACTGAGC[CT]GAAAAACCTGAAGAAAAAATCCAT
42483	69	TGCAGGCCCTCAAAGAGCAGTTTCTGCAGACAATCATTCGACCACAGCAGGAGCTGGACTCACAGAGA[CT]GCAGCACTCAG
42537	15	TGCAGGGTGTGACT[GT]AAGCAAATGCTGTCAGTGCTGAATGTGTTAGTTCCTATAAGCATCTCTACACTACTAAATGCCTG
42544	41	TGCAGGTTGATATATACGAGCGCTTACAGAGTGATAATGC[AG]ATAACTACACTACAGGCAGGATTACAGATGACACTGAGT
42569	27	TGCAGGCAGAGAAAGCAACCTGTTCA[CT]TAAGCATAGATCAATGTAACTAACTATGTATTGGGAGAGAAAGCAACCTGTTC
42574	64,67	TGCAGGAGCTGTAATCCTCTGCAGGTTTCTGGACTGTAGGTAGTCAGAAACATCACACCATTA[TA]CA[TC]GTATTTACGTCCT
42575	67	TGCAGGTGGAGACACAGAGAGAGGGTCAGATAGTGGACTACAGTAATGGTTTACCAGAGAGAGTTG[GT]GGGTGAGTGAGTG
42599	40	TGCAGGAAGGGTACCACATGAGGGAGGAGGATGTCTTCC[CT]TGCAATGAAAAGCTCAGTCCGATGATGCTGTGACACACCG
42605	70	TGCAGGGGGCGACAATCACCACACACAGATAAGCATAGGGACATACAGAGAATCTCAATAGCATTTCCT[TA]GATTCATCGC
42606	24	TGCAGGGCAGCAGGTAGCCTAGT[GA]GTTAGAGCTTTGTGCCAGTAACTGAAAGGTTGCAGGTTGCTGGATCGAATCCCTGA
42609	26	TGCAGGGAACACAATATATGGTCTA[AT]ACATGGCATGTAGGTTTCTCACTTATTGGTGACACAAATTGGGATATGGTGGAG
42611	52	TGCAGGTAGGAAGTCCAGTTATGTTTTATCCTCTGACCGGCCTCTACCGTC[TC]GTTGAACTTTGAAACACTCAAACATCTG
42662	33,51	TGCAGGCTGACTTCTGCCCTCAGTTGAACGGT[AG]TTCCCTCCGACACATTG[GT]TGCGGCTGGCTTCTGGGTTAAGCGAGCGG
42725	45	TGCAGGGAATGGGCTGTCGACTTGAGGGGCCTGGGCCCCTGCTA[CT]AGTAACTCCCCTGATCCCATTGCCAATTAAAACTC
42730	9	TGCAGGAA[GT]GGTACAACATGAGGGAGGAGGATGTCTTACTTGTAACACACAGCGTTGAGATTGCCTGCAATGATAACAAG
42771	20	TGCAGGCGTACCATGACCC[CA]ATGCTGAAGCTGTCCATTATGACAGAGCATGAACTCACCCAGATCTTCGGAACCCTGGAC
42784	48	TGCAGGGCCTCATGGAGCACGTCCTGGAGCTTCTGCACCGCCTCCAC[GA]TCCTCTATGTGCATGGAGTCTACAGGGGGAGG
42786	74	TGCAGGGTAGTCTGAGACCAGCCACAAGCACAGCTGATGAAACTGAGGAGTATTTCTGTCTGTGGGGAAAAAC[GT]TATTCT
42804	41	TGCAGGACCAAAGTCTTTTCACCAGCGCCTCAAAACGGTT[GA]AAGAAGTAGTATCTTGGGGGGTCGTATAGGTATGGATGC
42827	14	TGCAGGTGTGCAC[GA]GCCTGCATATAAAATGGTAATGGGGACAGAAAGACACAAAGCACTGTTTGGGTGCTGTGCTCATGA
42829	57	TGCAGGTGCCCGAGACAACTTTACCAGCTTCATAGCACAAGTATCGATGAATCGTT[GT]TAACATATGAAATACGAGGGAAA
42857	36	TGCAGGACAATTCTCAGCAACAAAAAGTGATCACA[TA]TAAGATCCTACACCCGCTCTTTGTATTCCCAGCACGCCTTCTCC
42865	37	TGCAGGTAAGTGGGAGTGTGTGTGTGTGTTGGGGGT[GA]GGGGTGTTCCACTATTGTGTTCAGACCCTGGCAGAGGAGAACC
42910	22	TGCAGGCGACCCTCAGCCACC[GT]TGGTCTTCATTATGGGTCAGTGGGCAAGTAGGGGCTCTCGTTCCAGACCAGGGTCAAA
42934	52,74	TGCAGGTAGTGACGGTCCCAGCAGGAAGAAGGTAGTGTCTGTCCCAGCAGG[TC]TGTGCCTGCCCCAGAAGGTAC[AT]GTCTGT
42950	43	TGCAGGTATAAGGTGTCCGTCGGAACTCGCATTGCAGAAATC[GA]AAGACCTAACAGAAGTCAATGACTGGAGGTATGTTGA
42959	67	TGCAGGAAGGTGAACCTTCGTCCCCGTCTCAAATTTCTGGAAGACTGAAACAGGTTTCCCTCAAGA[AT]TTTCCCTGTATTT
42960	41	TGCAGGTGTGATTTTTTCATAACTGTGACATTAATTGACC[AG]ACCGTCTGTAAGCTGTTAGTGTCTTAACGACCGTTCCAT
42982	25	TGCAGGAGGAACCGCCCCTGCATT[GA]CAGAGGAGGGGCCGTGACATATCTGAATTGTTATTAGCCAATGCCCGTCATGTGA
42984	74	TGCAGGTCACCCCTGCTGTTCTCACACTACTGAAGCATGTGTTCCCTATCGTTAACGACACACAGTCAGACAC[CT]CTGTTA
42985	38	TGCAGGGCGATGCGGGAGTGTTTGGGGCGGAATGACA[GT]GGGGAGGTGGAACTGGTGGTTACCGCTGGGTTCAGTAACCTC
42996	16	TGCAGGTGACGTGGA[CT]GGCCAAATCAGCTACCAGCACCTCCTTAATATAACTGTTCATGGCTGCAGTCTCTGGACCTGAG
43031	35	TGCAGGTAACTGCCAAAATAAAGGAAACACTTGC[GT]TAAACGAGGGATGCCAAGTATATTGAAAGCAGGTGCTTCCATGCA
43037	25,48	TGCAGGGTTGTCCCAGGCAAACCT[CA]TGGGCTTCTCCTGGATTCAGCG[CA]TCTGCTCTCTGTGGAACCGCTGGGGATAAAGA
43039	39	TGCAGGCCTTCAAAGGGTTAATAATGAACGCATTTCAC[CA]AATTATGGAAACTTTTTATGATAAATCATAGTAGTGTATGC
43044	37	TGCAGGTGATCAAATTATCATCCTTCATCTGTACTG[TC]CACGACCCTCCAGGTGTTTATAGGAAGCCATTCTTTTACAGCG
43051	33	TGCAGGACGTTGGTAAAGCCCTGGGACAGCCG[GA]CTGAGCATGTAGCCGAAACTGGTGGTACAAGACAGAGTTTTGACACT
43084	12	TGCAGGTGCGC[GA]TGCAGCAAGGTGCTTTATGGAAGTGCCGCACTTCCTCCTTCTGTCTTGCGCTCTAATTTGATTACAGA
43089	23	TGCAGGCTCGTCCTGACAAGAC[CT]CTCCATCATGACAATGCCATCAGCCATACTGCTTGTTCTATGCATGATTTCCTGCAA
43098	31,32	TGCAGGCACGCCCACACAGATCCTGTCCAC[CT][GA]CTTGTCTCGTCTTCCCAGAGTACGTCTGTAGAGAGGACACAAAGAACC
43101	47	TGCAGGGGGCCAAGCTCACTCTGAGTGACAGTCGCTTCATCCAGGT[CT]ATCGCCAAGTCCCTGAGCATCAGCTGTAAGGAG
43107	64	TGCAGGTTTGAGTAGGAGGAAGCAGCTGTAGGCAAGGTTTGACTGGTGTGTACTTGCCCAGAG[AT]CCAAGCCAACTCAGAT
43116	16	TGCAGGATTCTGAGC[GA]GTGACCGTGACCGTGACCTTACTCCCGCGGTCAGTCACGTTGATGGGGAGACTATACACGCTCT
43117	41,50	TGCAGGTCTCTGAGAATCTCGTCTATAAAAGATTGGAAAA[CT]GACTGGAG[TC]ATTCTTCGAACCCATACGGCATGACGAGGT
43136	21,70	TGCAGGGACGTTACAGAGAC[GA]TTGCAGAGACGTTACAGGGACGTTACAGACAGAGACGTTACAGAGACG[TC]TACAGACAGG
43142	56	TGCAGGTGAGCTACTTTATTCAGTCACACAAAGACCACATGGCTCTGGATAGCTG[TC]TAATGGCTCCTGATTGATGGACCA
43148	68	TGCAGGCTGAGCAGGGCAAGTCTGACATGGAGAAGAGGGTAAGGAAATGGGTCACACACAAACATTT[TG]ACACTTTTCTAA
43164	15	TGCAGGTGCCTCTG[AT]GTGAGAGTGTCTGCAGAGGTAGAGCAGGGAATGACAGAGGGTCTCCTATACAGAGGACAACACAT
43172	19	TGCAGGCTCTAGTTTTAT[CT]TTATCTTGATTATTGTCCAGTCATATGGTCAAGTGCTGCAAAGGAGGACCTAGTTAAGCTG
43181	72	TGCAGGTCATAGGTCTGCGCTCGCAGCTTCACCTTGGGCTCGAAGTGAGACGACTCAAAGTTCTCAAAGTT[AC]GTGTTGAA
43211	33	TGCAGGCCTCTCATGGGGTAAAAGGATACAGA[CG]GTAACACTCACAGGACTTTGTGAATAATTTAAACGCTACGGAGGAGA
43224	39	TGCAGGAAGGGTACCACAAGTGGGAGGTGGATGTCTTC[CT]CTGTAACGTACTGCGTTGAGATTGCCTGCAACGACAACAAG
43236	55	TGCAGGCATGCTAGGTGATTTATTAGCTTTACTGCACAGCCCCAGGTTCATTCC[CT]ATCAACACCACCTGTATCAACAAGA
43271	27	TGCAGGCAGCTCAGGGTTTCTAATAT[CT]GGCATGCCTTTCTAATCTCTAAGCTACTGCCGCCCCTATTCATTTAGCTCTTT
43273	68	TGCAGGCGGGCTGGGCCTTACCATTTATTTACACCACTACTGATCAGCAAATATCTCTAAATGTGCT[TC]ATTAGGTTTCTA
43286	25	TGCAGGGACGGGGGCCTGGGATTT[TA]AAAAAATAGAAGGGGTGGGAGATTAGGAAATGTTGGACGGGCAAGGAGGCATGGC
43295	47	TGCAGGGTAGACCGAGATCAATGTTACAATGGTATAACATGGCATT[TA]AGCTGCACCATGTAGGCTAATGCCATTCTAATA
43299	28	TGCAGGTTTGACTGAGGCTGAATATAA[AT]TCAGTTATCAGAATCCGTGCTGAACTCTACGTCTGTATGGTCTCTTCTAGCC
43303	38	TGCAGGCCATAGGACTCCAGACTGCTGACCAGGGAGT[AG]GGCCCAGCACCTGTCAGTGCTGCTGTAGCTGATGAAGACGTG
43335	47	TGCAGGACACAAGACAAAAGAGAACGTGTCAATTGGTTTTCCAGAG[AG]TCAAAGTCAACCTTGAATAACCCAATCTGCAAG
43356	70	TGCAGGATGATTATTTTCACAAACATCCTGCCAGCACACAGGAGATTTTTAAGGTTTGCATTTCAAGGT[AT]CAGTCAACAA
43362	39,66	TGCAGGACTTGCTTTTTGGAGTGTGGTGTCAAAAAAAC[TG]GTATTATTAACTTTATTATGGACATA[TC]CTCTCCCCAATCTT
43389	43,47	TGCAGGACAGGACATGTCAATCAACACCTTCCTACAACACAC[TA]CAC[TA]CACACACACACACACACACACACACACACACAC
43395	54	TGCAGGCAACCTGTCTGGTAGGCCAGGGGGAGCCCAGGACCGTTCTTTTGTGA[AG]AGCCACATCGCTGCTCCACTCGCATT
43397	47	TGCAGGGAGAGCCACACCCGCACTTTACCACAACATGTATCCATCA[CG]TTCTGTTTTAACCCAGTATAAAAGGAATCGCAT
43418	68	TGCAGGATGACCTTCTATTTGAAGACAGTAGGCCATTTCCCCAGGAATTTTGAGGAAATTGCATCAC[CT]AAACATCAGTGC
43433	34,78	TGCAGGCTCAGTGTGTTGTCTGAAAGGGAGGGG[AC]AGGCACAGCTGTTCAGAGGTAAAACATTCCACAGACCCATGTT[TC]CT
43448	45	TGCAGGAGGAGGGTTTAGCAAATCAACTTTTCTACCAGCCCAGG[CT]TCCCAGGGGACAGGAGATAGAGCAATTCTGTTTTT
43460	15	TGCAGGCAGTCACC[GA]AGTCCAAGGTGCTAAGGGCACTTTTTAAACTTCACCCCCAAAAAACATCTGGGTCAGATGGTTTA
43461	29	TGCAGGCTAACGTGCTGCTATCGCCGGC[TA]AGCTCCCATCCCCTCCACTCCCTGTGATGGATGATTTAAATGAGCTTGAGG
43467	53	TGCAGGAGCAGCTCTCCCTGCACCTCCAAGCCCTCCTCCAGACCTGGGATAG[GA]AATACAGCAGGAAGTCATGTCATCTTA
43468	53	TGCAGGCACACACGTACAAACACACACATACGCATACACATACTTACATATG[TC]ACATACACACGCACATACACACAAACG
43472	33	TGCAGGGCTCCAACAGCACTGCAACCGCCACT[CG]ACCAGCATCCTGTTGTCGGATACTGGCAGTGCTGCATGATATCTGAC
43474	19	TGCAGGTGAAGTGGATGG[CT]CAAATAAAACCAACCGCCAGCGCCTCCTTAATATTCATGGCTGCAGTCTCTGGAACTGAGA
43496	54	TGCAGGGAGAGAGAGCAGAGGGAGAGATACACTCAGGGATGCATCCCAAAAGG[CA]ATCTTAGGTTACTATATGTATAAAAA
43520	23	TGCAGGAAGGGTACCACATGAG[CG]GAGGAGGACGTCTTCCCTGTAATGCACAGCGTTGAAATTGCCTGCCTTGACAACAAG
43552	39	TGCAGGCCCTCTGGGGAACAGCGGGGAACAGGACACGC[CA]ACACACACCTAGAAAATAACAAAGAAATTGTCACAGACACC
43553	9	TGCAGGCT[CT]ATTCTGACATGACTCTCCAACATGACAATGCTACCAGCCATACTGCTCGTTCTGTGCATGATTTCCTGCAA
43566	12	TGCAGGTAGGA[AT]GGAAATGCTTCTGCACTCATCAGCGTTGATCAATATTTCGACGCAGCTATAGATCTGATCTTATAGGG
43597	8	TGCAGGG[GA]GAAGAGGAAGGGAGAGGAGAAAATTAGTATTGTTGTTATTCATTCAACATCAAGGAAAGAAGTCCTTAACAT
43600	43	TGCAGGAAGGGTACCACGAGGGAGGAGGATGTCTTCCCTGCA[TA]AACGCATAGCGTTCAGATTGCCTGCAATGATAACAAG
43606	16,50	TGCAGGCTGGATAAT[GA]GTGGACCATCTCGCCATGGCAGTCCCTAACATG[GA]TGACAGTCACTCTCTCCCATGCCAATCTGG
43607	37	TGCAGGGGGTGCCTCTTATGGGAATGCTGTGAAAGG[AT]GAGAGAGACTGGGGTCAGACCCTATCTGGTCATCACACATAAC
43616	19	TGCAGGCTAACAAACTGC[CG]ACTATCCCTAACAACTGAATAGAGGAGAAATAGCCTATGCAATATGGCAGCCTATGAATAT
43627	30	TGCAGGCAGCATGTGGTTAAATACATTTT[TA]AAAATTATATTCAACAGTTTATTGTCTTTCTCCCTACAACACATTTTCTC
43639	29	TGCAGGCTCATCCTGACATCATCCATAC[CT]GCTCGTTCTGTGGGTGATTTCCTGCAAGACAGGAATTTGACTGTTCTGCAA
43646	28	TGCAGGTCCCAGCCCGCCACAAGGAGT[CT]GCTAGAATGCGATGAGCCAAGTAAATCCCTAAGTAAAGCCCCCTCGAATCCA
43648	37	TGCAGGAAGTGTACCAGATGAGGGAGGAGGATGTCT[TA]CCCTGTAACACACAGTCATTGCCTGCAATGACAACAAGCGCAG
43681	67	TGCAGGACAGAAAGAATAGCCACATTAAAGAGGCAAAACAGTAAGCTGCCACCTATTGAAGAAATG[CG]AACCACTGAAATT
43691	16	TGCAGGAGGCTGTCA[AC]TTTGGGGAGCCTGTGTCATATCTCTCCTCACTCTCTGGCCTTCTGAGGTGAATATTAAAGGGGT
43706	66	TGCAGGGCCCCCTTTTGGTGAAGAAGATAGATGTGGATAGACAGTTCTACACACCACAATGCAGC[GA]CAAACTGCCACTGC
43735	34	TGCAGGACACCATACAAACAAGGGATACCAGGC[AT]TAGATAGGAGAAACACAGAAAAACAAGCCCACGCTAAACAAAAACT
43740	17	TGCAGGCAGAAGCTAC[GC]GTTACTGACGTGTAGTAATGGCTCCCTTTTGAGTTGCGTGTGTCATCTCACAGTCAAGAACAG
43761	53	TGCAGGAAGGGTACCACGTGAGGGAGGAGGAGGATGTCTTCCCTGTAACGCA[GC]AGCTTTGAGATTGCCTGCAATGACAAC
43819	31	TGCAGGACTTGCTTTGTGGAGTGAGGTGTC[GA]AAAAAGCATAGCATCTCTTTATTACTGACAAACCTGTCCCCATCTTTAC
43843	74	TGCAGGTATATTATTTCTGGGATTTGTCCCCAGGGAAAGATCTAACAGCAGAGAGACAAGACTAATATTGTGT[GA]AGGAGA
43849	64	TGCAGGCCGACTTCGTTCATCGGTTGAACGTGTTTCCTCCGACACATTGGTGCTGCTGGCTTC[CT]GGGTTAAGCGGGCAGG
43890	58	TGCAGGTGGCGGTTGTTCATTTTGGGTCCTGAATGATCATGCAGTTTAATCAGCTTC[AT]TGAGATTCTTTTTATATTTTTT
43902	54	TGCAGGAAGAGACGGCCACTCAGAAAGAGCCTGGGTTTGGAGGCCTTCCCAGA[CT]ATTCAGCTTTTCAGGAGCAAAACATT
43910	28	TGCAGGGAGAAACTTTGTAGCGGGTAG[AG]GGAAAAAGAGGGAGGAGCATCGGGGCTAGTCGCTTTAGAAGGGGTTGGAGAT
43960	25	TGCAGGCAGCCTAGAGTGGGAACC[GA]GGAGATTAGTTGCTGCTCGTTATTGGAGGAGAAACAATCACTCGCCAAGTTGTGG
43982	17	TGCAGGCTAGTCCCAT[CT]GCTCACAGGCCTTAGTTTACACAGCAATGGATGAGGGGCTGTCCAACGTCAACAAGGACCTGA
43986	11	TGCAGGCTTT[CT]ACCACAGGGATCGGGATTATGGTCCATCTTGTTCTGGTGGAGGTTGGGGACAAGAACCGGGGAACCAGC
43993	10	TGCAGGTAG[AC]CTAAAATAACTTGTTTTCAACAGTATGGAGGAGACACATTTCAACTCTTTGATGTAAGTGCTAACAGAGA
44000	56	TGCAGGACAAGGGCAAGCTGATGGACTTCCTCCTGCGTAGACGAGACTGCAAGAT[GT]GTAATCTTGTCCGTGTGTGCACAA
44012	57,68	TGCAGGTGTGATGTTCGGATGTACTGATCCTGTGCAGGTGTTACACGTAGGTCTGC[CT]ACTGCGAGGA[CT]GATCAGCTTTCC
44017	41,58	TGCAGGCGGGACACAAAAACGGAGAAATAAAAATATAAAT[AC]ATGCCTTACCTTTGAC[GA]AGCTTATTTTGTTGGTACTCCA
44021	41	TGCAGGAATCCTGTCAGGTAGTACAACATGTACCCAGAAT[TA]TCACACGGGATTCAACATCAAGCTGTACCCAGAATATCA
44041	61	TGCAGGTAAAGAAGCCGGATGTGGAGGTCCTGGGCTGGTGTGGTTACACGTTGTGAGGTC[GA]GTTGGACATACTGCCAAAT
44044	36	TGCAGGGCGCCGAAGACGTGGATGTCGATTAAGGA[AC]GCTCCCCGGCACCTCCCTGATCCAGAGGGGTTAAATGTCTGAAG
44051	52	TGCAGGAGGTTGCCAAGGAGGAGGGGCCTAAAGATGGGAAACAGGAAGAGG[TC]CACCGCAAACCAGGAAGAGATCAAGGTG
44057	10	TGCAGGAAG[GT]GTACCAAAAGGGAGGATGTCTTCCCTGTAACGCACAGCGCTGAGATTGCCTGCAATGACAACAAGCTCAG
44066	72	TGCAGGCTGGGGGAGCCAGGGAGAGACACAGCGTTAGGGCACCGTCTGTCATCAACACAACCCCAACTTAC[TC]AGCTCTGA
44107	59	TGCAGGCCTGTTGTGATACTGCAGATTGGTATTGCAGTGTTGGTGGTGGTGTGGTTCT[CT]CTACTTCCTTATCACCCGACG
44136	13	TGCAGGCGTGCC[AG]ACCATGCCATGCAGCAGACAGCTGTGGGCGACCTCTGTTGTTTAGTGACTCGTCTTCATAATTAAGG
44159	45	TGCAGGTGACAGCATTCCCTCCCACATATGCCCCCCTAGGCACA[AG]CTATGACAACATAACAAACAAAACGGGTCACAACT
44160	32	TGCAGGTAATCTCCTGACGTCTATCAGTCAT[GA]CGTTCTCATAATTACCACCATGACTAAATGGACGTGCATTTGTTGTGG
44163	42	TGCAGGTTGTCTCCTATCCACCAGTAGAAGACAGTCAGGTT[GT]GCCTCAAAGGGAAGTACCACAGCTGTCAGGTTGACTTC
44173	32	TGCAGGTCCAGCCCTTCGGCATCACCAGAGG[AC]CAGTTTGCACAAGGTACCGGATATGATCTAATCTAGCGTTCTCCCTCT
44193	48,59	TGCAGGAAGCTCCTGCGTGTCATCTCTAGCCAACACTGTCAGCTAGC[TG]TTCCCCAGCG[CT]GATCAGAGACCTGTGCCCAAT
44228	52	TGCAGGGAAAGAAATGCAATATCCCCGTGTTTAGAATAGGAAATCAGAAGA[TA]AAAACAATCTAATGTAGGTCAACCATTA
44230	68	TGCAGGAATGTACTTTATTGGTCTGGACATCTGTTACAGTATTGTCATAATGAATAATCAGCGGGGA[CA]CTGTTTTAGCCA
44252	26,80	TGCAGGCTGCTCTTCCCTCTCTCTG[CT]CCCAGACAAAGATACCAATCCCAGCATGGCAGGCTCCTCTGAGGGCTGGAGAT[CT]
44253	14	TGCAGGCAGTCAC[TC]GAGTCCGAGGTGCTAAAGGAGCTTCATAAAACCATCTGTGTCAGATAATTTAGACCTTTTCTTCTT
44268	51	TGCAGGTATAAATGCTGTAGTCTAAAACAGACAATGACCTACACTGAGTT[TC]ACAAAACATTAAGTGCACTTTCCTAATGT
44269	23	TGCAGGTGCACTGATACTTGCA[GA]CTAGGGAAGAAGGTCTCTCCGTTCTGGTACACTGAACCGTCCAACAGGCAGATGTCT
44300	57	TGCAGGCTGTTCCAAGCACTGAGTTGGCTATGGCCCCAGCCCACAGCATCTAACAA[GT]CTATGGGGCAGGTTTCACACATG
44331	16	TGCAGGGTAAATGTC[CT]ACCCGCCCACCCTTTCTCGTTGGCATCAAGAGAATGATTGGCAGTGGTGAGCTGTTGCGGGGAG
44340	60	TGCAGGTGAACAAGCCGGATATGGAGGTCCTGGGCTAGCGTGGTTACACGTGGTCTGCG[GA]TTGTGAGGCCGTTTGGACGT
44349	28	TGCAGGTTGATTCATAGTAAAGGAGCC[AG]CAGCTTGCTATCTGTCCACTCCTCGTGGGTGAAAGAGCACAGTGCTTGTTTT
44361	34	TGCAGGTGAGATTTATGGTCAATTGAAATGGAC[TG]CTGTCCCATACAAATAGAAAATTGGGACCAAACACTGACTGAGTGT
44379	12	TGCAGGCTGAG[TC]TGGAGGAGGGGGAGAGCCAGGTGCCCCCACTGCAGACCGACAACACAGGTGAGAACACCACTCCCAGC
44382	15,53	TGCAGGAGGATAGC[AG]AGGAGCATGACGGGGATTGTATGACAAAGGAGATGGG[GC]CTCGGACGTTGGATGAGTATCTCCAAG
44420	20,30	TGCAGGTAAAAACACAAAA[TG]AACATTTTA[GT]TATCCAAGTATGTATATGACCAAACAATTTTGGTGTGTTTGAAAGCAATA
44421	65	TGCAGGCTCATCCTGACATGACCCTCCAGCATGACAATGCCACCAGCCATGCTGCTCGGTCTGC[GA]CGTGAATTCCTGCAA
44444	52	TGCAGGATAGGCAATCCTTATGCTTATGCCAGTAGGTAGCTCAGGTTACAT[GA]TAGGTCATCATGTGCTACACTTTGAGGC
44454	19	TGCAGGCATGCTACTGTA[TG]GGATTGTAGGCAGCATACATAGGTTACATACCAGTAGGACATCATGTTACTGAGACTCCAT
44455	62,74	TGCAGGATCTTTGGCTTTCCCAAGCATTACACTGATGTCAACAATATGGGTCAGAGCCAGC[GA]GCAAAAAGTAC[TA]GGGCCG
44456	50	TGCAGGAAATGGAAAAGCTATCTATTTCCTGGTGAGCAGGAAGAGGTCG[GA]GGGTGAGCAGGAAGAGGCTCCTCTACTGGA
44472	73	TGCAGGCCAGACCTCTCTGAAGACCAGGCTGGAGGAGGTCCGTATGGCTGTAGAGGATGGAGCTATGGAGAT[AC]GATATAG
44510	24	TGCAGGATCCTCTGGGCCTTCCT[CT]CTCAGTTCCTCCACTGTGATGCAGTCGTCCACTTTGACCACCTTCCACCGCAGGCT
44522	14	TGCAGGTTCTCAC[AT]AGCAAACCACCTCACATACACCACTTTCCCATATATAAAATAACCGCTCCTAGGCTAATTATAGTG
44531	42	TGCAGGCAAGCATAATGAAGTATACCCAGGTCGAGGCAGTT[CT]GCTGCCACTGCTCAACGGTGTAGTCATCCTGTGTGTTT
44552	26	TGCAGGATCTTCACAAGGTCTTTTG[CT]TGTTGTTCTGGGATTGATTTGCACTTTTCGCATCAAAGTACGTTCATCGCTAGG
44560	56	TGCAGGCAGGGGACCACATGAGGGAGGAGGTTTGTTTTGTTTTTATCCCAGAGTA[CT]ACTTTAAAAAGGACGATGTGATTA
44564	39	TGCAGGACATCAGGAAGAGGGTGCAGGTGAGACTGCAC[GA]TTTAGTCCAAAGAATATGTGGTTTTACACAGGCTTGTTATT
44569	73	TGCAGGATGAGCAGTGTACCCTCCCCTCACGTTGTGGTCTACTCACAGTTTAGGGGCAGCTCTCTGTCTCTC[TC]TTCTCCA
44573	38	TGCAGGTCAGTGGCACAGTTAGATTCCTGTCAGAGGA[CG]ATGATATCGTAGTATTATAGCTCGTAATGGTTTGTTATATTT
44585	25,63	TGCAGGTGAATACTTATGTGATTT[TA]AAAAAACTTTTGCAAAAATGCCAGCCAGTTTTTTGTT[AG]TCGTTGCAGTGTGAACA
44586	61	TGCAGGTATGATGACAGACAGGGCTGTGGCCGAGGCTGACTTGATAACCTTGTTGCCAGG[CA]CGTGAGTTCCTCTTCTCCC
44594	22,58	TGCAGGGAGCCACCTGAATCC[GA]GAGGCTCTGTTTGACACCTTCCTCCACAGACTGTC[GA]GAGGGGATAAAGGACGAGTCCC
44630	34,58	TGCAGGATGGATGAATCATCCGTCATGCACACC[TA]TGCCCACAGCCCTCACCCTACCC[TC]AATCTGAGACTACAGCGGTGGC
44638	31	TGCAGGGAGTCTTCTGTTGTTTGTGTTTTC[GA]GGGCACGCTTCAGCCTATTTATGCGAGCTAATATAAAGTATAAAATGAG
44648	9	TGCAGGCG[GT]ACCTCGGCCGTCAGTTGAATGGTGTTTCCTCCGACACATTGGGTTAAGCTGGTGGGTGTTAGGAAGAGCGG
44653	72	TGCAGGGAGACATCTCAGCATGACCTGGGATGCCCTCCATGATCACCTGAGGAACCACACCTATAGACAGA[GC]ACATTTGC
44661	35	TGCAGGGGGACGTGGGTTAGAATGACGACACATA[CG]ACTGAAAACAAACACACCCACTGGATATAGACATGAGCAGACAGA
44670	9	TGCAGGGC[TA]ACAGGGCAAAGGTTACTAGTAAACACAAGTTGTGCTTTGTGCAGTTCCACTCAGAGAGCGCTGGAGTCAGT
44703	18	TGCAGGCAGGTGAGGCC[TA]GTTCCTGATAATAATGCTGCTCACTCCTGCATCACAGACACCAAGTTAAAGCAACACAACAC
44716	20	TGCAGGCGGTTACTGAGTC[CT]GAGGTGCTAAAGGAGCTCCTTAAACTTGATAGAGTTAGATGGTTTAGACCCTTTCTTCTT
44719	50	TGCAGGATAATGATGGTAAAAGTAGGGTCTCAAGGACTTTCTGTCCACT[GC]CCTCTCATAACGGTCCGCCACACAGCGAAG
44721	45	TGCAGGATCATCTGAGACCAGCCACCTGGACAGTTGATGAAACA[AC]AGAATTTCTACACAAACTTTCAGAAACCGTCTCAG
44735	26	TGCAGGTGAAGAAGCCAGATGTGGA[AT]GTCCTGGGCTGGCATGGTTACACGTTGTCTGTAGTTTTGAGGCCGGTTGGACAG
44750	45	TGCAGGAGAGCTCAGAATCAGGGACATTTTTCACAAACATGCGA[AT]CCACTTGTTGAATTATATTTTCCATCCTCCCACCC
44756	74	TGCAGGTCTTAAGATTGTGACTTTGATAAATACATTTGGGAGGTTTGAATCTGTGTGGGCATCCGCCATTTTT[GT]AGCCAT
44759	64,65	TGCAGGATTTTATTAGCCTCCTTGCTATCTCCTCCTCACAAGACTGACCTGAGAAAGGTCAAG[CG][GT]CAAATGCTTTCGGAT
44787	9	TGCAGGTT[GA]TTGGTGGAACACCTCCCTGAAATGTACCTTCACAAATCATCCTTTCGAAATAATCTAAATTAGAGCTTTGG
44796	10	TGCAGGACC[GA]GAAAAGACCCCAAAACCACCACCACCCACCTCAACAAGTTGACCGAGATGAACCCAGGAGCGATGAGCCG
44816	27	TGCAGGTAGCCACTCCTCATCTCTGT[AC]TTCTGCCATCATATCTGTGTCATATAGACCTTGCATGTATTGTTGGGTCATCA
44840	45	TGCAGGAAGGGCAGTGTATTTCAACTAGCTTATTATATTGTAAT[TG]ACCTATTTTTTAACTGACAACTGCAAAAACAGGTA
44841	46	TGCAGGAAGCCTTTAACCTTCTTGTATGCCTTCATTGTAAATAAT[CA]ATTTGTTCTTAACTGACTTGCCTAGTTAAATAAT
44848	16	TGCAGGCCCCTCCAG[CT]TACTGATCTCTATAGGTACTGCTCTGTTAATGCTGCAGGATATACTGCTACATTATGAAGCCAT
44851	13	TGCAGGGGCATC[CT]TCACCCCCCACTATTTTGTTGTTGAATGAAGTGGTCCCACACACTTAAACAGAGATAAACAATGATG
44861	32	TGCAGGAGGAACCGCCCCTGCAATGCAGAGG[AG]GGAGCCGTGACAAATAACAGGACAAATAACAGTAGTCAATGCTTGACT
44873	10	TGCAGGAGA[GA]CGAGAGTGAGAGTGAGAGACAGAATTCATTGTCTAATTTCCAAATAGTTATGCATAATCAGATGCTCAAG
44898	63	TGCAGGACGCAGAGGTCTTTGTTTGTCATTGGGTCGAAACTACAGTACAACACAAGAGAACA[AC]ACATGTTCAGAATCATA
44906	32,44	TGCAGGACACGTTCTACTTATTCCTTTATAT[AT]GCTTTGGAATT[TA]TTCAGACCCCTTGAATTTTTCCACATTTTGTTACGT
44925	37	TGCAGGATAGAATGAAAGAAAAAGACAGGAGTGAGA[GA]AGAGAGAGGGAGGAGAGAAAAGAGAGAGAAAGGAGGAGAGAGA
44928	16	TGCAGGATCTAATCA[GA]CAGGGGCTGAATCACAAAATATAAGTCACCCTACTTTTCACCCATTGTCTTTGTCAGCAAGACT
44942	48,65	TGCAGGCAGTCACTAAGTCTGAGGTGCAAAAGGAGCTCCTTAAACTT[GT]ACCCCTCTTTAAGTTC[GA]CTGCCCCTATCATTG
44945	13	TGCAGGAGCGAG[TC]CACTGCTTCGATGTTTTCAGACAATTAAATGGTGTTGTCCAAGGCCACGCCAAGGTTCTTTGCACTC
44978	63	TGCAGGTACAGCGTATAACCAGCCAAGCCGTATGTTGATAGTGTCGTCGTTCAGCCACGACT[AG]TGAAACATAAGATATTA
44987	25	TGCAGGGTCTTGCACTCAACAACC[CT]GCCTGTGTGTAACGCAATGCGAATGCATTTATAGGTATTTAAAGTATACATGCTG
44994	41	TGCAGGGCTCCAGTAGTGCCTGCAGATTCTGCAGTTTCTC[CA]AGTTCAGCTGGGCCAGAGAATCTCAGTGGTTGTTGACTT
45006	33,46	TGCAGGTCAAAGGAGTCTGTCACTTCTGCAAT[GT]ATCAAATGCCTT[CA]TGTACTCTTACTGATCATACCACTGGAGCCAGAA
45017	60	TGCAGGCCAGCCTTCTAGCAGCAGGTTAATGACAATACTTGTACCATCGACTGAAAGCT[AC]AAATAGAAAGAACCCATTGG
45022	51	TGCAGGGCTTTCATAGACTGCATGATCAACCCTCTACAGGATCAGATGGA[GA]GAGTGGAAGAGAGGAACCAACACTCTGGA
45036	66	TGCAGGATCGTCTGAGACCAGCCACCCAGAAGCTGAAACTGTGGGTTTGCAAAACCGAAGAATTT[CT]TACACAAACTGTCA
45042	33,70	TGCAGGCGCGCACCAACGGAGGGTTCACAAGA[CT]CTGACACAGATCAATGCAAAACACACACCAGAAAAC[TG]TTTTGTTGAA
45068	35	TGCAGGTGCATCCTGACATGACAATGCCACCATA[CA]TGCCCGTTCTGTGCGTGATTTCAGTGTTCTGCCATGGCCAGTGAA
45072	72	TGCAGGCGCCCAGCCTGTCTCAAAGAGTCACTAGAGCGCGATGAGCCAAGTAAAGCCCCGTCTGGTTGTGA[CT]ACAGCCTG
45086	29	TGCAGGCTGGAGCCTCACAGTTCGAGAC[CG]AGTGCTGCAAAACTCAAGAACAAGTACTGGTGGAAGAACGCCAAGGTAAGG
45095	15	TGCAGGGAATAAAC[TG]GAGTCTCTCTCCTATCGTTTCATCTTTCCCTCTATTTCACCACTACCACTCAACTCATATAATGA
45098	10,17	TGCAGGGAT[TG]AAATAT[GT]CTACCCTCTTCGTTTACTGCTGTGCTATCATCAGATAATAGCTTCTTATGCTTTTGCCGAAAA
45102	51	TGCAGGCTTAGCTGACATCTCTCAACTAGAACGGCCAGTCATCTCTGTTC[AT]CAATAACATGCCACCTGTTATCTTTAACT
45146	74	TGCAGGAGAAGTGCCATCAGTACTGGCCCGCAGAGCGGTCTGCTCGGTACCAGTACTTTGTAGTGGATCCCAT[GT]GCTGAA
45158	32	TGCAGGGAAGTATTTGTAGCTGCCCCCATCA[GT]AATTTTTTTTCTCCGTGCTATCCGGAATCCTTGGGACGTCCATACCCC
45175	11	TGCAGGCTGG[AC]CGTTTTTTCCTCAGTTGAACGGTGTTTCCTCCAACACATTGGTCCAGATGGCTTCCGGGTTAATCGTGC
45182	44	TGCAGGGTGGCAGACCAAGCAGTGGATTTCTGCACACTGGCAG[CT]GGAGAGTGCATGGAACCCGGAAGCACTGTTTGACAT
45188	25	TGCAGGGTTGTTAACACAGTGTCC[AG]AAGAAGGGCTGGAAGTATACAGAATGGTGTCGTCTGCGTAGAGGTGGATTTAGAG
45195	59	TGCAGGAGGAACCGCCCCTGCAATGCAGAGGAGCAGCCGTGACACATAGAACAAATAT[GT]ATCTTTTTAGGGGGATGAAAT
45209	57	TGCAGGCCAACTTTCGCCGGTCCACTGGAGTCGCAATCGTTCACTTTACCCCTGTG[CT]GGTATATTCCCCCAGCAGCCCAG
45215	43	TGCAGGCTGGAAAAGTGCACTGTCACAGCCGGGCTACAGGAG[GA]AAGCTCTTTCTTCTACAGTTGACCTGTGGTGTTTTGA
45236	9	TGCAGGCT[GA]CAGGCCCCCTCTCTGTTCTCATTCTCTAAACAGACAGCTGACCAACACAAAAACAGCACAGAGCAGCGTGT
45244	33	TGCAGGGCGGCTAGGTAGTTCTCCAGCGCCAG[GT]CGGCGGCGGTCATTGAGCATGGCCTCTACCCGAGCCAGGTGGGTCTC
45248	29	TGCAGGCTGAGTCATGTCACTATAGACC[AG]GTGATTTAACCCCTTCATGTCTCTGCACGTCTAATACAGAAGTCTATCAAT
45262	36,45	TGCAGGTCAGATCGAGCAAGCTACGGCATGGTCTC[AT]TGGTCCAA[GA]CCAATCAATATTCATGCTGAGCAAGTATTGGTTGG
45325	43	TGCAGGCACCCGGCCCACCACAAGGAGTTGCTAGGGCGTGAT[GA]AGCCAAGTAAAGTCCCCCCGGACCGAACCTAACCCGG
45361	9	TGCAGGAA[GA]CTCCTGCACTTCAGCTGACATTCACCACCAGATCAGAGACCTGTACCCAATCCATGATGAATCCATGTGCT
45374	53	TGCAGGCTCATCCTGACATGACCTCCTCCAGCATGACAATGCCACAAGTCAT[TA]CTGCTCGTTCTGTGTGTGATTTCCTGC
45409	58	TGCAGGTGAAGAACCCAGATGTAGAGTTCCTGGGCTGGTGTGGTTACACGTGGTCTG[AG]GGTTGTGAGGCCAGTTGGATGT
45416	10	TGCAGGCTC[AC]ACCTGAAAGGACCCTCCATCATGAAAATGCCACCATACTGCTCGTTCTGTGAGTGATTTCCTGCAAGACA
45419	63	TGCAGGACTTTTTGGAGTGTGGTGTCAAAAAAGCAGAGCATCTCTTTACTACAGAATGACCT[CT]TTCCCCTCTTTACAACC
45420	53	TGCAGGGAAGCCATTCAGGGATTTAAAAGATACAGGTATGTATTCACAAAGC[GT]TCTCAGAGTGGGAGTGCTGATCTAGGA
45429	32	TGCAGGAGAGCTGAGTGTAAGGGGACAGGGA[GA]AAGGAGAGCGTCACCATGCTGTCTTTTCTACTGAGACGAATGCTACAC
45430	24	TGCAGGCTGACTTCAGTCATCAG[TA]TGAACGATGTTTCCTCCGACACATTGGTGCAGCTGGTTGCTGCGTTAAGCGAGCGG
45432	49	TGCAGGGGTCTTTCTCTCACCCTCCGCGTGTGTGTCTCTGTGTCAGCC[TC]TTCTCTCAGTTTCTCTACTTCTGTTTCTCTC
45436	55	TGCAGGAAGGATACCACATGAGGGAAGAGGATGTCTTCCTTGTAATGCACAGTG[TC]TCAGATTGCCTGCAATGACAACAAT
45446	63	TGCAGGGGCCCTAACCTCCAGGGGGCCCTGACCTCCAGGGGCCCTGACCTCCAGGGGGCCCT[AG]ACCTCCAGGGGACCCTA
45456	61	TGCAGGCTTTTCTCTCCCATTGCTCCCTCATTTTTGAGCTGCAGCCTTCTTCGTTCCCCA[CT]GGGCCGCTCGAGGATAGTG
45489	35	TGCAGGGCGTGTCTTTTGACATCCCAAATGGCAC[AC]CTATTCCCTATATAGTGGACTACTCTGCCAGCTAGGGCTTCCGGC
45503	63	TGCAGGTGAAGAAGCCAGATGTGGAGGTCCTGGGTTGACGTGGTTACATGTCTGCAGTTGTG[AT]GGCTGGTTGGATGTCCT
45516	70	TGCAGGCAGACCTGACCCCAGCCCTGAGTTTCCTGGACAGCACTTTATTGATTATCACTCAATCAAGCT[TC]TGATTGGGAT
45520	33	TGCAGGCTGACCTCGGTTGTCAGTTGAATGGC[GA]TTTCCTCCGACATACTGGTGCGGCTGGTTTCCAGGTAAAGTTGGCGG
45530	15	TGCAGGAATCTTCA[CT]TTCGTCTCCTCTCTAATCCCGGCCCCCTCTCCGCCCTCACCGCCATGCTCTGCACAGCGCCAGGC
45532	27	TGCAGGAGCTGCGTCTGTTGTCAAAA[TC]GGGAAAGGTTATTTTGGATGTGTTTTATCTAGTGGAAACCAGGTCAAGTGGCC
45538	33	TGCAGGGACATGGGGATGGGATAAAAAAATAA[CA]ATGAAAATAGACACCATAACACTACATGAAGAGAGACCTAAGACAAC
45539	18	TGCAGGCTCGTCCTGAT[AG]TGACCCTCCAGAAAGACAATGCCACCAGCCGTAGTGCTTGTTCTGTGCGTGATTTCCTGCAA
45558	24,65	TGCAGGAAAACATCCTGGGGCAG[GC]CTGTGCTGACTTAAGACACTGCGCATATCAGAACGGGCTC[CT]AACCCACGATAGAAC
45564	54	TGCAGGGAGCTGATGGACATGCAGGAGAAGGTGAGACTGTATTTAAAAAATTG[GT]CCTACGACCAAAAATGAATTAGAGAG
45601	61	TGCAGGTGCCCGGCCCGCCACAAGGAGTCGCTAGAGTGCAATGAGCCATGTAAAGCTCCC[CT]TGGCCAAACCCTCAAATAA
45615	32	TGCAGGTTCTGCACTCTTGTGCACAGTCAGT[AG]CACAACACTATGCTCATCATGTCTTAGCAGGATCATATGGTGACAGGG
45691	45,51	TGCAGGGCCCGCGTTATCTGATTATGTCTTGACAAAAGGAGTAC[TG]GCATG[TA]CATACTTTTTTTCAGGCCAGACCGAATCA
45727	27	TGCAGGATTTTTGAGCATGTCAAATT[CT]GTGATGGTAAATGCCCATTTAAACATTCCAAATGGATAGCTGTGCGCCTGGTG
45732	71	TGCAGGATGCAAAGTGCTTTGTTTGTCAGACGAATCATTGGGTCGAAACTACAGAACAGTACAAAACAAG[AC]GAACACATG
45738	11	TGCAGGTGAA[GA]AAGGTTATACATGGTCTGCGGTTGTGAGGCTGGTCGGACGTTCTGCCAAATTCTCAAAAACGACGCTGG
45742	30	TGCAGGTAAGTGAACTATGTTGTCAGTTT[AC]TTTTCCTTTCAGGCCAGCGGATGAAGACCTCTTCGTCATTTTGATTGATT
45744	43	TGCAGGTTCACCTCTGCAACCTTGGCTTGTCGCAGAACGATA[GT]TCCCAATAATTAAGAAGTCAGCTCCAAAGCTCCTCCG
45746	50,54	TGCAGGAAGGGTACCACATGAGGAAGGAGTATGTCTTCACCTGTAACGC[AG]CAG[CT]GTTGATATTGCCTGCAATGACAACAA
45787	25	TGCAGGCTGACTTTGATCGTCAGC[AG]GAGCTGTGTTTCCTCCGACACATTGGTGGAGCTGGCTTCCGGGTTAAGCGGGCGT
45865	10,74	TGCAGGTTT[TG]GTCTACTTCCGGTTGGTTCCAGGGATGTCCACAAGGATGTTTTTAGGATGTGGTCCCCTGGAG[CG]TATTTG
45870	41	TGCAGGAGTTTGGACCACTTGACAGACTGCCTGGTGAGAA[CT]GGCTACATATTGAGCCATCATCTCCTCATAGGATTCATA
45878	26,53	TGCAGGACAGATCGAGTTTCGCCGC[TC]GGTGAATTGAGGGACAAAGAACAGGG[GT]TTCGAGAGGGCGAGAGAGAAAGATAGA
45884	40,50	TGCAGGCTCATCTTGACATGACCATCCAGCATATACTGC[TC]ATATACCAG[TC]CATACTGCTTGTTCTGTGCGTGATTTCCTG
45889	56	TGCAGGATCAACACTCATTTGTGTAGATCTGTGTTCACTGTGTGATGAAAAAATG[AG]TGCAACATGACTGTACGGTCTCTA
45923	44	TGCAGGTACAAAAACACAGGAGAGTAAAATGGCTGAGTTCAAC[GA]TTCCATTGCAGATTGTCGTCAGCAGCTGATGAGACG
45932	52	TGCAGGGGAGAGACTGGGATATTATAACCTGAATATAACCTTAACCTCTAA[AC]GGTATAAGCCTTGGGTGGGGGGGTTATC
45937	39	TGCAGGGAGACAGCGTGGCGGTGCTGGTCCAAGTCTGC[TG]GGGTCTGTCATGGCCAGTTTGTACTATCAGGGCACAAGGCT
45953	19	TGCAGGGCATGTCAAATA[GC]CATAGCATAGGATGACAGGGCGACATTGCTGAGAGTTTGTTCAGCACAGGCCTTCTCCTAG
45962	17	TGCAGGAATATCGAAC[GA]CTCTGCACCTTATTGTGACGTTGTATTGATAATGACTTATAGACCTGAGAGGGTTAAACCACA
45971	66	TGCAGGCATTTGGACATTGCTCCCAAAGATCAACCAGACGTGTGGAAGTCTACAATTGTTTTTGA[GA]GTCTTGGCTGATTT
45976	56	TGCAGGAGGGGCCGGTGCAATTCACAAAATAGATGGCATCATGAGGGGGGAAATT[AG]TGCGGATATATTGAAGCAACATCT
45984	15	TGCAGGCTGACCGC[GA]GTGCTAAAGGATCTCCTTAAACTTGACCCCAGAGAAACATCTGGTTCAGATTGTTTAGACCTTTT
46002	34	TGCAGGAGGCTTGTTTGCTGAGGGCAAGCTTCT[GA]TATTGGTGGCGGCAAGGCCACATCCAAGAAACACCCACGTTAAACC
46008	63	TGCAGGTGGGCCTGCTCCTCCTCTCGCACACAGTGATCTGACCTGCCTCTGTCCCTGAGGCT[AG]ACCTTGCAGGCTATCAC
46056	48	TGCAGGACTTGCTTTTTGGAGTATGGTGTCAAAAAAGCAGAGCATCT[CA]TTTATTACGGTCAGACTTCTCCCCATCTTTAC
46064	57	TGCAGGATCGAGTCACCGCTTTGATGTTTGCAGGACGACAGGGGTGTTGTCCAGGG[TC]TACGCCAAGATGCTTTGATGTTT
46067	32	TGCAGGGAGAGTAACACATGAGGGAGGAGGA[GT]GTCTTCCCTGTAACGCACAGCCTTGAGATTGCCTGCAATGTCAACAAG
46076	64	TGCAGGGGGCGACAGACAATAGAAGATAATGGCAGTAAAACTGAGAAGGCCAGAGCTCCTATA[GT]TGATTTCTCTCTCATT
46097	52,74	TGCAGGCCCCGCGGGGGGTCCCTCACCAGCCCTGACCCCTGGGGCCTCCGG[GA]GACCCTGCAGCCCAGAGAAAC[AG]CGGCAA
46104	50	TGCAGGGAGAAAGTTCGTAGCTGGGCAGGGGAAAAGAGGGTTGGGCGTC[GA]GGACTAGTCGCATTAGAAGGGATGGGGGAT
46107	49	TGCAGGAAGGGTACCACATGAGGGAGCTGATGTCTTCCCTGTAACGCA[CG]AGCGATTCAACGATAAAGGCGAATCTGACCA
46121	44	TGCAGGCGTCCGGCCCGCCACAAGGAGTCGCTAGAGCGCGATG[AT]GCCAAGTAAAGCCCCCACAGCCAAACCCTAACCCGG
46140	8	TGCAGGT[AG]TAACAAGCCTCAATTAAGGGAACCCTTTCAAAGGGTTATGTTGCGCTTAGTCATTAATGATCACTCTGTGTG
46141	30	TGCAGGTAGAACATACCCTGAAAAATAAA[CT]ATCCTATAAATCACATTGGTTACGCATGGCTTGTCTGCAAATTAACTTCA
46159	19	TGCAGGCGCTACACAAAA[TC]GCGGATATAAAATATAAATCATGCCTTACCTTTGACGATCTTCTTTTGTTGGCACTCCAAT
46160	48	TGCAGGTGTCTGTAGCTTGGCTTCTCGCGCGGGAGCTTAGCGTGCTA[CG]TGAATGAGGTCGCTACGACATGTTGGTGCGCG
46173	11	TGCAGGTTTA[AG]ATAGCATGAGACTGAGGATAGGAAGGGATCAGGTCTGGCCCTGTATACACCTACACTATAGTACCTAGC
46200	23	TGCAGGACGGTCGTATCTTCAT[CT]GGGACTTTCAAAGCCTTTGACAAACACATGAACCTCATCTTGTGTGACTGCGACGAG
46234	36	TGCAGGCCGCTCGGGGAGGAGATATGATCGATGGC[AG]GCCACAAGAAGAGTAAAAAGAGGACGAACAAATCCGTCTTACCC
46235	23	TGCAGGAGAGGCCTTTTGGTAA[AG]TCTTCATTGTAAATGAGAATGTGTTCTTAAATGACCTGTCTAGTTAAATAAAGGTTC
46241	31	TGCAGGCCTGGTTTCATCTTTACCCTGATA[TA]GGAAAGACATTGAGAAAGTACTTGGTTTGGACATCGGCAGGCTAACCAG
46242	24	TGCAGGTTACTGATGGAGTAATT[TG]CCCACACTGCTGGCCACGACATAGCTGTTAAGAGACATCCCGTCCTGTTTGTCCTG
46249	23,46	TGCAGGAAGGAAGCGTTGTTTG[TC]TTGTTATTTCTTTTATAGGGAC[GT]TGTTCCTGGGCCCTGCGCTCCACTAAAGCATGTG
46273	18	TGCAGGGACAAACAGAG[CT]CAGAACAGCAGGCACTTGGGGAAGGAAGGGGTTCAGGATCACTGGTCACCACGGCGACAGGG
46289	45	TGCAGGTAAAACATATTTACCTGGTTGTAATCTGTTTGTCTGAC[GA]TCTATACAGTACATGCCCACTGGTTATTTGGGATG
46294	8	TGCAGGT[AG]AAGAAGCCGGATGTGGCGGACCTGGGCTGGCGTGGTTACACAAGGTCTGCAGCTGTGAGACCAAATTTGCAC
46337	41	TGCAGGTATTTATTTATTCATAACCAGAAAGAGCCATACA[CG]AATTAAACGAATACATGGACTTCCATACAATGTCATCCT
46338	48	TGCAGGAGCGAGTCACTGCTTTGATGTTCGCAGAGAATGACAGGGTG[CT]TGTCCAGGTTCAAGCTTTGGTTCTTTACACTC
46413	7,61	TGCAGG[CT]GCCTGTCCCACCAAAAGGAGTCGCTAGAGTGCGACGGAGCTGGGCAAATTGTG[TC]GCCGCCCTATGGAGCTCCA
46430	71	TGCAGGAGGAGAGACGTGATTGTCTGATGATACTAGGTGCTATAATCATACAGGATATTATCATGTTAAC[GA]GTATATAAT
46435	69	TGCAGGTGAGCTTTCAGCCCCTCTGCAAGCTAGTATACAGTATGTTTAAATGGTTATACTGAAATTCT[TC]GTAACTAGCCT
46452	70	TGCAGGGGGTAGTAGAGAGGGGGAGAGAGAGGATGGGAGACAGGGAATTAAGAAAGGGGAGGGAGGCCG[TG]GAGAGAGTTG
46468	57	TGCAGGTTCAAAACTCAACCTTGCCACAGGGGAGCGACTAGCGCGGCCATTCAGTG[GA]CATTATGGTCTGGCCACCCCAGC
46488	19,80	TGCAGGAAGGTGAACCTC[CT]GTCCCAGTCTCAAATCTCTGGAAAACTGAAACAGGTTTCCCTCAAAAATGTCACTGTATT[TG]
46498	45,76	TGCAGGTCATCTATGAACATTTGAACATCTTGACCATGTTCTGT[TC]ATAATCTCCATCCGGCACAGCCAGAAGAGA[AG]CTGG
46534	27	TGCAGGATACGAGGAGAGAGCTGGAC[TA]GGCTGTGCTCCTTCCTAGGTTTGTCTCCTTCAGCAGAAGAGAAGGAGAGGGTG
46565	49	TGCAGGTGTGATGTTCGGATGTACTGATCCTGTGCAGGTGTTGTTACA[CT]GTGGTCTGCTACTACGAGGATGATCCCTGTA
46580	29	TGCAGGAGAAAGAGGACATAAAGAGAGC[AC]GAGTGTATGTTGGAGCAGGCTGACCGTCTGGGCTGCCGGCAGTTCGTCACG
46589	12	TGCAGGCTTTG[GT]TCTTTGTCATGTTAGCTAGCAACGTAGGTTACACTGTTATTCCTCCCAGTTCCAGACAGGGCAGGTCA
46605	60	TGCAGGGAGTTCCTGAAGCAGAGGTCCTTTCAGTACTAGAGGTTGGCTCCGCCCCTAAC[GA]GAAGAGGAGAGTCCATATCT
46607	73	TGCAGGAGGAGAAATATGGATGTCAAAATATTTTGAAATTGAATGGTCTACTTGCCCAAGGTATGAGCAATC[CA]GCATGGC
46611	42	TGCAGGGGCAGGGAGGAGCGCAGCCCTGAGGCTAAGCTGGG[GA]TAGGAGGAGAAGACTCCCTGAGAAACCGACCCTGAGAG
46653	25,70	TGCAGGTATGTAGGACCACAACAA[GA]CTTCTGTCACTTGTCGGTTTTGTTGGCTTCTTGATCTGTTGTGC[GT]TATCATCCTG
46657	74	TGCAGGAAGTTTCACTCACAACACACGGTAAATTTATACTCTTACCAATTTTACAAATCCAGTAGATATATGT[TG]GGTAGA
46684	7	TGCAGG[AG]CTTTCTTCACCACCATTGAATATGTTTTGACCAGTTTATAATCTCAGGTAAATTACAATCTAAATGTACAATG
46693	22	TGCAGGCTTTGACCAATGACA[AT]GAGCGACACATCCAACCGCACCATTACCTTCAACGTGATTCGTCGACCAAAACTAGGC
46715	39	TGCAGGTAAAGCAGTGGGTGGACACCCTGATGAAGACC[CT]TGCGGGACCCCTCGCTGCCCCTGCTGGAGCTCCAGGAGTTA
46717	70	TGCAGGCAGAGGAGGGTCGTTAGTGATTGGAGCCACCTGGGCTCAGGGTATTTGAACTGTTTCACTAAT[CA]ACTCTTGTCT
46731	68,71	TGCAGGACGGGGGATTCAAAATAAAGATATAGGACACAACACACATCACGACAAGAGAGAAAACACT[AG]CA[AG]AGAGAGACC
46743	62	TGCAGGTGGTCACTGAATCTGAGGTGCTAAAGGAGCTCATTTAACTTGACCCCAAAAAAAC[TG]ATGTCAGATGGTTTAGAC
46744	47	TGCAGGCCCGATGGTATTGTTTTGCTTGAATAATTTACGATCGCTC[TC]TCATACAGTATATGTGCTAATTGACACTTCCTG
46749	54	TGCAGGGCCACCAGTTGGGGAGCCCTGACCTATAAGGTAGGAAGAGTAAAGCC[TC]CTGTGGCCTTTTCTTTAGCAAATGTA
46752	33	TGCAGGAATTGCTCCTAACCAACAAGACCAAA[GA]GTGTATTTTAGGACAGTCTTTCTCCCAAATATGGATACTAGCTGTAA
46794	9	TGCAGGCC[CG]CTGGCCCGACACAAGGAGTCGCTAGAGCGCGATGAGCCAAATAAATGACCAAACCCTCCCCTAACCCGTAT
46807	19,23	TGCAGGAGGCCTTTTGGT[AC]GGC[CT]GTCATTGTAAATAAGAATTAGTTCTTAACCGACTTTCCTAGTTAAATAAAAGTGAAA
46860	9	TGCAGGTC[GA]TTGTCAGGGCTCTGTTTAAAGCAGATTTAGCACTTGCATCACCTAACAACTAGAGGGCAGTAAAGCCCAGC
46874	7,23	TGCAGG[GA]CTCCAGTAGTGTCTC[CA]AGATTCTGCAGTTTCTCCAGTTCAGCTGTGGTTGGCATGGTGATGTTTGTTTTCTGT
46930	50	TGCAGGCTTAACTACATGTGCATGTCACACATGGCTAGTCTAACACCAA[AT]CTCTTCATTGAGACAATGCTGAAACATCAA
46936	28,62	TGCAGGAGTCAAATCCACAACTCTTGA[CT]GTAAGCACCCCATTATGAGCCACGTGAACTATT[AC]TATTACATAACACTGACA
46944	52	TGCAGGAGGTGCCCGCGGTCCCCCCAGGGCGCTTGTTGACCAGAAGTCGTC[GA]GTCATTAAGCACAGTCCCACGGTCAAGA
46952	63	TGCAGGTCAGGCAGGCTCCGTGAAAACTCCTTGATGTGCTCCAGAAGGGACCAGAGTCAGAG[TC]GGCCAGAGATTACGATC
46971	66	TGCAGGAAGTGAACCCATGACCTTGGGGGCGTTGCTAGCCAGTAGCCACACGGGACTAGTCGTAT[GC]GTGCTGTCAACACT
46974	68	TGCAGGCAGCAACATCCTCTAAAAGGCCTGAGGGTAATGATCATTAATGGAACGGTTCACCCATTTT[TG]AATGTTATATTG
46995	53	TGCAGGCTGACTTTGGTTGTCTGTTGAATGGGGTTCCTCCAACACACTGGTG[CT]GGCTGGCTTCAGGGTTAAGCGGGCTGG
47004	8,37	TGCAGGC[GA]CCCGGCCCACCACAAGGAGTCACTAGAG[TC]GCGATCAGTGTTCCCTATGTGCTTGGAGCCAACAGGGCATTGC
47010	14,64	TGCAGGGAGAAAC[TG]TTGTAGCTGGGCAGGGGGAAAAGGGGGAATTAATTGTGTTACGTGTTTT[TA]GTTTTTTTGTTAACGC
47028	23	TGCAGGGCAACTACAGCGCTGT[AG]CAGCGAGAGGCCTCCAGGGCCGTCCACAGGTACACCTCAACTCCACTGGGTGTAGTC
47034	26	TGCAGGAAACAGGTACAAAATTATC[AG]ATTTCCACAGTAAAACGAGTCCTATATCGACATAACCTGAAAGGCCACTCAGCA
47038	25	TGCAGGCTGACTTCGGTCGTCAGT[GT]GAATGTTGTTACCTCTGACACATTGGTATAGCTGGCTTCCGGGTTAAGCAAGCAA
47041	52	TGCAGGGAGTGGGGTCACAGCCAGGGTCACCATTCTAGACCTTACAGTGAA[GA]TGCTTACTTGGAACTCTAAGCCCTTAAC
47059	61	TGCAGGCTCATCTTGACATCACCCTCCAGCATGACAATGCCACCAGCCTTACTGCTCGTT[GC]TGTGTGTGATATCCTGCAA
47064	64	TGCAGGATCCTCTGAGACCAGCCACCCAGACAGCTGATGAAACTGGGGGTTTGCACAGCTGAA[AC]ATTTCTGCACAAATTG
47073	60	TGCAGGGTTGAAATAGGTTTTCTCTCTATTGTTTACGGAGGTGCTATCCTCAGAAAATA[GC]CATTGTTTGCTTTCGCTGAA
47125	16	TGCAGGCAGCAGTGT[GA]TGCTGTGGATGAAAGCCATCAACCACAGGGTCCATGAACAATCTGGTAGGGTCCTCTCACATTC
47145	55	TGCAGGGTTTGACACTCTGGCTGCAGCGAGGGTCTTCCACAAGCTGATGGAGCG[CT]CTGGGTTTCTCAGACTATTATCTGC
47164	17	TGCAGGATCGAGTCAC[AT]GATTTGATGTTTGTAGAGAACGACAGGCTGTCCAGGGTCACGCCAAGGTACTTTGCACTTAGG
47168	15	TGCAGGTGACGAAG[CA]TGGATGTGGAGGCGCTGGGCTGGCGTGGTTACATGTGGTCTGAGGTTGTGAGGCCGGGTTGGAAG
47180	17,72	TGCAGGTAAAGAAGCC[GA]GATGTCCAGGGCTGGCATCCTTAAACTCAGTCTGCGGTTGTGAGCCCGGTCAGA[CT]TTAATGCC
47188	49	TGCAGGGACACCACCCTTACACTGGACCAGCTGGTGGACTTATTGATC[TC]GGTTGGACAACCTGTTGGCCTCCCGCGGACG
47192	11,46	TGCAGGACCC[TA]GGGAGTATTGTTGACCTGTAGGACCCAGGGAGTA[TC]TGTTGACCTGTAGGATCCAGGGAGTATTGTTGAC
47206	18,45	TGCAGGGTTGAAATATG[CA]TTTTCTCTCTCTGTTTACTATGGTGC[TC]ATCCTCAGATAATAGCATTGTTTGCTTTCGGCGAA
47215	74	TGCAGGACGCCTGCCCTGGGCATTATAGAGACCCGAAGTTGGCTCTCCAGCCGAGCGTGAAATGAGCAGCCTG[TC]TAGGCC
47221	57	TGCAGGAAAGCACCCCCACAACATGATGCTGCTTCAAGGTTGGGATGGTGTTTTTC[AG]GCTTGCAATCCTCCCCCTTTTTC
47278	15	TGCAGGAATCAATA[CT]GCTGCTCCTCCCTGGTGAAGGGGAAAGAGAGCAATGAGGAGACTGTGCTGATGGAATTCGCATAC
47279	16	TGCAGGGGTATGGCA[GT]CCTAATACCCAATTGTGTTAACAAAGTGCTATGTAATTCTAACTAGGGTAGCCTAGTGGTTAGA
47287	27	TGCAGGGTCGCGACCTTACAACCTGC[GA]ACCCAGAAAGTGGATGTTGGCCCTTTACCGTGTGTGTGTGGTGGGGGTGTTAA
47313	50	TGCAGGACTCTGAGGTTACAGTCAAGGGTTTCCGAATATTCGGGGCACC[GA]TGGTAAGTTTATCTCTTGTCTTGGGTTAAA
47319	60	TGCAGGCTCATTCTGACATGACCTTCCAGCATGACAATGCCACCAACCATATCGCATGT[GC]CTGTGTGCGACTTCCTGCAA
47322	46,47	TGCAGGAGTGAGTCACTGATTTGATGTTTGCAGAGAATGAGAGGG[TG][GT]TTGTCCATGGTCACGTCAAGGTTCTTTGCACTC
47355	64	TGCAGGTCAATGGCCACCGTGCCTACGGGTGACATAGGACACATACAATAACTCATACAATCT[AC]TGACCAGTCCACACCC
47404	35	TGCAGGCGAAGAAGCCAGTTGTGGAGGTCCTGGG[CT]TGACATGGTTACACTTGGTCTGCGGCTGTGAGGCCAGTTGGACGT
47425	30	TGCAGGCTCATCCTGACATGACCCTCCAG[CT]ATGACCAACCATACTGCTCGTTCTGTGCGTGATTTCCCAACATCCAGTGA
47453	19	TGCAGGTCCGCTGAGTAT[AG]TGGTCTAATGCCTCCAGCCGAGCCCATTTGGTTCTGCCCTGCCCCATGCTCACTTACTCAC
47456	73,75	TGCAGGAAATTCCTTTTATGAGGCGGCAGTGAGATGCTTTATGACCGATGGACAAGTGCACGCTAGATATAT[AC]T[CA]TCTCT
47465	55	TGCAGGAAGGGTACCACATGAGGGAGGAGGATGTCTTCCCTGTAACGCACAGCG[GT]TGAGATTGCCTGCAAACCGCCCCCA
47555	63,77	TGCAGGACGCAAAGTTTTTTGTTTGTCAGACGAATCATTGACTCACTCACGCGTTGAAAAGG[AT]GAAGGGCGAGGAA[CT]GAG
47624	8,9	TGCAGGG[CA][GA]GCGCTGTTGATGCGCAAGGAGAGGTCGTGCTCTCGGGGATTCCCCTCCAGGCGATAACGCTGGTCCTGCTG
47645	44,59	TGCAGGTAGCCAGACACCACACAGCATGGCTCAGGGCAAACCA[CT]AGAGAGATATTCAG[AG]GATGTGCCAATGCAGCAAGTC
47649	9	TGCAGGCC[AG]GATCCGGCCCCGCGAGCCCAAAACAATCTGGCCCGCGGGATGTTTGAGTATAAAACATCCCGGAGGTTAAA
47672	53	TGCAGGCTCATCCTGGCATGAACCTCCAGCAATTCCACCAGCCATATTGCTC[GA]TTCTGTGCGTGATTTCCTGCAAGACAG
47673	69	TGCAGGCTCATCCTGCCTTGACCCTGCAGCATGACAATGCCACCAGCCAAACTGCTCGTTGTGTGCGT[AG]ATTTCCTGCAA
47685	65	TGCAGGATGACGCCCGCCAGCTCTTTGCCCTGTCGGCTGCTGCTGAGGAGCAGGGCATCCTGCC[CA]GATGACCTGTCCAAA
47690	8	TGCAGGA[CT]GGTTACCGCCTGGCCAGCGATATCGAGCCTGCCATCATCCTGTAGTTCAAGCTCCAGCTCCCCACCACGGCT
47735	42	TGCAGGCCTAAAGTAAAGTGTTACCCATGGCTATTCCTTAA[CT]GTCTTACTTCAAAAGGCCTTGAAACCCACACCGTTTAT
47760	62	TGCAGGTGATAGCATACCCTCTCCCATTGGTACAACTACAACGTAACCAACAAAAACGGGT[GC]ATAACTCCTGCAGCTCTG
47767	42,45	TGCAGGTGTTGGTCTCCAAGGAGACAATGAACGTGTCCGGC[GA]CC[GA]ATCAGGACCCCCACACGGGTAGTCTGGTCTGCTGC
47775	59	TGCAGGGAGAAGCTTTGTAACGGGACAGGGGAAAAGAGGGAGGAGCATCAGGGCTAGT[TC]GCATTAGAAGGGGTGGGAGAT
47784	33	TGCAGGAGAGGTGATATGACACCGTCAAACCC[AG]AGTAGGCCTATTACCCCGAATAAGCACATATCTTAAAATGTGAATTA
47788	11	TGCAGGCGCC[CT]GGCCCGCCACAAGGCGTCACTAGAACACGATAAGCCAAGTAAAGCCCCCCCTAGCCCGGATGACGCTGG
47803	28,54	TGCAGGCTCTCCTTCACCGCAGCCAAC[GA]AGAGTAAAACATGTAAACGTGTTAA[CA]CCTCGCAAGGCTGCCGGCCCAGACAG
47828	28	TGCAGGGTATGTGCTTTTCAACACTCT[GT]CCTTTTGGTGACCCACAAACATGGACTGGAAGAGGTGGGCCCGCCAGAGCCC
47852	19	TGCAGGGTTGAAATATGC[TA]AATTAACAAAATGTAGTTTTGGCAAGTCGGTTAGGACATCTACTTTGTGCATGACAAGTCA
47885	54	TGCAGGCTGGTGTCACAGCCGCACTCTGTCATATTGCCCGCACTGCATGAGCG[CT]GTCACTGCCTGGACCAGCCCAGCCGC
47969	40	TGCAGGGATCAAACCGAGACGCTGGAGAGAGATACTGGG[AT]AACGGGAGTAGCAGTGCTGCTGCATCTTGGGAGTCTCATT
48018	72	TGCAGGGTTGAAATATGCTACCCTCTTTGTTGACATTGTGCTATCATCAGATAATAGCTTCTTATGCTTTC[GA]CCAGAAAG
48050	59	TGCAGGAAGGGTACCACATGAGGGTGGTGTTGTCTTCCCTGTAACGCACAGTGTTGAG[AG]TTGCCTGCAATGACAACAAGC
48057	34	TGCAGGATAGGCAGGAAAGTGAAGGGATCAGGG[CA]AGTGAAGGGTACCCAATTAGGGGACCATAGGGGCCAGGAGGGTGCC
48071	51	TGCAGGTTAAAATAATGTGGGCCTGCTTCCTGCACGGTTAAATAATGTGG[TG]CCTGCCTCCTGCATGGTTAAATATTGTAA
48092	17	TGCAGGTGCTTAAGGT[CT]AGAATGATCCTTTTCCCTCTAACAGTTCAATGTTGTTCAAGTGTATTTCCTTTTATACCGGGT
48117	26	TGCAGGATACAGATCACAAGACAAC[AG]CACTAGGCGCTAAACAAACATGCTAGGAGCTGCAGTAGCTTTGACTGGAAGCCA
48151	27	TGCAGGCCTGCAAATAGACAAATGAG[CG]AGGACTGGAATACATTATTAGAGCTCATCAATTTTCTTTATACCAGAGCGGGA
48168	35	TGCAGGATCAGCTGCTGCCCCTCAGTAAACAGAG[AG]GAGTACCAGGAGAAAGAGATACAACGCCTCAACAGGGTCAGTACT
48195	69	TGCAGGTCTCCTCGCTATAGTAACGTAGCCTTGCACTGTTTCAATGTACCAATTGATTGGTAAGCACA[GT]GCAGTAGGCTG
48209	48	TGCAGGGACACAGACTGTAACTTATTATTATTGTAATGTAATTAATG[TG]AACTACAGCGTACCGGAGTGCTCGGCCCATGG
48226	53	TGCAGGATTTTGCCGATATTAATTCCCCATCATCATCATTTCATACACTACC[GA]TTCAAAAGTTTGGGGTCACTTAGAAAT
48238	7	TGCAGG[GA]CCGAAACAAGGTACAACACCTGTTCGGCCTGTTCGGCCAGTTCTAGTCTCGGTGAAGAGGTACTGAATTGAAG
48248	28	TGCAGGGGACAGAGGCTCCTGGAGAGC[GA]GAGTGGAGCAACCTACACAGACTGGTTTCAGTCCTTAATAATTTAGTGCACA
48267	40,72	TGCAGGCTATTCATTGGTGGGAAAATGTTGTGGATAGAG[CG]TAGAATATCAAGATTGGACATGCACCTTTTT[AG]CAGATAAA
48298	25,60	TGCAGGCAGTCACTGAGTCCAAAG[TC]GCTAAAGGCACTCCTTAACATTCACCCCAAAAAA[CT]ATCTGGGTCAGATGGTTTAA
48319	64	TGCAGGACACCTACAGCAGTAGGTGTAAGTACAACAACCAACCGAGCCACTGCCTGTTCACCC[CT]GTTAACATCTAGAAGG
48330	9	TGCAGGCT[CT]TCTCTGATCTAAGGATTTCACCTGCACTGAGAATGGCAAAAAGCAAAAAGTTTGACCAGCTCTCACTGGTT
48351	41	TGCAGGCTACACGGTTTTTATTTATTAGCTTTATGTAGGC[TA]ATTTTTACATATTGGCAATAGGAGTTACTACGGGGACCC
48352	56	TGCAGGATAAGGTTAAATCTAGACTTGGTTTCCTCTATGGTAATCGCTCCTATTT[CA]ACCCCAACTGCCAAACTAACCCTG
48354	39,74	TGCAGGTACCCATTCTGTAAATTTCAATCCATCCCTAA[AG]CTAGAGATGAGTCTCTATATCCACCACATCTGCC[AG]ATGGCA
48364	15	TGCAGGGGTGGAGG[AC]TGGGATTAAAAATAAAATAAATAAAACAGAAATATAGGACAAAACACACATCATGACAAGAGAGA
48366	43	TGCAGGTTGACGTTTAACCCTCGCTCGATCAGAACCTCAGCC[GA]CAAACACATTGTCATGACGAGCACACTATGGGATGAA
48401	70	TGCAGGGTACACAAAAGTTGAAGCATTGCAGCCAAGGGGTTTGAAGTGTCCGCAAAACATACAAGGAAG[CT]AGTGAATTGG
48417	10	TGCAGGAGT[AC]CTGTTCTGGATTCATTAGTTGGTGATTGCTGTGCTGTGTGCTGCAGTGGCAGTAACTCATCCTCATCTGG
48420	55	TGCAGGTGGTCACTGAGTCCGAGGTGCTAAAGGAGCTCCTTAAACTTGACCCCC[AC]AAAAAACCATCTGGTTCAGACCATT
48427	33	TGCAGGCTTGTAAGGCAGAAATGTAAGGTAAC[AG]GGTCGTGCATATAGGCATTAGCAAGCAGGACTGCACTCTGTAGTTCC
48444	59	TGCAGGAAGGATACCACACACGGGAGGATGTCCTCCTCCCTGTAACGCACAGCATTGA[TG]ATGGCCTGCAATGACAACAAG
48448	52	TGCAGGAAGTGTACCACGAGGGAGAAAGATGTCTTCCCTGTACAGCACAGC[GA]TTGAGATTGCCTGCAATGACAACAAGCT
48455	62	TGCAGGTCTGGTAGAGAGGTAGAGAGGGTCTAGGCCCTACAGGTCTGGTAGAGAGGGTCTG[GA]GCCCTACAGGTCTGGTAG
48457	60	TGCAGGTAGCAATGTTATATAGCTAACATTAGGCTATAGCTAGCTAACATTAGGCTATA[AG]CTAGCTAACATTAGGCTATA
48466	9	TGCAGGCA[GC]TCACTGACTCCGAGGTGCTAAAGGAGCTCCTTAAACCTGACCCCAAAAAAACATCTGTCAGATGGTTTAGA
48521	61	TGCAGGGAGAAACTTCGTAGCGGGGCAGGGGAAAAATAGGGAGAAGCATCAGGGATAGTC[GA]CATTAGAAGGGGTGGGAAA
48544	71	TGCAGGTGGTGGTGGAACAGTTGTCCATGGCGTGCAGCATGGGGGGCAGGGCCTCCCAGCAGTCCAGCGC[GA]TGGTCGTAG
48559	14	TGCAGGTGTGTTT[TC]GGGTCATTGTCCTGTTGAAAAATAAATGGTAGTCCCACTAGATGGGATGGCGCAGACCAGATGGGA
48569	67	TGCAGGCTGATTGACGCCCTGTCACTTTCAGACAAACATGACTAGAGTAAACTGGGCTATATCAAA[GA]CTTCAACTTTGAG
48570	59	TGCAGGACCACCCAGTAAGGCTCCTAGAGAGAGGAGAGAGAGACAGGCAGACAGACAC[AG]CATACCGTTTAGCTGACTTGT
48571	44	TGCAGGGCAATTGAGGATTAAAGAGGTCAGTCCACCGGGAGCT[AG]CTTACTTTTTAAGTGCATCTCAGAGGATTCCAAAGG
48594	12	TGCAGGCAGAA[GC]CTACTGGCGCCCAACGGTAGTGTAAGTAGTGGCTCTGTTTTGAGTTGCATGTGTCATATCACAGCCAG
48612	8	TGCAGGA[CT]GCCAAGGTGTCTTTGTGCATGAAATGTCAAGAGAACGAGCACTGAAATGTCACAATCAGAGCCAAAGTTTAT
48626	73	TGCAGGCTGACATCAGTCGTAAGTTGAACAGTGTTTCCTCCAACACATTGGTGAAGCTGACTTCCGGGATAA[GA]CGGGCGG
48632	15	TGCAGGCCAGAGGG[AG]GGTTGACAATGCAGTCGGAGCTCCTCATGGACAGTGGAGAGCCAGGTCTGGCACTGCTGCAAAGT
48639	50	TGCAGGTGAGGACTGCCCTCTGATTGATGGGGTGACTGTCAAATGTGTT[GT]AAAGGGCATTATCCTTTAACTGATGTTTAA
48650	49	TGCAGGGTGAATCTTTACCCAGGCTGTGTGGATGAGAAGGTCATTAAA[CT]GAATGCATCTGTATGTGTAATGAATATTCAG
48657	34,65	TGCAGGCCGACAAGTGGTATAAACCTTTTCTAG[TC]TTTTACTGACTGAACCATCCCATTTTCTTC[TC]AATGCTCTCTCACTC
48669	50	TGCAGGACATGGAGAAGATGAAGAACAAGGTGTTCCAGCTGGCCCGCCA[GA]TACAGCCAGCGCATCAAGAACAGTAGGCCT
48709	45	TGCAGGCTCATCCTGACATGACCCTCCAACATGACAATGCCACC[AG]GCCATACTGCTCGCTCTGTGCATGACTTCCTACAA
48710	62	TGCAGGCAGTCACTGAGTCCGAGATGTTAAAGGAGCTCCTGAAACTTGACCCCCAAAAAAC[AT]ATCTTGTCAGATGGTTTA
48743	50	TGCAGGCTTTCTCTGATCTGGGGCGGCAGGGTAGCCTAGTGGTTAGAGC[GT]TTGGACTAGTAACCGGAAGGTTGCAAGTTC
48771	59	TGCAGGCGAAATGGAAGGCTGTCATTCCTGCATCACAGGTCAGGTTGGGGTCAGCTCC[GA]TTGCTTAGCAACATGTCAACC
48780	22	TGCAGGACCCATGGGTTGAGG[TC]AAACTCCCTTATACCCAGGATGGAATGTCATGCACGTTTCTCCTCCTGCCACCTGAAT
48816	40	TGCAGGCCAGAGAAACAAACACACTCTGGTACAACTGGA[AT]CACAAATGAAACACACAACTCAATCACACGATAAAATGAC
48824	61	TGCAGGACGGGGCAAAGCCTGGCGACTCTGTGCCTTCCTCGCCCCTCTCCTCTTTGCCAT[CG]CTCATCGCCATGTCCAGGA
48836	15,31	TGCAGGCTGACCTC[GA]GTAGTCAGTCAAACA[GT]TGTTTCCTCCGGTGGTGCGTCTGGCTTCCAGGTTATTAAAGGGGCGGAT
48838	15	TGCAGGTTCCCCAG[CA]AGAGTCTCCAGCTTGGTCTCCAGCATGGCGATCCTCTTCTCCATGTCCTCCCCTCTCTCGTTCAG
48839	50	TGCAGGATGAGCTGGAGGACAGGGCACCACTGGACACTGAGGAAGATGA[GT]GAGGAAGAGACCTTCACGCAGCAGGACAGC
48844	24,66	TGCAGGAAAGAAATGTTTATACA[CT]CTCTTAGCTCTGAGGCAGCTCCCAGAAAAAAAAGAATTACC[GA]AAGCACTCCGGTCA
48856	59	TGCAGGGACTTGTAGTCCTGAGAGGCGAGAGTTGTAGGCATAATGTCATTCATTATTA[GA]AAGCTGTATACTGCCGCTTTC
48900	53	TGCAGGCTTATTCACCAGTGAACACTTATGGATGGGAAGCAGGCATGCTACG[CT]TAACGCTACACTGGTGGATAATAGTCT
48907	61	TGCAGGGAACCATGCTGCTCAGACAAGTAAAGGAGAGATGGACGTGGGTTGAGATTGGGA[GT]GTGTGGGCAGAATGGGAGG
48910	69	TGCAGGTCTACGGGTCAAGGTTTGTTGGCCAATCTTACAGTGGCAATGATTTATAGAACACATCGCTA[TC]TGAAGTCCCCT
48918	18,46	TGCAGGTTTGATATGGC[AT]ATGACAGGGATGGGAGCTCTCACAGCT[GT]CTGCTGCTGTACTCGGAAAAGAGGTCGAGGCGGA
48930	38	TGCAGGAAGGTTTCGCTCCAGGAAAGGGGTTGGTTTC[AC]CTAGCTACCACAGCCACAGCCACAGCCACAAAGTCAAAGTTG
48943	31	TGCAGGGTTTCCCTCTGTCCCCGTGACCCC[TA]AAGGGGTGAACGTTTGGGTTTTGGACCGCTGATTAAAATTAATGTTTTG
48946	57	TGCAGGTCTGCGCTTGGGCATTTCAGCTGCAGCCAGAATCCTCCTATTCTGTTCAT[TC]TCCAATGCCCATGCAGGTTTTTA
48976	17	TGCAGGGCCCATGGTT[GT]CACCTGGCTGGGGCCAGCCTCCCATGGCTAACCCCTTCCAACCCGGCCCTTATGCCATGATGG
48998	25	TGCAGGTTAGAGAGGCGAGCCAGC[AG]GGGAAAAATCTCAGTCTGATGGGGAAAAATCTGTCTGGAAATTAGTTGGAGGGTT
49006	63,69	TGCAGGTTCATGCTCAACATCCGTAGAGAACGACCCTACCTCACACAGGAAGAGGAACATCC[GA]TAGAG[TA]ACGACCCTACC
49013	27	TGCAGGCTATCAGCACAACATTCCAA[GA]GACTGTTTCCTCTCCTTAAACAACAACCCTTCCCTGAGGAGGTTTAGCCACTG
49015	19,31	TGCAGGCAGTCACTGGGT[AC]AGAGCTCCTAA[AT]GAAGCTCCTTAAACTTGACCCCCAAAAACAATCTAGGATCTAGGATGGT
49039	69	TGCAGGCGGTCACTTGGACGAGGTGCTAAAGGAGCTCCTTAAACTTCTAAGGTTGCTGCCCGTACCAT[CT]GCCAGCCTTTC
49047	11	TGCAGGTAGA[AC]AATGTCTTGATAAAAATAAATACCCTGTAAATCATATTGGCTACACATGGCTTGTCTGCAAGGAACTTG
49065	13	TGCAGGTCTTCC[AG]GCATTATGGCCTTCCGGAGGACATCGACTCAGACCGTGGCCCCCAATTCGCATCCCGAGTATGGAGG
49078	70	TGCAGGAAGTATACCACATGAGGGAGCAGGATCTCTTCTCTGTAACGGACAGCGTTGAGATTGCCTGCA[TA]TGACAACAAG
49079	42	TGCAGGCAGCTGGGTTGCATGTACAGCATTGTAAAGCCTCA[GC]GGTTGTTTGGATTCAGTGAATACATCCACACTCAGTCT
49083	62	TGCAGGCGGTGTTGAGGAGGACTGACCGGGCACTCCTCCAGGTACGACCACAGTGGCGGAC[AT]AACATCTGGGCAGAAGGT
49097	58,72	TGCAGGCTGACCTCGATCGTCAGGTGAACACATTGTGCGTCTGGCTTCTGGGTTAAG[CT]GGGCTGGTGTTAA[GC]AAGCGCGG
49111	64	TGCAGGCAAGACCAAACAGCTTCATTACTGAACAGCCACCTCCGGTTCAAACACAGTGGGATG[CA]TCTGGGAACCAGCCAA
49121	44	TGCAGGCCTCTGCCAGGAAGTTGAAAATGGGGAAGGTGGTTCA[CT]GTTTCAACATGACAATAACCCAAAGCACACAGCCAA
49165	11	TGCAGGCGCC[CT]GGCCCGCCACAAGCAGTCGCTAGAGCACGATGATCCAAGTAAAGCCCCCCCGGCCAACGCAGGAGTGGC
49168	37	TGCAGGGCATGATTCATGACAATAAATGTAAACTTG[CT]TAATTAATGAAACTCCCCCTTCACAGGTATGCTAGGCCTCACT
49172	39	TGCAGGACTTGCTTTGTGGAGTGTGGTGTCAAAATGGA[TC]GAGGAGGAGGATGAGACAGGGGGATGACCAGGGAGGTGGAT
49182	62	TGCAGGTGAAGAAGCAGGATGTGTGGAGGTCCTGGGCTGGCATGGTATGGTAACACGCTGC[GA]GGTGTAAGGCCTGTTGCC
49198	39	TGCAGGAGCCCGGCCCGCCACAATGAGCCAAGTAAAGC[AG]CCCACCCGGAAAAAACCTCCCCTAATCCGGACGACACCCTA
49204	15	TGCAGGGCAAAATT[TA]GTATGACACCCCTGATCTAAGTCCTGATGCTAGATCAAGTGAACATAATTAAATAAATAACACTT
49205	60	TGCAGGTGCCCTTTGTCAAAACTCCAAGCGGGCTGTCATGTGCCTTTTTACTGAGAAAT[GT]GCTTCCGTCTGGCCACTCTA
49211	11,43	TGCAGGACAC[CT]ACCTCTACAGGACTGATGAATGTCTAACACC[TG]ACCATGACACGGTCACATGCCACCCGCCAACTACGCC
49213	48	TGCAGGGCTGCCTGGGAACAGGTTGATGGCTACTAGTACTGTCTGAG[GA]CTACTTTCTCTTCCTGACTATGAATGTAGTCC
49220	29	TGCAGGGGAAAAGTTTGTAGCTGTGCAG[GA]GGAAAAATCATCAGTGATAGTCCCATTAGAAGGGGTGGGAGATTAGGAAAT
49257	32,48	TGCAGGCATTTTTCTCTGCCCAATACACCTG[CA]ATCTGCCTTCACATC[CG]CAGTCAGGTTTTTGTAACTGGAAAAAGGCGCT
49296	65	TGCAGGGTTGAAATATGCTACCCTTGTTGTGACCGCTCTTTCCTGTGGATTTCTGAACATAATG[CT]GCCAAACAAACGGAA
49299	34	TGCAGGAAGAATGCCTCAGGCTGTGTCCCAAAT[GA]GCACCTATTCCCTACATAGTACTGCGCTCTGGTCAGAAGTAGTGCC
49332	54	TGCAGGCCGTCTCGTCGTTGTTGGTTATCAAGCCTACTACTGTGGTGTCGTCC[GA]CAAACCTGATGATTGAGTTGGAGGTG
49348	51,80	TGCAGGGCAGCCCTCTCTACGTGTCTCACAGGTCTTTCAAGGTTCAAAGC[GA]GAGCGATGTTGTGCGTTTGTTATAGACA[AG]
49362	30	TGCAGGTGATCCAGGTCACAAGAGGTCAA[GA]CAGTGGGAGGAAGAAGACGAGGAAGACGTGGTGGTCAAAGGAATGGCAGG
49378	33,34	TGCAGGTAGAAAATATCCTGATAAAAATAAAT[TG][TA]AAAAATCCTATAAATCACACTGGCTACGTAAGTCCTGTCTGCAATG
49409	26	TGCAGGGTCTAGTTTGAACTTATCT[AT]GATTATTGTCCAGTCATATGGTCAAGTGCTGCAAAGAAAGATCTAGTTAAGCTG
49423	14	TGCAGGACCTGAT[CA]ACTACCAGGCAATGAGCCTGGGACTAAATTGGTCCATTAGAGGAGACGTTTAATCAAGACACAAAG
49427	36	TGCAGGTTCCCCAGCCTACATCTGCTACAGGTTCC[CG]CAGCCTACATCTGCTACATTGGTTCAACTGGAAGGAGTCATCCA
49440	22	TGCAGGCAGGAAGATGGAGGG[GA]GGCCAGCCCCAGTGTTTCCCTGAGTCATTACCTCTCACCAGTCTGAGTCTCTGTAGTG
49462	9,54	TGCAGGCA[GA]CAAACAGGTAATAGGTCCATAGCTATCCAAACATTTGTTTATTT[CA]ATTATTTCAGTGACACCAGAGAGTGT
49488	47	TGCAGGTAACTGATGGAAACATTTGAGTAAATGACCGATACAAAGT[CA]TATTGAAAGCAGATGTTTCCACACAGGTGTGGT
49559	19	TGCAGGAAGCCCGGGGGT[CT]GGCAACAAAGACATTTGCAAATGTCATTAGTGACCTCTCAGCTCCAACCCCAAAAAACCCA
49575	26	TGCAGGGTACCTACACATGTATAAG[AG]CTTGTGTTGATCAAGGTACCACACTTTGTAAAAATGGAAGGGATTACCTGGTCT
49632	50	TGCAGGACCTGCCGGTCCCAACAGAGATATTTGCAGTGTTGTCTGCATT[TG]TTCATGCTGCAGGCAGGAGCGAGCGGTCAG
49651	15	TGCAGGAGTGGTCC[AT]TTAAAAGTGATGTACTGTGGTAGCTAGATAGATTGTAGCCTGTGTTCATTCCAAATGTTCCACTG
49676	21	TGCAGGAGGCCTTTTGCCTT[CT]TGGTAGGCCGTCATTGTGAATAACAAGTTGTTCTTAACTGACCTGCCTAGTTAAATAAA
49680	40	TGCAGGCTAAAGTGAAATCTATAAAGGGAAAGGTTTCCT[AC]TATTGTAATCGTTCCTCTTTCACCCCAGCTGCCAAACTAA
49682	50	TGCAGGAGTCAGCAGATTAATTATCTACTTAACTAATAATGCTCATAGT[TC]AATATCATAACTAATACTCAGCCAATACCA
49695	38,71	TGCAGGAAATCACACACAGAACGAACAGTATGGCTGG[TG]GCCATTGTCATGCTGGATTTGTAGCCAAATCC[GA]GCTTTAAAC
49724	19	TGCAGGAGGGGCTGTGAT[AC]GTCCAACAACACCCAGGGAACATTCACCAAACGTTAGGAACCATTGGGTGTGTGTAATCTA
49726	38	TGCAGGCTCATCCTGACATGCCACCAGTCATACTGCT[CT]GTTATGTGCGTGATTTCCTGCAAGACAGGAATGTCAGTGTTC
49745	54	TGCAGGATGGGTACCACACGAGGGAGGAGGATGTCTTCCCTGTAACGCACAGC[GA]TTGAGATTACCTTCAATGACAACAAG
49768	9	TGCAGGTT[TC]CTTTTGATATCTTCCTCTCTCCTCAGAACCACAAACCCTAACCAGTCTACCATATTTTTCTGTCTCTTGTC
49786	27	TGCAGGGTTCAGCGACAGTACACACT[GT]TTAAATACACTTGGTGGGGAGGCAGTGAGAGAAGAAAGGAGAGGCAAGGAGAG
49787	41,80	TGCAGGTGAAGTGGACGGATGAATATAACCAGACCGGACC[TA]GAGAGAGAATACAGCCCTCCTCTCAGAGGAGTGGTGCC[GC]
49828	25	TGCAGGGTGAGGCTGAAATGTCCT[GA]GATTGCTCTCTTCATCTGGGGAGATTCACCCTGATCAGGTAACTTTAATAATATT
49843	35,69	TGCAGGCTATTGACAGTGCAATGTCAACGACTCC[GC]TCTCCCTGTTTTCTATCTTGTGCAACTGAAGGC[TC]CTTCAGGCGCT
49847	33	TGCAGGCGTATTGCTTCCTGTGTAGCTGCATT[CA]CTGTCCACTGTCCTATGGTTCTGAATGTCAGATCTCAAGGTTCCCAA
49874	14	TGCAGGCAGCCTG[TA]AATCATTTTACACTATTGTACAGAATGGCCTACCCCATCATTGGTATTCAGTACACCTTCTGCACA
49880	39	TGCAGGCACGTGTGGACCCCCGTCAGCGTAGCCTAATG[CT]GTGACACAACCAACCCTTGCACACAAAAAAGCAATTTGTGA
49881	69	TGCAGGATGGTGAACCTCCGTCCCAGTCTCAAATCTCTAGAAGACTGAAACAGGCTTCCCTCAAGAAT[TG]TCCCTGTATTT
49901	55	TGCAGGAGCGCAGTGGGTGTTGCTATGGTGACCAGTGAGCTGAGATAAGGTGGA[GT]CTTTACCTAGCAAAGACTTATAGAT
49912	40	TGCAGGCACTATTCCAAACGTAGATCCTGTTTTAAAACC[GA]TCCAACCATTTCATCTTACTCTTCAGTGGATGCTCCTTAG
49915	25,52	TGCAGGAACCACACTGCCAGCCTC[CA]GTACAGAGCCAATGGGATGACAGGAT[CG]TGAGCAGCAGACCCACATATAATCATAT
49950	74	TGCAGGCGGTACCAGCTCAGACAAACACTCCTAAAAAGCTTCTATCCCCTGACCATAAGACTTAAATGGCTAA[CT]AACTAC
49962	39	TGCAGGTTTCTCAGGGGGAGTTGGGATATGCAAAAAAA[CA]AACATTTCCATTACACATCTTGTGTGTGACAGGACAAATAT
49978	70	TGCAGGAAGGGTACTACATGAGGGAGAAGGGTTTGTGCCCATAGGTGATGTTGTTGTCGGTGATGTCTG[GT]TGAAGACCTG
49990	30,31	TGCAGGTAAAACGCAAGCAGTGTGCACAT[TA][GA]CCATGGTGACCCAGGTGTGAGGGTTGGCCAGGTGTGGTTGGAGGGAGGG
49991	69	TGCAGGAGGTGTCAAGTCCTGAGTATTTTGTTTAATGTAAATGTGATATTGTTGGGGAGACAGACCTT[TC]ATAAGGTTGTC
50005	45	TGCAGGAGGCCTTTTGCCCTTTGGTAGGCCGTTATTGTAAATAA[CG]AATTTGTTTTAACTGACTTGCCGAGTTAAATAAAG
50016	70	TGCAGGATCCGGAGGAATGCCATTGATGCTGATGTTTGGTTAAACAAGTCACAGTGGTCCCTGATGGCA[GT]GTGTGATATT
50037	66,77	TGCAGGCACCCATCCCACCACAAGGAGTCGCTAGAGTGCGATGAGCCAAGTAAAGCCCCACCGGC[CA]AAACCCTCCC[GA]TAA
50058	56	TGCAGGTTGGTTGTTGCCATATGATAACTGATATCGTTACCGAAATTGATTTTTC[AT]AAATAAATAAATCGGAAGAACAAG
50076	35,63	TGCAGGGTGAATTAAAGACTAGGCCCACATGCAT[AT]TGAACCGAAGTCTTGGAGATGTTTACA[TG]GGTTTTGCGCATGTGCC
50079	72	TGCAGGCCATGGAAGAACTGGGACATTTTCAGCTTCCAGGTCCTTGCGACATGGGGCTGTGCATTATATGC[TG]GAGGTGAT
50109	34	TGCAGGCTCATCCTGACATAACCCTAGAGGGTT[TA]TGGTGACAATGCCACCAGCCATACTGCTCGTTCTGTGCATGATTTC
50117	26	TGCAGGACCACAGTCTTTTCACCAG[CA]TTCTCAAAATGGTTGAAAAAGTAGTATTTTGGGGGGTCGTATAGGCACGGATGA
50120	10,30	TGCAGGGGA[CT]CAGCCACCACTGGCCTGAG[GC]AGAGACACATGAAACGAGGGGTTAATATGATAGAAAGTAGGAAGTTGGAA
50144	34	TGCAGGCATGAGATGCGGGTGAGTAGAGAGTGA[GA]AAAGAGGGGTGGACATGTAACAGGCTTGGCTTGAAGTGCTGAACAT
50206	34,40	TGCAGGCTGGATATAACATGTATGACAATGTAA[TG]GAGAC[CT]GACACTTTTCACATCATACTGGTCAAATAGCCTAACCTAA
50229	73	TGCAGGGTATAGGGAGCACAAGGTGGAGCTTTTTCTAATGCATTAGAAGAGATGAGCAACAAGTGTAGAGAC[GA]AGGTTTA
50243	30	TGCAGGGACGGGGGCCTGGGATTAAAAAT[AT]AAAAATAAATACAATATAAATATAGGACAAAACACACATCACAACAAGAG
50272	7,12	TGCAGG[CT]GCCC[AG]GCCCACCACAAGGAGTCGCTAGAGCACGATGAGCCAAGTAAAGCCCCCCCCAGCCAAAAGCTCCCTTA
50278	14,62	TGCAGGAAGGGTA[CG]CACATGAGGGAGGAGGATGTCTTCCCTTTAACGCACAGCGTTGAGAT[TG]ACCTTGCAATGACAACAA
50303	35	TGCAGGGGAGTCGGACATATACTCCTGACTCTTC[CT]TAGTCCTGATGAGGTCACAATGAGGGCAATACGCCTGACTCTTCC
50317	45,53	TGCAGGGGCAGGCACTGGTCCATAGCCCTGCACTAGCTGCCAGA[TA]AACTTTG[CT]GCTTCCCTGTGCATTCGTGCAGTTGTC
50347	33	TGCAGGACTATGGAGTGTGGTGTCAAAAAATC[AT]GAGCATCTGACAGACCTCTCCCAATCTTTACAACCATTGAATCTATA
50350	35,60	TGCAGGACCCACTAACTGGAGCGGAAAGACCCGT[CT]TTCTGCAAACCCACCTGGAGAAAA[GT]ACATTATTTTAAATGGTGCC
50354	73	TGCAGGCTGTCACTGAGTCCGAGGTGCTAAAGAAGCTCCTTAAACTTGACCCCCAAAAAACAGCTCAGTCAG[AT]TGCTTTA
50365	46	TGCAGGTCAGATCCTAGCAGGTCCGCTCTGAACAACAAATCCTGC[TA]TGACCAACATAAGTCCATTAGTCCAACCCAAAGC
50378	67	TGCAGGCCGTCGGCACACTAAGTTCGGTTAGCTCTTAGCAGAACTCGGCTAGGCGAAGCGAACATC[TG]GTCTCATTTACGC
50410	38	TGCAGGTCGTGCTCGTTGTTGACGTACATCCTCTTCA[GA]AGCACAGCGCACCCCCTGGTTGGTCCGCACCAGGAACACAAT
50440	26	TGCAGGGAGCCACCATTGGGAGACA[GT]TAGGAGTTGCTACAGGGCCTTTTGGAAGGGCTCAGTTCCTTTATGGAATGCCAC
50470	57	TGCAGGGAGAAACTTTGTAGCTAACTTTGGCCTTCCGGATAGCCTCAGTACACTTA[TC]TTCTAATTTGCCTGAACGAGAGC
50476	29	TGCAGGATACCCAGTTTACATTACGAAG[CA]AACGCTGGAACATTGTTAAGCCCCTTTACTGTAGTAAACATCCTTAACAGT
50485	73	TGCAGGCAGAACTGAGCGATTTCCACTAGATAGGCCAGCTGCAAAGTTGAAATTGGTTATATTGTTAAAAGT[CG]ATGAAAA
50501	38	TGCAGGCGCCTGGCCCTCCACAAGGAGTCACTAGAGC[GA]AGATGAGCCAATTAAAAGCCCTAATCCGGATGACACTGGCCC
50532	69,75	TGCAGGCTCATCCTGACATGACCCTCCAGCATGACAATGCCACCAGCCAGACTGCTTGTGATTTCTTG[TC]AAGAC[AC]GGAAT
50544	18,48	TGCAGGAATAAGAAATA[TC]GTTGATTCTACAGTAAATATATGGACAGG[AG]GAGTAACATAAGTATTCTTGAACCTATTGATT
50550	12	TGCAGGAAAGG[TC]CTACATGATTAAAACCAGATAGAAAGCATGTTGAAAGATAATGGACCTATATCTTTTTTAAATTAGAT
50582	20	TGCAGGTTGGCGGGCGGTG[CT]AAGTGCAACGGTCACGCTTCAAAGTGCGTTAAAGAAAGGGAAGGAAACCTGGTATGCGAG
50623	30	TGCAGGCAGAATGTCGACTTCGAAGTGAA[CT]GTGCAGAGCTACCTTAAACAGAACTACACAGCAGACTAGAAAAGTGCTCT
50656	69	TGCAGGTGGATAGTCTCCTGCTGAGCCTTGTACCTCTCCCAAATAAAAGCAGCCCATTGGAGGCGCGA[GA]GGACACCCTGC
50661	46	TGCAGGCCTTTCTGGGTCGCAACCTGCTGGTGAGTCCCTGGAGCT[TA]CCGGACAACTGGGGTGTATTCATTATGGCACACC
50715	73	TGCAGGATCATCGGAGACCAGCCACCCAGACAGCTTATGAAACTGAGGAGTATTTATCTCTGTAATAAAGCC[AC]TTTTGTG
50718	14	TGCAGGCGCCCAG[CT]CCGCCAGCAGGAGTCGCTAGAGCGTGATGAGCCAAGTAAAGACCCCCAGGCCAAATCCTCCCCCAA
50728	55	TGCAGGACAATACAAGTGAATGGAGCCTAATTACCCTCTGTAATGAAAAGTCAC[GA]TTTTCGCTTCTGGGTCCTAAATAGA
50729	66	TGCAGGAACTGCACCTCTCCGTCCTGGAGGAAGGTAAGGAAGCGAGGGATGATGTGTTCCAGGAA[TG]GTGGAGTACTGTGG
50735	28	TGCAGGAATGCAAGACAGGAATGTCAG[TA]GTTCTACCATGGCCAGCGAAGAGCCCAGAACTCAAACTCATTGAGCATGTCT
50747	19	TGCAGGAGTGTCGGGAGG[TC]GCAGGGTTGTGGCGTAGGGCCTCTTGGACGGCTGCTTGGATTTCCCACTGTATGGGTCCCA
50753	66	TGCAGGGAGACAGAGGAGCAGGGGTTGTGAATGGTATCTGGGAGAGATGAAGAAGATAATGGAAT[GA]GAGGAATGTCTGAG
50792	12	TGCAGGTGCCT[AT]TTGTGTGTACTCACCATGAGAGGTTTAGTTTAGGAGTTGGAGGGGAGGCCACTCTCCATAAGAGGTTT
50796	19,49	TGCAGGCGCGACACAAAA[CT]GCAGAAATAAAAAGATAAATCATGCCGTA[TC]ATTTAACAAGCTTCTTCTGTTGGCACTCCAA
50808	51,53	TGCAGGAGGAACCGCCCCTGCAGAGGAGCCGTGACAGTGTACATTGATTT[AT]A[TA]AAAATCATATGTTTTCCCTCCAATACC
50820	33,73	TGCAGGAGGGCCGACCCCTGACCCCTCACTCC[AG]TCGTCACCTTCAACGTGGACCACAAGTCTAGCAAGGTAC[GC]TAGCGAT
50837	19	TGCAGGCTGACCTCGGTC[AG]TCAGGTGAATGGTGTTTCCTCAGACACATTGGTGCAGCTGGCTTCCAGGTTAAGCGGGTGG
50841	43	TGCAGGCTCTGGAAAAGCTTAGGATTTTTCAGCCATTTCCGC[GA]GAGTACCAGGACCACCTGGAGGTTTTCAGCAAGGCTC
50845	68	TGCAGGAAGTGAGACCGTGTCCAGCCCATTATTAAAACGAGCAGGGGTGCGTCACAAACGGCAACCT[AG]TCTAGTGCACTA
50854	21	TGCAGGCTGACTCCAGTAAT[CT]AGGTCATCAGTTCAATGGTGTTTCCTCTGTAGCTGGCTTCTGAGTTAAGCGGGCAGGTG
50887	63	TGCAGGCTCTAGTTGTATCTTATCTTGATTATTGTCCAGTCAGAAGTGCTGCAAAGAAGGCT[GT]CAGCTGGCCTCTTCATT
50918	13	TGCAGGTCTTCA[TC]ACCAACCCTAATCTAGCACACCTGATTCTAATAATTAGCTGGTTGGTAAACTGAACCATCTTATTTA
50933	19	TGCAGGTAGAAAATATCC[TC]GATAAAAATAAATATCCTATGAATCACATTGGCTATCCCATGTGGCCTGTGTCCAAGGAAC
50951	46	TGCAGGAAGGTTACCTCATGAAAGGAATAGGATGTCTTCCCTGTA[AT]CGCACAGCGTTAAGATTGCCTGCAATGACAACAA
50958	16,17	TGCAGGGACAAGGGG[CA][CA]TGGGATTAAAAAAATACAAAAATAAATACAATATAAATATAGGACAAAACACACATCACAACA
51015	54	TGCAGGAGGCCTTTTGCCTTTTGGTAGGCCGTCATTGTAAATAAATAAGAATT[TA]GTTTTTAACTGACTAGATAAATAAAG
51016	11	TGCAGGACAA[TC]GACTCTAAGCATACTGCTAAAGCAACACATGAGTGGTTTAACGGGAAACAATTAAATGTCTTGGAATGG
51078	36	TGCAGGAGCTGGATTAGACTCCGGGCAGCTTCTCT[CA]CTGGAGAACGGGGCATCGAACACCTTCCTCACCTCTCCCACGAA
51104	16	TGCAGGGAGCGCGAG[GC]GATATAATCCATACTTTCAACAATACTGATGGTCTTTCAGGTATTCGTAGAACCATAGTTACAT
51110	15	TGCAGGCTCTCCTT[CT]ACCATGGCCAACCATGGCCAACCCTCGCAAGCCTGCCGGCACAGACGGCATCCCTTGCCGCCTCC
51114	72	TGCAGGTGAAGAAGCAGATATGGAGGTCCTGGGCTGACGTGGTTACACATTTACAGGGATGTAAACACATT[TG]GTGCACAA
51130	28	TGCAGGGAGAAACTTTGTAGCGGGGCA[GA]GGGGAAAAGCGGGAGGAGCATCGGGGCTAGTCACATTAGAAGGGGTGAGAGA
51142	19	TGCAGGCTGACTTCGGTC[AG]TTAGTTGAATGGTGTTTCCTCTGATACATGCTTCCGGGTTAAGCGGATGGGGTGTTAAGAA
51167	33	TGCAGGTTGCTAGGGTGACTGGAGGACTTGGA[CT]GACTGGTGAAACCTACAGGTTAAAGAGGAGACAGAAGAAGAGTTTAG
51177	63	TGCAGGAGGCCTTTGGTAGGCCGTCATTGTAAATAAGAATTTGTTCTTAACTGACTTGCCTA[GA]TTAAATAAAGGTAAAAT
51186	22	TGCAGGTTCCAGTTATCACAC[TA]TTACTTTACAGGTTCAAGGTACTACACATTACTTACAGTGCCTTCAGAAAGCATTCAT
51205	17	TGCAGGGCAAGGGGTG[TA]GGGAAGAATGAATGGATTTTAAATGGACCGCTCTCGTTCGTCCCACAGTTGTGTTTTCAGTTA
51221	35,66	TGCAGGGAATTCAATGTGCCAAGATACATTTATT[TA]ATTTTTTTATCTTGAAATTAGACACGCAAT[TA]TCCTCATTCACTTC
51238	23	TGCAGGCTTGTGTTTGTGTTTT[AT]AAAGGGAAGCTCAGTCAGTTATTAGATCTCAGAACATTTCAAAGCCATTGTGGGCTG
51281	30	TGCAGGCAGTCACTGAGTCCGAGGTGCTA[AC]AGGAGCTCCTTTCTTATGTCTGGGGGGCAGTATTGAGTAGCTTGGATGAA
51332	15	TGCAGGAAACCTGG[CA]AACATCCCTACTGTGAAGCATGGTGGTGGCAACATTATGTTGTTGGAATTTTATTCAGCGGTAGT
51335	45	TGCAGGTCTTGCTTTTTGGAGTGTGATGTCAAAAAAGCAGAGCA[TC]ATCTTTAATACAGAAAGACCTCTCCATCTTTACAA
51382	57	TGCAGGATGACCTGTAGGTCAGCATTCGCCAGGCCGCTGGACACTGAGTTGACCCT[CG]ACACACTTCTCTGTCCTGCCCAG
51385	51	TGCAGGAGAGGTTTAGGGACCGGAGGGGTAAATGCAATAAAACATTTTTT[AT]AAGATTTTCTGTTCAAAATGTATATCAAT
51390	47,55	TGCAGGGAGAAACTTTGTAGCGGGGCAGGGGGAAAAGAGGGAGGAG[CG]TTTAGGG[CT]TAGTCACATGAGAAGGGGTGGGAAA
51400	35	TGCAGGGAGAAACTTTGTAGTGGGGCAGGGGGAA[AC]AGGGAGGAGTATCGGGGCTAGTCGCATTAGAAGGGATGGGAGATG
51428	47	TGCAGGTCCAGACCCCTTGGCAGAGGCTGCAGCCAGGGAGGTTATA[AG]CAGCAGTGTTTTATGGATTGTTTTGCACAGTGT
51481	55	TGCAGGAGCACCATGTTCTGGTCACATTATGTCTGACTGAGGGTAGAACCATGT[AT]CAAGAAGACATGCCAGGGACATTGT
51497	24	TGCAGGCTCTATACGTAACAGAG[CA]CGTTTTGACGTCAGGCCCTGTATGTGTGACTGAGTCTACCAGTAGTGAATGAGGTT
51543	66	TGCAGGCTGACGACGGTCGTCAGTTGAACAGTGTTTCCTCTGACACATTGGTGCGGCTGGCCTCC[GT]GGTTCAGAGGTCGG
51550	12	TGCAGGCTTTA[CG]ATGTAATGTTACCAAATTGTGTCTTGTATCAAAGTTTAGCAGACCAGTCCTACAGTTTTTTCTCCACA
51585	47	TGCAGGCCTAAGGGCACACACTTTCTAGTAGGCGTGTGGCTCACTT[GT]GTAGAGCAGGGTGCTTGCAACGCCAGGGTTTTG
51636	70	TGCAGGCTTGTAGAAACATTCTCACTGTTCAGTTCATATAGACGTTGAATCCTTTGTTGTCGTAATCAT[AG]TAAACATAAA
51645	24	TGCAGGTTTTGTGTATAGTTCAT[AT]TCTTACACAGCTCTGACCGACGAGTCATCCTTTGTGTGCAGGTTTTGTGTATAGTT
51661	11	TGCAGGAGGC[TC]TTTTGCCCATTGGTAGGCCATCATTGTAAATAAGAATTTGTTCTTAACTGACTTGCCTATTAAATAAAG
51685	7	TGCAGG[GT]AAAGTTCACTGAAATCCCTGTGGTCAAATTGAATAAATGTTTGCTGAATATAATCACATCATTTCCTGGGAGC
51691	18,52	TGCAGGACTTGCTTTGC[GA]GAGAGTAGTGTAAAAAAAAAGAGCATGTTTTAT[TG]TATCACATCTCCCCATCTTTACAACCAT
51708	28	TGCAGGTGTGTTGCTATCTATCATCTC[CG]ACCCTCCCTCTGGCACAACCAACACATACCTACTTAGACCTTGAGCTACAAG
51713	42	TGCAGGGCAGCTATTGTTCAAACACAATGAAGTGTGAATTT[CA]TCACCACATTATTACATTCAACAGCTGTTCGGATGTGA
51718	74	TGCAGGGAGAGTCCCCGCACTAGAGGCGCCACCAAGGTGGGGGGAGCCAGATGTGGAGCAGGGGCTACGCCCC[GA]AACTGG
51719	36	TGCAGGGAGAAAGGAGAAGGTGCAGCTCAAACACC[TA]AGTCAACCAGATCTGACCCAATGACCTCAGGACCCGAGGCTGAA
51728	13	TGCAGGACAGGG[TG]AATAGAGAAGAGACATGATTTACTCTCAGCGTTTAGTTTAGAGGAGCATCTATTACGGAGATACACA
51765	27,30	TGCAGGAAGGGTACCACGAGGGAGGA[TG]GT[CT]TTCCCTGTAACGCACAGCGTTGAGATTGCCTGCAATGACAACAAGCTCAG
51778	40,58	TGCAGGGAAGCTTACCCCGTCCGCTCCCCCCTCCCTGCA[CT]GGGAAGGAGCAGGAGGC[GA]CCCTACTCTGTGGAGACCCCCT
51790	40,51	TGCAGGCGCTGGACTGTAGAGTTTAATACAAATATTATA[TG]ATATATGAGA[AG]GCAGAAGCTTGTCAGGTCACGCACCCCAT
51814	33	TGCAGGAGAGAGTCACTGCTTGGATGTTTGCA[GA]AAAACAACAGGGTGTTGTCCAGGTTCACGCTGAGGTTCTTTGCACTC
51850	21,53	TGCAGGAGTGAGTCACAAAT[GT]TTATGTTTTCAGAGAACAACAGGGTGTTGTG[TC]AAGGTCACGCTAAGGTTCTTTGTACTC
51853	17	TGCAGGCTGACTTCGG[TG]TGTCAGTTGAACAGTGTTTCCTCCGACACATTGGTGCAGCTAGCTTCCGGTGTTAAGAAGCAT
51857	48,55	TGCAGGAGACCCTCGGATGGAAGGAGAAAAAGATTGGGGTACGCTCG[CT]GGAATA[GA]AGGGTGAACCCCAAACCGTTAGCCG
51894	41	TGCAGGTGTGATGTTCGGATGTATCGATTCTGTGCAGGTG[TC]TGTTACAGGTGGTCTGCCACTGCGAGGACAATCAGCTGT
51899	54	TGCAGGGAGTTTCACTGCCTCACCCCTATGGGCGTGAGCAGATTGCAGTAAGC[GT]CTCTCGACGTGTCGCTCTTGCCTTGT
51909	61,66	TGCAGGCAACAGGAAGGAGAAGGTATAAAGGTTTAGATCGTAGAGAAAGCTTTGAGAAAA[GT]AAAA[GT]AAAAAAGTAAGATA
51912	66	TGCAGGAAAGGTATCACATGAGGGAAGAGGGTGTCTTCCCTGTAACGCACAGCATTGAGATTGTC[AT]GCAATGACAAAAAT
51925	32	TGCAGGGAGACAGCGTGGTGGAGCTGGTCCC[AG]GTCTGCTGGGTCTGTCATGGCCAGTTCCTACTATCAGGACACAAGGTG
51926	13	TGCAGGCAGAAA[GT]ATGCGCTGTGCCACTTTTTCATGAAGAGGGTACTCTATCAGTGGGTGATAAACCTGGCTGAAAAACT
51981	45	TGCAGGACCAACTTTCTCATACAACCTGTGTGATTTATTATCCC[TC]AGTGATGAATGACATAGAAACTGTAAGTGCAGAGT
51987	36	TGCAGGTGCAGTAATGAATGAACAGGGAGTACAGG[AC]GGGGACTGAGCACTTACCCCTGAGGGGCCCCTGTGTTGACGATC
51992	9,58	TGCAGGAG[CT]GCATGCTACGGATGGGTGCTGCTAAGGTGACCAGTGAGCTGAGATAAG[GT]CAGGGCTTTACCTAGCATAGAC
52012	68	TGCAGGGGCTTTGCTCTCTGATGACAAAACACGGAGAGGTAGACGAGTGGGAAGACAAAGAGCAGAG[CA]AATAGCACTAGC
52040	62,63	TGCAGGTAGGCTACTAAGACCCACGCCCAACCAAACACTAACCCTAAACACTTACCAAAAA[CT][GT]ATTGTAAATTAAGCTTG
52043	30	TGCAGGCTGACTTCGCTCGGCAGTTGAAC[GA]GTGTTTCCTCTGACACATTGGTGCAGCTGGCTTCCGGGTTAAGCGAGCGG
52065	40,56	TGCAGGCGCCCGGCCCACCACAAGGAGTCAACAGATCGC[GA]ATGAGCCAAGTAAAG[CA]CCACCTGGCCAAACCCTCCCTAAC
52080	32	TGCAGGTGGCGCTGCATCCCTATCTGGTCCA[GT]TCTAACCTGGCGGATTTCTGCAAGTCTCGCAACAATACCCTCAACGCC
52091	61	TGCAGGCTCTGATTTGTGACAGTAAAAGGGAGTGCTTTCCAGTTCCCTAGATTGACCTTC[CT]GCTGTGTTACTCCTCGACA
52112	40	TGCAGGTGAAGAAGCCAGATGTGGAAGTCCTGGGCTGGC[GA]TGGTTACACATGGTCTGTGAGGCCCGGTTGGACGTACTGT
52137	17,39	TGCAGGACTTGCTTTG[TA]GTAGTGTGGTGTCACTAAAGA[CG]CTCTCCCCGTCTTTACAACCAATATGTTTTGATCGTGACAG
52164	48	TGCAGGGTAATCGTGGATAGCCCGGTTACGGAGCAGGAGTTCCTTGA[GA]CAGCTCCATGAGCTCAACAACAAGATCAATTT
52166	49	TGCAGGGACGTCTATTAGAGCGAAGAGCCCCACACGTGTATCTCCATT[CT]ACCGTCCACTTCTGGGTCTCACAGTTGGGCT
52198	23	TGCAGGTAGAAAATATCCTGAA[AT]AAAATATCCTATAAATCACATTGCAGACAGTCCATGCGTAGTCAACAAACTTGAAAC
52225	46,71	TGCAGGATCATCTGAGACCAGCCACATGGACAGCTGATGAAACTG[GT]GTTTGCACAACCAAATAATTATTG[TC]ACAAACTGT
52246	16	TGCAGGGCCAACTGT[GA]GCTGTGTCCCTCTTGCTGTAGCCCACTTGTCCACCCCGATTTCCAGCCCTGTCTTGGTCACTAT
52247	31	TGCAGGGAGGGGGAATGTTAATATAATCCA[GA]GAGGTCCTCTTCTATGGGCATGAGTCCACCGGTGTACAGCAGTAGGGGG
52268	17	TGCAGGAACCATGATA[GA]CTTTACTGTTTAGTTTTATTCTCCTGCAAGCAGCAATGCAATACAGCAACTGTTCATAGGTGA
52313	72	TGCAGGCCAGCTTTCAGTACACTCCTGGTTTCTGGGTTTATCGGCTCACATAATGGTGTTTCTTTAATGTG[CG]AACCCAGA
52320	74	TGCAGGCTTGGGAGAAGCCTCGGATCTCTCCCTGTCGGTCCAGAAACCAAGACTCTCTCACTGCAGGGAGTGT[TC]CGTCCA
52328	28	TGCAGGAGGAAATCAACCGTTTCCAGG[TC]CCAGGGACATGTACTAGTCTGTGGTGACCTAAATGCCACAACCGGACAAGAA
52335	43	TGCAGGGTTGAAATATGGTTTCTCTCTTTGTTTACTGAGGTG[CA]TATCTTCAGATAATAGCTTCGTTTGCTTTCGCCGAAA
52341	30	TGCAGGAATATACTGTTGCAGAAAAACAT[GT]TTTGGACACTGATGTGTTAGCATCTGAAGCGTTGGACATCATAAGAGTTG
52349	69	TGCAGGTGACAGTGGTCGCATGAGCTGGTTCGATCCATGGCAGCCTGAGCATGCACCCAGCCGAGACA[AG]AAGACAACACT
52355	17	TGCAGGACAGCTGTGC[TG]CCGCTGCCTGCCACGTCTTCCAGAACCATGCGAGAATCATGGCCAATTCATCCAGTGTGTGAA
52361	46	TGCAGGAATGCGCACCAGATTGTAGGCACTCCTCAAGTTCAATTT[CT]GTGAAATACTGCGCCCCGTGCATTTATTCGATGA
52385	30	TGCAGGCGCCTAGCAGTGGGGTGTCTAGG[CT]CTGAGCTCCATACTTAAGTCCCCAGCTTAACCTCCATTCAGACACAAAGC
52406	63	TGCAGGACGTCAAGCCCTCGCTGCAGTACGAGATCGTGCCCCTTTCGGACCCCTTTGGACCC[TG]CCGTTATTGATGCCCAG
52413	57,64	TGCAGGACTTGCTTTGTGGAGTGTGGTGTTAAAAAAGCAGAGCCTCTCTTTATTGC[AG]GACAGA[CT]CTTTCCCCATCTTTAC
52435	55	TGCAGGAGGTCCAGGAGGCACTGTCTGAGCCGGTAAGGGGGGGTGTTTGAGCGG[CT]CAAAGAGGGAGGGGACACCAATGTT
52439	57	TGCAGGAGATCATCAAAGAGATCTCCATCATGCAGCAGTGTAACAGGTGAGGCACC[CT]TCCACTCTACCTCCTCTGCTTGC
52470	40	TGCAGGCGCGACACAAAACGCAGAAATAAAATAAAATAT[CA]ATTCATGCCTTACCTTTGACGAGCTTCTTCTGATGGCACT
52475	17	TGCAGGGAGCAGCTGG[GA]GCTGCCAGCCTATATGGAGCTGTCAGTCTGTAAGAAGCCACCAGAGCTGTCAGCCTGCATGGA
52484	61	TGCAGGATATTGACATTGTGGAGAAAGTCCTCAAAGAAATTGTGAGTATGATCTGCCTTG[CT]ATTGCTTCTCAAGAAACAC
52530	32	TGCAGGTTTTTGTGGGTATGTCTTAAAAAAA[TC]CATTATGCCTGCTTTAAAAGCCATGTGTCAGAATCCTTGTCAGTTGAC
52542	39	TGCAGGATACAGATAGCAAGTACAAGCACACAGAACAT[CA]CACAGTGTCAGTCTACACAAACAACAGTTACAGTCACATAC
52565	7	TGCAGG[AG]TTTGTATTGATGTGCACCTACTGTGCTTGAGTGTGTGTGTCTCTTCATGCACACATCTCTATGTGTTCTCGTA
52566	55,67	TGCAGGGGGACCTGTACGAAAAAGTCAGAAAATGTATGCACTCACTACTGTAAG[AT]TGCTCTGGATA[TA]TAATGTCTGCCCA
52577	30	TGCAGGCTGACTTCAGTCGTCAGTTGAAC[AT]GTGTTTCCTCCGACACATTGGTGCAGCCGGGTTAAGCGGGAGGCTGTTAA
52643	38,47	TGCAGGAGGGACTGGTGCACCTCACAAAATAGATGGC[AG]TCATGAGG[TA]AGGAAAATGTGGATATATTGAAGAAACATCAAG
52649	60	TGCAGGAGCTGATGGAGAGAGACTGGAGCTACTACAACTGTGGGAAGATTGTACTGAAG[GA]AGGACAACAAAACGATTGGC
52705	57	TGCAGGGAGGTTTAAAACGTAGCAAGGGGCTGCAGATCACACCACTGGAGGAGGAA[CT]CTGTCAAGGTAAAACAGCTTCTT
52784	19	TGCAGGCTATGAAGTGTT[AG]CCCTTTTTTTCTGGGAATACAAACAATCCCTAGTCCCTACTACACCCTTACATGTCGCCTC
52785	51,52	TGCAGGCTATGATACCTCATGCTAAGTACTAAAACACAAGCCCTGGCAAC[AT][CA]GGCCACTGAACAGGTAGATAATTAAATT
52788	56	TGCAGGTAACGACCCCTTTTAAAAGGGAAATCTGTGATTCAAACAATAACAAAGT[GT]TACTCCCCGCCACTTAATTGGTAA
52797	7	TGCAGG[GT]TACAGGATATGACTACAAGCACAGAGCTCAACAAACGCCTTTTAAAAACTAAAACTGGAACCAAGACACCAAT
52831	9	TGCAGGGG[TG]TGGAGACAATAACGAGGACAGGTGAAACAGATCAGGATGTGACAGGTTCTGAATATAAATGGAAACACCTC
52834	37	TGCAGGTCTATGTCTCATGGCTGGGTGCTATGAGGA[CT]TGTATACGTCCCAAATGGCACCCTATTCCCTGTATAGTGCACA
52850	19	TGCAGGGAACTACTCCCT[TG]GAAATCGCCTACAGTATCTTTCACTACAATATGTATAGGTATATGGAAATGTCTATAAGTC
52865	69,70	TGCAGGAAGGGTACCACATGAGGGAGGAGGATGTCTTCCCTGTAACGCACAGCTTTGAGATTGCCTGC[GA][CA]ATGACAACAA
52905	55,61	TGCAGGCAGTCACTGAGTCCGAGGCGCTAAAAGAGCTCATTAAACTTAACCCCC[AC]AAAAA[CA]CATCTGGGTCAAATAGTTT
52961	58	TGCAGGGTTGAAATATGCTACTCTCTCATTGTTGACAGTTGTGCTATCATCAGATAA[TC]AGCATCTTATGCTTTTGCCGAA
52973	14	TGCAGGAAGCCAC[GA]GCCCTGTCGCCAGAAGAGAAGAAGCCATTGCCAGGATCGATGAAGCTTCCTGGTCCAGCAGTCAAC
52978	60	TGCAGGAGGCCTTTGGCCTTTTGGTAGGCCATCATTGTAAATAAGAATTTGTTCTTAAC[TG]GACTTGCCTAAGTTAAATAA
52992	43	TGCAGGAATATGCAGTGAACTGCCACGTGATAACCTGGGAGC[GA]GATCTTGAGCCACTTTGACATCTTTGTGTTTGGGAAT
53008	15	TGCAGGCCCAAGGC[TC]GAGCACACTGCATTATTAAGGCCTCCTTCGGTTCCACTTTCACACAGCTACTCACAAAATGTAAT
53029	54	TGCAGGCTACTAGAAAAGCACAGCAGGTCCTGCCTGAGGCCCTTCATTGAGGA[AG]AAAATGTATTTCAGGGCCCACACACC
53030	23	TGCAGGGGGAAACGTTGTAGCG[GT]GGCAGGTGAAAAAGAGGGAGGACCATCGGGGATAGTCACATTAGAAGGAGAAATGTT
53034	53	TGCAGGCGTGAGTAACTGTCCACACACAGACGGCCATTTTTGGTTCAGCCTG[GA]TTCCATCACTGAGTGGAGTGTCACTCC
53037	26	TGCAGGTGAGCTGGGAACTGTTATG[GT]GAAAACCACTGTGCACACCTTGTAGTACAATCGTAGTTTCACACTATATGGCCG
53062	42	TGCAGGGAGAAACTTTGTAGCGGGGCAAGGGAAAAAGAGGG[AG]GGAGCATTGGGTCTAGTCACATTAGAAGGGGTGGGAAA
53077	73	TGCAGGATCATCTGAGACCAGCCACCTGGACAGCTGATGAAATTAAAGAATTTCTGCACAAACTGCCAGAAA[CT]CGTCTCA
53079	18	TGCAGGAGAGAAATCAT[GC]CCAAGGCCTATATGGGACGCTGGGCTGAAGGGAGTTGTAGTTTTTCATTAAAAAAAGAAATC
53102	26	TGCAGGGCAGACACCTTTCCCCCTG[TC]ATTCAATACTCTAGAGGTCTCTGCCCTCACTAGTGGACTATCTTTATTGATTAC
53120	27	TGCAGGGTCAGAGGGGCAGGCGTTTG[CT]TTCATTAACACCTACAACCATCCACTAACATCCTCCAAATAACCCCATGCACA
53121	66	TGCAGGCCACCATTACTTCCCTCTAAGACTTCGCACCATCCTCTAAATACCCGGGTGCCCATTCC[CT]TCATTCCCTTGCTT
53127	31	TGCAGGTGAAATAGCAGAGCAGTGCCAGGA[CT]GGCCACCAGGAGAATACCAGAGAAAAAGAGGGTCACTGCCATCGAGAGT
53137	14,30	TGCAGGCTGACCT[CT]GGTTGTCAGGTAAAC[GA]GCGTTTTGTCCGACAGCTGGTAGGCTGGTGTTAAGAAGCGCGGTTTGGCG
53146	59	TGCAGGATTGAAAGTCCCCAAGAACACAGTGGCCTCCATCATTCTTAAATGGAAGAAG[AC]CTCTTCCTAGAGCTGGCCACC
53155	32	TGCAGGAAGCTTTGACTCGGACAGTAGCCTA[AC]AGAGTAATATGAGAAGTGTGTAATTGCTGAACTTGTGTAGATATTCTA
53185	70	TGCAGGCCTTCCTGGAGGACTACTTCACGGCCACGGAGCCGCAGTACCAGCCAGGGGACAACCTCTAAA[CT]GCTGGGCTCT
53188	23	TGCAGGAGGGGGGCAGCACCTG[CT]CTCTCACTCCCTCTTTCCCTCCTTCACCACTGACATATTCCCTGTCAACAGGACAAG
53198	11,61	TGCAGGACCT[TG]AGGGAACAGATCCTGAGAGTGAAGGACACCGAAGATGTGAGTAGCTACC[TA]TGGATTATAACTAGACCAC
53223	66	TGCAGGGAGCACGTTGTGCGTCGTTTATTACTTTTGTGTGGTGATAGCGGTCAGAGCAGCTGTCT[GA]GGGGGCACATCCGT
53237	28,52	TGCAGGCCACTTACAGAGAAGCGATTA[GA]ACACACACAGAGCAATCAGCAAT[GA]AATACAGGCGCATGCCAATCTCACAGGG
53264	40	TGCAGGACATGAAGGTCTTTGTTTGTCAGACGAATCACT[GT]GGTCGAAACTACAGAACAGTACATTTGTGTGTTGGCGTCA
53277	13	TGCAGGCTCATC[CT]TGACATGACCCTCCAGCATGACAATTCCACCAGTCATACTGCTCGTTCGGTGCGTAATTTCCTGCAA
53285	22	TGCAGGGGACCAGCTACCACC[GA]TCCTGAGGAGAGACACATGAAACGTTGTAACCTATAACACACCTCGTTTATCTTCCTC
53311	69	TGCAGGCTTTCTCTGATCGGAGGATTTCAGTTTTTTATGTACCTCCTGCACTGAGAATGGCAAAAAGC[TA]AAAAGTTTGAC
53331	10,52	TGCAGGACC[AG]CAATCAGTGGATAAGCCAACGACATCCTGCCAATGCTGCTG[CT]ATGGACAGGGTGAAGGAAAACAACATGA
53333	48	TGCAGGTTGTGATACTAAGCACTTACTTCAATGACATTCGCTTCCCT[CT]AACACGTTAAATAGACAAGCAAAGACTAAAGG
53348	24	TGCAGGCTCTAGTTTTGTCTTAT[CA]TTGTTTACTGTCCAGCCATGTTGTCAAGTGCTTCTAAGAAAGACAAATTCAAGCTG
53385	55	TGCAGGCTGTTGGAGGACAGGTCCAGGTGGCGGAGGCTGGAGGCATTGTGGAAG[AG]CCCCATGGCCTATGGTGGAGAGCTG
53399	29	TGCAGGCCACTGGGGTGAAGAGCAAACC[GA]AAACAACACATTGACTCACTGTCCATACTTAACCACAGTTAACAGGAGAAA
53410	47	TGCAGGAAATCAAGTCTCCCAGCAAGCTTTGTGTTTTGATGTGCTG[TG]GTTGTGATGCTGAGTCAATCACACAAATAGGCT
53429	28	TGCAGGGACAGAGGAACATCTTGTTAA[TC]AGGATCTCTGTTTTCTAAGATTGAAAATGGATTCTGAGGTATCATAGGGCAA
53497	36	TGCAGGGGACCAATGTTTCCATGGTCAGAACAAAC[GA]AATAAAACAACCCATTTCCGAGGAGTGCGCACGCGTGCGTACAC
53518	16	TGCAGGATCACCAAG[CA]TCTGCTCCTCTACAGCGCTCCACACTCCACTACGCATCCTAATGTTAATCCCAAACATGCACAA
53522	11	TGCAGGTTTT[TA]GTTTTTTCCTTTCAAATAAGACCTAGACAACCATGTGTGGGGAGTTCCTTATTATTAGTGACCTTCATT
53529	56	TGCAGGAGAGTGAGAAGAGGAGGAGGGGAGAGAACTCTACCTGTGTCACTCAGAC[TC]GCATGGGCGTCACCCCACCGCCAA
53534	33	TGCAGGCAGTCAGAGTCCGAGGTGCTAGAGGA[GA]CTCCTGAAACTTGACACCAAAAAAACATCTGGGTCAGATGTTCTGCC
53548	14	TGCAGGTGCCCAG[TC]CCGCCACACGGAGTCGCTGGGTTCAAACCCTAGGCTGTAGTGACACCGCAACACTGCGATGCAGTG
53594	64	TGCAGGCACCAGGTTCACAGGTGTGACTGATGTGAATGTGGGGGAGCTGCAGGCTGGGATTGT[GA]GTGAGCCTGTAGAAAC
53623	51	TGCAGGAGAATTCTCAGCAACAAAAGAGTGATTAAATAAATGGTATACAT[CA]TGTACCCTCAGCCGCCCCAATGGCCACCC
53624	44	TGCAGGTGATGATCACATGATGAAAGACCATGATCCCAAGGAC[TC]TAACGACTTAATGCCTCTCACTGTTATATCCCCATA
53638	46,80	TGCAGGGGAGGACAGTGCCTGTCCTGGCCAAGGTGGAGGACATCC[AG]CTGTGTCACCGGCCTCCTCAAGAACTTCCTGAG[AG]
53655	42	TGCAGGGAATTGCAGCGTTGGTGAAGGTTTCAGAGGGGGAT[TC]TGAGAAAAGCCATAACCTTTCTTCAAAGTGCTGCACGG
53656	42	TGCAGGACCGGGTGAGAGGAACATATTATTATTGGTTTTAT[GT]ATTTATTTCACCTTTATTTAGCCAGGTAGGCTAGTTGA
53663	28	TGCAGGCTGCAATGTTTTTATTTGTTG[GT]CTTTATAGGCTATTTTTTACATAGTTGGCAATGGCAATAGAAGTTACTTTTT
53695	28,35	TGCAGGATCTGAATCTGGAGGCCCAGG[CG]GCTGGA[CT]GCAGAGGGCCTGTGCAGACTGTTGCCTGTACTCCCTCTCTTCAGC
53703	50	TGCAGGAGGACACAAACACACATAGTGTTAAGAGTACATTATCGCCTCA[CT]GAGTGGTGCAGTGGTCTAAGGCTGTGCCAC
53704	60	TGCAGGTAAAGCTGACAGACCGCGGACTGATGCTGTCACAGACCATTAGCTAGGTGGAC[CA]CTATGCAGGACACACATTCA
53705	68	TGCAGGTGCCTGGCCCGCCACAAGGAGTCGCTAACCCGGACGATGCTCGGCCAATTGTGCGCCACCT[TA]ATGGGACTCCCC
53708	11	TGCAGGATGC[GA]AAGTTCTTTGTTTGTCAGAGGAATCATTGGGTCGAAACCACAGAACAGTACAAAACAAGAGAACACACA
53724	19	TGCAGGGAGCAGCTGGAG[CT]TGCCAGCCTGCATGGAGAAGCCAGCCTGCATGGAGAAGCCAGCCTGCATGGAGCAGCCAGA
53746	56	TGCAGGCTACTGGAGCAGAGGCTAATCAAGGACGCAATCCAAACGGCTGCTCAGA[AT]GTTCATCCATTCAAACTCATTGTA
53750	45	TGCAGGAGGAACCGCCCCCTGCACTGCAGAGGAGGGGCCGTGAC[AG]GTAGAAAGACAGAGAGCTGTGGAATGTGTTGGAAT
53755	51,65	TGCAGGGTAAAATATCAGTCTGTGCCTGTTGCTGCTGATATAATTAAATT[GT]AATGGACTAATAA[GA]AATAACAAAAGCATA
53770	8,79	TGCAGGG[GT]GATATGAATCAAACATGGTGGATCCCAACAACACTGTGAGGCTGCAGGGTGATATGAATCAAACATGGTG[AG]A
53795	72	TGCAGGATTGAATGTCCCCAAGAACACACTGGCCTCCATTATCCTTGGAGGATTAAGTTAGAAATAGGTGT[TG]AATTAAAC
53809	35	TGCAGGCCCAGGAATTGATCAAAGCTGGTGAGAC[AG]TTCAATGACGTCATCTTCACAGACGAATCAACCATGGCCCTTAAG
53814	36	TGCAGGTCTCTGATCTCCTCCCTATGGGCTGCCTC[TA]TCGCTGTAGGTGATCAGGCCTACCACTTCCTATGACATCGGCTG
53820	41	TGCAGGGTTCTAACTCCGCCCCCTTTCACAGTTCTATCTT[GC]TCGGAAAATGTTATAGTTAGGGATGGACATTTCAGGGTT
53822	24	TGCAGGCTAAAGTGTTCCCAAAC[GT]TTCAAATCTGCCAGGTTGACCCCTCGCTCCCTCAGAGCTCCAGTATACCCGATCGG
53846	41	TGCAGGAGGTGCTTACTGTTCCCTACCTGAACAGAAGTCA[GA]GGTGAGCATTGGTAAAGGTCAGGAAAGCCATAAGGAAGA
53864	35	TGCAGGTCATATGTACATATTATCCTTATGCCTT[TA]TTAAAATGATAATACAACATTTATCACAAACTGTGAACAGTACAT
53922	71	TGCAGGAGCGAGTCACTGATGTTCGCAGAGAATGACAGGGTGTTGTCCAGGGTCACTCATAGGTTCTTTG[CT]ACTCTGTGA
53923	65	TGCAGGTGTGATGTTCGGATGTACCAATCCTGTGCAGGTGTTACACGTGGTCTGCCACGATCAG[CG]TGTTCGTCCTGTCTT
53925	33	TGCAGGAGGGACTGGTGCGCTTCACAAAATAG[TA]TGGCATCATGAGGCGGGAAAATGATGTGGATATGTTGAGGCAACATC
53943	24	TGCAGGTTCATCCTGACATGACC[CA]TTCAGCATGACAATGCCACCAGCCATACTGCTCGTTCTGTGCGTGATTTCCTGGCC
53996	50	TGCAGGGTTGGTCCTGCAAAGCCAAAGCCCCCTAAAGGGAGAGCATAAT[AG]TACAAGGAAATTCTCAATGCCGCTAATGAG
53998	68	TGCAGGAGGGACTGATGCACTTCACAAAATAGATGGCTTCATGAGGCAGGAAAATTATGTGGATATA[TC]TGAAGCAACATA
54036	29	TGCAGGCTGACGAGGTCATCAGTTGAAC[GA]GTGTTTCCTCCGACACATTGGTGCAGCTGGCTTCCGGGTTAAGCGGGTGGG
54048	8	TGCAGGA[AG]GGGTACCATATGGATGTCTTCCCTGTAATGCACAGCGTTGATATTGCCTCCAATGAGAACAAGCTCAGTCCA
54054	57	TGCAGGGACAGGGTGCTGGAATTAAAAATACAAATATAAGACAAAACACAAATCAC[GA]ACAAGAGATACTGGTAGGGGTGT
54056	22	TGCAGGGAATGGATGTCAGGT[CA]AGAGCTTTTGAAGGGGAGAGGTGATGATCAGGACAGGTGTGCAGATTACTGATGGGAT
54059	15	TGCAGGCCATCACG[TC]TGCAGCACCAGGTAGCGGAAAAGAGAGAGAGAGTGTCGTAAACCTCTCCTATCTCCTCCTGTGTA
54080	17	TGCAGGGGGAGGAGGC[GA]TGGAAAACCCTGGAAGTCTTTGCACAACAAACAGGACTAACATCTCTTAGGCTGCCGGAGAGA
54148	67	TGCAGGTGGTTGGCTGGAGGCTAACAGAGGAGACTGGGCTGCCATCTTGGATTCCCAGACCCAGAC[TC]GGTGCACCCAAGG
54158	12	TGCAGGCCCGC[CA]ACGAGGTGTGCCAAGTAAAGCCCCCTGGCCAAACCCTCCCCTTACCCTGACGATGCTGGGCCAACTGT
54163	26	TGCAGGTCCTGATCTTTTGGATCCC[TC]GCTTTTTAAATCTGGTAGCTGATTTCATAGCTGAACCATTTACATCTCTGTTCA
54167	51	TGCAGGTGTTATTTACAGTGGTTGCACAACTAAACATTTTGAAATTATGC[TC]GCAGGACTTAGAGGTCATTTGTGGTTTAG
54172	39,55	TGCAGGTGCCAGGCCTGCCAGAAGGAGGCGCTAGAGCG[CT]GATGAGCCAAGTTAA[AC]CCCCCCCGGCCAAACCCTCCCCTAA
54177	43	TGCAGGAGGAAGACTCTGGATTGAAGGGAAAAGATAAATGAC[TG]GTGTATGTGATGGACTGGCTGTGTGTGTGTGCTGCAT
54206	21,56	TGCAGGAGGAACCGCCCCTG[GC]ACTGCAGAAGAGGAGCCGTGACAGTATGTAAACT[TC]CTGACCCACTGGGAATGTGATGAA
54220	54	TGCAGGTTATGCCCACAGAAATAGAATAACCATAACAGAGAATCGCATTCAAG[TC]CAATGTACTGTAATTCTATCTCTATG
54236	62	TGCAGGGAGGCCTATTGTCGTCACAGTCTTTATGTTGGTGACACAGCTGACATTGAGAAGT[AG]CATCAAGGTCCTGTTCAA
54257	21	TGCAGGAGCTCTTAAAAAAC[GA]GATACGAGCTGAACCATGCCCAGACAGGTCTGTTCTGCTATGGTCAAACAACACCTGTG
54259	38	TGCAGGTACCCGGCCCGCCACAAGGAGACGATATAGC[GA]CGATAAGCCAAGTGAAGCCCTTTCCTGCCAAACCCTCCCCTA
54272	16	TGCAGGCGCCCGGCC[CT]GCCACAAGAAGTTGCTAGAGCGCGATGAGCCAAGTAAAGCCCCCTCGGCCAAACCCTCCCCTAA
54304	63	TGCAGGAAGAGTACCACTTGAGGGAGGAGGATGTCTTCCCTGTAAAGCACAGCGTTGAGATT[GA]CCTGCAATGGCAACGAG
54345	47	TGCAGGAAATTAACTTTAAAACTAAAATGTTTCTCTCCACCGTCAA[GT]AGGGAGGCCACTAAAATGTTTTGCTGAAAAGGC
54347	7,8	TGCAGG[CT][AG]CCTGGCCCGCCACAAGGAGTCGCTAGAGCACGATGAGCCATGTAGCCAAACCCTCCCCTAACCCGCACGACG
54370	20	TGCAGGAGCATGTAATCAT[CT]GTCACCTATCGCAACAGATACTATAGGTCTAACTAACAGACAGATCTACTCCAAGCCAAT
54393	16	TGCAGGCGTCCGGCC[CT]GCCACAAAGAGTCGATAGTGCGCGATGAGCCAAGTAAAGCACCCCCCGGCCAAATCCTTCCGTA
54401	25	TGCAGGCCAGACACACATGGACAA[TA]ACCACATCAGAAGTGATGGCTAGTTCATGCAGAAGTCAGATACTACTTGACATGC
54416	74	TGCAGGCAGCAGGCTTGCAATACTGTAACATACAACGTCTTTGGGTTAATATGCTTTATCTCCACCAAAAGGC[CT]TGCCAT
54417	49	TGCAGGTGATATTAGGGGGAGGACAGGGTGGGACAAAGTGGGAAATGG[GA]GTTTCTAAGGATTCAAGACGGTGGGACTGGC
54434	11	TGCAGGCCGC[CT]ACAGCACACTGTGACCATTGACTGCCAGGACACAAAGCTGTGTGTGTTTGCCTGTTAACAACACCTCTA
54440	54,67	TGCAGGATGCTATCAAGATCCAGGCTGTATCACATCCGGGATGTGATGGGGAG[CT]CCCATAGGGCGG[CG]GCAGAATTGGCCC
54441	19	TGCAGGACTGGCTGCCTC[CT]TCTTTACACAGGTCAATAAGGATGCTGTCCTGCTCCGGGCCTCTGCCCTTGTTTTTGAACC
54443	45	TGCAGGACAGAAAGGAAGGTCCCGGGGTCCAGGGGCTTGTTGAA[AT]CCAAGGACCAGGAGCCTGGGGATCTTCTTGAATTC
54452	54	TGCAGGCAGTCAATGACTCCAAGATGCTTGAGGAGCTCCTGAAACTTGACCCC[AC]AAAAAACATATGGGTCAGATGGTTTA
54461	30,77	TGCAGGTACATTTCAACCAATGGAAGTTG[CA]GGCCGACAGGTTTCTGAGTGGATAGCAAAGATACAGTAGCTTCATT[AG]CAA
54468	44	TGCAGGTGTCACGCCTTGGTCTTAGTATTTTGTGTTTTCTTTA[AG]TTATTTGTTCAGGCCAGGGTGTGACATGGGTTTGTG
54476	22,70	TGCAGGACAGGTACAGGATGG[CG]AGCAACAACTGCCCAAGCTACACCAGGAACACACAATCCCTTAATCA[GA]TGCTCAGACT
54486	73	TGCAGGTTAAGGCACCAGGCGCACAAGGAGCTGTATGCATACAAACAAGTAAGAGGCCCGTCGTCGACGCAC[GC]CGTGCAC
54498	25,30	TGCAGGTGCAAGCCTGGCTTTACT[GT]GGGA[AC]GGATGCCACTGTACAGGTACTGACCCTTGACCCTTAGATGGAGTTTTGTC
54504	35	TGCAGGACCGAGTCACTGCTTTGATGTTTGCAGA[GA]AATGACAGGATGTTCTCCAAGGTCACGTCAAGGTTCTTTGCACTC
54510	64	TGCAGGCAGGCCCCTGGGAACAGCCAGTCCCCTGTGTCGTGAACACAAGTAATGAGAAACCAG[CT]GAGAAAGCCCAGAAAC
54516	65	TGCAGGCTCATCCTGAGATGACCCTCCAGCATGACAAGAGCCATACTGCTCTTTCTGTGCGTGA[TC]TTCCTGCAAGACATT
54539	12,13	TGCAGGCTGAC[CT][GT]TGGTCATCTGTTGAATGGTGTTTCCTCTGACACATTAGTGCAGCTGGCTTCTGGGTTAAGCAAGCGG
54544	11	TGCAGGTAGG[GA]TACCACATGAGCGAGGAGAATGTCTTCCCTGTAACGCACAGCTTTGAGATTGTCAGTCCGATGATGCTG
54579	10,58	TGCAGGAAG[AG]GTACCAAATGAGAGAGGAGGATGCCTGCAATGACAACAAGCTTAGTC[CT]GATGATGCTGTGACACACCGTC
54580	23	TGCAGGGCTTTCACTAACATCG[TA]CTGTCCATGGAAGTGGGTCTCACACACGATAAATGACCAGACAGGTTGATGCCCGCC
54585	68	TGCAGGCTTCCAGCGTCACTGGCTCATCCTTCTACGTGTCCTGGATGACTGGCCAATCCCAGAGCGG[GT]TTTAGCTTTCTG
54589	36	TGCAGGGACGGGGGCTGGGATTCAAAATAAAAATA[CA]ATTTAAAAGAAATAGGACAACACACACATCACGACAAGAGAGAC
54626	24,32	TGCAGGGCTGTTTTTGATTATTT[TG]ATTTTTT[AT]AAGCCAGCCACATCAATTCCTAGCCCCACACGATAGTAGACATCAGGA
54630	23,52	TGCAGGCTCATCCTGACATCCC[AG]GCATGACAATACCACCAGCCATACTGCT[CT]GTTCTGTGTGTGATTTCCTGCAAGACAG
54652	48	TGCAGGTCCAGTCACAGAGGCCTCAGACACTCCATTTGGATGGAGAG[GA]GAAACTTTGCCTGTATGCTGTGTGCTTTGGCC
54658	50	TGCAGGGACACAACTGTTACTTGATGGTGACATTATACAGGCTAAGTGA[TC]ACCAAGGGCTATCTGGCTTGGGCAACTCAC
54676	47,48	TGCAGGGAGAAACTTTATAGCAGGGCAGGAGAAAAAGAGGGAGGAG[CA][AG]TCAGGACTAGAAGCGTTAGAAGGGGTGGGAGA
54691	34	TGCAGGGAGAGGGCCAGTTAGAGGTTTTAAAAC[CA]TGTGTGATCACATCTGTCCGTACCGCATCAGGAAGGTCTGAGTTGT
54703	14	TGCAGGAGGACGA[CT]GATGAGGAGTTCAGTGGAATGGGAGTTACAGCCAGACCTACAACCAGCAACAGCCTTACACCACCT
54711	15	TGCAGGCCCCCTGG[AG]AACACACAGCGCACGTAGCAGGAGAAATGCCAATCAATACATTGAATTAGTCTGCCCCATGAATG
54712	13	TGCAGGCTTGCC[AG]CCATTTACAGTTATTTTAACAGTAACATTCCATCTGATGGCATACCATTGGAGAGGCGTGTGAGATA
54713	30	TGCAGGCTGACTTCGGTCGCCAGCTGTAC[TC]GTGTTTCCTCCGACACATTGGTGCAGCTGGCTTCCGGGTTAAGTGAGAAG
54714	41	TGCAGGCCATGCCGTGAAAGATACTGAAAGATACTGTGCA[GA]TAATTACTAACATGAACTTTGCAGGTGATTTGGCCCACA
54717	19	TGCAGGACATCACTCTGG[AG]CCACATGCAGCTGTATCCCAACCACACAAAGGAGGAGTGCCACTCCTACGAAGCGTACCAG
54734	44	TGCAGGCCCAGGCATGGATCAAAGCTGGCGAGACATTCAATGA[TC]GGCATCTTCACAGACGAATCAACCGTGGCCCTTGAG
54753	72	TGCAGGCGCCCGGCCCACCACAAAGAGTCGCTAGAGCTCAGCGGTACAAGAAAATCAAGAAAATGTCACTT[TA]CATAGCAC
54786	58	TGCAGGCCAACACGAAGCTTGAATTAAAAATAGTGATACTAGCAAGAGGAGTGTGTG[GA]GTTTGTCTTTTCTTTGAAGTTA
54789	21	TGCAGGTTGACGAGTAGATG[AC]CCAATTCACCAAACCTCATTCTCACAAATGTATCCCTCTATTTACAAAATGTTTAATTT
54792	53,54	TGCAGGGAGAAACTTTGTAGCGGGGCAGGGGTAAAAGAGGGAGGAGCATCAG[GA][GC]ATAGTCTCATTCGACGGGGTGGTTGA
54802	73	TGCAGGATCCTGTAGGAATCATGACGGTAGTCCTTCAGGAATACAATCCTGCAAGATTTCTGTAGGACTTTT[TC]TGTAAGG
54805	14	TGCAGGCACCCGG[CT]CCGCCACTAGGAGTTGCTAGACCGTGTAAAGCCAAGTAAAGCCCCAGTGGCCAAACCCTCCCCTAA
54818	73	TGCAGGTCCTGATCTTTTGGATCCCTACTTTTTAAATCTGGCAGCTGATTTCATAGCTGAACCACTTTACAT[CA]TCTGTTC
[truncated: 3,393 more rows]
