# Supplementary material for: Patterns of genomic variation in Coho salmon following reintroduction to the interior Columbia River
Source: Ecol Evol. 2017 Oct 30;7(23):10350–60. doi: 10.1002/ece3.3492 (PMC5723619; doi:10.1002/ece3.3492)
Supplement: Supplementary file 2 [file ECE3-7-10350-s002.zip]

Archive with 3 entries (3 files):
- CohoRAD_BroodlineA_GPOP.txt
- CohoRAD_BroodlineB_GPOP.txt
- CohoRAD_BroodlineC_GPOP.txt
