# Supplementary material for: Patterns of genomic variation in Coho salmon following reintroduction to the interior Columbia River
Source: Ecol Evol. 2017 Oct 30;7(23):10350–60. doi: 10.1002/ece3.3492 (PMC5723619; doi:10.1002/ece3.3492)
Supplement: Supplementary file 2 [file ECE3-7-10350-s002.zip › CohoRAD_BroodlineC_GPOP.txt]

CohoRAD_GPOP
Coho_14-21
Coho_25-51
Coho_174-30
Coho_335-57
Coho_345-59
Coho_357-43
Coho_361-33
Coho_391-57
Coho_393-74
Coho_539-55
Coho_541-43
Coho_606-68
Coho_620-27
Coho_625-43
Coho_654-11
Coho_668-7
Coho_674-26
Coho_808-27
Coho_859-8
Coho_959-9
Coho_1003-50
Coho_1053-63
Coho_1079-47
Coho_1095-67
Coho_1100-50
Coho_1223-43
Coho_1267-72
Coho_1364-41
Coho_1373-18
Coho_1396-23
Coho_1436-14
Coho_1560-62
Coho_1579-69
Coho_1601-32
Coho_1635-67
Coho_1661-28
Coho_1712-16
Coho_1790-71
Coho_1824-70
Coho_1845-43
Coho_1952-68
Coho_2065-74
Coho_2087-46
Coho_2137-47
Coho_2143-24
Coho_2167-19
Coho_2189-56
Coho_2258-54
Coho_2266-35
Coho_2330-18
Coho_2396-19
Coho_2416-36
Coho_2430-13
Coho_2439-32
Coho_2461-40
Coho_2478-20
Coho_2554-27
Coho_2778-26
Coho_2789-61
Coho_2796-62
Coho_2805-12
Coho_2834-11
Coho_2922-30
Coho_2959-56
Coho_3008-10
Coho_3010-28
Coho_3062-22
Coho_3068-42
Coho_3078-10
Coho_3126-54
Coho_3129-28
Coho_3156-7
Coho_3199-28
Coho_3238-15
Coho_3380-15
Coho_3452-16
Coho_3612-31
Coho_3651-73
Coho_3702-58
Coho_3718-12
Coho_3740-74
Coho_3799-60
Coho_3893-35
Coho_3899-12
Coho_3919-74
Coho_3934-36
Coho_3948-32
Coho_3996-41
Coho_4014-52
Coho_4039-18
Coho_4048-72
Coho_4085-48
Coho_4289-18
Coho_4317-26
Coho_4420-59
Coho_4463-16
Coho_4522-65
Coho_4692-21
Coho_4695-38
Coho_4713-62
Coho_4866-60
Coho_4880-43
Coho_4902-19
Coho_4925-8
Coho_4948-39
Coho_4969-68
Coho_5015-48
Coho_5048-69
Coho_5090-30
Coho_5101-54
Coho_5156-45
Coho_5163-42
Coho_5165-49
Coho_5199-29
Coho_5284-49
Coho_5285-47
Coho_5369-38
Coho_5401-30
Coho_5439-11
Coho_5453-70
Coho_5456-73
Coho_5575-17
Coho_5580-23
Coho_5596-49
Coho_5614-59
Coho_5629-70
Coho_5636-11
Coho_5690-20
Coho_5691-73
Coho_5832-53
Coho_5907-46
Coho_5929-62
Coho_5968-32
Coho_5971-24
Coho_6136-39
Coho_6217-24
Coho_6358-52
Coho_6412-32
Coho_6419-35
Coho_6420-67
Coho_6461-70
Coho_6529-30
Coho_6578-72
Coho_6704-37
Coho_6739-23
Coho_6743-36
Coho_6885-29
Coho_6910-9
Coho_6918-42
Coho_6956-17
Coho_7003-65
Coho_7030-61
Coho_7092-39
Coho_7097-34
Coho_7171-52
Coho_7246-21
Coho_7309-20
Coho_7361-8
Coho_7367-9
Coho_7421-46
Coho_7424-64
Coho_7472-22
Coho_7567-42
Coho_7618-24
Coho_7629-24
Coho_7657-37
Coho_7659-10
Coho_7841-36
Coho_7861-57
Coho_7862-28
Coho_7871-27
Coho_7875-49
Coho_7903-33
Coho_7920-62
Coho_8066-21
Coho_8074-38
Coho_8079-63
Coho_8117-50
Coho_8170-45
Coho_8171-69
Coho_8239-50
Coho_8252-32
Coho_8276-44
Coho_8356-62
Coho_8396-60
Coho_8538-49
Coho_8574-21
Coho_8663-7
Coho_8686-12
Coho_8692-36
Coho_8763-51
Coho_8801-71
Coho_8833-73
Coho_8871-13
Coho_8913-41
Coho_8938-19
Coho_9025-8
Coho_9035-10
Coho_9036-68
Coho_9071-12
Coho_9076-41
Coho_9088-14
Coho_9185-47
Coho_9309-31
Coho_9321-41
Coho_9325-19
Coho_9329-18
Coho_9354-43
Coho_9400-61
Coho_9406-49
Coho_9503-26
Coho_9617-54
Coho_9738-8
Coho_9783-49
Coho_9804-70
Coho_9863-15
Coho_9865-30
Coho_9868-16
Coho_9874-35
Coho_9926-39
Coho_9927-35
Coho_9960-61
Coho_10085-12
Coho_10095-33
Coho_10114-61
Coho_10130-36
Coho_10253-50
Coho_10266-9
Coho_10281-44
Coho_10306-21
Coho_10331-47
Coho_10419-56
Coho_10478-60
Coho_10516-64
Coho_10525-15
Coho_10563-46
Coho_10605-39
Coho_10634-59
Coho_10691-11
Coho_10787-33
Coho_10896-26
Coho_10931-41
Coho_10978-36
Coho_11051-9
Coho_11077-36
Coho_11155-59
Coho_11220-53
Coho_11262-35
Coho_11347-57
Coho_11449-8
Coho_11492-33
Coho_11572-58
Coho_11610-61
Coho_11618-71
Coho_11716-60
Coho_11717-63
Coho_11811-7
Coho_11844-57
Coho_11856-67
Coho_11878-74
Coho_12043-74
Coho_12116-8
Coho_12124-45
Coho_12169-38
Coho_12174-50
Coho_12187-23
Coho_12200-63
Coho_12207-37
Coho_12263-15
Coho_12270-11
Coho_12297-66
Coho_12354-24
Coho_12376-28
Coho_12407-18
Coho_12498-28
Coho_12507-15
Coho_12551-36
Coho_12555-62
Coho_12663-45
Coho_12751-20
Coho_12768-19
Coho_12860-34
Coho_12902-43
Coho_13005-44
Coho_13007-48
Coho_13015-68
Coho_13077-14
Coho_13156-28
Coho_13231-39
Coho_13253-71
Coho_13389-17
Coho_13406-36
Coho_13483-35
Coho_13508-27
Coho_13523-60
Coho_13589-10
Coho_13600-14
Coho_13616-56
Coho_13646-58
Coho_13653-30
Coho_13735-51
Coho_13783-14
Coho_13821-38
Coho_13910-63
Coho_13921-40
Coho_14006-72
Coho_14022-11
Coho_14037-50
Coho_14057-70
Coho_14065-25
Coho_14076-33
Coho_14244-23
Coho_14289-14
Coho_14378-62
Coho_14414-19
Coho_14465-28
Coho_14503-40
Coho_14549-57
Coho_14600-44
Coho_14602-61
Coho_14633-17
Coho_14698-56
Coho_14705-44
Coho_14732-43
Coho_14767-74
Coho_14770-24
Coho_14801-70
Coho_14971-48
Coho_15228-35
Coho_15327-36
Coho_15473-33
Coho_15555-63
Coho_15635-11
Coho_15695-8
Coho_15742-40
Coho_15831-46
Coho_15847-54
Coho_15873-14
Coho_15928-18
Coho_15930-15
Coho_15974-28
Coho_16093-23
Coho_16124-46
Coho_16167-62
Coho_16264-60
Coho_16272-39
Coho_16281-45
Coho_16317-30
Coho_16444-32
Coho_16447-41
Coho_16558-33
Coho_16562-32
Coho_16571-15
Coho_16653-12
Coho_16709-37
Coho_16737-66
Coho_16811-22
Coho_16865-52
Coho_16890-23
Coho_16910-54
Coho_16960-14
Coho_16992-39
Coho_17053-57
Coho_17081-66
Coho_17156-25
Coho_17209-15
Coho_17257-68
Coho_17260-27
Coho_17270-38
Coho_17346-9
Coho_17370-15
Coho_17448-49
Coho_17453-24
Coho_17541-50
Coho_17574-73
Coho_17640-37
Coho_17664-27
Coho_17843-62
Coho_17845-26
Coho_17860-56
Coho_17905-41
Coho_17988-7
Coho_18028-39
Coho_18049-20
Coho_18144-52
Coho_18204-27
Coho_18243-15
Coho_18273-62
Coho_18428-73
Coho_18432-23
Coho_18470-20
Coho_18492-35
Coho_18766-39
Coho_18797-11
Coho_18799-16
Coho_18810-74
Coho_18825-14
Coho_18840-19
Coho_18913-29
Coho_19171-57
Coho_19188-21
Coho_19214-42
Coho_19215-13
Coho_19251-65
Coho_19501-21
Coho_19502-21
Coho_19703-8
Coho_19712-43
Coho_19721-23
Coho_19849-9
Coho_19907-27
Coho_19911-18
Coho_19954-52
Coho_19966-42
Coho_19996-18
Coho_20032-64
Coho_20079-61
Coho_20200-36
Coho_20288-65
Coho_20305-72
Coho_20365-71
Coho_20394-71
Coho_20404-66
Coho_20461-57
Coho_20483-33
Coho_20508-69
Coho_20524-31
Coho_20592-7
Coho_20640-42
Coho_20720-43
Coho_20737-64
Coho_20769-47
Coho_20773-40
Coho_20852-19
Coho_20902-9
Coho_20938-31
Coho_20943-8
Coho_21116-73
Coho_21246-58
Coho_21281-59
Coho_21379-43
Coho_21388-30
Coho_21404-62
Coho_21457-45
Coho_21486-22
Coho_21555-66
Coho_21579-73
Coho_21630-64
Coho_21644-23
Coho_21719-47
Coho_21734-42
Coho_21744-38
Coho_21765-65
Coho_21771-12
Coho_21823-25
Coho_21829-10
Coho_21907-33
Coho_21947-23
Coho_22048-17
Coho_22131-18
Coho_22141-14
Coho_22180-39
Coho_22202-10
Coho_22235-49
Coho_22254-24
Coho_22343-41
Coho_22370-33
Coho_22531-14
Coho_22587-51
Coho_22602-66
Coho_22664-57
Coho_22673-37
Coho_22690-14
Coho_22699-15
Coho_22703-9
Coho_22788-63
Coho_22935-39
Coho_22975-14
Coho_23041-31
Coho_23046-66
Coho_23058-43
Coho_23085-53
Coho_23104-7
Coho_23105-50
Coho_23108-39
Coho_23110-28
Coho_23227-42
Coho_23281-72
Coho_23342-22
Coho_23404-59
Coho_23454-41
Coho_23562-9
Coho_23707-38
Coho_23763-9
Coho_23788-32
Coho_23798-42
Coho_23913-28
Coho_24027-57
Coho_24134-70
Coho_24139-57
Coho_24174-18
Coho_24180-60
Coho_24221-7
Coho_24391-27
Coho_24397-65
Coho_24399-48
Coho_24416-58
Coho_24422-31
Coho_24442-51
Coho_24454-9
Coho_24504-43
Coho_24564-58
Coho_24576-35
Coho_24617-51
Coho_24674-24
Coho_24677-71
Coho_24708-73
Coho_24753-11
Coho_24905-17
Coho_24992-67
Coho_25047-20
Coho_25052-13
Coho_25154-66
Coho_25194-17
Coho_25207-68
Coho_25212-35
Coho_25272-47
Coho_25343-12
Coho_25409-40
Coho_25414-7
Coho_25421-45
Coho_25456-46
Coho_25493-59
Coho_25518-37
Coho_25641-33
Coho_25694-28
Coho_25749-58
Coho_25775-60
Coho_25777-55
Coho_25800-49
Coho_25814-9
Coho_25842-70
Coho_25865-41
Coho_25950-24
Coho_25963-24
Coho_26037-10
Coho_26091-27
Coho_26136-14
Coho_26144-12
Coho_26160-7
Coho_26216-30
Coho_26219-36
Coho_26300-66
Coho_26315-60
Coho_26371-59
Coho_26395-73
Coho_26475-73
Coho_26479-66
Coho_26519-43
Coho_26537-20
Coho_26583-20
Coho_26655-68
Coho_26689-66
Coho_26706-11
Coho_26804-8
Coho_26918-51
Coho_26939-55
Coho_26977-41
Coho_26979-57
Coho_27030-19
Coho_27125-67
Coho_27137-67
Coho_27225-19
Coho_27251-11
Coho_27348-46
Coho_27392-16
Coho_27451-36
Coho_27508-16
Coho_27545-63
Coho_27560-24
Coho_27564-45
Coho_27572-68
Coho_27579-54
Coho_27606-19
Coho_27682-45
Coho_27758-54
Coho_27801-45
Coho_27802-16
Coho_27851-16
Coho_27886-50
Coho_28014-67
Coho_28030-34
Coho_28083-71
Coho_28201-56
Coho_28258-61
Coho_28278-63
Coho_28464-58
Coho_28469-21
Coho_28482-19
Coho_28536-53
Coho_28590-17
Coho_28707-67
Coho_28743-13
Coho_28764-33
Coho_28789-40
Coho_28813-38
Coho_28835-10
Coho_28862-35
Coho_28938-70
Coho_28950-20
Coho_28967-29
Coho_29028-42
Coho_29095-67
Coho_29136-50
Coho_29179-38
Coho_29237-28
Coho_29294-61
Coho_29331-25
Coho_29332-57
Coho_29386-60
Coho_29467-62
Coho_29469-20
Coho_29520-60
Coho_29648-72
Coho_29826-24
Coho_29867-50
Coho_29876-59
Coho_29903-63
Coho_29979-34
Coho_30105-53
Coho_30206-56
Coho_30212-46
Coho_30295-37
Coho_30318-43
Coho_30529-9
Coho_30561-15
Coho_30718-54
Coho_30784-39
Coho_30836-40
Coho_30856-20
Coho_30867-33
Coho_30911-71
Coho_30912-67
Coho_31033-27
Coho_31074-24
Coho_31094-16
Coho_31101-36
Coho_31102-28
Coho_31134-16
Coho_31339-17
Coho_31341-21
Coho_31343-26
Coho_31374-28
Coho_31383-20
Coho_31396-62
Coho_31619-22
Coho_31669-73
Coho_31697-56
Coho_31707-29
Coho_31761-10
Coho_31803-66
Coho_31812-30
Coho_31814-50
Coho_31919-71
Coho_31955-66
Coho_32003-64
Coho_32031-32
Coho_32096-63
Coho_32174-43
Coho_32190-14
Coho_32251-69
Coho_32308-41
Coho_32369-67
Coho_32381-18
Coho_32465-7
Coho_32490-28
Coho_32556-12
Coho_32652-19
Coho_32711-29
Coho_32762-41
Coho_32793-17
Coho_32817-69
Coho_32859-43
Coho_33000-58
Coho_33120-15
Coho_33251-38
Coho_33265-34
Coho_33364-46
Coho_33435-15
Coho_33445-35
Coho_33451-52
Coho_33495-52
Coho_33504-43
Coho_33552-7
Coho_33577-23
Coho_33669-10
Coho_33699-74
Coho_33709-33
Coho_33732-24
Coho_33764-61
Coho_33771-62
Coho_33790-71
Coho_33817-16
Coho_33822-8
Coho_33834-58
Coho_33844-12
Coho_33883-66
Coho_33884-66
Coho_33925-69
Coho_33940-59
Coho_33954-11
Coho_33964-31
Coho_33967-68
Coho_33988-53
Coho_33993-26
Coho_34002-56
Coho_34018-40
Coho_34044-54
Coho_34101-64
Coho_34119-30
Coho_34126-36
Coho_34127-72
Coho_34131-34
Coho_34144-68
Coho_34198-68
Coho_34211-20
Coho_34236-49
Coho_34254-64
Coho_34269-49
Coho_34303-34
Coho_34310-44
Coho_34342-61
Coho_34368-25
Coho_34388-27
Coho_34392-7
Coho_34417-57
Coho_34432-38
Coho_34443-17
Coho_34452-13
Coho_34483-10
Coho_34512-50
Coho_34523-64
Coho_34530-67
Coho_34575-69
Coho_34631-63
Coho_34634-55
Coho_34638-57
Coho_34640-67
Coho_34672-57
Coho_34703-12
Coho_34725-17
Coho_34762-14
Coho_34793-53
Coho_34795-10
Coho_34815-67
Coho_34845-40
Coho_34876-22
Coho_34878-31
Coho_34881-50
Coho_34903-64
Coho_34921-27
Coho_34931-67
Coho_34942-16
Coho_34947-64
Coho_34953-7
Coho_34989-16
Coho_34999-35
Coho_35010-72
Coho_35015-66
Coho_35019-56
Coho_35041-38
Coho_35068-41
Coho_35137-73
Coho_35145-52
Coho_35149-33
Coho_35153-72
Coho_35159-58
Coho_35201-59
Coho_35203-73
Coho_35219-62
Coho_35238-69
Coho_35269-12
Coho_35293-50
Coho_35305-33
Coho_35329-24
Coho_35387-33
Coho_35388-67
Coho_35442-12
Coho_35454-51
Coho_35478-60
Coho_35508-29
Coho_35510-38
Coho_35602-51
Coho_35616-64
Coho_35622-54
Coho_35655-27
Coho_35661-28
Coho_35717-8
Coho_35731-17
Coho_35736-63
Coho_35746-64
Coho_35769-7
Coho_35779-18
Coho_35781-73
Coho_35817-42
Coho_35864-50
Coho_35868-41
Coho_35869-61
Coho_35870-59
Coho_35898-35
Coho_35921-44
Coho_35943-71
Coho_35952-52
Coho_35963-35
Coho_35966-34
Coho_35987-19
Coho_35988-69
Coho_35990-63
Coho_36004-28
Coho_36030-43
Coho_36040-9
Coho_36049-48
Coho_36061-33
Coho_36065-45
Coho_36090-53
Coho_36128-48
Coho_36154-9
Coho_36169-71
Coho_36172-63
Coho_36178-52
Coho_36204-10
Coho_36234-54
Coho_36235-20
Coho_36245-55
Coho_36252-17
Coho_36313-53
Coho_36328-7
Coho_36340-21
Coho_36351-11
Coho_36377-39
Coho_36411-70
Coho_36443-13
Coho_36467-32
Coho_36477-20
Coho_36521-43
Coho_36543-73
Coho_36572-68
Coho_36574-56
Coho_36579-44
Coho_36589-62
Coho_36602-41
Coho_36608-58
Coho_36638-15
Coho_36645-70
Coho_36647-68
Coho_36655-14
Coho_36660-61
Coho_36666-24
Coho_36669-48
Coho_36674-43
Coho_36695-45
Coho_36703-29
Coho_36708-67
Coho_36723-36
Coho_36724-29
Coho_36727-73
Coho_36735-18
Coho_36748-63
Coho_36753-72
Coho_36773-44
Coho_36797-15
Coho_36800-57
Coho_36824-43
Coho_36841-11
Coho_36850-38
Coho_36856-15
Coho_36859-39
Coho_36867-64
Coho_36876-49
Coho_36879-60
Coho_36919-17
Coho_36923-31
Coho_36938-21
Coho_36966-49
Coho_36973-8
Coho_36980-20
Coho_36995-70
Coho_37012-34
Coho_37022-72
Coho_37037-59
Coho_37042-58
Coho_37081-59
Coho_37086-22
Coho_37091-68
Coho_37101-64
Coho_37182-29
Coho_37204-73
Coho_37214-59
Coho_37234-59
Coho_37269-40
Coho_37278-54
Coho_37285-50
Coho_37330-32
Coho_37342-7
Coho_37344-16
Coho_37351-11
Coho_37374-63
Coho_37441-39
Coho_37457-69
Coho_37493-51
Coho_37501-51
Coho_37505-22
Coho_37520-18
Coho_37530-19
Coho_37537-45
Coho_37564-26
Coho_37580-24
Coho_37586-51
Coho_37608-61
Coho_37629-47
Coho_37631-55
Coho_37638-11
Coho_37642-54
Coho_37652-68
Coho_37667-55
Coho_37678-53
Coho_37681-61
Coho_37685-21
Coho_37698-60
Coho_37721-14
Coho_37727-20
Coho_37728-48
Coho_37772-28
Coho_37785-28
Coho_37800-49
Coho_37805-72
Coho_37823-64
Coho_37834-25
Coho_37835-51
Coho_37836-16
Coho_37855-52
Coho_37862-30
Coho_37868-47
Coho_37883-13
Coho_37889-19
Coho_37903-57
Coho_37904-56
Coho_37908-36
Coho_37914-8
Coho_37925-68
Coho_37926-20
Coho_37927-54
Coho_37958-20
Coho_37960-66
Coho_37968-27
Coho_37979-59
Coho_37986-50
Coho_37999-16
Coho_38038-28
Coho_38065-69
Coho_38077-34
Coho_38085-24
Coho_38112-13
Coho_38117-34
Coho_38149-15
Coho_38163-33
Coho_38167-40
Coho_38174-22
Coho_38176-10
Coho_38206-28
Coho_38234-65
Coho_38238-61
Coho_38243-39
Coho_38247-58
Coho_38297-12
Coho_38319-49
Coho_38323-60
Coho_38342-7
Coho_38357-28
Coho_38364-19
Coho_38366-31
Coho_38367-38
Coho_38374-27
Coho_38377-73
Coho_38384-52
Coho_38390-26
Coho_38394-59
Coho_38400-53
Coho_38411-13
Coho_38428-46
Coho_38433-37
Coho_38470-48
Coho_38479-27
Coho_38522-20
Coho_38543-62
Coho_38558-57
Coho_38571-63
Coho_38584-26
Coho_38593-27
Coho_38629-71
Coho_38652-14
Coho_38691-22
Coho_38822-51
Coho_38835-11
Coho_38853-59
Coho_38867-53
Coho_38900-37
Coho_38908-43
Coho_38944-59
Coho_38951-72
Coho_38962-58
Coho_38982-16
Coho_38990-43
Coho_39008-28
Coho_39017-54
Coho_39040-60
Coho_39053-48
Coho_39057-23
Coho_39063-24
Coho_39096-49
Coho_39133-55
Coho_39146-47
Coho_39148-68
Coho_39154-30
Coho_39160-65
Coho_39177-24
Coho_39200-44
Coho_39219-42
Coho_39249-48
Coho_39254-59
Coho_39264-35
Coho_39270-13
Coho_39310-8
Coho_39330-55
Coho_39333-29
Coho_39335-14
Coho_39342-58
Coho_39347-10
Coho_39352-24
Coho_39357-55
Coho_39373-74
Coho_39395-72
Coho_39405-63
Coho_39418-23
Coho_39438-62
Coho_39444-29
Coho_39448-46
Coho_39473-38
Coho_39485-50
Coho_39500-56
Coho_39512-33
Coho_39518-28
Coho_39547-14
Coho_39565-25
Coho_39582-12
Coho_39619-42
Coho_39632-55
Coho_39678-32
Coho_39685-72
Coho_39693-61
Coho_39711-45
Coho_39712-67
Coho_39741-25
Coho_39755-64
Coho_39805-16
Coho_39829-66
Coho_39861-30
Coho_39876-53
Coho_39899-23
Coho_39924-10
Coho_39927-10
Coho_39942-51
Coho_39981-16
Coho_39995-16
Coho_40004-54
Coho_40008-47
Coho_40045-30
Coho_40079-13
Coho_40097-31
Coho_40099-23
Coho_40127-19
Coho_40133-71
Coho_40136-17
Coho_40152-50
Coho_40167-25
Coho_40179-68
Coho_40229-74
Coho_40236-50
Coho_40239-72
Coho_40269-45
Coho_40309-11
Coho_40351-25
Coho_40366-8
Coho_40375-66
Coho_40392-40
Coho_40427-34
Coho_40502-31
Coho_40505-67
Coho_40553-40
Coho_40563-43
Coho_40573-15
Coho_40623-42
Coho_40659-49
Coho_40701-55
Coho_40740-40
Coho_40742-70
Coho_40773-25
Coho_40794-11
Coho_40871-59
Coho_40896-46
Coho_40903-66
Coho_40919-53
Coho_40960-57
Coho_40961-70
Coho_40973-67
Coho_41018-40
Coho_41030-31
Coho_41043-68
Coho_41079-20
Coho_41141-57
Coho_41144-73
Coho_41157-49
Coho_41170-61
Coho_41174-67
Coho_41207-26
Coho_41216-59
Coho_41224-49
Coho_41249-17
Coho_41257-41
Coho_41308-8
Coho_41311-74
Coho_41313-38
Coho_41316-38
Coho_41332-13
Coho_41360-14
Coho_41394-16
Coho_41400-46
Coho_41410-26
Coho_41414-66
Coho_41432-8
Coho_41440-46
Coho_41450-66
Coho_41452-14
Coho_41460-62
Coho_41463-47
Coho_41470-72
Coho_41472-27
Coho_41502-23
Coho_41514-15
Coho_41554-53
Coho_41560-33
Coho_41569-38
Coho_41598-57
Coho_41603-39
Coho_41608-60
Coho_41641-39
Coho_41644-73
Coho_41657-59
Coho_41658-62
Coho_41706-35
Coho_41712-51
Coho_41733-20
Coho_41750-60
Coho_41760-9
Coho_41765-20
Coho_41780-68
Coho_41839-44
Coho_41888-68
Coho_41892-71
Coho_41893-44
Coho_41907-65
Coho_41913-33
Coho_41925-16
Coho_41942-60
Coho_41947-43
Coho_41956-43
Coho_41959-11
Coho_41974-60
Coho_42004-12
Coho_42007-70
Coho_42029-23
Coho_42031-35
Coho_42037-16
Coho_42051-26
Coho_42055-52
Coho_42073-38
Coho_42123-72
Coho_42141-66
Coho_42151-71
Coho_42155-74
Coho_42165-37
Coho_42177-15
Coho_42189-7
Coho_42194-51
Coho_42204-39
Coho_42225-67
Coho_42227-43
Coho_42244-39
Coho_42280-10
Coho_42296-68
Coho_42334-73
Coho_42356-50
Coho_42375-65
Coho_42380-51
Coho_42391-16
Coho_42396-42
Coho_42403-51
Coho_42412-32
Coho_42440-69
Coho_42442-35
Coho_42449-41
Coho_42455-74
Coho_42461-47
Coho_42474-70
Coho_42479-56
Coho_42483-69
Coho_42537-15
Coho_42544-41
Coho_42569-27
Coho_42574-67
Coho_42575-67
Coho_42599-40
Coho_42605-70
Coho_42606-24
Coho_42609-26
Coho_42611-52
Coho_42662-33
Coho_42725-45
Coho_42730-9
Coho_42771-20
Coho_42784-48
Coho_42786-74
Coho_42804-41
Coho_42827-14
Coho_42829-57
Coho_42857-36
Coho_42865-37
Coho_42910-22
Coho_42934-74
Coho_42950-43
Coho_42959-67
Coho_42960-41
Coho_42982-25
Coho_42984-74
Coho_42985-38
Coho_42996-16
Coho_43031-35
Coho_43037-25
Coho_43039-39
Coho_43044-37
Coho_43051-33
Coho_43084-12
Coho_43089-23
Coho_43098-32
Coho_43101-47
Coho_43107-64
Coho_43116-16
Coho_43117-41
Coho_43136-21
Coho_43142-56
Coho_43148-68
Coho_43164-15
Coho_43172-19
Coho_43181-72
Coho_43211-33
Coho_43224-39
Coho_43236-55
Coho_43271-27
Coho_43273-68
Coho_43286-25
Coho_43295-47
Coho_43299-28
Coho_43303-38
Coho_43335-47
Coho_43356-70
Coho_43362-66
Coho_43389-43
Coho_43395-54
Coho_43397-47
Coho_43418-68
Coho_43433-34
Coho_43448-45
Coho_43460-15
Coho_43461-29
Coho_43467-53
Coho_43468-53
Coho_43472-33
Coho_43474-19
Coho_43496-54
Coho_43520-23
Coho_43552-39
Coho_43553-9
Coho_43566-12
Coho_43597-8
Coho_43600-43
Coho_43606-50
Coho_43607-37
Coho_43616-19
Coho_43627-30
Coho_43639-29
Coho_43646-28
Coho_43648-37
Coho_43681-67
Coho_43691-16
Coho_43706-66
Coho_43735-34
Coho_43740-17
Coho_43761-53
Coho_43819-31
Coho_43843-74
Coho_43849-64
Coho_43890-58
Coho_43902-54
Coho_43910-28
Coho_43960-25
Coho_43982-17
Coho_43986-11
Coho_43993-10
Coho_44000-56
Coho_44012-57
Coho_44017-41
Coho_44021-41
Coho_44041-61
Coho_44044-36
Coho_44051-52
Coho_44057-10
Coho_44066-72
Coho_44107-59
Coho_44136-13
Coho_44159-45
Coho_44160-32
Coho_44163-42
Coho_44173-32
Coho_44193-48
Coho_44228-52
Coho_44230-68
Coho_44252-26
Coho_44253-14
Coho_44268-51
Coho_44269-23
Coho_44300-57
Coho_44331-16
Coho_44340-60
Coho_44349-28
Coho_44361-34
Coho_44379-12
Coho_44382-15
Coho_44420-30
Coho_44421-65
Coho_44444-52
Coho_44454-19
Coho_44455-74
Coho_44456-50
Coho_44472-73
Coho_44510-24
Coho_44522-14
Coho_44531-42
Coho_44552-26
Coho_44560-56
Coho_44564-39
Coho_44569-73
Coho_44573-38
Coho_44585-63
Coho_44586-61
Coho_44594-58
Coho_44630-58
Coho_44638-31
Coho_44648-9
Coho_44653-72
Coho_44661-35
Coho_44670-9
Coho_44703-18
Coho_44716-20
Coho_44719-50
Coho_44721-45
Coho_44735-26
Coho_44750-45
Coho_44756-74
Coho_44759-64
Coho_44787-9
Coho_44796-10
Coho_44816-27
Coho_44840-45
Coho_44841-46
Coho_44848-16
Coho_44851-13
Coho_44861-32
Coho_44873-10
Coho_44898-63
Coho_44906-32
Coho_44925-37
Coho_44928-16
Coho_44942-48
Coho_44945-13
Coho_44978-63
Coho_44987-25
Coho_44994-41
Coho_45006-46
Coho_45017-60
Coho_45022-51
Coho_45036-66
Coho_45042-33
Coho_45068-35
Coho_45072-72
Coho_45086-29
Coho_45095-15
Coho_45098-10
Coho_45102-51
Coho_45146-74
Coho_45158-32
Coho_45175-11
Coho_45182-44
Coho_45188-25
Coho_45195-59
Coho_45209-57
Coho_45215-43
Coho_45236-9
Coho_45244-33
Coho_45248-29
Coho_45262-45
Coho_45325-43
Coho_45361-9
Coho_45374-53
Coho_45409-58
Coho_45416-10
Coho_45419-63
Coho_45420-53
Coho_45429-32
Coho_45430-24
Coho_45432-49
Coho_45436-55
Coho_45446-63
Coho_45456-61
Coho_45489-35
Coho_45503-63
Coho_45516-70
Coho_45520-33
Coho_45530-15
Coho_45532-27
Coho_45538-33
Coho_45539-18
Coho_45558-65
Coho_45564-54
Coho_45601-61
Coho_45615-32
Coho_45691-45
Coho_45727-27
Coho_45732-71
Coho_45738-11
Coho_45742-30
Coho_45744-43
Coho_45746-54
Coho_45787-25
Coho_45865-74
Coho_45870-41
Coho_45878-53
Coho_45884-50
Coho_45889-56
Coho_45923-44
Coho_45932-52
Coho_45937-39
Coho_45953-19
Coho_45962-17
Coho_45971-66
Coho_45976-56
Coho_45984-15
Coho_46002-34
Coho_46008-63
Coho_46056-48
Coho_46064-57
Coho_46067-32
Coho_46076-64
Coho_46097-74
Coho_46104-50
Coho_46107-49
Coho_46121-44
Coho_46140-8
Coho_46141-30
Coho_46159-19
Coho_46160-48
Coho_46173-11
Coho_46200-23
Coho_46234-36
Coho_46235-23
Coho_46241-31
Coho_46242-24
Coho_46249-46
Coho_46273-18
Coho_46289-45
Coho_46294-8
Coho_46337-41
Coho_46338-48
Coho_46413-61
Coho_46430-71
Coho_46435-69
Coho_46452-70
Coho_46468-57
Coho_46488-19
Coho_46498-45
Coho_46534-27
Coho_46565-49
Coho_46580-29
Coho_46589-12
Coho_46605-60
Coho_46607-73
Coho_46611-42
Coho_46653-25
Coho_46657-74
Coho_46684-7
Coho_46693-22
Coho_46715-39
Coho_46717-70
Coho_46731-68
Coho_46743-62
Coho_46744-47
Coho_46749-54
Coho_46752-33
Coho_46794-9
Coho_46807-19
Coho_46860-9
Coho_46874-23
Coho_46930-50
Coho_46936-62
Coho_46944-52
Coho_46952-63
Coho_46971-66
Coho_46974-68
Coho_46995-53
Coho_47004-37
Coho_47010-14
Coho_47028-23
Coho_47034-26
Coho_47038-25
Coho_47041-52
Coho_47059-61
Coho_47064-64
Coho_47073-60
Coho_47125-16
Coho_47145-55
Coho_47164-17
Coho_47168-15
Coho_47180-72
Coho_47188-49
Coho_47192-11
Coho_47206-45
Coho_47215-74
Coho_47221-57
Coho_47278-15
Coho_47279-16
Coho_47287-27
Coho_47313-50
Coho_47319-60
Coho_47322-46
Coho_47355-64
Coho_47404-35
Coho_47425-30
Coho_47453-19
Coho_47456-73
Coho_47465-55
Coho_47555-63
Coho_47624-9
Coho_47645-59
Coho_47649-9
Coho_47672-53
Coho_47673-69
Coho_47685-65
Coho_47690-8
Coho_47735-42
Coho_47760-62
Coho_47767-45
Coho_47775-59
Coho_47784-33
Coho_47788-11
Coho_47803-28
Coho_47828-28
Coho_47852-19
Coho_47885-54
Coho_47969-40
Coho_48018-72
Coho_48050-59
Coho_48057-34
Coho_48071-51
Coho_48092-17
Coho_48117-26
Coho_48151-27
Coho_48168-35
Coho_48195-69
Coho_48209-48
Coho_48226-53
Coho_48238-7
Coho_48248-28
Coho_48267-72
Coho_48298-60
Coho_48319-64
Coho_48330-9
Coho_48351-41
Coho_48352-56
Coho_48354-39
Coho_48364-15
Coho_48366-43
Coho_48401-70
Coho_48417-10
Coho_48420-55
Coho_48427-33
Coho_48444-59
Coho_48448-52
Coho_48455-62
Coho_48457-60
Coho_48466-9
Coho_48521-61
Coho_48544-71
Coho_48559-14
Coho_48569-67
Coho_48570-59
Coho_48571-44
Coho_48594-12
Coho_48612-8
Coho_48626-73
Coho_48632-15
Coho_48639-50
Coho_48650-49
Coho_48657-65
Coho_48669-50
Coho_48709-45
Coho_48710-62
Coho_48743-50
Coho_48771-59
Coho_48780-22
Coho_48816-40
Coho_48824-61
Coho_48836-31
Coho_48838-15
Coho_48839-50
Coho_48844-24
Coho_48856-59
Coho_48900-53
Coho_48907-61
Coho_48910-69
Coho_48918-18
Coho_48930-38
Coho_48943-31
Coho_48946-57
Coho_48976-17
Coho_48998-25
Coho_49006-69
Coho_49013-27
Coho_49015-19
Coho_49039-69
Coho_49047-11
Coho_49065-13
Coho_49078-70
Coho_49079-42
Coho_49083-62
Coho_49097-58
Coho_49111-64
Coho_49121-44
Coho_49165-11
Coho_49168-37
Coho_49172-39
Coho_49182-62
Coho_49198-39
Coho_49204-15
Coho_49205-60
Coho_49211-11
Coho_49213-48
Coho_49220-29
Coho_49257-48
Coho_49296-65
Coho_49299-34
Coho_49332-54
Coho_49348-51
Coho_49362-30
Coho_49378-34
Coho_49409-26
Coho_49423-14
Coho_49427-36
Coho_49440-22
Coho_49462-9
Coho_49488-47
Coho_49559-19
Coho_49575-26
Coho_49632-50
Coho_49651-15
Coho_49676-21
Coho_49680-40
Coho_49682-50
Coho_49695-71
Coho_49724-19
Coho_49726-38
Coho_49745-54
Coho_49768-9
Coho_49786-27
Coho_49787-41
Coho_49828-25
Coho_49843-69
Coho_49847-33
Coho_49874-14
Coho_49880-39
Coho_49881-69
Coho_49901-55
Coho_49912-40
Coho_49915-25
Coho_49950-74
Coho_49962-39
Coho_49978-70
Coho_49990-31
Coho_49991-69
Coho_50005-45
Coho_50016-70
Coho_50037-66
Coho_50058-56
Coho_50076-63
Coho_50079-72
Coho_50109-34
Coho_50117-26
Coho_50120-10
Coho_50144-34
Coho_50206-34
Coho_50229-73
Coho_50243-30
Coho_50272-12
Coho_50278-62
Coho_50303-35
Coho_50317-53
Coho_50347-33
Coho_50350-35
Coho_50354-73
Coho_50365-46
Coho_50378-67
Coho_50410-38
Coho_50440-26
Coho_50470-57
Coho_50476-29
Coho_50485-73
Coho_50501-38
Coho_50532-69
Coho_50544-48
Coho_50550-12
Coho_50582-20
Coho_50623-30
Coho_50656-69
Coho_50661-46
Coho_50715-73
Coho_50718-14
Coho_50728-55
Coho_50729-66
Coho_50735-28
Coho_50747-19
Coho_50753-66
Coho_50792-12
Coho_50796-49
Coho_50808-53
Coho_50820-33
Coho_50837-19
Coho_50841-43
Coho_50845-68
Coho_50854-21
Coho_50887-63
Coho_50918-13
Coho_50933-19
Coho_50951-46
Coho_50958-17
Coho_51015-54
Coho_51016-11
Coho_51078-36
Coho_51104-16
Coho_51110-15
Coho_51114-72
Coho_51130-28
Coho_51142-19
Coho_51167-33
Coho_51177-63
Coho_51186-22
Coho_51205-17
Coho_51221-35
Coho_51238-23
Coho_51281-30
Coho_51332-15
Coho_51335-45
Coho_51382-57
Coho_51385-51
Coho_51390-55
Coho_51400-35
Coho_51428-47
Coho_51481-55
Coho_51497-24
Coho_51543-66
Coho_51550-12
Coho_51585-47
Coho_51636-70
Coho_51645-24
Coho_51661-11
Coho_51685-7
Coho_51691-52
Coho_51708-28
Coho_51713-42
Coho_51718-74
Coho_51719-36
Coho_51728-13
Coho_51765-27
Coho_51778-58
Coho_51790-40
Coho_51814-33
Coho_51850-21
Coho_51853-17
Coho_51857-55
Coho_51894-41
Coho_51899-54
Coho_51909-66
Coho_51912-66
Coho_51925-32
Coho_51926-13
Coho_51981-45
Coho_51987-36
Coho_51992-58
Coho_52012-68
Coho_52040-63
Coho_52043-30
Coho_52065-40
Coho_52080-32
Coho_52091-61
Coho_52112-40
Coho_52137-17
Coho_52164-48
Coho_52166-49
Coho_52198-23
Coho_52225-46
Coho_52246-16
Coho_52247-31
Coho_52268-17
Coho_52313-72
Coho_52320-74
Coho_52328-28
Coho_52335-43
Coho_52341-30
Coho_52349-69
Coho_52355-17
Coho_52361-46
Coho_52385-30
Coho_52406-63
Coho_52413-57
Coho_52435-55
Coho_52439-57
Coho_52470-40
Coho_52475-17
Coho_52484-61
Coho_52530-32
Coho_52542-39
Coho_52565-7
Coho_52566-67
Coho_52577-30
Coho_52643-38
Coho_52649-60
Coho_52705-57
Coho_52784-19
Coho_52785-52
Coho_52788-56
Coho_52797-7
Coho_52831-9
Coho_52834-37
Coho_52850-19
Coho_52865-69
Coho_52905-61
Coho_52961-58
Coho_52973-14
Coho_52978-60
Coho_52992-43
Coho_53008-15
Coho_53029-54
Coho_53030-23
Coho_53034-53
Coho_53037-26
Coho_53062-42
Coho_53077-73
Coho_53079-18
Coho_53102-26
Coho_53120-27
Coho_53121-66
Coho_53127-31
Coho_53137-14
Coho_53146-59
Coho_53155-32
Coho_53185-70
Coho_53188-23
Coho_53198-11
Coho_53223-66
Coho_53237-52
Coho_53264-40
Coho_53277-13
Coho_53285-22
Coho_53311-69
Coho_53331-10
Coho_53333-48
Coho_53348-24
Coho_53385-55
Coho_53399-29
Coho_53410-47
Coho_53429-28
Coho_53497-36
Coho_53518-16
Coho_53522-11
Coho_53529-56
Coho_53534-33
Coho_53548-14
Coho_53594-64
Coho_53623-51
Coho_53624-44
Coho_53638-46
Coho_53655-42
Coho_53656-42
Coho_53663-28
Coho_53695-28
Coho_53703-50
Coho_53704-60
Coho_53705-68
Coho_53708-11
Coho_53724-19
Coho_53746-56
Coho_53750-45
Coho_53755-65
Coho_53770-8
Coho_53795-72
Coho_53809-35
Coho_53814-36
Coho_53820-41
Coho_53822-24
Coho_53846-41
Coho_53864-35
Coho_53922-71
Coho_53923-65
Coho_53925-33
Coho_53943-24
Coho_53996-50
Coho_53998-68
Coho_54036-29
Coho_54048-8
Coho_54054-57
Coho_54056-22
Coho_54059-15
Coho_54080-17
Coho_54148-67
Coho_54158-12
Coho_54163-26
Coho_54167-51
Coho_54172-39
Coho_54177-43
Coho_54206-21
Coho_54220-54
Coho_54236-62
Coho_54257-21
Coho_54259-38
Coho_54272-16
Coho_54304-63
Coho_54345-47
Coho_54347-8
Coho_54370-20
Coho_54393-16
Coho_54401-25
Coho_54416-74
Coho_54417-49
Coho_54434-11
Coho_54440-54
Coho_54441-19
Coho_54443-45
Coho_54452-54
Coho_54461-30
Coho_54468-44
Coho_54476-22
Coho_54486-73
Coho_54498-30
Coho_54504-35
Coho_54510-64
Coho_54516-65
Coho_54539-13
Coho_54544-11
Coho_54579-10
Coho_54580-23
Coho_54585-68
Coho_54589-36
Coho_54626-24
Coho_54630-23
Coho_54652-48
Coho_54658-50
Coho_54676-47
Coho_54691-34
Coho_54703-14
Coho_54711-15
Coho_54712-13
Coho_54713-30
Coho_54714-41
Coho_54717-19
Coho_54734-44
Coho_54753-72
Coho_54786-58
Coho_54789-21
Coho_54792-53
Coho_54802-73
Coho_54805-14
Coho_54818-73
Coho_54821-16
Coho_54880-59
Coho_54900-57
Coho_54918-40
Coho_54929-57
Coho_54942-34
Coho_54944-14
Coho_54946-56
Coho_54948-8
Coho_54962-8
Coho_54974-52
Coho_54988-45
Coho_54990-39
Coho_55076-39
Coho_55077-23
Coho_55090-49
Coho_55093-21
Coho_55097-67
Coho_55136-58
Coho_55143-20
Coho_55144-50
Coho_55154-33
Coho_55163-60
Coho_55223-25
Coho_55249-49
Coho_55252-44
Coho_55262-56
Coho_55291-71
Coho_55308-39
Coho_55327-41
Coho_55333-27
Coho_55342-51
Coho_55349-64
Coho_55361-48
Coho_55379-30
Coho_55407-24
Coho_55418-24
Coho_55435-63
Coho_55453-40
Coho_55463-30
Coho_55486-31
Coho_55488-43
Coho_55510-62
Coho_55513-56
Coho_55545-38
Coho_55576-30
Coho_55579-23
Coho_55602-24
Coho_55606-10
Coho_55611-12
Coho_55637-71
Coho_55648-30
Coho_55668-63
Coho_55673-46
Coho_55690-46
Coho_55732-18
Coho_55736-11
Coho_55741-68
Coho_55746-57
Coho_55753-9
Coho_55776-9
Coho_55803-38
Coho_55810-31
Coho_55826-55
Coho_55833-54
Coho_55850-27
Coho_55878-28
Coho_55883-71
Coho_55893-49
Coho_55906-16
Coho_55908-47
Coho_55911-16
Coho_55921-60
Coho_55957-52
Coho_55961-46
Coho_55982-68
Coho_55986-59
Coho_55992-8
Coho_55996-74
Coho_55997-51
Coho_55999-47
Coho_56014-68
Coho_56021-20
Coho_56029-59
Coho_56043-51
Coho_56084-38
Coho_56092-15
Coho_56094-43
Coho_56103-50
Coho_56109-28
Coho_56136-11
Coho_56174-51
Coho_56178-64
Coho_56186-65
Coho_56230-69
Coho_56252-47
Coho_56268-59
Coho_56732-15
Coho_56735-70
Coho_57298-20
Coho_57307-33
Coho_57312-30
Coho_57343-47
Coho_57350-27
Coho_57354-32
Coho_57365-23
Coho_57383-13
Coho_57399-70
Coho_57408-33
Coho_57440-45
Coho_57450-61
Coho_57451-61
Coho_57456-37
Coho_57459-66
Coho_57473-57
Coho_57481-32
Coho_57512-17
Coho_57519-16
Coho_57522-66
Coho_57530-34
Coho_57619-9
Coho_57626-25
Coho_57648-57
Coho_57705-70
Coho_57708-32
Coho_57733-27
Coho_57746-8
Coho_57762-61
Coho_57767-62
Coho_57826-44
Coho_57832-40
Coho_57898-24
Coho_57924-28
Coho_57948-72
Coho_57956-47
Coho_57986-64
Coho_57997-24
Coho_58063-73
Coho_58125-44
Coho_58132-35
Coho_58133-59
Coho_58146-51
Coho_58147-66
Coho_58152-68
Coho_58166-39
Coho_58229-51
Coho_58233-39
Coho_58290-19
Coho_58305-13
Coho_58310-55
Coho_58316-19
Coho_58317-74
Coho_58319-61
Coho_58333-17
Coho_58340-17
Coho_58347-33
Coho_58395-10
Coho_58405-9
Coho_58502-53
Coho_58517-15
Coho_58545-40
Coho_58558-57
Coho_58567-50
Coho_58598-13
Coho_58603-29
Coho_58612-11
Coho_58654-47
Coho_58658-64
Coho_58662-63
Coho_58672-41
Coho_58700-68
Coho_58710-54
Coho_58715-51
Coho_58724-19
Coho_58747-60
Coho_58754-45
Coho_58757-41
Coho_58786-50
Coho_58798-17
Coho_58816-28
Coho_58829-73
Coho_58850-54
Coho_58851-28
Coho_58865-37
Coho_58872-23
Coho_58885-73
Coho_58886-20
Coho_58915-66
Coho_58916-72
Coho_58920-42
Coho_58939-18
Coho_58945-63
Coho_58946-67
Coho_58959-33
Coho_58962-61
Coho_58973-49
Coho_58991-15
Coho_59012-47
Coho_59026-19
Coho_59029-23
Coho_59054-54
Coho_59059-47
Coho_59064-33
Coho_59070-32
Coho_59099-67
Coho_59108-16
Coho_59155-12
Coho_59238-36
Coho_59262-41
Coho_59293-23
Coho_59302-39
Coho_59303-69
Coho_59328-60
Coho_59337-34
Coho_59359-63
Coho_59414-18
Coho_59425-39
Coho_59430-63
Coho_59437-51
Coho_59452-48
Coho_59485-44
Coho_59501-27
Coho_59506-38
Coho_59525-34
Coho_59543-38
Coho_59552-52
Coho_59556-32
Coho_59562-16
Coho_59563-34
Coho_59572-56
Coho_59579-73
Coho_59580-11
Coho_59600-63
Coho_59642-38
Coho_59644-72
Coho_59656-32
Coho_59673-74
Coho_59675-68
Coho_59698-74
Coho_59705-49
Coho_59706-70
Coho_59717-62
Coho_59749-41
Coho_59753-42
Coho_59759-26
Coho_59764-57
Coho_59769-43
Coho_59785-38
Coho_59787-37
Coho_59791-33
Coho_59796-18
Coho_59801-74
Coho_59809-26
Coho_59813-50
Coho_59818-42
Coho_59836-73
Coho_59850-48
Coho_59885-23
Coho_59920-68
Coho_59921-16
Coho_59928-42
Coho_59933-18
Coho_59935-10
Coho_59938-57
Coho_59945-45
Coho_59970-43
Coho_59997-52
Coho_60004-57
Coho_60026-67
Coho_60028-65
Coho_60029-7
Coho_60030-65
Coho_60055-13
Coho_60066-11
Coho_60076-19
Coho_60089-46
Coho_60118-20
Coho_60138-11
Coho_60145-47
Coho_60153-69
Coho_60167-36
Coho_60169-59
Coho_60170-67
Coho_60175-9
Coho_60209-28
Coho_60224-47
Coho_60231-26
Coho_60246-68
Coho_60263-53
Coho_60274-70
Coho_60308-24
Coho_60340-15
Coho_60355-36
Coho_60357-57
Coho_60369-29
Coho_60371-63
Coho_60377-21
Coho_60388-18
Coho_60396-55
Coho_60436-61
Coho_60444-63
Coho_60465-9
Coho_60472-53
Coho_60473-59
Coho_60495-19
Coho_60502-66
Coho_60509-56
Coho_60513-29
Coho_60517-70
Coho_60557-56
Coho_60561-48
Coho_60570-50
Coho_60601-28
Coho_60604-30
Coho_60632-57
Coho_60644-37
Coho_60684-53
Coho_60705-64
Coho_60707-74
Coho_60723-13
Coho_60727-64
Coho_60730-39
Coho_60733-58
Coho_60736-64
Coho_60745-21
Coho_60764-11
Coho_60787-17
Coho_60828-47
Coho_60842-71
Coho_60848-14
Coho_60869-8
Coho_60877-67
Coho_60880-9
Coho_60909-8
Coho_60926-49
Coho_60945-69
Coho_60958-51
Coho_60995-41
Coho_61013-58
Coho_61016-39
Coho_61035-59
Coho_61055-74
Coho_61065-68
Coho_61081-18
Coho_61085-19
Coho_61095-62
Coho_61099-16
Coho_61128-46
Coho_61131-16
Coho_61133-23
Coho_61157-26
Coho_61163-50
Coho_61181-37
Coho_61205-47
Coho_61208-17
Coho_61223-13
Coho_61271-52
Coho_61273-30
Coho_61290-70
Coho_61300-65
Coho_61312-11
Coho_61319-60
Coho_61321-46
Coho_61358-20
Coho_61418-10
Coho_61424-73
Coho_61427-16
Coho_61432-50
Coho_61438-44
Coho_61443-58
Coho_61446-8
Coho_61450-64
Coho_61455-25
Coho_61459-72
Coho_61468-62
Coho_61470-65
Coho_61473-11
Coho_61480-36
Coho_61486-39
Coho_61493-40
Coho_61503-18
Coho_61519-9
Coho_61525-21
Coho_61529-73
Coho_61539-55
Coho_61552-49
Coho_61588-41
Coho_61611-20
Coho_61613-23
Coho_61622-40
Coho_61632-47
Coho_61650-69
Coho_61658-72
Coho_61672-7
Coho_61675-57
Coho_61686-62
Coho_61710-50
Coho_61716-68
Coho_61730-44
Coho_61744-62
Coho_61746-62
Coho_61755-64
Coho_61758-46
Coho_61763-40
Coho_61772-72
Coho_61776-50
Coho_61782-58
Coho_61813-15
Coho_61821-61
Coho_61822-39
Coho_61823-29
Coho_61830-16
Coho_61835-74
Coho_61846-36
Coho_61871-33
Coho_61876-56
Coho_61889-27
Coho_61893-63
Coho_61950-61
Coho_61953-7
Coho_61970-25
Coho_61974-29
Coho_61978-47
Coho_61991-62
Coho_61993-33
Coho_61999-10
Coho_62007-73
Coho_62010-37
Coho_62011-24
Coho_62018-11
Coho_62027-33
Coho_62034-74
Coho_62071-68
Coho_62106-56
Coho_62144-50
Coho_62158-29
Coho_62167-11
Coho_62173-24
Coho_62182-22
Coho_62209-27
Coho_62261-55
Coho_62288-30
Coho_62306-56
Coho_62312-70
Coho_62331-16
Coho_62347-35
Coho_62353-54
Coho_62356-70
Coho_62374-23
Coho_62384-7
Coho_62396-23
Coho_62404-26
Coho_62444-38
Coho_62458-31
Coho_62485-23
Coho_62494-44
Coho_62520-52
Coho_62521-19
Coho_62545-11
Coho_62550-14
Coho_62578-46
Coho_62580-21
Coho_62614-17
Coho_62619-31
Coho_62624-38
Coho_62693-8
Coho_62700-55
Coho_62711-38
Coho_62732-72
Coho_62746-54
Coho_62768-58
Coho_62773-38
Coho_62813-20
Coho_62814-11
Coho_62902-70
Coho_62904-37
Coho_62917-33
Coho_62934-56
Coho_62935-11
Coho_62985-19
Coho_62991-44
Coho_62994-7
Coho_63002-66
Coho_63025-47
Coho_63027-38
Coho_63037-37
Coho_63098-36
Coho_63111-51
Coho_63123-65
Coho_63158-50
Coho_63161-50
Coho_63170-24
Coho_63171-56
Coho_63176-74
Coho_63191-59
Coho_63219-29
Coho_63232-56
Coho_63249-37
Coho_63253-52
Coho_63263-37
Coho_63267-39
Coho_63275-57
Coho_63298-42
Coho_63306-62
Coho_63314-31
Coho_63324-35
Coho_63336-36
Coho_63340-59
Coho_63341-35
Coho_63367-16
Coho_63374-73
Coho_63384-31
Coho_63400-40
Coho_63401-71
Coho_63404-42
Coho_63406-44
Coho_63418-40
Coho_63464-51
Coho_63468-42
Coho_63475-70
Coho_63479-20
Coho_63579-54
Coho_63592-69
Coho_63596-67
Coho_63599-59
Coho_63611-14
Coho_63617-71
Coho_63621-27
Coho_63646-28
Coho_63650-70
Coho_63659-56
Coho_63665-67
Coho_63672-22
Coho_63698-29
Coho_63709-21
Coho_63717-14
Coho_63736-32
Coho_63771-22
Coho_63777-9
Coho_63781-22
Coho_63836-44
Coho_63843-62
Coho_63853-45
Coho_63861-63
Coho_63910-74
Coho_63915-20
Coho_63950-56
Coho_63952-68
Coho_63980-36
Coho_63981-16
Coho_63983-35
Coho_64013-67
Coho_64076-20
Coho_64083-55
Coho_64084-65
Coho_64098-59
Coho_64112-15
Coho_64118-39
Coho_64151-27
Coho_64186-74
Coho_64258-37
Coho_64263-65
Coho_64269-11
Coho_64282-18
Coho_64287-49
Coho_64313-8
Coho_64348-12
Coho_64385-56
Coho_64398-21
Coho_64405-7
Coho_64406-17
Coho_64417-58
Coho_64418-72
Coho_64421-50
Coho_64445-73
Coho_64471-64
Coho_64479-57
Coho_64535-56
Coho_64554-56
Coho_64625-31
Coho_64627-67
Coho_64648-67
Coho_64650-57
Coho_64651-69
Coho_64684-34
Coho_64696-44
Coho_64723-29
Coho_64745-28
Coho_64756-59
Coho_64788-26
Coho_64810-10
Coho_64855-71
Coho_64868-49
Coho_64880-60
Coho_64888-44
Coho_64894-27
Coho_64895-37
Coho_64896-65
Coho_64899-61
Coho_64900-24
Coho_64915-30
Coho_64935-42
Coho_64953-49
Coho_64970-17
Coho_64973-13
Coho_65012-56
Coho_65017-48
Coho_65018-42
Coho_65021-59
Coho_65043-68
Coho_65049-73
Coho_65074-50
Coho_65084-45
Coho_65112-26
Coho_65116-61
Coho_65119-46
Coho_65124-69
Coho_65139-29
Coho_65144-9
Coho_65155-67
Coho_65159-39
Coho_65174-64
Coho_65210-16
Coho_65222-33
Coho_65223-42
Coho_65228-51
Coho_65234-35
Coho_65241-58
Coho_65242-67
Coho_65284-19
Coho_65298-8
Coho_65313-18
Coho_65320-66
Coho_65325-31
Coho_65345-34
Coho_65388-37
Coho_65396-24
Coho_65401-28
Coho_65424-55
Coho_65431-22
Coho_65466-31
Coho_65493-59
Coho_65514-56
Coho_65532-47
Coho_65534-53
Coho_65538-38
Coho_65549-59
Coho_65553-66
Coho_65561-33
Coho_65568-27
Coho_65584-19
Coho_65600-64
Coho_65606-38
Coho_65610-58
Coho_65641-46
Coho_65652-25
Coho_65673-65
Coho_65686-56
Coho_65689-55
Coho_65695-72
Coho_65702-10
Coho_65713-7
Coho_65727-18
Coho_65736-14
Coho_65781-11
Coho_65793-38
Coho_65843-9
Coho_65872-15
Coho_65875-54
Coho_65890-50
Coho_65902-30
Coho_65906-50
Coho_65907-25
Coho_65908-11
Coho_65931-59
Coho_65936-48
Coho_65941-26
Coho_65942-46
Coho_65956-26
Coho_65976-66
Coho_66042-69
Coho_66047-26
Coho_66059-8
Coho_66081-74
Coho_66083-23
Coho_66089-11
Coho_66091-23
Coho_66099-66
Coho_66106-21
Coho_66112-13
Coho_66160-30
Coho_66171-30
Coho_66190-27
Coho_66192-36
Coho_66217-18
Coho_66231-54
Coho_66251-30
Coho_66265-54
Coho_66278-34
Coho_66280-54
Coho_66296-67
Coho_66300-8
Coho_66301-59
Coho_66315-66
Coho_66317-74
Coho_66324-35
Coho_66325-54
Coho_66333-7
Coho_66396-68
Coho_66397-30
Coho_66414-35
Coho_66421-26
Coho_66430-58
Coho_66432-67
Coho_66452-14
Coho_66457-17
Coho_66461-49
Coho_66504-35
Coho_66535-11
Coho_66536-53
Coho_66539-28
Coho_66543-60
Coho_66551-51
Coho_66557-23
Coho_66559-31
Coho_66563-54
Coho_66569-60
Coho_66570-7
Coho_66576-71
Coho_66593-57
Coho_66606-61
Coho_66615-16
Coho_66624-47
Coho_66628-69
Coho_66633-17
Coho_66634-57
Coho_66639-52
Coho_66643-47
Coho_66644-67
Coho_66653-63
Coho_66663-68
Coho_66684-27
Coho_66695-69
Coho_66696-40
Coho_66698-8
Coho_66706-8
Coho_66747-61
Coho_66772-20
Coho_66774-9
Coho_66776-73
Coho_66819-29
Coho_66844-41
Coho_66909-60
Coho_66916-30
Coho_66922-64
Coho_66925-52
Coho_66931-31
Coho_66934-43
Coho_66940-66
Coho_66947-14
Coho_66955-53
Coho_66960-56
Coho_66974-42
Coho_66976-58
Coho_66994-58
Coho_67012-43
Coho_67014-16
Coho_67031-68
Coho_67049-32
Coho_67071-59
Coho_67081-48
Coho_67114-64
Coho_67134-56
Coho_67136-21
Coho_67137-55
Coho_67139-43
Coho_67145-45
Coho_67168-49
Coho_67210-36
Coho_67216-62
Coho_67221-73
Coho_67238-26
Coho_67301-56
Coho_67307-44
Coho_67335-21
Coho_67348-74
Coho_67355-26
Coho_67358-29
Coho_67367-8
Coho_67388-19
Coho_67398-28
Coho_67409-65
Coho_67414-9
Coho_67421-17
Coho_67422-44
Coho_67461-64
Coho_67462-70
Coho_67509-18
Coho_67540-39
Coho_67554-55
Coho_67563-11
Coho_67587-40
Coho_67595-54
Coho_67601-54
Coho_67626-71
Coho_67630-71
Coho_67649-59
Coho_67666-24
Coho_67674-60
Coho_67683-59
Coho_67761-29
Coho_67765-54
Coho_67768-44
Coho_67777-67
Coho_67803-32
Coho_67823-46
Coho_67824-56
Coho_67847-11
Coho_67876-29
Coho_67881-26
Coho_67909-29
Coho_67915-54
Coho_67935-28
Coho_67957-25
Coho_68033-63
Coho_68070-8
Coho_68086-14
Coho_68092-18
Coho_68097-47
Coho_68098-34
Coho_68117-11
Coho_68122-70
Coho_68124-73
Coho_68125-68
Coho_68127-70
Coho_68131-73
Coho_68134-19
Coho_68137-67
Coho_68156-59
Coho_68165-67
Coho_68169-40
Coho_68187-54
Coho_68190-55
Coho_68200-54
Coho_68215-22
Coho_68221-10
Coho_68224-69
Coho_68230-51
Coho_68232-10
Coho_68238-42
Coho_68251-70
Coho_68261-72
Coho_68291-24
Coho_68292-58
Coho_68296-63
Coho_68318-68
Coho_68398-22
Coho_68415-21
Coho_68425-65
Coho_68438-35
Coho_68439-39
Coho_68445-9
Coho_68457-12
Coho_68464-50
Coho_68482-31
Coho_68497-50
Coho_68530-24
Coho_68575-74
Coho_68587-27
Coho_68588-38
Coho_68611-24
Coho_68612-39
Coho_68622-26
Coho_68634-70
Coho_68638-11
Coho_68644-51
Coho_68675-37
Coho_68702-71
Coho_68717-11
Coho_68724-53
Coho_68735-42
Coho_68771-59
Coho_68796-64
Coho_68801-33
Coho_68806-68
Coho_68829-24
Coho_68834-35
Coho_68838-14
Coho_68891-32
Coho_68892-24
Coho_68896-15
Coho_68911-11
Coho_68940-37
Coho_68947-12
Coho_68949-52
Coho_68981-39
Coho_69014-58
Coho_69050-48
Coho_69052-50
Coho_69080-13
Coho_69095-59
Coho_69098-7
Coho_69145-8
Coho_69148-55
Coho_69150-12
Coho_69161-64
Coho_69173-10
Coho_69192-53
Coho_69193-61
Coho_69206-60
Coho_69208-41
Coho_69217-23
Coho_69219-71
Coho_69220-32
Coho_69226-31
Coho_69243-48
Coho_69253-39
Coho_69254-11
Coho_69262-59
Coho_69277-42
Coho_69278-33
Coho_69281-43
Coho_69283-19
Coho_69286-39
Coho_69288-62
Coho_69290-57
Coho_69318-25
Coho_69322-60
Coho_69326-42
Coho_69330-64
Coho_69355-42
Coho_69362-68
Coho_69366-19
Coho_69372-45
Coho_69380-42
Coho_69400-49
Coho_69404-46
Coho_69409-27
Coho_69418-53
Coho_69420-71
Coho_69431-53
Coho_69434-39
Coho_69437-24
Coho_69439-31
Coho_69447-41
Coho_69463-10
Coho_69465-32
Coho_69480-7
Coho_69484-71
Coho_69498-16
Coho_69502-72
Coho_69522-67
Coho_69528-25
Coho_69543-17
Coho_69572-60
Coho_69586-19
Coho_69601-41
Coho_69618-57
Coho_69626-26
Coho_69631-27
Coho_69638-12
Coho_69648-41
Coho_69669-14
Coho_69705-68
Coho_69709-55
Coho_69749-46
Coho_69779-33
Coho_69785-57
Coho_69812-24
Coho_69815-25
Coho_69830-29
Coho_69845-22
Coho_69886-65
Coho_69888-26
Coho_69890-40
Coho_69899-31
Coho_69930-43
Coho_69959-43
Coho_69968-54
Coho_69969-22
Coho_69987-56
Coho_70027-54
Coho_70031-58
Coho_70050-20
Coho_70056-16
Coho_70069-54
Coho_70100-49
Coho_70103-46
Coho_70112-18
Coho_70120-22
Coho_70134-69
Coho_70143-54
Coho_70145-64
Coho_70161-42
Coho_70171-45
Coho_70236-50
Coho_70238-8
Coho_70262-64
Coho_70276-38
Coho_70299-44
Coho_70306-73
Coho_70311-28
Coho_70323-17
Coho_70338-46
Coho_70350-24
Coho_70366-18
Coho_70383-36
Coho_70447-40
Coho_70453-70
Coho_70459-57
Coho_70461-61
Coho_70474-49
Coho_70480-71
Coho_70496-44
Coho_70498-61
Coho_70499-67
Coho_70505-64
Coho_70519-22
Coho_70528-40
Coho_70547-43
Coho_70600-60
Coho_70603-29
Coho_70616-38
Coho_70657-7
Coho_70674-25
Coho_70695-36
Coho_70715-18
Coho_70719-14
Coho_70735-31
Coho_70737-72
Coho_70776-15
Coho_70783-23
Coho_70787-37
Coho_70790-27
Coho_70791-46
Coho_70812-52
Coho_70813-36
Coho_70820-47
Coho_70837-32
Coho_70855-50
Coho_70864-59
Coho_70880-23
Coho_70892-70
Coho_70908-54
Coho_70916-25
Coho_70955-43
Coho_70963-47
Coho_70966-50
Coho_70998-37
Coho_71014-49
Coho_71021-19
Coho_71028-20
Coho_71031-71
Coho_71035-16
Coho_71039-44
Coho_71045-72
Coho_71048-30
Coho_71050-67
Coho_71051-11
Coho_71060-44
Coho_71070-58
Coho_71072-43
Coho_71078-71
Coho_71086-25
Coho_71107-50
Coho_71113-13
Coho_71119-36
Coho_71127-66
Coho_71129-69
Coho_71135-44
Coho_71139-20
Coho_71159-33
Coho_71160-29
Coho_71169-73
Coho_71193-56
Coho_71222-18
Coho_71231-31
Coho_71240-10
Coho_71244-49
Coho_71245-71
Coho_71254-55
Coho_71278-62
Coho_71292-36
Coho_71296-7
Coho_71305-57
Coho_71333-26
Coho_71346-63
Coho_71362-44
Coho_71380-65
Coho_71390-16
Coho_71414-67
Coho_71442-69
Coho_71465-30
Coho_71485-22
Coho_71491-23
Coho_71496-35
Coho_71510-55
Coho_71565-64
Coho_71566-66
Coho_71602-7
Coho_71612-37
Coho_71629-31
Coho_71634-34
Coho_71663-20
Coho_71664-70
Coho_71667-16
Coho_71675-51
Coho_71696-49
Coho_71702-59
Coho_71719-56
Coho_71723-65
Coho_71745-52
Coho_71758-37
Coho_71778-24
Coho_71812-11
Coho_71813-22
Coho_71829-68
Coho_71835-39
Coho_71870-50
Coho_71885-66
Coho_71893-32
Coho_71907-67
Coho_71916-72
Coho_71919-39
Coho_71931-69
Coho_71948-56
Coho_71958-9
Coho_71964-72
Coho_71981-52
Coho_72019-36
Coho_72023-24
Coho_72058-27
Coho_72061-11
Coho_72073-48
Coho_72076-15
Coho_72078-52
Coho_72081-33
Coho_72087-69
Coho_72095-45
Coho_72097-58
Coho_72098-39
Coho_72101-67
Coho_72128-39
Coho_72138-44
Coho_72144-12
Coho_72152-36
Coho_72155-57
Coho_72164-62
Coho_72185-25
Coho_72191-65
Coho_72203-70
Coho_72224-61
Coho_72230-54
Coho_72245-55
Coho_72248-30
Coho_72250-73
Coho_72266-36
Coho_72267-55
Coho_72326-32
Coho_72334-13
Coho_72346-56
Coho_72353-55
Coho_72358-24
Coho_72367-37
Coho_72374-20
Coho_72377-52
Coho_72383-45
Coho_72387-33
Coho_72388-39
Coho_72398-13
Coho_72400-12
Coho_72427-13
Coho_72443-63
Coho_72448-48
Coho_72460-47
Coho_72500-62
Coho_72503-39
Coho_72504-21
Coho_72506-55
Coho_72526-37
Coho_72570-38
Coho_72578-19
Coho_72579-29
Coho_72627-9
Coho_72697-8
Coho_72711-45
Coho_72725-38
Coho_72752-24
Coho_72754-61
Coho_72759-48
Coho_72762-8
Coho_72768-57
Coho_72811-25
Coho_72839-33
Coho_72864-28
Coho_72865-26
Coho_72868-36
Coho_72882-25
Coho_72883-9
Coho_72893-67
Coho_72954-54
Coho_72962-65
Coho_72979-40
Coho_73003-13
Coho_73009-22
Coho_73037-50
Coho_73076-19
Coho_73093-43
Coho_73094-68
Coho_73110-68
Coho_73130-59
Coho_73136-36
Coho_73144-69
Coho_73185-37
Coho_73204-30
Coho_73234-42
Coho_73238-38
Coho_73256-28
Coho_73264-44
Coho_73266-52
Coho_73276-20
Coho_73280-13
Coho_73328-72
Coho_73329-66
Coho_73336-25
Coho_73350-31
Coho_73351-28
Coho_73352-44
Coho_73355-49
Coho_73369-63
Coho_73378-41
Coho_73418-27
Coho_73435-55
Coho_73441-58
Coho_73456-44
Coho_73459-47
Coho_73460-61
Coho_73472-62
Coho_73512-28
Coho_73517-62
Coho_73518-58
Coho_73526-35
Coho_73539-17
Coho_73563-20
Coho_73587-29
Coho_73590-59
Coho_73595-55
Coho_73639-29
Coho_73655-15
Coho_73657-46
Coho_73659-51
Coho_73661-27
Coho_73685-40
Coho_73697-52
Coho_73720-16
Coho_73731-13
Coho_73733-54
Coho_73753-54
Coho_73773-40
Coho_73777-55
Coho_73782-34
Coho_73797-36
Coho_73862-70
Coho_73896-74
Coho_73907-66
Coho_73942-62
Coho_73955-66
Coho_73957-16
Coho_73958-44
Coho_73972-61
Coho_74002-38
Coho_74003-22
Coho_74009-16
Coho_74050-55
Coho_74113-35
Coho_74118-33
Coho_74141-34
Coho_74183-40
Coho_74207-50
Coho_74253-35
Coho_74264-46
Coho_74286-42
Coho_74300-25
Coho_74315-64
Coho_74396-9
Coho_74408-32
Coho_74438-17
Coho_74468-44
Coho_74471-33
Coho_74500-48
Coho_74514-7
Coho_74538-52
Coho_74580-40
Coho_74640-55
Coho_74664-47
Coho_74692-40
Coho_74698-21
Coho_74701-21
Coho_74729-47
Coho_74730-27
Coho_74813-45
Coho_74837-35
Coho_74849-74
Coho_74851-37
Coho_74860-74
Coho_74884-48
Coho_74899-49
Coho_74916-62
Coho_74922-51
Coho_74925-36
Coho_74929-28
Coho_74970-9
Coho_74971-45
Coho_74994-54
Coho_75001-71
Coho_75006-39
Coho_75015-58
Coho_75016-63
Coho_75022-38
Coho_75086-64
Coho_75109-49
Coho_75121-9
Coho_75122-31
Coho_75133-72
Coho_75168-15
Coho_75169-39
Coho_75192-29
Coho_75211-51
Coho_75220-30
Coho_75228-44
Coho_75242-24
Coho_75263-50
Coho_75384-15
Coho_75415-29
Coho_75417-43
Coho_75422-46
Coho_75425-73
Coho_75479-70
Coho_75481-21
Coho_75512-50
Coho_75532-73
Coho_75554-72
Coho_75574-60
Coho_75586-22
Coho_75597-57
Coho_75608-42
Coho_75613-9
Coho_75614-54
Coho_75617-20
Coho_75631-72
Coho_75658-61
Coho_75667-48
Coho_75702-43
Coho_75707-24
Coho_75725-64
Coho_75728-45
Coho_75746-15
Coho_75795-21
Coho_75809-49
Coho_75821-14
Coho_75825-28
Coho_75832-24
Coho_75838-65
Coho_75850-31
Coho_75870-52
Coho_75883-50
Coho_75902-37
Coho_75909-38
Coho_75911-69
Coho_75918-46
Coho_75919-69
Coho_75942-45
Coho_75947-48
Coho_75961-41
Coho_75962-53
Coho_75968-61
Coho_76045-68
Coho_76049-73
Coho_76077-60
Coho_76084-15
Coho_76091-50
Coho_76125-34
Coho_76126-73
Coho_76137-71
Coho_76204-33
Coho_76218-42
Coho_76247-56
Coho_76303-69
Coho_76321-23
Coho_76325-68
Coho_76332-8
Coho_76336-44
Coho_76339-23
Coho_76341-33
Coho_76347-16
Coho_76355-11
Coho_76386-30
Coho_76418-73
Coho_76432-8
Coho_76465-42
Coho_76477-67
Coho_76481-21
Coho_76488-21
Coho_76513-39
Coho_76549-18
Coho_76550-53
Coho_76599-23
Coho_76601-35
Coho_76603-10
Coho_76610-13
Coho_76640-68
Coho_76660-7
Coho_76661-32
Coho_76680-74
Coho_76691-17
Coho_76707-29
Coho_76719-48
Coho_76722-63
Coho_76733-50
Coho_76775-70
Coho_76793-65
Coho_76800-64
Coho_76818-47
Coho_76830-36
Coho_76833-29
Coho_76846-56
Coho_76852-18
Coho_76862-45
Coho_76875-58
Coho_76879-20
Coho_76885-48
Coho_76902-41
Coho_76913-24
Coho_76938-11
Coho_76942-8
Coho_76957-10
Coho_76961-47
Coho_76974-18
Coho_76996-62
Coho_77012-29
Coho_77013-33
Coho_77021-70
Coho_77059-30
Coho_77091-62
Coho_77104-69
Coho_77136-24
Coho_77143-54
Coho_77146-53
Coho_77152-43
Coho_77162-72
Coho_77174-14
Coho_77190-43
Coho_77207-61
Coho_77210-64
Coho_77224-54
Coho_77242-37
Coho_77262-21
Coho_77286-12
Coho_77331-34
Coho_77333-22
Coho_77342-49
Coho_77343-63
Coho_77354-27
Coho_77368-19
Coho_77408-32
Coho_77422-64
Coho_77425-9
Coho_77462-30
Coho_77464-60
Coho_77494-47
Coho_77496-38
Coho_77522-48
Coho_77527-17
Coho_77528-32
Coho_77559-50
Coho_77588-60
Coho_77592-12
Coho_77603-73
Coho_77626-28
Coho_77631-74
Coho_77635-9
Coho_77659-34
Coho_77678-16
Coho_77681-24
Coho_77687-50
Coho_77694-64
Coho_77695-55
Coho_77712-73
Coho_77722-30
Coho_77727-59
Coho_77751-7
Coho_77767-52
Coho_77771-57
Coho_77803-60
Coho_77812-12
Coho_77827-26
Coho_77883-62
Coho_77889-19
Coho_77894-12
Coho_77909-54
Coho_77914-43
Coho_77915-26
Coho_77943-12
Coho_77958-21
Coho_77972-56
Coho_77976-37
Coho_77986-39
Coho_77995-53
Coho_77999-7
Coho_78001-57
Coho_78017-18
Coho_78051-35
Coho_78095-64
Coho_78101-12
Coho_78112-64
Coho_78121-35
Coho_78135-27
Coho_78169-71
Coho_78172-29
Coho_78193-21
Coho_78199-35
Coho_78237-22
Coho_78248-48
Coho_78257-58
Coho_78264-14
Coho_78268-70
Coho_78294-32
Coho_78295-56
Coho_78297-73
Coho_78355-71
Coho_78393-31
Coho_78397-25
Coho_78407-28
Coho_78412-43
Coho_78450-47
Coho_78452-61
Coho_78453-71
Coho_78457-57
Coho_78459-42
Coho_78543-33
Coho_78565-12
Coho_78570-47
Coho_78579-38
Coho_78586-57
Coho_78599-26
Coho_78603-24
Coho_78617-30
Coho_78658-31
Coho_78665-24
Coho_78680-62
Coho_78683-72
Coho_78686-14
Coho_78711-49
Coho_78716-49
Coho_78735-40
Coho_78744-72
Coho_78745-43
Coho_78773-67
Coho_78775-51
Coho_78811-73
Coho_78839-18
Coho_78840-51
Coho_78849-15
Coho_78867-60
Coho_78885-31
Coho_78892-15
Coho_78905-64
Coho_78966-39
Coho_78988-32
Coho_79006-73
Coho_79033-62
Coho_79045-30
Coho_79055-70
Coho_79070-68
Coho_79078-59
Coho_79082-19
Coho_79087-49
Coho_79096-43
Coho_79128-24
Coho_79159-67
Coho_79186-54
Coho_79188-68
Coho_79200-39
Coho_79220-21
Coho_79231-33
Coho_79250-65
Coho_79265-60
Coho_79267-39
Coho_79284-73
Coho_79286-63
Coho_79296-51
Coho_79322-73
Coho_79341-73
Coho_79354-53
Coho_79366-15
Coho_79382-66
Coho_79406-59
Coho_79409-8
Coho_79412-25
Coho_79430-32
Coho_79434-37
Coho_79438-50
Coho_79464-7
Coho_79468-35
Coho_79475-16
Coho_79513-49
Coho_79526-69
Coho_79530-33
Coho_79547-9
Coho_79548-30
Coho_79555-28
Coho_79577-30
Coho_79583-22
Coho_79598-30
Coho_79615-49
Coho_79622-10
Coho_79633-35
Coho_79653-31
Coho_79660-56
Coho_79676-30
Coho_79691-18
Coho_79732-62
Coho_79741-52
Coho_79757-19
Coho_79761-66
Coho_79778-19
Coho_79780-52
Coho_79781-59
Coho_79787-18
Coho_79815-58
Coho_79823-33
Coho_79825-67
Coho_79872-9
Coho_79884-19
Coho_79905-46
Coho_79918-38
Coho_79922-62
Coho_79940-9
Coho_79942-17
Coho_79946-64
Coho_79955-50
Coho_79985-46
Coho_79993-71
Coho_79995-24
Coho_80013-13
Coho_80030-12
Coho_80065-68
Coho_80075-25
Coho_80085-54
Coho_80099-37
Coho_80110-33
Coho_80117-23
Coho_80123-28
Coho_80138-72
Coho_80143-11
Coho_80161-19
Coho_80190-65
Coho_80196-25
Coho_80217-31
Coho_80219-26
Coho_80280-38
Coho_80306-38
Coho_80317-60
Coho_80320-54
Coho_80334-49
Coho_80339-68
Coho_80348-38
Coho_80352-64
Coho_80384-50
Coho_80391-15
Coho_80397-29
Coho_80402-54
Coho_80406-36
Coho_80414-63
Coho_80422-14
Coho_80444-24
Coho_80460-54
Coho_80463-68
Coho_80480-18
Coho_80509-17
Coho_80535-63
Coho_80539-35
Coho_80540-8
Coho_80553-62
Coho_80562-42
Coho_80573-56
Coho_80585-17
Coho_80590-74
Coho_80598-30
Coho_80620-71
Coho_80625-27
Coho_80645-70
Coho_80650-36
Coho_80678-35
Coho_80689-9
Coho_80696-67
Coho_80752-63
Coho_80755-65
Coho_80761-61
Coho_80775-21
Coho_80784-74
Coho_80789-20
Coho_80794-27
Coho_80812-68
Coho_80834-27
Coho_80836-45
Coho_80846-28
Coho_80853-10
Coho_80860-7
Coho_80866-8
Coho_80867-45
Coho_80877-13
Coho_80881-50
Coho_80888-26
Coho_80911-35
Coho_80957-38
Coho_80958-66
Coho_80961-53
Coho_80963-28
Coho_80967-15
Coho_80982-68
Coho_81037-56
Coho_81043-67
Coho_81050-73
Coho_81057-11
Coho_81064-50
Coho_81099-11
Coho_81103-68
Coho_81117-67
Coho_81149-69
Coho_81152-11
Coho_81164-24
Coho_81168-12
Coho_81184-24
Coho_81208-52
Coho_81224-12
Coho_81234-27
Coho_81244-35
Coho_81263-74
Coho_81269-34
Coho_81279-29
Coho_81280-22
Coho_81322-46
Coho_81349-23
Coho_81367-68
Coho_81372-17
Coho_81373-55
Coho_81387-37
Coho_81396-22
Coho_81407-67
Coho_81425-15
Coho_81447-62
Coho_81462-37
Coho_81465-32
Coho_81471-25
Coho_81515-63
Coho_81528-14
Coho_81551-56
Coho_81599-21
Coho_81601-22
Coho_81640-18
Coho_81642-65
Coho_81654-40
Coho_81663-51
Coho_81674-41
Coho_81676-49
Coho_81684-68
Coho_81694-34
Coho_81743-23
Coho_81750-16
Coho_81756-74
Coho_81757-30
Coho_81763-74
Coho_81845-24
Coho_81855-66
Coho_81856-44
Coho_81887-61
Coho_81901-69
Coho_81909-46
Coho_81951-40
Coho_81983-26
Coho_81991-54
Coho_81998-27
Coho_82009-14
Coho_82011-37
Coho_82012-37
Coho_82033-71
Coho_82034-70
Coho_82051-30
Coho_82116-15
Coho_82119-56
Coho_82122-56
Coho_82135-8
Coho_82136-71
Coho_82154-64
Coho_82170-46
Coho_82182-40
Coho_82189-46
Coho_82198-33
Coho_82202-55
Coho_82207-51
Coho_82251-74
Coho_82267-59
Coho_82286-72
Coho_82330-11
Coho_82339-74
Coho_82341-27
Coho_82378-68
Coho_82423-49
Coho_82431-44
Coho_82450-15
Coho_82454-54
Coho_82503-11
Coho_82555-32
Coho_82561-20
Coho_82579-47
Coho_82590-27
Coho_82591-43
Coho_82607-57
Coho_82617-18
Coho_82665-56
Coho_82676-49
Coho_82688-46
Coho_82723-18
Coho_82748-58
Coho_82784-70
Coho_82796-55
Coho_82826-26
Coho_82840-39
Coho_82856-48
Coho_82861-18
Coho_82862-64
Coho_82912-61
Coho_82919-42
Coho_82931-42
Coho_82979-11
Coho_83005-52
Coho_83015-29
Coho_83024-8
Coho_83069-19
Coho_83085-12
Coho_83113-42
Coho_83141-74
Coho_83143-16
Coho_83156-44
Coho_83189-18
Coho_83196-27
Coho_83220-39
Coho_83231-65
Coho_83237-62
Coho_83271-29
Coho_83293-32
Coho_83324-59
Coho_83331-41
Coho_83335-38
Coho_83342-13
Coho_83349-62
Coho_83382-61
Coho_83424-20
Coho_83477-10
Coho_83490-36
Coho_83510-63
Coho_83525-42
Coho_83537-68
Coho_83559-54
Coho_83581-54
Coho_83598-70
Coho_83605-53
Coho_83611-52
Coho_83631-15
Coho_83649-10
Coho_83665-28
Coho_83666-46
Coho_83705-40
Coho_83710-38
Coho_83734-66
Coho_83738-37
Coho_83745-62
Coho_83754-34
Coho_83756-18
Coho_83758-64
Coho_83766-63
Coho_83767-71
Coho_83844-52
Coho_83875-36
Coho_83905-30
Coho_83924-54
Coho_83945-61
Coho_83971-54
Coho_83996-63
Coho_84037-40
Coho_84045-36
Coho_84047-18
Coho_84077-68
Coho_84081-31
Coho_84084-24
Coho_84091-38
Coho_84101-62
Coho_84111-52
Coho_84136-44
Coho_84157-61
Coho_84197-38
Coho_84200-48
Coho_84216-43
Coho_84221-14
Coho_84249-63
Coho_84255-17
Coho_84262-52
Coho_84275-14
Coho_84279-56
Coho_84318-16
Coho_84337-54
Coho_84352-21
Coho_84358-23
Coho_84384-68
Coho_84386-20
Coho_84392-44
Coho_84400-41
Coho_84420-65
Coho_84429-69
Coho_84487-44
Coho_84494-16
Coho_84520-18
Coho_84533-65
Coho_84577-58
Coho_84583-45
Coho_84588-21
Coho_84598-43
Coho_84609-49
Coho_84620-49
Coho_84641-55
Coho_84645-35
Coho_84674-47
Coho_84718-62
Coho_84721-24
Coho_84800-28
Coho_84805-54
Coho_84815-72
Coho_84821-31
Coho_84837-13
Coho_84844-22
Coho_84864-53
Coho_84875-65
Coho_84885-58
Coho_84886-50
Coho_84889-15
Coho_84896-33
Coho_84940-28
Coho_84991-25
Coho_85010-62
Coho_85015-13
Coho_85045-58
Coho_85095-7
Coho_85112-43
Coho_85154-46
Coho_85157-56
Coho_85159-65
Coho_85169-54
Coho_85173-8
Coho_85175-43
Coho_85178-27
Coho_85181-62
Coho_85182-29
Coho_85191-14
Coho_85198-72
Coho_85206-56
Coho_85212-58
Coho_85216-74
Coho_85244-73
Coho_85265-43
Coho_85270-21
Coho_85296-18
Coho_85303-12
Coho_85322-47
Coho_85337-15
Coho_85339-63
Coho_85344-35
Coho_85348-12
Coho_85371-53
Coho_85416-19
Coho_85424-17
Coho_85448-48
Coho_85450-69
Coho_85459-36
Coho_85462-17
Coho_85475-16
Coho_85500-74
Coho_85501-57
Coho_85503-14
Coho_85509-57
Coho_85527-24
Coho_85536-44
Coho_85544-15
Coho_85546-25
Coho_85585-12
Coho_85586-59
Coho_85590-60
Coho_85595-8
Coho_85609-71
Coho_85616-21
Coho_85625-68
Coho_85627-61
Coho_85630-67
Coho_85633-23
Coho_85659-55
Coho_85665-42
Coho_85666-53
Coho_85753-58
Coho_85767-50
Coho_85800-49
Coho_85814-55
Coho_85834-43
Coho_85855-42
Coho_85857-34
Coho_85887-64
Coho_85890-15
Coho_85902-57
Coho_85908-7
Coho_85918-63
Coho_85934-28
Coho_85949-47
Coho_85968-59
Coho_85978-73
Coho_85980-27
Coho_86015-25
Coho_86024-54
Coho_86028-50
Coho_86033-54
Coho_86061-70
Coho_86064-51
Coho_86079-22
Coho_86095-7
Coho_86115-69
Coho_86132-24
Coho_86160-43
Coho_86169-64
Coho_86172-44
Coho_86178-69
Coho_86193-53
Coho_86214-74
Coho_86218-33
Coho_86219-17
Coho_86322-37
Coho_86326-68
Coho_86327-66
Coho_86329-33
Coho_86330-53
Coho_86336-48
Coho_86338-21
Coho_86341-19
Coho_86396-60
Coho_86404-44
Coho_86413-71
Coho_86441-45
Coho_86443-26
Coho_86454-24
Coho_86476-21
Coho_86479-65
Coho_86516-34
Coho_86517-58
Coho_86526-66
Coho_86532-49
Coho_86534-57
Coho_86535-68
Coho_86540-43
Coho_86560-55
Coho_86567-36
Coho_86597-67
Coho_86600-22
Coho_86607-58
Coho_86611-30
Coho_86616-51
Coho_86627-60
Coho_86634-39
Coho_86637-34
Coho_86643-70
Coho_86647-50
Coho_86652-28
Coho_86662-62
Coho_86669-50
Coho_86673-59
Coho_86678-52
Coho_86683-67
Coho_86685-35
Coho_86721-68
Coho_86726-59
Coho_86746-66
Coho_86751-32
Coho_86755-22
Coho_86766-16
Coho_86816-15
Coho_86842-59
Coho_86861-66
Coho_86873-32
Coho_86907-19
Coho_86911-57
Coho_86939-28
Coho_86949-43
Coho_86962-31
Coho_86975-65
Coho_86977-20
Coho_86980-23
Coho_86991-17
Coho_87001-73
Coho_87005-59
Coho_87010-51
Coho_87011-19
Coho_87012-53
Coho_87030-66
Coho_87031-53
Coho_87048-28
Coho_87079-10
Coho_87082-47
Coho_87090-54
Coho_87092-55
Coho_87111-46
Coho_87141-55
Coho_87158-12
Coho_87168-66
Coho_87190-34
Coho_87202-25
Coho_87207-29
Coho_87214-22
Coho_87217-27
Coho_87218-62
Coho_87238-21
Coho_87245-9
Coho_87246-43
Coho_87247-10
Coho_87261-68
Coho_87268-17
Coho_87281-58
Coho_87293-43
Coho_87296-63
Coho_87310-41
Coho_87312-55
Coho_87313-45
Coho_87321-49
Coho_87406-59
Coho_87411-14
Coho_87421-44
Coho_87422-14
Coho_87435-65
Coho_87446-62
Coho_87468-28
Coho_87489-26
Coho_87491-61
Coho_87529-66
Coho_87557-13
Coho_87594-57
Coho_87604-20
Coho_87621-67
Coho_87634-13
Coho_87655-30
Coho_87703-47
Coho_87729-35
Coho_87730-11
Coho_87743-62
Coho_87775-47
Coho_87776-45
Coho_87777-48
Coho_87811-44
Coho_87812-71
Coho_87832-56
Coho_87852-20
Coho_87859-58
Coho_87875-53
Coho_87877-68
Coho_87880-20
Coho_87890-20
Coho_87914-62
Coho_87924-7
Coho_87932-58
Coho_87956-30
Coho_87959-71
Coho_87970-63
Coho_87974-7
Coho_87988-38
Coho_87991-61
Coho_88047-54
Coho_88080-37
Coho_88111-27
Coho_88112-67
Coho_88128-51
Coho_88141-28
Coho_88156-8
Coho_88182-33
Coho_88203-61
Coho_88216-19
Coho_88223-73
Coho_88232-71
Coho_88237-39
Coho_88317-56
Coho_88326-72
Coho_88365-67
Coho_88367-20
Coho_88373-74
Coho_88389-28
Coho_88397-74
Coho_88417-13
Coho_88436-72
Coho_88451-45
Coho_88453-9
Coho_88460-72
Coho_88467-37
Coho_88470-24
Coho_88509-53
Coho_88539-15
Coho_88541-52
Coho_88551-51
Coho_88580-53
Coho_88588-39
Coho_88594-43
Coho_88598-56
Coho_88602-22
Coho_88669-51
Coho_88687-23
Coho_88756-72
Coho_88768-8
Coho_88775-11
Coho_88779-9
Coho_88786-44
Coho_88808-63
Coho_88889-31
Coho_88890-50
Coho_88902-9
Coho_88912-35
Coho_88918-33
Coho_88929-63
Coho_88943-57
Coho_88964-40
Coho_88990-48
Coho_89000-34
Coho_89012-58
Coho_89018-51
Coho_89039-43
Coho_89046-7
Coho_89048-35
Coho_89056-37
Coho_89088-25
Coho_89205-57
Coho_89207-58
Coho_89216-49
Coho_89221-28
Coho_89259-51
Coho_89279-73
Coho_89309-45
Coho_89334-39
Coho_89339-19
Coho_89361-14
Coho_89374-40
Coho_89379-46
Coho_89386-67
Coho_89392-60
Coho_89401-39
Coho_89410-71
Coho_89413-57
Coho_89430-66
Coho_89477-71
Coho_89487-71
Coho_89537-74
Coho_89539-12
Coho_89556-12
Coho_89561-49
Coho_89575-41
Coho_89588-25
Coho_89620-16
Coho_89622-46
Coho_89632-45
Coho_89689-19
Coho_89697-57
Coho_89754-29
Coho_89756-68
Coho_89762-30
Coho_89777-24
Coho_89798-63
Coho_89811-73
Coho_89836-45
Coho_89846-65
Coho_89906-15
Coho_89932-38
Coho_89938-25
Coho_89949-25
Coho_89971-36
Coho_89995-42
Coho_90011-41
Coho_90041-72
Coho_90042-58
Coho_90088-65
Coho_90094-15
Coho_90154-41
Coho_90189-38
Coho_90191-51
Coho_90195-56
Coho_90202-74
Coho_90203-50
Coho_90221-50
Coho_90245-12
Coho_90248-73
Coho_90297-43
Coho_90300-65
Coho_90312-72
Coho_90351-60
Coho_90368-65
Coho_90394-74
Coho_90398-11
Coho_90446-23
Coho_90449-13
Coho_90479-28
Coho_90496-31
Coho_90555-50
Coho_90568-42
Coho_90569-68
Coho_90620-18
Coho_90626-26
Coho_90652-58
Coho_90664-42
Coho_90698-54
Coho_90704-73
Coho_90741-27
Coho_90762-71
Coho_90766-26
Coho_90772-47
Coho_90794-65
Coho_90811-60
Coho_90823-32
Coho_90824-23
Coho_90827-15
Coho_90829-65
Coho_90836-12
Coho_90855-26
Coho_90858-19
Coho_90872-46
Coho_90897-44
Coho_90898-56
Coho_90899-65
Coho_90913-39
Coho_90927-64
Coho_90942-49
Coho_90950-8
Coho_90979-22
Coho_90992-49
Coho_91001-10
Coho_91005-53
Coho_91024-67
Coho_91031-68
Coho_91035-37
Coho_91038-27
Coho_91042-25
Coho_91043-52
Coho_91044-13
Coho_91045-63
Coho_91053-47
Coho_91064-69
Coho_91086-13
Coho_91098-50
Coho_91124-56
Coho_91132-9
Coho_91133-63
Coho_91233-70
Coho_91235-60
Coho_91237-56
Coho_91239-56
Coho_91254-8
Coho_91257-54
Coho_91309-9
Coho_91310-56
Coho_91311-38
Coho_91325-39
Coho_91348-9
Coho_91362-68
Coho_91391-73
Coho_91399-55
Coho_91430-44
Coho_91443-22
Coho_91470-66
Coho_91478-52
Coho_91480-72
Coho_91486-26
Coho_91510-23
Coho_91516-30
Coho_91519-13
Coho_91531-38
Coho_91538-27
Coho_91543-53
Coho_91552-66
Coho_91553-59
Coho_91556-74
Coho_91557-59
Coho_91581-21
Coho_91582-71
Coho_91603-65
Coho_91610-10
Coho_91627-73
Coho_91631-65
Coho_91642-19
Coho_91656-17
Coho_91657-26
Coho_91669-67
Coho_91679-27
Coho_91689-71
Coho_91696-39
Coho_91697-47
Coho_91702-50
Coho_91730-32
Coho_91745-28
Coho_91750-33
Coho_91762-48
Coho_91765-46
Coho_91772-56
Coho_91789-63
Coho_91804-59
Coho_91826-58
Coho_91853-45
Coho_91858-69
Coho_91864-48
Coho_91874-11
Coho_91886-56
Coho_91901-27
Coho_91907-38
Coho_91945-16
Coho_91963-28
Coho_92003-63
Coho_92022-54
Coho_92102-13
Coho_92128-18
Coho_92129-55
Coho_92135-61
Coho_92207-60
Coho_92216-61
Coho_92219-60
Coho_92233-18
Coho_92243-63
Coho_92256-26
Coho_92268-39
Coho_92281-63
Coho_92290-37
Coho_92321-55
Coho_92355-10
Coho_92369-56
Coho_92379-10
Coho_92386-43
Coho_92395-39
Coho_92396-51
Coho_92409-21
Coho_92433-21
Coho_92466-40
Coho_92471-22
Coho_92492-62
Coho_92493-35
Coho_92500-23
Coho_92505-23
Coho_92523-17
Coho_92529-32
Coho_92542-18
Coho_92562-44
Coho_92616-68
Coho_92640-16
Coho_92648-12
Coho_92662-7
Coho_92743-38
Coho_92756-56
Coho_92760-50
Coho_92764-67
Coho_92766-45
Coho_92782-61
Coho_92805-17
Coho_92821-43
Coho_92829-47
Coho_92845-25
Coho_92854-70
Coho_92857-10
Coho_92865-58
Coho_92872-16
Coho_92873-54
Coho_92875-31
Coho_92889-12
Coho_92892-29
Coho_92909-8
Coho_92916-55
Coho_92944-59
Coho_92946-36
Coho_92952-74
Coho_92959-52
Coho_92960-10
Coho_92967-21
Coho_92968-72
Coho_92972-9
Coho_92978-42
Coho_92984-45
Coho_92994-62
Coho_93022-34
Coho_93025-35
Coho_93028-59
Coho_93031-62
Coho_93041-73
Coho_93048-56
Coho_93054-65
Coho_93073-16
Coho_93075-38
Coho_93086-59
Coho_93112-58
Coho_93121-20
Coho_93124-41
Coho_93146-46
Coho_93174-51
Coho_93183-42
Coho_93186-41
Coho_93202-52
Coho_93209-26
Coho_93219-42
Coho_93262-60
Coho_93291-8
Coho_93319-42
Coho_93344-31
Coho_93352-18
Coho_93360-50
Coho_93379-21
Coho_93394-31
Coho_93395-39
Coho_93411-73
Coho_93415-47
Coho_93437-53
Coho_93470-24
Coho_93480-70
Coho_93496-61
Coho_93508-9
Coho_93549-67
Coho_93559-36
Coho_93633-55
Coho_93635-48
Coho_93640-73
Coho_93656-51
Coho_93668-68
Coho_93719-41
Coho_93723-38
Coho_93738-28
Coho_93759-24
Coho_93771-53
Coho_93815-68
Coho_93821-22
Coho_93842-60
Coho_93843-8
Coho_93860-65
Coho_93880-44
Coho_93903-41
Coho_93923-67
Coho_93926-57
Coho_93935-44
Coho_93945-34
Coho_93984-28
Coho_93991-34
Coho_94006-42
Coho_94010-25
Coho_94019-11
Coho_94024-18
Coho_94035-35
Coho_94050-25
Coho_94059-31
Coho_94068-55
Coho_94095-41
Coho_94097-64
Coho_94138-20
Coho_94143-16
Coho_94154-38
Coho_94173-48
Coho_94201-43
Coho_94203-46
Coho_94215-66
Coho_94219-69
Coho_94230-51
Coho_94232-52
Coho_94235-47
Coho_94241-30
Coho_94257-51
Coho_94260-66
Coho_94268-67
Coho_94280-64
Coho_94282-50
Coho_94316-67
Coho_94329-19
Coho_94348-49
Coho_94365-35
Coho_94374-70
Coho_94385-8
Coho_94392-63
Coho_94394-69
Coho_94432-46
Coho_94463-23
Coho_94483-73
Coho_94511-19
Coho_94517-11
Coho_94530-30
Coho_94537-70
Coho_94583-12
Coho_94584-70
Coho_94604-25
Coho_94611-13
Coho_94675-71
Coho_94681-49
Coho_94682-65
Coho_94702-42
Coho_94705-24
Coho_94724-39
Coho_94727-55
Coho_94780-58
Coho_94799-16
Coho_94831-59
Coho_94845-13
Coho_94855-42
Coho_94873-50
Coho_94877-12
Coho_94895-7
Coho_94908-27
Coho_94922-67
Coho_94940-43
Coho_94949-21
Coho_94983-47
Coho_95007-60
Coho_95026-7
Coho_95042-37
Coho_95048-18
Coho_95059-66
Coho_95071-68
Coho_95135-40
Coho_95140-11
Coho_95155-55
Coho_95169-73
Coho_95172-24
Coho_95195-49
Coho_95209-63
Coho_95229-25
Coho_95239-34
Coho_95283-47
Coho_95311-50
Coho_95320-68
Coho_95326-8
Coho_95368-72
Coho_95385-16
Coho_95411-55
Coho_95421-7
Coho_95453-59
Coho_95454-67
Coho_95459-33
Coho_95475-38
Coho_95478-60
Coho_95484-25
Coho_95491-67
Coho_95526-10
Coho_95527-38
Coho_95534-53
Coho_95546-45
Coho_95554-58
Coho_95580-63
Coho_95590-13
Coho_95593-53
Coho_95603-28
Coho_95650-56
Coho_95653-9
Coho_95681-51
Coho_95700-20
Coho_95701-63
Coho_95709-19
Coho_95721-7
Coho_95743-39
Coho_95767-12
Coho_95772-17
Coho_95780-30
Coho_95818-54
Coho_95826-61
Coho_95906-69
Coho_95920-62
Coho_95981-44
Coho_96009-36
Coho_96022-65
Coho_96024-14
Coho_96037-66
Coho_96040-70
Coho_96049-13
Coho_96057-23
Coho_96072-42
Coho_96074-71
Coho_96116-19
Coho_96118-29
Coho_96122-60
Coho_96124-53
Coho_96128-59
Coho_96137-74
Coho_96141-70
Coho_96157-9
Coho_96171-74
Coho_96173-35
Coho_96175-71
Coho_96204-9
Coho_96216-65
Coho_96217-15
Coho_96265-67
Coho_96285-63
Coho_96313-63
Coho_96339-62
Coho_96353-74
Coho_96396-25
Coho_96427-49
Coho_96442-65
Coho_96445-50
Coho_96449-21
Coho_96498-69
Coho_96525-40
Coho_96529-42
Coho_96540-13
Coho_96541-58
Coho_96542-68
Coho_96544-73
Coho_96552-54
Coho_96561-15
Coho_96563-60
Coho_96581-50
Coho_96596-25
Coho_96599-71
Coho_96629-13
Coho_96640-53
Coho_96654-37
Coho_96661-37
Coho_96678-34
Coho_96688-22
Coho_96712-45
Coho_96732-37
Coho_96736-33
Coho_96739-45
Coho_96762-20
Coho_96787-17
Coho_96793-7
Coho_96795-47
Coho_96796-67
Coho_96802-21
Coho_96817-8
Coho_96837-17
Coho_96860-67
Coho_96867-29
Coho_96897-63
Coho_96901-48
Coho_96918-29
Coho_96933-70
Coho_96939-34
Coho_96943-32
Coho_96948-15
Coho_96957-52
Coho_96960-7
Coho_96991-41
Coho_97010-71
Coho_97023-63
Coho_97026-19
Coho_97036-36
Coho_97037-25
Coho_97039-45
Coho_97047-41
Coho_97052-64
Coho_97081-73
Coho_97083-29
Coho_97098-37
Coho_97100-25
Coho_97110-27
Coho_97111-15
Coho_97124-64
Coho_97126-41
Coho_97137-57
Coho_97168-52
Coho_97178-58
Coho_97189-74
Coho_97208-47
Coho_97219-42
Coho_97252-44
Coho_97274-52
Coho_97291-51
Coho_97311-70
Coho_97317-62
Coho_97325-35
Coho_97341-74
Coho_97348-64
Coho_97364-40
Coho_97373-17
Coho_97377-20
Coho_97391-41
Coho_97412-40
Coho_97420-39
Coho_97443-51
Coho_97455-16
Coho_97475-10
Coho_97509-18
Coho_97533-74
Coho_97541-45
Coho_97546-22
Coho_97547-50
Coho_97563-25
Coho_97579-47
Coho_97585-67
Coho_97598-41
Coho_97599-55
Coho_97615-73
Coho_97645-42
Coho_97654-44
Coho_97660-40
Coho_97673-48
Coho_97689-72
Coho_97694-53
Coho_97699-8
Coho_97710-17
Coho_97721-69
Coho_97765-10
Coho_97779-66
Coho_97790-60
Coho_97793-13
Coho_97810-63
Coho_97845-63
Coho_97869-24
Coho_97891-56
Coho_97902-36
Coho_97903-41
Coho_97906-15
Coho_97919-12
Coho_97925-14
Coho_97940-25
Coho_97942-53
Coho_97947-18
Coho_97958-17
Coho_97959-25
Coho_97962-73
Coho_97977-64
Coho_97987-30
Coho_97993-40
Coho_98005-50
Coho_98012-72
Coho_98014-15
Coho_98034-71
Coho_98046-22
Coho_98082-15
Coho_98140-14
Coho_98141-34
Coho_98157-30
Coho_98209-31
Coho_98217-66
Coho_98222-72
Coho_98230-60
Coho_98269-13
Coho_98280-45
Coho_98294-29
Coho_98305-53
Coho_98328-69
Coho_98330-42
Coho_98404-64
Coho_98429-72
Coho_98453-55
Coho_98458-59
Coho_98473-44
Coho_98485-66
Coho_98499-68
Coho_98508-72
Coho_98513-72
Coho_98561-27
Coho_98583-38
Coho_98587-53
Coho_98597-8
Coho_98616-72
Coho_98659-72
Coho_98663-27
Coho_98692-61
Coho_98711-16
Coho_98725-49
Coho_98752-32
Coho_98754-64
Coho_98786-21
Coho_98815-18
Coho_98840-22
Coho_98850-45
Coho_98861-13
Coho_98885-34
Coho_98891-13
Coho_98901-72
Coho_98909-11
Coho_98911-9
Coho_98951-24
Coho_98963-54
Coho_98985-12
Coho_99008-56
Coho_99023-60
Coho_99039-62
Coho_99109-17
Coho_99114-29
Coho_99132-43
Coho_99144-33
Coho_99147-16
Coho_99162-32
Coho_99180-27
Coho_99192-56
Coho_99196-32
Coho_99212-74
Coho_99285-7
Coho_99298-47
Coho_99306-22
Coho_99320-23
Coho_99349-19
Coho_99351-47
Coho_99357-54
Coho_99360-66
Coho_99361-26
Coho_99365-12
Coho_99370-22
Coho_99375-29
Coho_99380-70
Coho_99395-60
Coho_99399-68
Coho_99413-19
Coho_99422-39
Coho_99444-15
Coho_99452-43
Coho_99476-70
Coho_99499-12
Coho_99519-59
Coho_99521-73
Coho_99528-53
Coho_99535-10
Coho_99536-19
Coho_99537-63
Coho_99550-65
Coho_99580-21
Coho_99599-71
Coho_99646-66
Coho_99651-50
Coho_99659-52
Coho_99678-42
Coho_99713-61
Coho_99737-53
Coho_99738-21
Coho_99744-15
Coho_99762-65
Coho_99764-57
Coho_99782-15
Coho_99786-61
Coho_99789-33
Coho_99801-36
Coho_99813-32
Coho_99816-38
Coho_99817-53
Coho_99850-63
Coho_99852-27
Coho_99853-58
Coho_99885-48
Coho_99919-28
Coho_99931-47
Coho_99946-61
Coho_99952-72
Coho_99974-62
Coho_99984-52
Coho_100011-12
Coho_100014-19
Coho_100036-36
Coho_100046-34
Coho_100048-38
Coho_100068-63
Coho_100071-71
Coho_100080-66
Coho_100102-27
Coho_100114-51
Coho_100116-43
Coho_100125-58
Coho_100145-73
Coho_100154-64
Coho_100158-41
Coho_100159-43
Coho_100181-71
Coho_100182-71
Coho_100215-63
Coho_100224-23
Coho_100235-52
Coho_100268-41
Coho_100273-23
Coho_100277-12
Coho_100278-53
Coho_100310-36
Coho_100321-51
Coho_100323-64
Coho_100324-36
Coho_100331-48
Coho_100337-41
Coho_100340-23
Coho_100358-40
Coho_100383-12
Coho_100385-19
Coho_100388-66
Coho_100411-54
Coho_100416-44
Coho_100418-59
Coho_100421-7
Coho_100426-11
Coho_100428-11
Coho_100446-67
Coho_100452-8
Coho_100479-50
Coho_100491-55
Coho_100496-42
Coho_100497-46
Coho_100500-44
Coho_100507-58
Coho_100513-18
Coho_100520-74
Coho_100522-45
Coho_100527-34
Coho_100565-17
Coho_100568-63
Coho_100572-37
Coho_100587-8
Coho_100594-27
Coho_100596-9
Coho_100598-20
Coho_100604-57
Coho_100648-16
Coho_100662-54
Coho_100705-49
Coho_100706-40
Coho_100733-30
Coho_100756-61
Coho_100783-64
Coho_100794-10
Coho_100806-23
Coho_100814-16
Coho_100820-32
Coho_100825-40
Coho_100849-36
Coho_100850-33
Coho_100870-26
Coho_100876-70
Coho_100907-51
Coho_100915-8
Coho_100937-50
Coho_100966-60
Coho_100976-34
Coho_100988-54
Coho_101002-65
Coho_101032-66
Coho_101046-17
Coho_101051-74
Coho_101057-60
Coho_101062-62
Coho_101067-25
Coho_101087-30
Coho_101094-25
Coho_101102-58
Coho_101110-61
Coho_101119-58
Coho_101136-60
Coho_101141-26
Coho_101159-40
Coho_101171-54
Coho_101175-48
Coho_101212-22
Coho_101219-38
Coho_101228-58
Coho_101233-16
Coho_101237-10
Coho_101241-52
Coho_101252-74
Coho_101272-38
Coho_101282-27
Coho_101316-73
Coho_101324-74
Coho_101334-54
Coho_101349-45
Coho_101377-37
Coho_101419-34
Coho_101429-18
Coho_101438-14
Coho_101472-51
Coho_101478-57
Coho_101485-23
Coho_101496-17
Coho_101499-49
Coho_101515-71
Coho_101517-55
Coho_101519-55
Coho_101524-7
Coho_101561-48
Coho_101577-53
Coho_101585-17
Coho_101601-44
Coho_101607-49
Coho_101609-8
Coho_101611-44
Coho_101621-73
Coho_101627-60
Coho_101628-43
Coho_101646-57
Coho_101647-59
Coho_101666-44
Coho_101673-45
Coho_101692-54
Coho_101715-31
Coho_101718-19
Coho_101722-30
Coho_101724-29
Coho_101743-31
Coho_101751-39
Coho_101763-16
Coho_101771-36
Coho_101779-17
Coho_101787-70
Coho_101792-12
Coho_101793-44
Coho_101815-41
Coho_101819-31
Coho_101827-65
Coho_101828-54
Coho_101862-38
Coho_101866-8
Coho_101875-28
Coho_101880-73
Coho_101922-66
Coho_101937-63
Coho_101938-26
Coho_101981-46
Coho_101991-51
Coho_101995-28
Coho_102010-30
Coho_102020-46
Coho_102030-8
Coho_102043-30
Coho_102047-58
Coho_102048-45
Coho_102080-68
Coho_102088-20
Coho_102115-28
Coho_102122-54
Coho_102124-12
Coho_102168-7
Coho_102175-55
Coho_102186-9
Coho_102198-60
Coho_102210-24
Coho_102214-45
Coho_102215-47
Coho_102218-43
Coho_102252-65
Coho_102254-24
Coho_102263-37
Coho_102281-36
Coho_102284-59
Coho_102295-42
Coho_102300-38
Coho_102317-52
Coho_102341-61
Coho_102345-58
Coho_102346-55
Coho_102351-61
Coho_102363-55
Coho_102392-52
Coho_102446-74
Coho_102491-28
Coho_102512-68
Coho_102526-28
Coho_102538-8
Coho_102742-7
Coho_102786-61
Coho_102872-71
Coho_102903-69
Coho_102983-11
Coho_103047-59
Coho_103080-48
Coho_103098-15
Coho_103155-11
Coho_103218-37
Coho_103356-44
Coho_103404-15
Coho_103439-53
Coho_103479-34
Coho_103562-42
Coho_103564-62
Coho_103568-31
Coho_103579-9
Coho_103620-48
Coho_103673-19
Coho_103698-71
Coho_103721-14
Coho_103812-14
Coho_103839-38
Coho_103926-72
Coho_103950-48
Coho_104021-59
Coho_104043-70
Coho_104088-28
Coho_104094-37
Coho_104164-31
Coho_104172-49
Coho_104180-61
Coho_104290-16
Coho_104307-31
Coho_104319-40
Coho_104335-44
Coho_104380-30
Coho_104394-70
Coho_104419-62
Coho_104567-56
Coho_104586-46
Coho_104645-41
Coho_104656-48
Coho_104752-34
Coho_104779-63
Coho_104861-47
Coho_104897-15
Coho_104946-41
Coho_105098-22
Coho_105120-21
Coho_105189-34
Coho_105234-28
Coho_105249-27
Coho_105259-41
Coho_105407-22
Coho_105549-29
Coho_105604-70
Coho_105606-62
Coho_105630-19
Coho_105656-8
Coho_105692-35
Coho_105746-65
Coho_105869-36
Coho_105940-17
Coho_105967-8
Coho_106151-66
Coho_106183-10
Coho_106191-62
Coho_106224-51
Coho_106248-50
Coho_106261-56
Coho_106279-42
Coho_106352-17
Coho_106509-48
Coho_106515-53
Coho_106546-66
Coho_106589-46
Coho_106666-44
Coho_106726-18
Coho_106749-40
Coho_106784-38
Coho_106887-35
Coho_107037-31
Coho_107084-42
Coho_107172-45
Coho_107243-21
Coho_107391-37
Coho_107469-62
Coho_107484-58
Coho_107520-20
Coho_107543-9
Coho_107560-72
Coho_107601-61
Coho_107732-42
Coho_107760-41
Coho_107841-74
Coho_107903-16
Coho_107924-64
Coho_107931-19
Coho_108020-74
Coho_108060-73
Coho_108164-54
Coho_108215-67
Coho_108290-19
Coho_108295-25
Coho_108362-59
Coho_108364-66
Coho_108387-12
Coho_108409-14
Coho_108421-74
Coho_108426-38
Coho_108443-8
Coho_108543-53
Coho_108565-47
Coho_108699-33
Coho_108803-73
Coho_108968-47
Coho_109051-66
Coho_109100-43
Coho_109141-50
Coho_109185-58
Coho_109251-42
Coho_109253-37
Coho_109279-57
Coho_109346-31
Coho_109374-17
Coho_109408-33
Coho_109416-47
Coho_109528-59
Coho_109590-7
Coho_109626-55
Coho_109643-45
Coho_109664-17
Coho_109706-63
Coho_109759-26
Coho_109907-73
Coho_109940-12
Coho_109965-11
Coho_110003-60
Coho_110043-24
Coho_110089-68
Coho_110211-48
Coho_110214-49
Coho_110335-21
Coho_110348-60
Coho_110353-40
Coho_110439-18
Coho_110447-37
Coho_110523-24
Coho_110539-44
Coho_110611-54
Coho_110641-20
Coho_110731-9
Coho_110732-59
Coho_110742-17
Coho_111017-48
Coho_111031-19
Coho_111037-53
Coho_111040-25
Coho_111207-42
Coho_111218-48
Coho_111392-24
Coho_111393-14
Coho_111406-34
Coho_111431-67
Coho_111432-61
Coho_111681-38
Coho_111682-63
Coho_111692-33
Coho_111703-50
Coho_111744-32
Coho_111748-36
Coho_111749-25
Coho_111758-51
Coho_111762-53
Coho_111772-48
Coho_111972-9
Coho_112104-48
Coho_112134-74
Coho_112226-17
Coho_112233-44
Coho_112332-65
Coho_112339-67
Coho_112349-13
Coho_112630-25
Coho_112734-32
Coho_112737-37
Coho_112770-22
Coho_112780-74
Coho_112887-32
Coho_112934-28
Coho_112981-20
Coho_113001-60
Coho_113059-55
Coho_113075-19
Coho_113242-47
Coho_113285-26
Coho_113359-25
Coho_113380-57
Coho_113463-31
Coho_113498-20
Coho_113541-70
Coho_113598-62
Coho_113627-44
Coho_113669-17
Coho_113727-12
Coho_113793-74
Coho_113795-51
Coho_113828-43
Coho_113974-74
Coho_114003-18
Coho_114005-41
Coho_114013-42
Coho_114016-65
Coho_114022-17
Coho_114190-44
Coho_114215-28
Coho_114338-56
Coho_114498-74
Coho_114553-51
Coho_114555-47
Coho_114577-59
Coho_114584-26
Coho_114602-74
Coho_114618-10
Coho_114774-15
Coho_114856-30
Coho_114892-68
Coho_114917-54
Coho_115459-59
Coho_115799-69
Coho_116044-11
Coho_116725-11
POP
Oki11WENH-0002,	220220	220220	000000	110220	110110	110220	110220	000000	000000	220220	110110	110220	220220	110220	110220	110220	110220	110110	000000	110220	110220	110220	220220	110220	220220	000000	110220	220220	220220	110110	110110	110220	220220	220220	110110	110220	220220	110110	220220	000000	110110	110110	220220	110220	110220	110110	220220	220220	220220	110110	110110	220220	220220	220220	110110	220220	110220	220220	220220	110220	000000	110110	220220	220220	110110	220220	220220	110220	110110	110110	110220	220220	220220	220220	110110	220220	110220	220220	220220	220220	220220	110220	220220	110220	220220	110220	110110	110220	110220	110110	220220	220220	220220	110220	220220	000000	110110	110110	110220	110110	110110	110110	110110	110110	220220	220220	000000	220220	000000	110220	110220	110110	110220	110110	110220	000000	110110	000000	220220	000000	220220	110220	220220	220220	220220	220220	110220	220220	110110	110110	110110	220220	110110	110110	220220	220220	220220	110220	110220	220220	220220	220220	220220	110220	110110	110110	110110	110110	220220	220220	110110	110220	220220	110110	110220	110110	000000	220220	110110	220220	110110	110110	110220	220220	110110	110110	220220	110110	110110	220220	220220	220220	220220	220220	110220	110110	110220	110220	110110	220220	220220	110220	110220	110110	220220	110110	220220	110220	110110	110110	000000	110220	220220	110110	110110	110220	110110	220220	110220	110110	220220	110110	220220	110110	220220	110220	110220	110110	110110	110110	110220	110110	220220	110220	000000	110220	110110	110220	110220	110110	110220	110220	110220	110110	110110	110110	110110	110220	110110	110220	220220	110110	110110	220220	220220	000000	110110	110110	220220	220220	110220	220220	220220	110110	110110	110110	110110	220220	220220	220220	110110	110110	110110	000000	220220	110220	220220	220220	220220	110110	000000	110220	220220	110110	110110	110220	110110	110220	220220	220220	110110	000000	110220	220220	110220	110110	000000	220220	000000	110110	110220	110110	110110	110110	220220	110110	110110	000000	110220	220220	220220	220220	110220	220220	110110	110220	110110	220220	220220	110110	000000	110110	220220	220220	110110	110110	110110	220220	110110	220220	220220	220220	220220	110110	220220	110110	110110	110220	220220	220220	220220	110110	220220	110220	110110	110110	220220	110110	110220	110110	220220	220220	110220	220220	220220	110220	110220	110220	110110	110220	110220	220220	110220	110110	220220	110110	220220	220220	220220	220220	110110	110110	110110	110220	220220	110220	110220	110110	110220	110220	000000	110110	000000	220220	110110	220220	220220	000000	220220	110220	110220	110220	220220	110220	000000	110110	110220	110110	110220	220220	110110	110110	110110	110110	220220	110110	220220	000000	220220	110110	220220	110220	110220	110110	110220	110220	110110	110110	110220	110110	000000	110220	110110	000000	220220	110220	110110	110110	220220	110110	110220	110110	220220	110110	220220	220220	220220	110220	110110	110110	110220	110220	000000	220220	220220	110110	110110	110110	110220	110110	220220	110110	220220	220220	110220	220220	110110	220220	220220	220220	000000	110110	220220	220220	220220	110220	110110	110110	220220	110110	220220	110110	110110	110220	220220	110220	220220	110220	220220	110110	220220	110220	110220	110110	110220	000000	110220	110110	110110	220220	220220	110220	110110	110110	220220	110110	220220	220220	110110	220220	110110	110220	110110	110220	110110	220220	220220	110110	110220	110110	220220	110110	110220	110110	110110	110110	110110	110110	110110	110220	110220	110110	110110	110220	110220	110110	110110	110220	000000	110110	110110	110110	110110	110110	220220	110110	110110	110220	220220	110110	220220	220220	110220	110110	110110	110110	110110	110110	110220	110220	110110	110220	110110	110220	110220	110110	110220	110110	000000	220220	110110	110220	220220	110110	110220	110110	220220	110220	220220	110220	220220	220220	110110	110220	220220	220220	000000	110110	110110	110220	110220	110110	220220	000000	110110	110110	220220	110220	110110	110220	220220	110220	110110	220220	110110	220220	110110	110110	220220	110110	110110	110110	110110	110110	110110	220220	220220	110110	220220	220220	220220	110110	110110	000000	110220	110220	110110	000000	110110	110220	110220	110220	110220	000000	110220	220220	220220	220220	110110	110220	110110	110110	110110	220220	110110	110110	110110	220220	110220	110110	220220	110220	110110	110110	110220	220220	110220	220220	110110	000000	110220	110220	110110	110110	110110	000000	110220	110220	110220	220220	220220	110110	110110	000000	220220	110110	110220	220220	220220	110220	110110	000000	110110	110110	220220	220220	220220	220220	110110	220220	110110	110110	220220	110220	110220	220220	110110	220220	220220	220220	110220	110220	110220	000000	110110	000000	110220	110110	220220	220220	110220	220220	220220	220220	220220	220220	110220	110220	110110	220220	220220	110110	000000	220220	220220	110110	110220	220220	220220	220220	110110	110110	110220	220220	110110	220220	110220	110110	110110	110110	110110	110110	000000	110110	220220	220220	220220	110220	110110	220220	110110	110110	220220	220220	110110	110110	110110	110110	220220	000000	110110	110110	110220	220220	110110	110110	110110	000000	000000	110220	110110	220220	220220	220220	110110	110110	110110	220220	110220	000000	220220	110110	220220	110110	110220	110110	220220	110220	110220	110110	220220	110110	110110	220220	220220	110110	110220	110110	110110	220220	110220	220220	110220	110110	220220	220220	220220	110110	220220	220220	220220	110110	110110	220220	000000	000000	110220	110110	000000	110220	110110	110110	110110	110110	110220	220220	220220	000000	110110	110110	220220	110220	110110	110110	220220	110110	220220	220220	220220	220220	220220	110110	220220	220220	110110	110220	000000	110220	220220	220220	110220	110110	110220	110110	110110	110110	220220	110110	110110	110110	110110	110220	110110	220220	110110	110110	110110	000000	220220	220220	220220	220220	110110	110110	110220	110110	220220	110110	220220	110110	220220	110110	220220	110110	110110	110220	110110	220220	110220	110220	000000	220220	110220	220220	110110	220220	220220	110110	110110	220220	110220	110220	110110	220220	220220	220220	110110	110110	000000	220220	110220	110110	220220	110110	220220	110110	220220	220220	220220	220220	110220	110110	110220	220220	110220	110220	000000	220220	110110	000000	110110	110110	110110	220220	110110	110220	220220	110110	110220	220220	220220	220220	220220	220220	220220	110110	220220	110110	110110	110220	110110	220220	220220	220220	220220	220220	220220	110110	220220	110110	110220	110220	220220	110220	220220	110110	220220	110220	110110	110220	220220	110110	220220	110220	220220	110110	110110	110110	220220	110110	110110	110110	110110	220220	110110	220220	110110	110110	000000	220220	110110	110110	110110	110220	220220	220220	000000	220220	220220	110110	220220	110220	220220	110110	110110	220220	110220	110110	220220	110220	110110	110110	110110	110220	110220	110220	110110	220220	220220	110110	220220	220220	110220	110110	110110	110110	220220	110110	000000	110110	110110	110110	110220	220220	110110	110220	110220	000000	220220	110220	110110	000000	110220	110110	220220	110110	220220	220220	110220	110220	110220	220220	110220	220220	000000	000000	220220	220220	110220	000000	110220	110110	110110	110110	220220	220220	220220	220220	110110	220220	110110	110220	000000	110110	110110	110110	110110	220220	220220	110110	220220	220220	110220	110220	110110	220220	220220	220220	110110	220220	000000	220220	220220	220220	220220	110110	220220	220220	110110	220220	110110	220220	110110	110110	220220	110220	110220	110220	000000	220220	220220	220220	000000	220220	220220	220220	220220	220220	110220	000000	220220	110220	220220	110220	220220	220220	110220	220220	000000	220220	110110	110110	000000	110220	110110	220220	220220	220220	000000	110110	220220	220220	110220	110110	110220	110220	220220	110110	110110	220220	220220	220220	110110	220220	110220	110220	110110	220220	220220	220220	110220	220220	110220	220220	110220	110110	110110	110110	000000	110110	110110	220220	220220	110110	110110	220220	220220	220220	110110	110110	110110	220220	110220	110220	110110	220220	220220	110110	110110	110110	110220	110110	110220	220220	220220	110110	110110	110110	110220	220220	000000	110110	000000	110110	220220	220220	110110	110220	220220	110110	110220	110110	110220	110220	220220	220220	110110	000000	220220	220220	110220	110110	110110	220220	110110	110220	110220	220220	220220	110110	110110	110110	220220	220220	110110	220220	220220	110110	110220	000000	110220	110110	110110	110110	110220	110110	110110	220220	110110	220220	110110	110110	220220	110220	000000	110110	110220	110110	000000	220220	110110	220220	220220	110110	110110	220220	110220	110110	220220	110110	110110	110110	000000	110110	110110	110110	110110	110220	220220	220220	110110	110220	000000	220220	110110	110110	220220	110110	220220	110220	220220	110110	110110	110110	220220	220220	110220	110220	220220	220220	110220	110110	110220	220220	110110	110110	220220	110110	110110	110220	110220	110110	220220	220220	220220	110220	220220	220220	220220	110220	220220	110110	110110	220220	220220	220220	220220	110220	220220	110220	110110	000000	220220	110110	220220	110220	110220	220220	220220	110110	110110	110220	110220	110110	110220	110220	110110	220220	110110	110110	110220	110220	220220	110110	220220	110110	220220	000000	110220	000000	110220	110110	110110	110110	220220	110220	110110	220220	110110	110220	110110	110110	220220	220220	220220	110220	110110	000000	220220	110110	220220	220220	110220	110110	110110	110220	110220	110110	110110	220220	110110	110110	110220	220220	220220	110110	110220	110110	000000	110110	220220	110220	110110	110220	110220	000000	110220	110110	110110	220220	220220	110110	220220	220220	110110	110220	110110	220220	110220	110110	110110	110110	110110	220220	220220	000000	220220	110220	110110	220220	110110	110110	220220	110110	110110	220220	110220	110110	110110	000000	110110	110110	110110	110220	000000	220220	220220	220220	110110	220220	220220	220220	110220	110110	110110	110110	110220	220220	110110	110220	220220	110110	110110	220220	110110	110110	220220	110220	110220	110220	110110	110110	110110	110110	110110	110110	110110	110220	220220	110110	110110	220220	110220	000000	110110	110110	220220	110220	220220	110110	220220	220220	220220	220220	110110	220220	110220	110110	000000	220220	220220	110110	220220	110220	110110	110110	110110	110220	110220	110220	110110	110220	110110	110110	110220	220220	110110	110110	220220	220220	220220	110110	110110	220220	110110	220220	110110	110110	110110	220220	110110	110220	110110	110220	110220	000000	220220	220220	110220	110110	220220	220220	110110	220220	220220	220220	220220	110110	110110	220220	110110	110110	110220	000000	000000	110220	110220	110110	110220	110220	110220	220220	110110	110110	220220	110110	220220	000000	110110	220220	110220	110110	220220	110220	000000	000000	110110	110220	220220	220220	000000	220220	110220	000000	110110	110110	110110	110110	110110	110110	110220	110110	110220	000000	110110	110220	110110	110110	220220	220220	110220	110110	220220	220220	110220	220220	110110	000000	110220	000000	110220	110220	110110	110110	110110	220220	110110	220220	220220	110110	220220	110220	110110	110110	110110	110110	220220	110110	110220	220220	110220	110110	110220	110110	110110	220220	220220	220220	110110	220220	220220	220220	110220	110220	000000	220220	110110	220220	110110	110220	110110	220220	220220	110110	110220	110110	110110	220220	110110	110110	110220	220220	110220	220220	220220	110110	110110	110110	110110	110220	110220	110220	110220	110110	220220	220220	110110	110110	110110	110110	220220	220220	110220	110220	110110	110110	110110	220220	000000	220220	110220	110220	110110	110110	000000	220220	220220	110110	110220	220220	220220	220220	110110	110220	220220	110110	110110	110220	110220	110110	110110	220220	110110	110110	110110	110220	220220	110110	110110	110220	110220	110110	220220	110220	110220	110220	220220	110110	000000	110110	220220	110110	110110	220220	220220	220220	110110	110110	110220	220220	110110	110110	110220	220220	220220	000000	220220	220220	220220	110110	110110	220220	110110	000000	110110	110110	110110	110220	220220	220220	110110	220220	220220	110110	220220	110220	110220	220220	110110	110110	220220	220220	110220	110110	220220	220220	220220	220220	220220	110220	220220	220220	110110	110220	110110	110110	110110	110110	110110	220220	110110	110220	220220	220220	220220	110220	110110	110220	220220	110110	110110	220220	110220	000000	220220	110110	110220	220220	220220	110110	110110	110110	110110	000000	110110	000000	110220	110110	110220	110220	110110	110220	110110	220220	110110	110110	220220	110220	220220	220220	220220	110220	110110	110110	110110	110220	110110	110110	110110	220220	110110	000000	000000	000000	110110	220220	000000	220220	110220	110220	110110	220220	220220	220220	110110	110220	110110	000000	110220	220220	110220	220220	220220	110220	110110	220220	000000	110110	110110	110220	110220	110110	110110	220220	220220	110110	110220	220220	110110	110110	110110	110110	110220	110110	110220	110110	110220	110110	110220	110110	000000	220220	220220	110220	110220	110110	220220	220220	110110	110110	220220	110110	110110	110110	110220	220220	110110	000000	110220	110110	110110	110220	110110	110220	220220	220220	220220	110110	220220	220220	220220	110110	110110	220220	110220	220220	110220	220220	220220	000000	110220	110220	000000	110110	220220	220220	000000	110110	000000	110110	110220	110220	110110	110220	000000	110220	220220	220220	110220	220220	110110	220220	110110	220220	110220	110110	220220	000000	110110	110220	220220	220220	220220	110220	110220	110110	110220	220220	220220	220220	220220	220220	220220	220220	110220	110110	110220	000000	110110	220220	110220	110110	110110	110220	110110	220220	110110	220220	110110	000000	000000	110220	110110	110220	220220	220220	110110	000000	220220	220220	000000	110220	220220	110110	220220	110110	220220	110220	220220	110220	110110	220220	220220	220220	220220	110220	110110	110110	220220	110220	110110	220220	110110	220220	110110	000000	110220	110110	220220	110110	220220	110220	220220	220220	220220	110220	220220	110220	110110	110110	110220	110110	220220	220220	110110	220220	110220	110110	000000	110220	220220	220220	110220	110220	220220	220220	220220	110110	000000	110220	110220	110110	110110	220220	110220	110110	110110	000000	220220	220220	110110	110220	110110	110220	110220	220220	110110	110110	110110	220220	110220	110110	110110	000000	220220	110110	220220	110220	110110	110220	220220	110220	110110	110220	110110	110110	110110	110110	220220	110220	220220	220220	110110	220220	220220	000000	110220	220220	110110	220220	110220	220220	220220	110110	110110	220220	110110	110110	110220	110110	220220	220220	110110	220220	110220	110220	110110	110110	110220	220220	110110	220220	110220	110110	110110	110220	220220	220220	220220	000000	110220	110220	110110	220220	220220	220220	220220	110110	110110	220220	110110	110110	110110	220220	110110	220220	220220	110110	220220	110110	220220	110220	110110	110220	110220	110220	110110	110110	110110	000000	110110	220220	220220	110110	000000	000000	110220	110110	110220	220220	220220	110110	000000	110220	110220	220220	110110	110110	220220	220220	220220	220220	110110	110220	220220	110110	110220	220220	110110	110110	220220	220220	220220	220220	110110	110110	220220	220220	110110	110110	000000	000000	110220	110110	110110	110110	220220	220220	110220	220220	110110	220220	220220	110110	220220	220220	000000	110110	220220	110110	220220	110110	110220	220220	110110	220220	110110	220220	220220	110110	220220	000000	220220	220220	220220	220220	110220	220220	000000	220220	220220	220220	000000	110110	110110	220220	110220	110220	220220	110220	110110	000000	110110	000000	220220	220220	110110	110110	110220	220220	220220	220220	220220	110110	110220	110110	110110	110110	110220	110220	000000	220220	220220	000000	220220	220220	110220	110220	000000	110110	220220	110110	110110	110220	110110	220220	220220	220220	110110	000000	000000	110110	110110	220220	220220	110110	110220	110110	220220	220220	110110	110220	110110	220220	110220	110110	110220	220220	110110	220220	220220	220220	110110	110220	220220	000000	110110	220220	220220	110110	000000	220220	220220	220220	110220	220220	110220	110220	220220	220220	110220	000000	220220	220220	110110	110220	220220	220220	110110	000000	220220	110220	220220	110110	110220	220220	110110	220220	110110	110110	220220	220220	220220	220220	220220	220220	220220	000000	110220	110220	220220	220220	110110	220220	220220	110110	220220	110220	000000	110110	220220	220220	000000	110110	110110	110110	110220	220220	220220	110220	000000	110110	220220	220220	220220	110110	220220	110110	110110	220220	220220	220220	220220	110110	110110	110220	220220	110110	220220	220220	000000	000000	220220	110110	110110	110110	110110	110220	110110	220220	110220	110220	220220	110110	110110	220220	110110	220220	110110	110110	220220	220220	220220	110220	110220	110220	220220	110220	110110	110220	110220	000000	220220	220220	110220	220220	220220	220220	220220	110110	110110	110220	000000	110110	110110	220220	110220	110220	220220	110220	110110	220220	110110	000000	110110	110220	220220	220220	110220	110110	220220	110110	220220	110110	110110	110220	110220	220220	110220	110220	220220	220220	110110	220220	110220	000000	110220	000000	110220	220220	110110	110110	110220	220220	000000	110110	220220	000000	110110	000000	000000	220220	110220	110110	110110	000000	220220	110110	110220	110220	110110	110220	220220	110220	110220	110110	110220	000000	000000	220220	110110	110110	220220	110220	220220	000000	220220	000000	110220	110220	220220	220220	110110	220220	000000	110110	110110	110110	110220	110110	220220	110220	220220	110110	110110	220220	220220	110220	110220	110220	110110	110110	220220	110220	110110	110110	110110	220220	220220	110220	110220	110110	110220	110110	110110	110220	110110	110110	110220	220220	220220	000000	220220	110110	110220	220220	110110	110110	220220	220220	110110	110110	110110	110110	110220	220220	220220	110220	220220	110110	110220	110110	220220	000000	220220	110220	110110	110110	000000	220220	110110	220220	220220	110110	110110	220220	110220	110110	110110	220220	000000	000000	220220	220220	110110	110110	000000	110220	110110	220220	220220	110220	110110	220220	000000	220220	220220	110110	220220	110110	110110	220220	220220	220220	110110	220220	110220	110110	110110	110110	220220	110110	110220	220220	110110	220220	110110	110110	110110	110110	110110	000000	220220	220220	110110	110220	110110	220220	110110	000000	000000	220220	110110	000000	000000	110220	110110	110110	110110	220220	220220	110220	110220	220220	110220	110110	220220	110110	110110	110110	110220	110110	220220	220220	220220	110220	110110	220220	220220	220220	220220	110110	220220	110110	110110	000000	110220	110220	220220	110220	110110	220220	220220	220220	110110	110220	110220	220220	220220	110110	110110	110220	110110	110220	110220	110110	110110	110220	220220	220220	110110	220220	110110	110220	110110	110110	110220	110220	220220	220220	220220	110220	110110	220220	110220	110220	110110	110220	220220	110110	110220	110110	110110	110220	220220	110220	110110	220220	000000	220220	110220	110110	110110	110110	220220	110110	220220	110110	110110	110110	220220	000000	110220	110110	110220	110110	220220	220220	220220	110110	110110	220220	110110	000000	110110	110220	110220	220220	000000	110110	110110	110110	110220	110220	110110	110110	110110	220220	220220	220220	110110	220220	110220	110220	110110	110220	110110	110110	110220	220220	220220	110110	110110	110110	110110	110220	110110	220220	110110	110220	220220	220220	220220	220220	220220	110220	220220	220220	110110	220220	110110	220220	110110	220220	110110	220220	110110	220220	220220	110110	220220	220220	220220	220220	110220	220220	110110	110220	220220	220220	220220	110110	220220	220220	110220	110220	000000	110220	220220	220220	220220	110220	000000	000000	110110	110110	110110	110220	110220	110220	110110	220220	220220	220220	000000	110110	110110	220220	110220	110110	220220	110220	110220	220220	110110	110220	220220	220220	110110	110220	110220	110110	110110	220220	220220	220220	110110	110110	220220	110110	000000	220220	110220	110110	110220	110110	110110	110110	220220	220220	220220	220220	220220	110110	110220	110110	220220	110110	110220	110220	110110	220220	110110	220220	110110	110110	110110	110110	110110	110220	220220	220220	110110	110110	220220	110220	220220	220220	220220	220220	220220	110110	110220	110110	110110	110110	220220	000000	220220	110110	220220	220220	220220	110220	110110	220220	000000	220220	220220	110220	110110	220220	110110	220220	220220	220220	220220	110110	110110	110110	110110	110110	110110	110110	110220	110220	110220	220220	110110	220220	220220	110110	000000	220220	110110	110110	220220	220220	110110	110110	110110	220220	220220	110110	220220	000000	110220	110220	110220	220220	110220	110110	220220	220220	110110	000000	110110	000000	220220	110110	220220	220220	110110	110110	110110	110220	220220	000000	110110	110110	110220	220220	110220	110110	110110	220220	000000	110110	220220	220220	220220	110110	220220	110110	220220	110110	220220	000000	110220	110110	110110	110110	110110	000000	220220	110220	220220	110220	220220	220220	110110	220220	220220	110220	220220	110220	110110	110110	110110	110220	220220	110110	220220	220220	220220	110110	110220	110110	220220	220220	110110	110110	220220	220220	110110	110110	110110	220220	110110	110220	110110	110110	220220	220220	110110	110220	110110	220220	000000	220220	000000	220220	110110	000000	110110	110110	110110	220220	110110	000000	220220	220220	110110	110220	110220	220220	110110	110220	220220	220220	110110	110220	110110	220220	220220	110110	110110	110110	110110	220220	110110	110110	000000	220220	110110	110220	110110	000000	110110	110110	110110	220220	220220	220220	110110	220220	110110	220220	110110	110110	220220	110110	110220	110220	110110	110110	110220	220220	110220	220220	110110	110220	110110	110110	110110	110110	110110	110220	110110	110110	220220	110110	110110	110110	110110	110220	110220	110110	110110	110110	110110	220220	220220	110220	220220	110220	110220	220220	110220	110220	110110	110110	110110	110220	110110	220220	110220	220220	110220	220220	110110	110220	220220	110110	110110	220220	220220	110110	110110	220220	110110	110110	110110	110110	220220	220220	110220	220220	110110	220220	220220	220220	110110	000000	110110	110220	220220	220220	000000	220220	000000	110110	110220	220220	220220	110110	110220	220220	110110	220220	110220	220220	110220	220220	110220	110110	110110	000000	110220	110110	220220	110110	220220	000000	110110	110110	220220	110110	110110	220220	000000	220220	110110	110220	220220	110110	220220	110220	110220	220220	000000	220220	220220	110220	110110	110110	220220	220220	110110	110110	110110	110220	110110	220220	110220	220220	220220	000000	110110	220220	110110	220220	220220	220220	110110	110110	110110	110110	110220	110220	110220	110110	000000	110110	110220	000000	220220	220220	110110	110220	110220	110220	220220	110110	220220	110220	220220	220220	220220	220220	110110	220220	000000	110110	110110	000000	220220	110110	220220	220220	110110	110110	220220	110110	220220	220220	110110	000000	220220	220220	220220	220220	220220	220220	220220	220220	220220	110110	110220	110110	110220	110220	110110	110110	110110	220220	110110	110220	110110	220220	110220	110110	000000	110110	110220	110110	110110	110110	110220	110110	220220	220220	110220	000000	110110	110110	110220	220220	220220	110110	110110	110110	110110	220220	110110	220220	110110	220220	110220	110220	110110	110110	000000	000000	220220	110110	110110	220220	110110	220220	000000	110110	220220	220220	220220	110220	110110	220220	000000	220220	110110	220220	110110	220220	110110	220220	220220	000000	220220	110110	220220	220220	000000	110220	000000	110110	220220	220220	220220	110110	110110	220220	220220	110110	220220	000000	220220	110220	110110	110110	110110	000000	110110	110110	220220	110220	220220	110220	220220	220220	110220	110220	110220	110110	220220	110110	220220	110110	110220	110110	220220	220220	110220	110110	110110	110110	110220	220220	220220	110110	110220	110110	110220	110220	220220	110110	220220	110110	220220	110220	110110	110220	220220	110110	110110	110110	110110	110110	110220	220220	220220	110110	110110	110110	220220	110220	110220	220220	220220	110220	110110	110110	220220	220220	110110	110110	110110	110220	220220	220220	110220	110110	220220	110220	110110	110110	110110	000000	220220	220220	110110	220220	220220	110220	110110	110110	110220	220220	110220	110110	110110	110220	110110	110110	110220	110110	110110	110110	220220	110110	110220	110110	110220	220220	110220	110110	110220	220220	110110	110110	110220	110110	110220	220220	110110	220220	220220	110110	110110	000000	000000	000000	110220	220220	220220	000000	110220	110110	110220	110110	110110	220220	110220	110110	110110	000000	000000	110110	110110	220220	220220	220220	110220	110110	220220	110110	220220	110110	220220	220220	110110	220220	110220	110220	110110	110110	220220	220220	110220	220220	110110	110110	220220	110220	110110	110220	110220	000000	110220	110110	110110	110220	220220	220220	220220	110110	220220	000000	110110	110110	220220	110220	110110	110110	110110	110110	220220	110110	110220	220220	000000	220220	220220	220220	220220	110220	220220	110110	110110	220220	110110	000000	220220	220220	000000	110110	110220	110110	220220	220220	220220	110110	110110	110110	110110	110220	110110	220220	110220	110110	220220	000000	220220	110220	110220	220220	220220	000000	220220	220220	110110	110110	110110	110110	110110	220220	110110	110220	110110	110110	110110	110110	110220	000000	220220	220220	220220	220220	220220	220220	220220	220220	110220	220220	220220	110220	110220	220220	110110	110110	000000	220220	110110	110110	000000	110110	220220	110110	220220	220220	110110	220220	220220	220220	220220	110110	220220	110110	110110	110220	110110	220220	220220	220220	220220	220220	110110	110110	110110	110110	000000	110220	000000	110110	220220	110220	110220	110110	220220	110110	000000	110110	110110	220220	220220	220220	220220	110220	110110	220220	110110	220220	000000	110110	110110	000000	110110	110110	220220	110110	110110	110110	110110	220220	220220	110110	000000	110110	110110	110220	110220	110220	110220	110110	110110	110110	110220	220220	220220	110110	110220	220220	110110	110220	110220	110110	220220	110110	220220	220220	110110	110110	110110	220220	110110	110220	110220	110110	220220	000000	110110	220220	110110	110110	000000	110110	110110	220220	220220	220220	110220	220220	220220	110220	110110	110110	110110	110110	220220	110220	110220	220220	110110	110110	000000	110220	110220	220220	220220	110110	220220	220220	220220	220220	110110	220220	220220	000000	110110	110110	220220	220220	110110	220220	110220	110220	220220	220220	110220	110110	000000	110110	220220	110110	220220	220220	110220	110110	110220	220220	220220	220220	110110	220220	220220	110110	220220	110110	110110	110110	110110	110110	220220	000000	110110	220220	220220	110110	220220	110110	110110	220220	110220	110110	220220	110220	110110	000000	110220	220220	110110	220220	110110	110220	110110	110220	000000	110220	110110	110110	110110	110220	220220	110110	110110	110110	110220	220220	110110	220220	110220	110110	110110	220220	220220	110110	220220	220220	110110	110110	110220	220220	110110	110220	000000	110220	110110	110110	000000	220220	110220	110110	110110	220220	220220	000000	110110	110220	110110	110110	110110	220220	110220	000000	000000	110110	220220	220220	220220	110110	110220	220220	110220	110110	110220	000000	110110	110110	110110	220220	220220	110220	110110	220220	220220	110110	110110	110110	220220	000000	110220	220220	110220	110220	220220	220220	110110	110110	110220	110220	220220	110220	220220	220220	220220	110110	220220	110220	220220	110220	220220	000000	110110	110110	220220	110110	220220	000000	110220	220220	110220	220220	220220	220220	110110	110110	220220	110110	110220	110110	220220	220220	110110	110110	110110	110110	110220	110110	110110	110110	110110	220220	000000	220220	110110	110220	220220	110220	220220	220220	220220	110220	110110	110110	110110	220220	110220	110220	110220	110220	110110	220220	220220	110220	110110	110110	110110	110220	220220	110220	110110	110220	110110	220220	110110	220220	110220	110220	220220	220220	220220	110220	110220	220220	220220	220220	110110	000000	220220	110220	220220	110110	220220	110110	220220	220220	220220	220220	110110	000000	110110	110110	220220	110110	110110	220220	110110	110220	110110	110110	110110	110220	110220	110110	220220	110110	220220	220220	110220	220220	110110	110110	220220	220220	110220	220220	110220	110110	110220	110110	110220	110110	220220	110110	220220	110110	220220	110220	220220	110110	110110	220220	110110	110110	110220	110220	110110	220220	000000	110110	110110	220220	220220	000000	110110	110110	000000	220220	110110	220220	110110	110110	220220	220220	110110	220220	220220	110110	220220	110110	220220	110220	110220	110110	110110	220220	110110	110220	220220	220220	220220	110110	220220	110110	110110	220220	110110	110110	000000	110110	110220	220220	110110	220220	110110	110220	110110	220220	000000	110220	110220	220220	110220	110220	220220	110220	110110	110220	110220	220220	220220	000000	110110	220220	220220	110110	220220	110220	110110	110220	110220	110220	110220	220220	110220	220220	110220	220220	110110	000000	110110	110110	110220	220220	220220	220220	110110	110220	110220	220220	000000	110110	110110	110110	220220	110110	110220	220220	220220	220220	220220	220220	000000	110110	220220	220220	110110	110220	110220	000000	110110	220220	110110	110220	110110	110220	110110	110220	220220	110110	220220	220220	000000	220220	110220	220220	110220	220220	110110	220220	110110	220220	220220	110110	110110	220220	220220	110220	220220	110220	110110	110110	110220	110220	110110	220220	110220	110220	110110	110220	220220	110110	000000	220220	000000	110110	110110	110110	110110	000000	110110	110110	220220	110220	110110	220220	220220	110110	110220	220220	220220	220220	110110	220220	220220	220220	220220	110220	220220	110110	110110	000000	110110	220220	220220	110220	220220	000000	220220	110110	110220	110220	110110	000000	110110	220220	110110	110110	110220	220220	110110	220220	110220	110110	110110	220220	110220	110110	110220	220220	220220	220220	220220	110220	220220	220220	110110	110110	110110	220220	220220	220220	110110	110110	220220	110110	220220	220220	110220	110220	110110	110110	220220	000000	110220	110110	110110	110110	220220	110220	110110	220220	220220	110110	110110	220220	220220	110110	110220	110110	110220	220220	000000	110110	110110	110110	220220	110110	220220	220220	110110	220220	110110	220220	110110	110110	110110	220220	110110	000000	220220	110110	110110	110220	220220	220220	220220	220220	110110	220220	110110	220220	220220	220220	110110	220220	220220	110110	220220	220220	220220	110110	110110	110110	000000	110220	220220	110220	110220	110220	220220	110110	110110	110110	000000	110110	220220	110110	110220	110110	220220	110220	220220	220220	220220	110110	220220	220220	000000	000000	110110	110220	220220	110220	110220	110110	110220	220220	110220	110110	110220	110110	220220	110110	110110	000000	220220	110110	110110	110220	220220	220220	220220	220220	110110	220220	220220	220220	110220	220220	110220	110220	110220	110110	000000	110110	110110	220220	220220	110220	110110	110110	220220	110220	220220	110220	110110	110110	000000	220220	110110	110220	110220	000000	220220	000000	110110	110220	110220	220220	220220	110110	110110	220220	220220	000000	220220	110220	220220	220220	110110	220220	000000	110110	220220	220220	220220	110220	110110	110220	220220	220220	110110	110220	220220	220220	110220	220220	000000	000000	110110	220220	110220	110110	110110	110110	220220	110220	110110	110220	110110	110110	110220	110110	110110	220220	110110	110110	110220	220220	110220	110110	220220	110110	220220	110110	110110	110110	220220	110110	220220	220220	110220	110110	110110	220220	110110	220220	110220	220220	110110	110220	220220	110110	220220	220220	110110	220220	110110	220220	110110	110110	110220	000000	110220	110110	220220	110110	110110	110110	110220	110220	220220	110220	110220	000000	110220	110220	220220	220220	110110	110220	110220	110110	110220	110220	110110	110220	220220	000000	220220	110220	110110	000000	110110	110110	220220	110110	220220	220220	110110	110220	110110	110110	220220	220220	110110	220220	220220	110110	220220	110110	110220	110220	220220	220220	110220	110220	220220	000000	110110	110110	110110	110110	220220	110110	110220	110110	220220	220220	110220	220220	000000	110110	110110	220220	220220	110220	220220	110110	110110	220220	220220	110220	110220	110110	110220	220220	110110	110110	220220	220220	110110	110110	000000	220220	110220	110110	220220	110110	220220	220220	220220	220220	110110	110220	000000	110220	220220	220220	110110	110110	220220	220220	110110	220220	110220	110220	110220	220220	110110	110220	110220	110220	110220	110220	220220	000000	220220	220220	220220	110110	110220	110110	000000	110110	220220	220220	220220	220220	000000	220220	110110	000000	000000	110110	110110	220220	220220	110110	110110	220220	110220	110110	110110	110220	220220	110110	110110	000000	220220	110110	220220	110110	220220	220220	110110	110110	110220	110110	110220	110220	220220	220220	110220	110110	110110	110110	220220	220220	110110	220220	220220	110110	110220	110110	220220	220220	110110	110110	000000	110220	110110	220220	110220	220220	220220	000000	110110	110110	220220	110110	110110	110110	220220	000000	220220	110220	220220	000000	110110	220220	110220	110220	220220	110220	220220	220220	110220	110220	110110	220220	110110	110110	110110	110110	000000	220220	220220	110220	110220	220220	220220	110220	220220	220220	110110	000000	220220	220220	110110	220220	110220	110110	000000	110220	110110	110220	220220	110110	000000	220220	220220	220220	220220	110220	110220	110220	220220	110110	110110	110110	110110	110220	110110	110110	220220	110110	110110	110110	220220	110220	110110	110110	220220	110110	110220	220220	110110	110110	110110	220220	220220	110110	110220	110220	220220	110220	220220	110110	220220	110220	000000	110110	110110	220220	220220	220220	220220	220220	110110	110220	110220	110220	220220	220220	220220	110220	220220	110110	110220	220220	220220	000000	110220	110110	220220	220220	220220	110220	220220	220220	220220	220220	110110	110110	110110	110220	110110	110220	110110	220220	110220	220220	220220	220220	220220	110220	220220	220220	220220	220220	220220	220220	110220	110110	000000	110220	110110	110110	000000	110110	220220	220220	110110	220220	220220	220220	110110	110110	220220	110110	110110	110220	110110	110220	220220	220220	110110	220220	000000	110110	220220	110220	220220	220220	220220	220220	110220	220220	220220	000000	110110	220220	220220	110110	110110	220220	110110	000000	220220	220220	110220	110220	110220	220220	110110	000000	110220	110110	110220	110220	220220	000000	220220	220220	110220	110110	000000	220220	220220	110110	110110	110220	220220	000000	110110	110110	110110	110110	220220	110220	110220	110110	220220	110220	220220	220220	110110	000000	220220	110110	110110	110220	110110	000000	110110	220220	220220	110220	110110	220220	110220	000000	220220	110110	000000	110220	220220	110220	110110	110220	220220	110110	110220	220220	220220	220220	110110	220220	110220	220220	220220	110220	000000	110220	110110	220220	110110	220220	110110	110110	110110	110110	110110	220220	110220	220220	220220	110110	110110	220220	110110	220220	220220	110110	220220	110220	220220	220220	110110	000000	220220	110110	220220	110110	220220	220220	000000	110110	110220	110110	000000	220220	220220	110110	110110	220220	110220	220220	110220	220220	000000	220220	110220	110220	110220	110220	110110	110220	110220	110110	220220	110110	110110	110110	110110	110110	110220	220220	110110	110110	110110	110110	220220	110220	110110	110110	220220	220220	110110	110220	110220	110110	220220	220220	110110	220220	110220	220220	110110	110110	110110	110110	110220	220220	220220	110110	220220	220220	110220	220220	000000	110220	110110	220220	110220	220220	220220	110220	000000	220220	220220	000000	110110	000000	110110	220220	110110	220220	220220	220220	110220	110110	220220	220220	110110	110220	220220	110110	110220	110220	110110	110220	110110	220220	220220	110110	000000	110110	220220	000000	110220	110220	220220	110110	110110	110110	110110	110110	110110	110110	220220	220220	110110	000000	220220	110220	220220	110110	220220	110110	220220	110220	110110	110110	110220	110110	110110	110110	110220	110110	220220	110220	110110	220220	110220	110110	220220	220220	220220	000000	000000	110110	110110	110220	110220	110110	220220	110110	110220	110110	110110	110110	110220	110220	110220	110220	220220	110110	000000	110220	110110	110110	000000	220220	110110	110110	110110	220220	110220	110220	220220	110220	220220	110110	220220	220220	110110	110110	220220	110220	220220	110110	110220	220220	110220	220220	220220	110110	110220	220220	110110	220220	110220	220220	110220	220220	110110	220220	220220	000000	110110	220220	220220	110110	110220	110220	000000	220220	110110	110220	110220	220220	220220	220220	220220	220220	220220	110110	110110	110220	000000	110220	110220	000000	110110	220220	110110	000000	110110	110110	220220	220220	110220	110220	110110	220220	110220	000000	220220	110220	000000	220220	110110	110110	220220	110110	110220	220220	220220	220220	220220	110220	220220	110110	110220	220220	110220	110110	220220	110110	110110	110220	110110	220220	110110	110110	220220	110220	110220	110220	220220	110110	110110	110110	110110	220220	110110	110220	110110	110220	110220	220220	000000	110110	110110	220220	110110	220220	110220	110220	110110	110110	110110	220220	110110	220220	110110	110110	220220	220220	000000	220220	110110	000000	220220	220220	220220	110110	000000	220220	220220	110110	110110	220220	220220	110110	110220	220220	220220	110110	220220	220220	220220	110110	220220	110110	110110	110110	220220	110110	110110	110110	220220	110110	110220	110110	110220	110110	000000	110220	220220	220220	220220	110110	110110	110110	110110	220220	220220	110110
Oki11WENH-0005,	220220	110110	110220	220220	110220	110220	110110	110110	110110	220220	220220	220220	220220	110110	110220	220220	110110	110110	110220	220220	110110	110220	110220	110110	220220	220220	220220	220220	110110	110110	000000	000000	110220	220220	110220	110220	220220	110110	220220	110110	110220	110110	220220	220220	110220	110110	110220	110110	220220	110110	110110	110220	110110	110220	110110	220220	220220	110220	220220	220220	110110	220220	220220	110220	110110	110220	220220	110220	220220	110220	110110	220220	110220	110220	110110	220220	220220	220220	110110	220220	000000	110110	220220	220220	220220	110110	110110	110110	110110	110110	220220	110110	110220	220220	110220	110110	000000	110220	220220	220220	000000	000000	110110	000000	110220	220220	110220	220220	110110	000000	220220	110110	220220	110110	110110	110110	110110	110110	220220	220220	110110	110220	220220	110220	220220	000000	110220	220220	110110	110110	110220	110110	220220	110110	110220	220220	000000	110110	110110	220220	220220	110220	000000	000000	000000	110220	110110	110220	110220	110220	110110	220220	110220	220220	110110	110110	110110	110220	110110	220220	110220	110110	110110	220220	110110	110110	220220	000000	220220	220220	220220	220220	220220	220220	110110	220220	110220	110110	110220	220220	220220	220220	110110	110220	110220	110110	110220	110220	110220	110110	110220	220220	110110	110110	110110	220220	000000	220220	110110	110110	220220	110110	110220	110110	220220	110110	110110	110220	110110	110110	110220	110220	110110	110220	110110	110220	110110	110220	220220	110110	110220	220220	220220	110110	110110	110220	110220	110110	110110	000000	220220	110110	110110	220220	220220	220220	110110	110110	110220	220220	220220	110220	220220	110110	110110	110110	110110	220220	220220	110220	220220	110220	110110	220220	220220	220220	220220	110110	220220	110110	220220	110220	110110	110110	110110	110220	110110	110110	220220	110220	110110	000000	110110	220220	110220	110220	110220	220220	220220	110110	220220	220220	110110	110220	110110	220220	220220	220220	110220	220220	110220	220220	110110	110220	110110	110220	000000	110220	220220	110110	110220	110110	220220	220220	220220	110110	110110	220220	220220	110220	220220	220220	110220	220220	220220	220220	110110	110220	220220	110220	220220	110110	110110	220220	110110	110110	220220	110110	000000	110220	220220	220220	220220	110110	110220	220220	110220	220220	220220	110110	220220	220220	110110	110110	110220	110110	220220	110220	110110	220220	110110	110110	110110	110110	110220	110220	110110	110110	110220	110110	110220	110110	110220	110110	110220	220220	220220	110110	220220	110220	220220	220220	110220	110110	220220	110220	220220	110110	110220	000000	110220	110110	110220	110220	220220	110110	110220	220220	110220	000000	220220	110220	110110	110110	110110	110110	220220	110110	110220	110110	220220	110220	110110	110110	110220	110220	110110	110110	220220	110220	110220	110110	220220	110110	220220	110220	220220	220220	110110	110110	220220	220220	220220	110110	220220	110110	220220	110110	220220	110110	220220	110110	220220	220220	110110	220220	110220	110110	000000	110110	220220	110110	110220	220220	220220	110110	110220	110110	220220	110220	220220	110220	110110	220220	220220	110220	220220	110110	220220	110220	110110	220220	110110	110220	110110	000000	220220	110110	220220	220220	220220	220220	110110	220220	220220	110220	220220	220220	110220	220220	110110	220220	110110	220220	220220	110220	220220	110220	110110	110110	110110	110110	220220	110110	220220	110110	110110	110110	110110	110110	110110	220220	110110	220220	000000	110110	110110	110110	110220	110110	110220	110110	220220	000000	110110	110110	110110	110110	220220	110220	110220	220220	110110	110110	110110	110220	110110	220220	110220	110110	110110	220220	110220	110110	110110	110110	110110	110110	110110	220220	000000	220220	220220	220220	110220	110110	220220	000000	220220	110110	110110	110220	110110	220220	220220	220220	220220	110110	110110	220220	220220	110110	110220	110110	110220	110110	110110	220220	110220	220220	220220	220220	110110	220220	220220	220220	000000	110110	220220	110110	220220	110110	110110	220220	110110	220220	220220	110110	220220	110220	220220	110110	110110	110110	110110	220220	000000	110220	110110	110220	220220	110220	110220	110110	110220	110220	220220	220220	110110	110110	110110	220220	110220	110220	110110	220220	110220	110110	110110	110110	110220	110110	110110	110110	110220	220220	110110	220220	110110	110110	110220	110110	110110	110110	110220	110110	220220	110220	110220	220220	220220	110110	110110	110110	220220	110110	110110	110220	220220	110110	110110	220220	110110	220220	220220	110220	220220	110220	220220	220220	220220	110220	110110	110110	110110	220220	110110	220220	220220	220220	110220	220220	110220	220220	110110	220220	220220	110220	220220	220220	110220	220220	220220	110220	110110	220220	110220	110110	110110	110220	220220	110110	220220	110110	220220	110110	220220	220220	220220	220220	110110	110220	220220	000000	110110	220220	220220	220220	000000	110110	110110	110220	220220	110110	110110	220220	220220	220220	110110	110220	110110	110110	110220	110110	220220	110110	110220	110110	220220	110110	220220	110220	220220	110220	110220	220220	110220	220220	220220	110110	110110	110220	110220	220220	110110	220220	110110	220220	110220	000000	220220	110110	220220	110110	220220	110110	000000	110110	000000	000000	110220	110110	110110	220220	220220	220220	110110	110110	110110	220220	220220	220220	220220	110110	220220	220220	220220	110220	220220	110220	220220	110110	110110	110220	110110	000000	110110	000000	220220	110110	110220	110110	110110	110220	110110	220220	220220	110220	000000	110110	220220	110220	110110	110110	110110	110110	220220	110220	220220	220220	220220	110110	220220	220220	110220	110220	220220	110110	220220	220220	220220	110220	110110	110110	110110	110110	110110	110220	110110	110220	110110	110110	110220	220220	110220	110110	110110	110110	220220	220220	220220	220220	110110	110110	220220	110110	220220	110110	220220	220220	110220	110220	220220	110110	110110	110220	000000	110220	110110	220220	220220	110220	110110	220220	110110	000000	220220	110220	110110	220220	110220	110220	110110	220220	220220	110110	110220	110220	110110	000000	110220	110110	110110	110110	220220	220220	220220	220220	220220	220220	110110	110110	220220	220220	110110	110220	110110	220220	000000	110110	110110	110220	000000	220220	220220	110110	220220	110110	110220	110110	220220	220220	110220	220220	110220	220220	220220	110110	110110	220220	110220	220220	220220	220220	220220	000000	220220	110110	110220	110110	220220	000000	220220	000000	000000	220220	110220	220220	110220	000000	220220	000000	220220	110110	220220	110220	110110	110220	110220	110110	110220	110110	110110	220220	110220	110220	110220	110220	220220	220220	110110	110110	110220	110110	000000	220220	220220	110110	110110	220220	110220	220220	220220	110110	110220	220220	110110	110110	110110	110110	110110	110110	110110	110110	110220	110220	220220	220220	110220	110110	220220	220220	110110	110220	110110	110220	220220	110110	110110	110110	110110	110110	110110	220220	220220	110110	110110	110110	220220	110110	110220	000000	220220	110220	110220	110220	110110	220220	110110	110110	110110	220220	110110	000000	110110	220220	110220	110220	110110	110110	220220	110110	220220	110110	220220	220220	220220	220220	220220	000000	110110	110220	110220	110110	110110	110110	110110	110110	110220	110110	110220	000000	110220	220220	110110	110220	220220	110110	110110	220220	220220	110110	220220	220220	220220	110110	220220	220220	110110	220220	220220	220220	110220	220220	110220	220220	220220	110110	110220	220220	220220	220220	110110	220220	110220	220220	220220	220220	110110	110220	110220	220220	220220	110110	220220	220220	110110	110220	220220	110110	110220	110110	220220	110110	220220	000000	220220	220220	110110	110220	220220	220220	220220	110110	220220	220220	220220	110110	110110	110220	110110	110110	110220	220220	110220	220220	110220	220220	110110	110220	220220	110220	110110	220220	110220	110220	110110	220220	110110	110110	110110	220220	110220	110110	110220	220220	220220	220220	110110	110110	110220	220220	220220	110220	110110	110220	220220	220220	110110	110110	220220	110110	220220	110110	220220	110110	110110	110110	220220	110220	110110	110110	110110	110220	220220	220220	110110	110110	220220	110110	110220	110110	110110	110220	220220	220220	110110	110220	220220	110220	110110	220220	110110	000000	110220	110110	110220	110110	220220	110220	110110	110220	000000	220220	110110	220220	110220	110220	110110	220220	110110	110110	110110	110110	110110	110220	110110	110110	110110	110110	110110	110110	220220	220220	110110	220220	110220	110220	110110	110220	000000	110110	110220	000000	110110	220220	220220	110110	110110	110110	110110	220220	220220	220220	110110	110110	220220	220220	220220	220220	110110	220220	110110	220220	110110	110110	110220	110220	000000	220220	220220	110110	220220	110220	110110	110110	220220	110220	220220	220220	220220	110110	110110	110110	110110	110220	220220	110110	110110	220220	000000	220220	220220	220220	220220	110220	110220	110220	220220	110110	220220	110110	110110	220220	220220	220220	110110	110110	220220	110220	110110	220220	110110	110110	220220	110110	220220	220220	220220	220220	110110	000000	110220	110220	220220	220220	110110	110220	110110	110110	110110	110110	220220	110220	220220	110220	220220	220220	220220	110220	000000	110220	110110	110220	220220	220220	220220	220220	220220	110220	110110	110110	000000	110220	110110	110110	110110	220220	110220	110220	220220	110220	220220	110110	110110	220220	110220	110110	110110	220220	110220	110110	110110	110220	000000	110220	110220	110110	110220	110110	220220	110220	110220	220220	110110	110220	110110	110110	110110	110220	220220	000000	220220	220220	110220	110220	110220	110220	110220	110110	220220	000000	110110	220220	220220	110220	110220	110220	110110	220220	110110	110110	220220	110220	110110	220220	110220	110110	110110	110220	110110	110110	110110	110220	110220	220220	220220	000000	110110	220220	110110	220220	220220	110110	110110	110110	110220	220220	220220	220220	220220	000000	110110	110110	110110	220220	220220	110220	220220	110220	110110	110220	110110	110110	110110	110110	110110	110110	220220	110110	110110	220220	110110	110110	110110	110220	220220	110220	220220	110110	110110	220220	220220	110220	110110	220220	110220	000000	110220	110220	110110	110110	110220	220220	110110	110110	110110	110110	220220	110220	110110	110110	110110	220220	220220	220220	110220	110110	110220	110110	110110	220220	110220	110220	110110	220220	220220	000000	110110	220220	000000	110220	110110	000000	110220	220220	110110	220220	110110	220220	110220	220220	110220	110220	220220	220220	220220	110110	110110	000000	110110	110110	110110	220220	220220	220220	110110	000000	220220	110220	220220	110220	110110	110220	220220	110110	220220	110110	110220	110110	110220	110110	220220	220220	220220	110110	110110	110220	220220	220220	110110	220220	110220	000000	000000	110110	110110	110110	110110	110110	220220	110110	220220	000000	110110	110220	110110	110110	220220	110220	110220	110110	220220	110220	110110	220220	110110	110110	220220	110110	220220	000000	110110	110110	110220	220220	110110	110220	220220	110220	220220	000000	110110	110110	220220	220220	220220	110220	110220	110220	110220	110110	110220	110110	110110	220220	220220	110220	220220	220220	220220	220220	110110	110220	220220	220220	110110	220220	110220	110220	110110	220220	220220	110110	110110	110110	110110	220220	110110	110110	110220	220220	110110	110220	110220	110110	110110	110220	110110	110110	110220	110220	110110	110110	220220	000000	110110	110110	110110	110110	110220	220220	110110	110220	110110	110110	110110	000000	110220	220220	110110	220220	110220	110110	110220	220220	220220	110110	220220	110220	110220	220220	110220	110110	220220	220220	220220	110220	110110	110110	110110	220220	110110	110110	110220	000000	220220	110110	110110	220220	220220	110220	220220	220220	220220	110220	110220	110110	110110	000000	220220	220220	110110	220220	110220	220220	110110	110110	110110	220220	110110	220220	000000	110220	220220	220220	220220	220220	220220	110220	110110	220220	110110	110220	110110	220220	110220	110110	220220	220220	110220	220220	220220	110220	220220	110110	220220	000000	110110	110110	220220	220220	110220	110110	220220	220220	110220	000000	220220	220220	110220	110110	110110	110110	220220	110110	110110	110110	220220	220220	110110	220220	110220	220220	220220	110110	110110	220220	110220	110220	110110	220220	220220	110110	110220	000000	110220	110220	220220	110110	220220	110220	110110	110110	110110	220220	110110	110110	110110	110110	110110	220220	110110	220220	110110	110220	220220	220220	000000	220220	220220	110110	220220	000000	220220	220220	110220	110220	110220	110220	110110	110110	220220	110110	110110	220220	110110	220220	000000	110110	110110	220220	220220	220220	110110	110110	110110	220220	220220	220220	110110	220220	220220	110220	110110	220220	110110	110110	110110	220220	110110	110110	110220	220220	220220	110220	000000	220220	110110	110110	110110	110110	110220	110110	110110	110220	110220	110220	220220	110220	220220	220220	110220	220220	220220	220220	220220	220220	110110	110110	220220	220220	110110	110110	220220	110110	110110	220220	110220	110110	110110	220220	110110	110110	220220	000000	220220	110110	110220	220220	220220	110110	110110	110110	110110	220220	110220	220220	110110	220220	110220	220220	220220	110220	220220	220220	110220	110220	220220	110110	110110	110220	220220	000000	110220	220220	110220	110220	110110	220220	110110	220220	110220	110220	110220	110110	220220	220220	110110	110110	000000	000000	110110	220220	220220	110110	220220	110220	220220	220220	220220	220220	220220	110220	110110	110220	110110	000000	110110	220220	000000	110110	220220	110110	110110	110220	110110	220220	110110	220220	110110	110110	110110	110220	110220	220220	110110	110110	220220	110110	220220	220220	220220	110110	220220	110220	220220	000000	220220	220220	110110	110220	110220	110220	220220	220220	110110	110110	110110	220220	110110	220220	220220	220220	110110	110220	110220	220220	220220	110110	220220	110220	110220	220220	220220	110110	220220	110220	110110	110110	110110	110110	000000	110110	220220	110220	220220	110110	220220	110110	110220	220220	110110	110220	220220	110220	220220	110110	110110	110220	110110	110110	110220	220220	220220	220220	110110	110110	110220	220220	110110	220220	110220	110220	220220	220220	110110	110220	110110	220220	110220	110220	110110	110110	220220	110110	110110	110110	110110	110110	110220	110220	220220	110220	110220	110220	110110	110110	220220	110220	220220	220220	110220	220220	220220	110220	220220	220220	000000	220220	220220	220220	000000	110110	110220	110110	110110	110220	110110	220220	110110	220220	110110	220220	110220	220220	110110	110220	110110	110110	110220	220220	110110	110110	110220	110110	220220	220220	110220	220220	220220	110110	110110	220220	220220	220220	220220	220220	110110	000000	110110	110110	110110	110220	110110	220220	220220	110110	110220	110110	220220	220220	110110	220220	110110	110220	110110	110220	110220	220220	110220	110110	220220	220220	220220	110220	110110	110110	110220	220220	220220	110220	220220	220220	110110	110110	110220	110110	220220	110220	220220	000000	110220	110220	110220	110110	110220	220220	220220	110110	110220	220220	220220	220220	220220	110220	110220	220220	110110	110110	110110	110110	110110	220220	110220	110110	220220	000000	110220	110220	110220	110110	220220	000000	220220	220220	220220	110220	110220	110110	220220	220220	220220	220220	110110	220220	110220	220220	220220	000000	220220	110110	220220	110110	110220	110110	110110	220220	110110	110110	110110	220220	110110	110220	110110	110110	220220	220220	000000	220220	110220	000000	110110	220220	110220	220220	220220	110110	220220	110220	220220	220220	110220	110220	110110	220220	110110	110110	110110	220220	110110	220220	110220	220220	220220	110220	110220	110110	110110	220220	220220	110110	110110	110220	110110	220220	220220	220220	220220	220220	110220	110110	110110	220220	110220	110110	110110	110220	220220	110110	110220	220220	110110	220220	110110	110110	110220	220220	110110	220220	220220	220220	110110	110110	110220	220220	110110	220220	110220	110220	110220	110220	220220	220220	110110	220220	110220	110110	110110	110110	110110	110220	000000	220220	110110	220220	220220	000000	220220	110110	110220	110110	220220	110220	220220	220220	110220	220220	110110	220220	220220	110220	110110	220220	220220	220220	110110	220220	220220	220220	220220	220220	110110	220220	220220	110110	220220	110110	220220	110220	110220	220220	110220	220220	110220	110220	220220	220220	220220	220220	220220	110110	220220	220220	000000	110110	110220	110110	110110	220220	000000	220220	220220	000000	110220	110110	220220	110220	110220	110110	110110	220220	110110	110110	110110	110220	110110	110220	110110	220220	000000	110110	110220	000000	110110	220220	220220	220220	110110	110220	000000	110220	220220	110220	110220	110110	220220	110220	220220	220220	110110	220220	000000	220220	110110	110220	110110	220220	110220	110110	110110	110110	110110	110110	220220	220220	110110	110220	220220	110110	110110	110220	110110	220220	110110	220220	220220	110220	110110	110110	220220	220220	110110	110220	110220	220220	110110	110220	110220	110220	110220	110110	110110	220220	220220	110220	220220	220220	110220	220220	110110	110220	220220	110220	110110	110220	220220	110110	110110	220220	000000	220220	110110	110220	110110	220220	000000	110110	110110	220220	220220	110220	110220	220220	220220	110220	000000	220220	110220	110220	110110	110110	110220	110110	220220	220220	110220	110220	220220	220220	110110	110110	110110	110110	000000	110220	110110	110110	110220	110110	220220	110110	110110	110110	110110	110220	220220	220220	220220	220220	110110	000000	110220	220220	110110	110220	220220	220220	110110	110110	110110	110220	220220	110220	110220	110220	110220	110110	110220	220220	220220	110110	220220	110220	110220	110220	110220	110110	220220	220220	110110	110110	000000	110220	110110	220220	220220	000000	220220	220220	110220	110220	000000	110220	220220	110220	220220	110110	220220	220220	110220	220220	110110	110220	220220	000000	220220	110220	000000	110110	110110	110110	220220	220220	110110	110110	110110	110110	110220	000000	220220	110110	110110	220220	000000	110220	220220	110220	110110	110110	220220	110220	110220	220220	110110	220220	000000	110110	110110	110110	220220	110110	110220	110220	220220	110220	110110	110110	110110	110110	110110	110110	220220	220220	110110	110220	110110	220220	110110	110220	110220	220220	110110	220220	220220	220220	110110	110110	110110	110110	110110	110110	110110	110220	220220	110220	110220	110110	110110	110110	110220	110110	110220	110220	110220	110110	110110	110220	110110	110220	110220	110110	110110	110110	110110	110220	110110	000000	110110	110110	220220	220220	220220	220220	110110	110110	110220	110220	110220	220220	110110	110110	220220	220220	110110	110220	110110	220220	110110	110220	110220	220220	110110	000000	220220	110110	110110	110110	110220	220220	220220	220220	110220	110220	220220	110220	220220	110220	000000	110110	220220	110110	110110	220220	110220	220220	110220	220220	110110	220220	220220	110220	110220	220220	110110	110220	110110	110110	110110	110110	110220	220220	110220	110110	110110	110110	000000	220220	220220	110220	110220	110110	110110	220220	110110	220220	110220	220220	110220	110110	110110	110110	110110	110220	110110	110220	110110	220220	110220	220220	110110	220220	110110	220220	110220	220220	110110	110220	110220	000000	110220	110110	110110	110110	110110	220220	110220	220220	220220	220220	220220	110220	220220	110220	220220	110220	220220	220220	110110	220220	110110	220220	110110	220220	110110	110220	110110	110220	110220	110220	220220	220220	220220	220220	220220	220220	110110	220220	220220	110220	000000	110110	110220	110220	110110	220220	110110	220220	110220	110220	220220	110110	110110	110110	110110	110110	110220	220220	220220	110220	110110	220220	000000	220220	110110	000000	110110	220220	110220	000000	110220	110110	110110	220220	220220	110110	110220	110110	110220	110110	110110	110110	110110	110220	220220	220220	000000	110110	110220	110110	220220	110220	110220	110110	110220	220220	110110	110220	220220	220220	220220	220220	110220	110110	220220	110110	110220	110110	110220	110110	110220	110110	110110	110220	110110	110110	110220	110110	110110	110110	220220	110220	000000	220220	220220	110110	220220	220220	220220	220220	220220	110110	220220	110110	110220	110220	220220	110220	220220	110110	110220	110220	110220	110220	220220	220220	220220	220220	220220	220220	110110	220220	110110	220220	000000	110220	110220	110220	110110	220220	110110	110110	110110	110110	110110	110110	110220	220220	110220	220220	110110	110110	110110	220220	110110	110110	220220	110220	220220	110110	110110	110220	220220	110110	110220	220220	110220	110220	110110	220220	220220	110220	220220	220220	110110	110110	110220	110110	110110	220220	220220	220220	110110	110110	220220	110110	220220	110220	110220	220220	110220	110220	110110	110110	110220	110220	000000	110110	220220	220220	110220	110110	110220	110220	110110	110110	110220	110110	220220	000000	110110	110220	220220	110220	220220	220220	220220	220220	220220	110110	110220	220220	220220	220220	220220	110110	110110	110110	110110	220220	000000	110220	110110	110110	000000	110110	110110	110220	220220	220220	110110	110110	220220	220220	110220	110110	110220	220220	220220	000000	110110	110110	220220	220220	110110	110220	110110	220220	220220	220220	220220	110220	110110	220220	110110	110110	110220	220220	110110	000000	220220	220220	110220	220220	110220	220220	110220	220220	110110	220220	110220	220220	220220	220220	110220	110110	110110	110110	110220	220220	110110	110110	220220	110220	110220	220220	110220	220220	000000	220220	110220	220220	110220	110110	110110	110110	110110	220220	110110	110110	220220	110110	110110	110220	110110	110110	220220	220220	220220	220220	110110	110110	220220	110110	110110	110110	110110	110110	110220	220220	220220	110220	110220	110110	000000	110220	110110	110110	110110	110110	110110	110220	220220	220220	220220	110220	110110	110220	220220	110110	110220	110220	110110	000000	110110	110220	110110	220220	110220	220220	110110	000000	110110	110110	220220	000000	110110	110110	220220	110110	110110	110110	110110	110110	110110	220220	110110	220220	110110	220220	220220	110110	000000	110220	110110	110220	220220	220220	110110	220220	220220	110220	110110	220220	220220	220220	220220	220220	110110	220220	220220	220220	110220	220220	220220	110110	110110	000000	220220	110110	110110	110220	000000	110220	110110	110110	220220	110110	000000	110220	220220	220220	110220	220220	110220	110220	110110	110220	110110	220220	110220	110220	220220	110220	110110	110110	110110	220220	110220	110220	220220	220220	110110	220220	110110	220220	220220	110110	110110	220220	110110	220220	220220	220220	110110	110110	110220	110110	220220	220220	110220	110110	110110	110110	220220	110110	220220	110110	220220	110110	110110	220220	220220	220220	000000	110220	110220	110110	220220	110220	110110	220220	110220	110110	110110	110220	220220	110110	220220	220220	110220	110110	110220	110110	110220	220220	220220	110110	000000	220220	220220	220220	110110	220220	110110	000000	220220	110110	110220	110110	220220	110110	110220	110220	110110	220220	000000	220220	110110	220220	110110	110110	220220	220220	110220	110110	110110	220220	110110	220220	220220	110220	110220	220220	220220	110110	110110	220220	220220	000000	220220	110220	110110	220220	110110	220220	110110	220220	220220	110110	110110	110220	110110	110110	110110	110110	110110	220220	110110	110110	220220	110110	110220	220220	220220	110110	110110	220220	110220	110110	110110	110110	110110	220220	110110	110110	220220	110220	110220	110110	220220	220220	110110	110220	220220	110220	000000	110110	220220	110110	110110	220220	220220	110220	110220	110220	220220	110220	110110	110110	000000	000000	110110	110220	110220	110110	110220	000000	220220	220220	220220	110220	220220	110110	110220	110220	220220	110110	110220	110220	220220	220220	220220	110110	110220	110110	220220	220220	220220	110110	220220	110110	220220	220220	220220	110220	110220	110110	110110	110110	220220	110110	110220	110220	110110	110110	110110	110110	220220	110220	110220	110220	110220	110220	220220	110110	110110	220220	220220	110220	110110	220220	220220	220220	220220	110110	110110	110220	000000	220220	110110	110220	110220	220220	220220	110110	110110	220220	220220	220220	110110	220220	220220	110110	110110	110220	110220	110220	220220	110110	110110	110110	110220	110110	110220	110220	110110	110220	110220	110220	110110	110110	220220	110220	110110	220220	220220	220220	110110	110110	000000	110110	110110	220220	110110	220220	220220	110110	110110	110110	110220	110220	110110	110220	110220	220220	110110	110110	110110	110110	110110	220220	220220	110110	110220	110220	220220	110110	110220	220220	220220	220220	220220	110110	220220	110110	110220	110110	110220	110110	110220	110220	220220	110220	220220	110220	110220	220220	110220	220220	110110	110110	220220	220220	110110	110110	000000	220220	110110	220220	110110	110110	220220	220220	220220	110110	110220	220220	000000	110110	220220	000000	110110	110110	110220	000000	220220	110220	220220	220220	110220	220220	220220	110220	220220	110110	220220	220220	110110	220220	110220	220220	220220	220220	220220	110110	000000	110110	110220	220220	220220	110220	110110	110110	110220	110220	110110	220220	220220	110110	220220	220220	220220	110220	220220	110220	220220	110110	220220	110220	000000	110110	110220	220220	110110	220220	110220	220220	110220	110220	110110	000000	110110	110220	220220	220220	220220	220220	110220	220220	220220	220220	000000	220220	220220	110220	110220	220220	110110	220220	110110	220220	110110	110110	110220	110110	110220	110110	110110	110110	110220	220220	220220	220220	220220	110220	110220	110110	110110	110220	110220	220220	110110	110220	220220	110220	220220	220220	110220	220220	110110	220220	110220	110110	220220	110110	110220	110110	220220	110110	110220	000000	220220	110220	110110	220220	220220	110220	110110	220220	110220	220220	220220	220220	220220	220220	110220	110110	110220	110110	220220	110110	110110	110110	220220	110110	110110	110110	110110	220220	110110	110110	220220	110220	110110	110110	110110	220220	220220	110110	220220	000000	110110	110220	000000	110110	220220	110220	220220	220220	110110	110110	110220	110110	110220	110110	110220	110110	110220	220220	110220	110220	110110	110110	220220	110220	110220	110220	110220	220220	110110	220220	220220	110110	110110	110110	110110	110110	110110	110220	110110	110220	110110	220220	220220	110110	110110	220220	220220	110220	110110	110110	220220	220220	110110	000000	220220	220220	110110	220220	110110	000000	110110	220220	110110	110110	110110	110110	110220	110220	220220	110110	220220	220220	220220	220220	220220	110220	220220	110110	110220	220220	110110	110220	110110	110110	110220	110110	110220	110110	110220	110110	220220	110110	000000	220220	220220	220220	220220	220220	110110	220220	220220	110110	110110	220220	110220	110110	220220	220220	110110	110110	110110	110220	000000	110110	220220	110110	110110	110220	110110	220220	220220	110110	110110	110110	110110	220220	000000	110220	110110	110110	110110	110220	220220	110110	110110	220220	110110	110110	110220	110220	110110	110110	110220	220220	110220	110110	220220	220220	220220	110110	000000	110220	220220	220220	110220	110110	110220	110110	220220	110220	220220	110110	110110	220220	220220	220220	110220	110110	110110	110220	000000	110110	220220	110110	110110	110110	220220	110220	220220	110110	110110	110220	220220	110110	110220	000000	000000	110110	220220	220220	110110	220220	110110	110220	110110	110110	110110	110110	220220	220220	110220	220220	220220	110110	220220	110110	220220	110220	220220	220220	220220	110110	220220	110220	220220	220220	110110	220220	110110	110220	220220	110220	110110	110110	220220	110220	110220	110110	220220	220220	110110	110220	110110	110110	110110	110110	000000	110110	110220	220220	110220	220220	110110	220220	220220	220220	110220	220220	110110	110220	110110	110220	110220	220220	220220	220220	110110	110220	110220	110220	110220	220220	110110	110110	110110	110220	220220	110110	110110	220220	110110	220220	220220	110220	110220	110110	220220	220220	220220	220220	110110	220220	220220	110220	110110	110220	110110	110220	000000	110220	220220	110110	110220	220220	220220	220220	110110	110220	220220	220220	220220	110110	110110	110220	110110	110110	110220	220220	110220	110220	000000	110110	220220	000000	220220	110110	220220	000000	110110	110110	220220	110110	110110	110110	110110	110110	110110	110110	110110	110110	220220	110220	220220	110110	110110	110110	110220	110110	110220	110220	110110	110110	110220	000000	110220	220220	110220	110220	110110	000000	220220	220220	220220	110110	220220	220220	110110	220220	110110	110110	110220	110110	110220	220220	110110	110220	220220	110110	220220	220220	110110	110110	110110	220220	110110	110220	220220	110220	220220	110220	220220	110110	110110	220220	110220	110110	110220	110110	110220	220220	110110	220220	110110	220220	110110	110110	110110	220220	110110	110110	110220	110110	000000	110110	110110	110110	110110	110220	220220	110110	110220	220220	220220	110110	110220	220220	110110	000000	110220	110110	110220	110110	110220	220220	220220	220220	110220	220220	110110	110110	110110	220220	220220	220220	220220	220220	220220	110220	220220	220220	000000	110110	220220	110110	110110	110220	110220	220220	220220	220220	220220	110110	000000	000000	110220	110110	110110	220220	110110	000000	110110	110220	110110	110220	110110	110220	220220	110110	220220	220220	220220	220220	110110	220220	220220	220220	110110	220220	110110	110220	110110	220220	110220	220220	110220	110220	220220	110110	110110	220220	220220	220220	220220	110220	110110	110220	110110	220220	110220	110110	110110	110220	220220	110220	000000	220220	220220	220220	110110	110110	110110	220220	220220	110110	000000	110110	110110	110220	220220	110220	110220	110110	220220	110110	220220	110220	110110	110110	110220	220220	220220	110110	220220	110110	220220	110110	220220	000000	110220	000000	000000	220220	110110	110220	110220	110110	110220	110110	000000	110110	110220	110110	220220	220220	220220	220220	110110	110220	220220	220220	220220	110220	220220	220220	110110	110110	110220	220220	220220	110110	110220	110110	220220	110220	220220	110110	110110	220220	110110	220220	110220	110110	110220	220220	110220	110220	110220	110110	110110	220220	220220	110220	110110	220220	220220	110220	110220	110110	110110	110110	220220	110110	110110	110110	110110	220220	220220	220220	110110	220220	110110	220220	110110	110110	110110	220220	220220	000000	000000	110220	110220	220220	220220	110220	220220	110110	110110	110110	110110	220220	220220	220220	110110	220220	220220	110110	110220	110220	000000	110110	110110	220220	110110	220220	220220	110220	110110	220220	110110	110110	110110	220220	220220	110220	110220	110110	110110	110110	110220	110220	220220	220220	220220	110110	000000	220220	220220	110220	110110	110220	220220	110110	110220	110220	220220	110110	220220	110110	000000	110110	110220	110110	110220	110220	110220	110110	110110	110110	220220	110220	110110	220220	110220	220220	110220	110220	110110	110220	110110	110220	220220	110110	220220	110110	110110	110110	220220	110110	110110	110110	220220	000000	220220	220220	110110	220220	110110	110110	110110	110220	110220	110220	220220	110110	110220	000000	000000	220220	110110	220220	220220	220220	110110	220220	110220	220220	220220	220220	110220	110220	110220	110110	110220	220220	220220	220220	110220	110220	110110	220220	110110	110220	110110	220220	220220	110220	110110	220220	110110	110110	110220	110110	220220	220220	220220	110220	110110	110110	220220	110220	110110	110110	220220	220220	110110	110220	110110	220220	110220	110220	110110	220220	110220	110110	110220	110220	110220	110220	110110	110220	110110	110110	110110	220220	110110	110220	110110	220220	110110	220220	220220	110110	110220	220220	110110	110220	220220	220220	220220	110220	110110	220220	000000	110220	220220	110110	110110	000000	220220	110220	110110	110110	110110	110110	110110	220220	110110	220220	110220	110220	110220	110220	110110	110110	110110	110110	220220	220220	220220	110220	110220	220220	110110	220220	220220	220220	220220	110220	110110	220220	110110	220220	220220	220220	000000	220220	110110	110110	220220	110220	110110	220220	220220	220220	220220	110110	110220	220220	000000	110220	110110	110220	220220	110220	110110	220220	220220	220220	110110	220220	110110	110110	220220	000000	220220	220220	220220	000000	110220	220220	110220	220220	220220	110110	220220	220220	110220	220220	000000	110220	110110	110110	110220	000000	220220	110110	110220	000000	220220	110110	220220	220220	110220	220220	110110	110110	110110	110220	220220	110220	220220	110220	110110	110220	220220	110220	110220	220220	110110	110110	000000	110110	110110	220220	220220	110220	220220	220220	220220	110110	110110	220220	220220	110110	220220	220220	220220	220220	110110	220220	110110	110110	110110	110110	110220	220220	110220	110110	110220	110220	220220	110110	220220	110110	220220	110110	110110	110220	110220	110110	110110	110110	110220	220220	110110	110110	110110	110110	110110	220220	110110	220220	220220	110110	220220	110220	220220	220220	110220	110220	110220	110110	110220	110110	220220	110110	000000	110110	110220	110220	110110	220220	220220	110110	220220	110110	110110	110110	220220	110110	220220	110110	110220	110220	220220	000000	220220	000000	110110	220220	220220	220220	110110	110220	110110	110110	110220	110220	110220	110110	110220	110110	220220	220220	110220	220220	110110	220220	110110	220220	000000	110110	000000	110220	110110	110220	220220	110220	110110	220220	220220	110110	110110	110220	110110	110110	220220	110110	110220	220220	110110	220220	220220	220220	000000	110220	220220	110220	110220	110110	110110	110110	220220	110110	220220	110220	110110	110110	220220	110110	110110	110110	220220	110110	110110	220220	110110	110220	110220	110110	220220	110220	110220	110220	220220	220220	220220	110110	220220	220220	110220	110110	110110	110220	220220	110220	220220	000000	220220	110220	110110	220220	110220	220220	220220	110220	220220	110110	000000	220220	110110	110220	110110	110220	220220	110220	220220	220220	220220	220220	110220	220220	110110	110110	110220	220220	110110	110220	110110	110110	110110	220220	220220	220220	220220	220220	000000	220220	110220	220220	220220	220220	110110	110110	000000	110220	110110	110110	110110	110220	110220	110220	110110	220220	110220	220220	110110	110110	220220	110110	000000	110110	110110	220220	220220	110220	110110	220220	220220	000000	220220	110220	220220	220220	110220	110220	110110	110110	110110	220220	000000	220220	220220	110220	110220	110110	110110	000000	110110	220220	220220	220220	110110	220220	110110	110110	110110	110220	110220	110110	110220	110220	220220	220220	220220	220220	220220	220220	220220	000000	110220	220220	220220	110220	110110	110110	110220	110220	000000	110110	220220	220220	000000	110110	110110	110220	110110	110220	220220	110220	110110	110110	220220	220220	110110	110220	220220	110110	110110	110220	220220	110220	110220	110110	220220	110110	220220	110110	110110	220220	220220	110220	220220	220220	110220	110220	110220	220220	220220	110220	000000	220220	110220	110110	220220	220220	110110	110220	110110	110110	110110	110110	110110	220220	220220	220220	110220	110110	110220	220220	110110	220220	110220	110110	220220	110220	110220	220220	110220	000000	220220	110220	110110	110110	220220	110220	220220	110110	220220	110220	110110	220220	220220	110110	000000	220220	110110	110220	110110	110110	110220	220220	220220	220220	110110	110110	110110	110110	110110	110110	110110	110110	220220	110110	110220	110220	110110	220220	000000	110220	110110	110110	220220	220220	110110	110110	110220	110110	110110	220220	220220	110220	220220	220220	110110	110220	110110	110220	110110	110220	110110	110110	000000	220220	220220	110110	110110	220220	110220	220220	220220	110110	110110	110220	110110	110220	220220	220220	220220	220220	220220	220220	110110	110110	110110	220220	110110	000000	220220	220220	110110	110110	220220	220220	000000	110110	110220	110220	220220	220220	110110	220220	110110	110110	220220	220220	220220	110110	110110	110220	110110	220220	220220	110110	110110	220220	110110	220220	110110	110220	220220	000000	110110	110110	220220	220220	220220	110220	110220	110110	110220	220220	110110	110220	110110	110110	110110	220220	220220	000000	110110	220220	110220	220220	110110	110220	220220	110110	220220	110110	220220	110110	110110	110110	220220	110220	110110	110110	220220	110110	110110	220220	220220	220220	110110	110110	220220	220220	110220	220220	110110	220220	110220	110220	220220	110110	000000	220220	220220	110110	110110	110220	220220	110220	220220	220220	110110	110110	220220	110110	220220	110110	220220	110220	220220	220220	110110	110110	110110	220220	110110	000000	220220	110110	110110	220220	110220	000000	220220	110220	110110	220220	220220	110110	220220	110110	220220	110220	110110	110110	110220	220220	220220	110110	220220	220220	220220	110110	110110	000000	110110	110220	110220	220220	110110	000000	110110	110110	000000	110110	110110	110220	110220	110110	110110	220220	110110	110110	220220	220220	220220	110110	110110	110110	220220	110220	110110	220220	220220	220220	220220	110110	110110	110110	110110	220220	110220	110220	110110	110110	110110	110110	220220	110220	110110	110110	220220	110220	110110	110220	110220	110220	110110	220220	110220	220220	220220	110110	110110	110110	110220	110220	110110	110110	220220	220220	110110	220220	110220	110220	220220	110220	110110	110220	110220	110220	110110	110110	220220	220220	220220	220220	110220	110110	220220	220220	110110	110110	220220	110220	220220	110110	110110	220220	220220	220220	220220	220220	110110	110110	220220	220220	110220	110110	220220	220220	220220	110220	220220	110110	110110	110110	220220	110220	110110	110110	220220	110110	110220	000000	220220	110110	220220	110220	110110	110110	110110	110220	110110	110220
Oki11WENH-0006,	220220	110110	110220	220220	000000	000000	000000	110220	110110	220220	220220	220220	220220	220220	110220	220220	110110	110220	000000	220220	110110	220220	110220	110110	220220	220220	220220	220220	220220	110110	110220	110110	110110	220220	220220	110110	220220	110110	220220	110110	110110	110110	220220	220220	110110	110110	220220	110110	220220	110110	110110	220220	110110	000000	110110	220220	110220	110220	110220	220220	110110	220220	110220	110110	110110	220220	220220	110220	000000	110110	110110	220220	220220	220220	000000	220220	110220	000000	220220	220220	110220	000000	220220	220220	220220	110110	110220	000000	110110	000000	000000	000000	220220	220220	110110	110220	110110	110110	110110	220220	110110	220220	110110	000000	220220	220220	110110	220220	110110	110110	220220	110220	110110	110110	000000	110110	110110	110110	110220	220220	220220	110110	110110	000000	110220	000000	110110	220220	110220	110220	220220	110110	220220	110110	110220	220220	220220	110110	110110	000000	220220	220220	220220	110110	000000	000000	110110	110110	220220	110220	000000	220220	110220	220220	110110	110110	110110	110220	000000	220220	000000	110220	110110	110220	110110	110110	220220	110110	220220	220220	110220	220220	110220	220220	220220	220220	110220	110220	110110	220220	110220	110220	110110	110110	000000	110110	220220	220220	000000	110220	110220	110220	220220	110110	110110	110110	110110	220220	110110	110110	220220	110220	110220	110110	220220	220220	000000	110110	110110	110110	220220	110110	110110	220220	110110	110110	220220	110110	220220	000000	000000	110220	220220	110110	110220	000000	220220	110220	220220	110110	000000	220220	110110	110110	000000	110110	110110	110220	220220	220220	220220	220220	220220	110110	110220	110110	110110	220220	220220	000000	000000	110220	110110	220220	220220	220220	220220	110220	220220	110110	220220	110110	110110	000000	110220	110110	110110	110110	220220	220220	110110	110220	110110	220220	220220	110220	110220	000000	110220	000000	220220	220220	110220	000000	000000	110110	220220	110110	220220	220220	110220	220220	110110	220220	110110	000000	110110	220220	110220	110110	220220	110110	110220	110220	110220	110110	110110	220220	110220	110110	220220	220220	000000	220220	220220	110220	110110	220220	220220	110220	220220	110110	110220	110220	110220	220220	220220	110110	220220	000000	220220	220220	220220	110110	220220	220220	110220	110220	110220	000000	110220	220220	000000	110220	110220	110110	000000	220220	110220	220220	110110	110110	110220	110110	110110	110220	220220	110110	220220	110110	110220	110110	110110	220220	110110	110110	220220	000000	110220	110110	220220	110220	110110	220220	110110	110220	110220	220220	220220	220220	110110	110110	110220	110220	220220	110220	110220	220220	110110	220220	000000	220220	110110	110220	220220	110110	110220	110110	220220	220220	110220	220220	110110	220220	220220	110110	110110	110110	110110	110110	110110	110220	220220	110110	110220	220220	110220	220220	110110	220220	220220	220220	220220	110220	220220	000000	110220	000000	220220	110110	220220	110110	220220	110220	110110	220220	110110	110220	220220	110220	220220	110110	110110	220220	220220	110110	110110	110110	220220	220220	220220	110110	110110	000000	220220	110220	220220	110110	220220	220220	110220	110220	110110	000000	110110	220220	220220	110220	000000	220220	220220	220220	110110	220220	000000	110110	220220	220220	110110	220220	110110	220220	110110	220220	220220	110220	220220	110220	110110	110110	220220	110110	110110	110110	220220	110110	110220	110110	110110	110110	110110	110110	110220	220220	110220	110220	110220	220220	110110	110110	000000	110110	220220	110220	110220	110110	000000	110110	110220	110220	220220	220220	220220	110110	110110	220220	110110	110110	220220	110110	110110	220220	110110	110110	110110	110110	000000	110220	110110	220220	110110	000000	220220	110220	220220	220220	220220	110220	000000	110110	110110	000000	110110	000000	220220	220220	220220	110110	110110	000000	110220	110220	110110	110110	110110	110110	220220	220220	220220	220220	110110	110220	000000	110220	110220	110220	110110	110110	220220	110110	220220	000000	110220	110220	110220	220220	110220	110110	220220	110110	220220	110220	110110	220220	110110	110220	110110	220220	110110	110110	220220	000000	110110	110220	110110	220220	220220	220220	110110	000000	110110	110220	220220	220220	110110	110220	110220	220220	110110	110110	220220	110110	110110	110110	220220	110220	110110	220220	220220	110110	110110	110220	110110	110110	110110	110110	220220	110110	110110	220220	220220	110220	110110	110110	220220	110110	110110	000000	110220	110220	110110	000000	110220	220220	110220	220220	220220	110220	220220	000000	220220	220220	110220	110110	110110	110220	110110	220220	110220	110110	110110	110220	000000	110220	110110	220220	110110	220220	220220	110220	110220	220220	220220	220220	220220	220220	110110	110220	110110	220220	220220	110110	220220	220220	110220	110110	110110	220220	220220	110220	110110	000000	220220	000000	000000	220220	110110	110110	220220	220220	000000	110110	220220	110110	110110	110220	000000	110110	110110	000000	110110	110110	110220	110110	110220	110110	110110	110110	220220	220220	110110	220220	220220	110110	110110	220220	220220	110220	110220	110220	110110	220220	110110	220220	110110	220220	000000	110220	000000	110110	220220	110110	110110	000000	110220	110110	220220	000000	220220	110110	220220	110110	110110	220220	110220	110110	110220	110110	110110	220220	220220	220220	220220	110110	220220	220220	220220	220220	110220	110220	220220	110110	110220	000000	110220	110220	220220	220220	110220	110220	110110	110110	220220	110110	110110	220220	220220	110220	110110	110110	220220	110110	110110	110110	110110	110110	220220	110220	220220	220220	110220	110110	220220	110220	110220	110220	220220	000000	220220	220220	000000	110220	110110	110220	110110	110110	110110	110110	110110	000000	110110	110220	110110	000000	110220	000000	110110	000000	220220	220220	220220	220220	110110	220220	220220	110220	000000	110110	220220	220220	220220	220220	220220	110110	110110	110110	110220	220220	220220	220220	220220	220220	110220	220220	110110	220220	220220	110220	110110	110220	220220	220220	110110	220220	110220	110110	110220	220220	110220	220220	220220	110110	110110	000000	110220	110220	220220	220220	220220	110220	110220	110110	110220	220220	110110	220220	110110	220220	110110	110110	110110	110110	110110	110220	220220	110110	110220	110110	110110	110220	220220	110220	110110	110220	110220	220220	220220	110110	110220	110220	110110	220220	110220	000000	220220	220220	110220	000000	220220	220220	000000	110110	110220	220220	110220	110110	220220	220220	000000	220220	220220	110220	220220	110220	220220	110220	110110	110110	220220	110110	110220	110110	110220	110220	110220	110110	110110	220220	220220	220220	110110	220220	110110	110110	220220	110110	220220	220220	110220	220220	110220	110220	110220	110220	110110	220220	110220	110110	110110	110220	110110	110220	110110	110110	220220	110220	110220	110220	110220	110110	220220	000000	110220	110220	110220	000000	220220	110110	110110	110110	110220	110220	110220	220220	220220	110220	110220	220220	220220	110110	110220	220220	220220	220220	220220	110110	110220	000000	220220	110110	110110	220220	110110	220220	110220	220220	110220	110220	220220	110110	220220	110110	110220	110110	220220	110220	110110	220220	110110	110220	110220	220220	220220	110220	110110	110110	110220	220220	110110	110110	000000	220220	110110	110220	110110	220220	220220	110110	110110	220220	110220	220220	220220	220220	220220	110220	220220	220220	110220	110220	220220	220220	110110	110110	110220	110110	110220	220220	000000	220220	220220	220220	220220	220220	110220	110110	110220	220220	110220	000000	110110	110220	220220	110220	220220	220220	110220	110220	220220	110110	220220	110110	110220	220220	220220	110220	220220	220220	110220	110110	110110	000000	220220	110110	220220	220220	110110	110110	110110	220220	220220	110220	110110	110220	110110	110110	000000	110110	110110	110220	110110	110220	110110	220220	110110	110110	110110	220220	110110	110220	000000	220220	110220	110110	110110	220220	220220	220220	110220	110110	220220	110220	110220	110110	110110	110110	220220	220220	110220	110220	220220	110110	220220	110110	110220	220220	110220	110220	110220	110110	110110	110110	110220	110220	220220	000000	000000	220220	110220	220220	220220	110220	110220	110220	220220	220220	110220	220220	220220	110220	110110	000000	110110	000000	220220	110220	220220	000000	220220	110220	000000	220220	110110	220220	110220	220220	110110	110110	110220	220220	110110	110110	110110	220220	110110	110110	110110	110110	110110	220220	220220	110110	220220	110220	110110	220220	110110	110110	110110	220220	110220	110220	110110	220220	110110	110110	220220	000000	110110	110110	220220	110220	220220	220220	110110	110110	110220	220220	220220	000000	110110	220220	000000	220220	110110	110110	220220	220220	110220	220220	220220	110110	110110	110110	110110	110110	110110	220220	220220	220220	110110	110110	110110	110110	110220	110220	220220	110110	110110	110220	110220	110110	220220	220220	220220	110110	110220	110110	220220	000000	220220	110110	110110	220220	220220	220220	110110	110110	110220	110220	110110	220220	110110	110220	220220	110110	220220	220220	110220	220220	220220	110110	110110	110110	220220	110110	110110	110110	110110	110110	110110	110220	110220	110220	110220	220220	220220	000000	110110	220220	220220	000000	110110	110110	110110	110110	110110	000000	110110	110220	110110	110110	220220	110220	110110	110220	110110	110110	110220	110220	220220	000000	110220	110220	110110	110220	220220	110110	110110	220220	110220	110220	110220	000000	220220	110110	220220	110110	000000	110110	220220	110220	220220	110220	110220	110220	110110	110110	110110	220220	220220	000000	110110	220220	110220	110220	110220	220220	220220	110110	220220	220220	110110	220220	000000	220220	110220	000000	110110	220220	110220	110110	220220	110110	110110	220220	220220	220220	110110	110110	220220	000000	110110	110220	110220	220220	110220	110110	110110	220220	220220	220220	220220	110110	110110	110220	110110	220220	110220	220220	220220	110110	110110	220220	110110	220220	220220	110110	110220	220220	110110	110110	000000	110110	000000	220220	110110	110110	110220	110220	110110	110110	000000	220220	110110	110110	110220	220220	220220	110110	220220	110220	110220	220220	110110	220220	220220	110110	220220	220220	110110	110110	110110	220220	110220	110220	110110	110110	110110	220220	220220	000000	110110	220220	220220	110110	110110	110110	110220	110110	110110	220220	110220	220220	110220	220220	110220	110220	110220	110110	110220	000000	110220	110220	220220	220220	110110	110110	110110	110110	220220	220220	110110	220220	110110	220220	220220	000000	110110	220220	110220	110110	110110	110220	000000	110220	110220	110110	220220	220220	110110	110110	110220	220220	110220	110110	220220	220220	110220	000000	110220	110110	220220	110220	110220	110220	110110	220220	220220	220220	000000	220220	110110	110110	110110	110110	000000	110110	110220	110110	110220	110110	110110	220220	110110	110220	110110	110110	000000	220220	220220	110110	110110	110110	110110	220220	110110	110110	110220	110220	110220	110220	110110	110110	110110	110110	110220	000000	220220	110110	220220	110110	110110	110110	110220	220220	220220	110220	000000	220220	110110	110110	110220	110220	110110	220220	220220	110110	220220	220220	220220	220220	000000	110110	110220	110220	110110	220220	110110	110110	000000	220220	220220	110110	110110	110110	110220	220220	110110	220220	110110	110220	110110	110220	220220	110110	110110	110220	110110	110220	220220	110110	110110	110110	220220	220220	110110	110110	110110	110220	110110	220220	110220	110110	110220	110110	110220	110110	220220	220220	110110	110220	110110	000000	110220	220220	110110	110110	000000	110220	000000	220220	220220	110220	220220	220220	110110	000000	110110	110110	110110	110220	110220	110220	110220	110220	220220	110220	110110	220220	110110	110110	220220	220220	220220	110220	220220	110110	220220	110110	220220	220220	110110	220220	220220	220220	220220	110220	110110	220220	110110	220220	220220	220220	220220	110110	220220	110220	000000	000000	110220	110220	000000	000000	110110	220220	110110	220220	220220	220220	220220	220220	000000	000000	110220	220220	220220	000000	110220	110110	220220	220220	110220	110110	220220	220220	220220	110110	220220	110220	110220	110110	110110	110220	110220	110220	110110	110110	110110	220220	110110	220220	220220	110220	220220	220220	110110	110220	220220	110110	110110	220220	110220	220220	220220	110110	000000	220220	000000	110110	110220	000000	000000	000000	110110	110110	110220	110110	110220	110220	110110	220220	110110	220220	110220	220220	220220	110220	220220	110220	220220	110110	220220	110110	110110	220220	220220	110220	110110	220220	110110	110110	000000	110110	110220	110220	000000	220220	110220	110110	110110	220220	110220	220220	110110	110110	110110	220220	110220	110220	110220	110110	220220	220220	110110	220220	110220	110220	110110	110220	220220	110220	000000	220220	220220	110110	110220	220220	110110	110220	110110	110220	220220	110110	110110	110110	110110	220220	110110	000000	000000	220220	110220	110220	220220	110220	220220	110220	110110	110110	220220	220220	110110	110110	220220	110220	110110	220220	220220	110110	110110	110220	110110	110110	110220	110220	220220	110110	110220	220220	220220	110110	110110	110110	110110	110220	220220	220220	110220	220220	000000	110220	220220	110220	220220	110220	220220	110110	110110	110110	110110	110220	110220	110110	000000	220220	220220	110220	110110	220220	110110	220220	110110	110110	220220	220220	110110	220220	110110	110110	220220	220220	110110	220220	220220	110220	220220	220220	220220	110220	220220	220220	220220	220220	110110	110220	110220	000000	110110	220220	220220	110220	220220	110110	220220	220220	110110	220220	110220	220220	110110	110220	110110	110110	220220	220220	110110	110110	000000	110110	110110	110110	220220	110220	220220	110110	220220	110220	220220	220220	110110	220220	220220	110110	000000	110220	110110	110110	220220	110220	110220	220220	220220	000000	110110	110110	220220	110110	220220	110110	110220	220220	220220	220220	220220	110220	220220	000000	110110	110110	110110	110110	000000	220220	110220	220220	110110	110110	220220	110110	110110	220220	110220	110220	220220	110110	110110	110110	110220	000000	110110	110220	110110	110220	220220	110110	110110	000000	110110	220220	110110	000000	110110	110220	220220	220220	220220	110110	110110	220220	220220	110220	110110	110220	220220	110110	220220	110110	110110	110110	110220	000000	110220	110220	110110	220220	110110	000000	110110	220220	220220	220220	110110	000000	110220	110220	110220	110220	110110	220220	110110	220220	220220	110110	110110	220220	110220	110220	110220	110110	110220	220220	110220	220220	110220	110110	110220	110220	110110	110220	110110	110220	110110	110220	110220	220220	110220	220220	220220	110220	110220	110220	110220	220220	220220	220220	220220	110110	110220	110110	110110	110220	110110	110110	110110	110220	220220	110220	110220	110220	220220	220220	110110	110220	000000	110110	110110	110110	110110	220220	110110	220220	110110	110220	220220	220220	110110	110220	110110	110110	110110	110110	220220	110220	110110	110220	000000	110110	110220	220220	000000	220220	110220	220220	220220	110220	220220	220220	110110	110110	110220	220220	110110	110110	110220	110110	110220	220220	110110	110220	220220	000000	220220	110220	220220	110110	220220	220220	110110	110220	110220	110220	220220	110110	220220	110110	220220	110220	220220	110220	220220	110110	220220	220220	220220	220220	110110	000000	220220	220220	110110	110110	220220	000000	110110	110220	110110	110110	220220	110110	220220	000000	110110	220220	220220	220220	220220	220220	220220	220220	110110	110220	110110	220220	110220	110110	110220	110110	220220	220220	110220	220220	110220	110110	110110	110110	110110	000000	110220	220220	110110	220220	220220	110220	220220	220220	110110	110220	110220	110110	110220	000000	220220	110220	110220	220220	220220	000000	220220	110110	110110	110110	110110	220220	110220	110110	000000	000000	220220	110110	110220	220220	110110	110220	110110	110110	110220	110220	110220	110110	220220	220220	000000	110110	000000	110220	110110	220220	110220	110110	110110	110110	220220	110110	220220	110220	110110	110110	220220	110110	220220	220220	110110	110220	110110	220220	110220	220220	110110	110110	110110	110220	000000	220220	220220	110220	110110	000000	110110	220220	220220	220220	110110	220220	110220	220220	110110	110220	110110	110220	220220	110220	110110	220220	220220	110110	220220	110110	110110	110220	110110	110220	220220	110110	110110	000000	110110	220220	110220	220220	220220	110110	220220	220220	110220	110110	110220	110110	110110	110110	220220	220220	220220	110110	110110	220220	220220	000000	000000	220220	110110	220220	220220	000000	110110	110110	110220	220220	110110	220220	110110	110220	110220	220220	110110	110220	220220	220220	110220	110110	110220	110220	220220	110110	220220	110220	220220	110220	220220	220220	110110	220220	110110	220220	000000	220220	110110	110220	110220	220220	110110	110110	000000	110220	110110	220220	110220	110110	220220	110220	000000	220220	110220	110220	220220	220220	110220	220220	110220	110220	110110	110220	000000	110220	110110	220220	110220	220220	220220	220220	220220	220220	110220	000000	220220	110220	220220	220220	220220	220220	110110	110220	220220	220220	220220	220220	220220	110110	110110	110220	220220	220220	220220	000000	110110	000000	220220	110110	110110	110220	110220	220220	220220	220220	220220	110220	000000	000000	110220	220220	110220	220220	110220	110110	220220	220220	110110	110220	220220	220220	110220	220220	110110	110110	000000	110110	110110	110110	110220	110110	220220	110220	110220	110220	110220	110220	220220	110220	220220	220220	110220	220220	110220	220220	110110	110110	110220	220220	110110	110110	110220	110110	110220	110110	110110	220220	110220	110110	110220	000000	110220	110110	220220	110110	110110	110220	110110	110110	220220	000000	220220	220220	110220	220220	110110	220220	220220	220220	220220	220220	110110	110110	110220	220220	220220	110110	110110	220220	000000	220220	220220	220220	110220	110110	110110	220220	110220	110110	110220	110110	110110	110110	110220	220220	110110	110220	110110	110220	110110	220220	110220	110110	110110	220220	110110	110220	220220	110110	000000	110220	220220	220220	220220	110220	110110	110220	110220	110110	110110	110110	220220	110110	220220	220220	220220	220220	110110	110110	110110	110110	110110	110110	110110	110220	220220	220220	110220	220220	110110	110220	220220	220220	110110	110220	220220	110110	220220	110110	110110	220220	110110	110220	110220	220220	110110	110110	110110	110110	000000	110110	110220	110220	110220	220220	220220	000000	110110	110220	110220	220220	110220	110110	110220	110110	110220	110110	110110	110110	110110	110220	110110	110110	220220	110220	110220	000000	220220	110220	220220	000000	110110	110110	110220	110220	110110	110220	110110	220220	110220	110220	110220	220220	110110	110220	110110	000000	110110	110220	110220	220220	220220	220220	110220	220220	110110	110110	110110	110110	220220	110110	110220	110110	110110	110110	220220	220220	110110	220220	110220	220220	110110	110110	110220	220220	110110	220220	220220	110110	110110	110110	220220	220220	220220	110110	110220	000000	000000	220220	220220	220220	110110	220220	110110	000000	110110	000000	220220	220220	220220	000000	000000	110110	110110	110110	110220	110110	110110	220220	220220	110220	110110	220220	110110	220220	110220	000000	110110	110110	220220	110110	110220	110110	110220	110110	220220	220220	110110	220220	220220	110220	110220	220220	110110	000000	220220	110220	220220	000000	110220	000000	110110	220220	110220	220220	110110	220220	110110	220220	220220	110220	220220	220220	110220	110220	220220	110110	110110	000000	220220	110220	220220	110220	220220	220220	000000	110110	220220	110220	220220	110220	220220	110110	110110	000000	110110	110110	110110	220220	110220	110220	110110	000000	220220	220220	110220	110110	110110	220220	110220	220220	110220	110110	110110	220220	110110	110220	110220	000000	220220	110110	110110	110110	110110	220220	220220	220220	110220	110110	110220	110110	110110	110110	000000	110110	220220	220220	110110	110110	110220	110110	110220	220220	110220	110220	110220	110110	220220	110110	220220	110220	110220	110220	220220	220220	110110	110220	110110	220220	110110	220220	220220	000000	220220	220220	220220	110110	220220	220220	220220	110220	220220	110110	110220	110110	220220	220220	220220	220220	220220	110110	220220	220220	220220	110110	110110	220220	110220	220220	220220	220220	110110	220220	110110	220220	110220	110110	220220	220220	110110	220220	110220	110110	110110	000000	110110	220220	220220	220220	110110	220220	110220	110110	220220	220220	110110	110110	220220	220220	110220	110110	110110	220220	220220	110110	110110	110110	110220	110220	110110	220220	220220	110220	220220	220220	110110	110220	110220	110110	110110	110220	220220	220220	220220	110110	220220	110110	220220	220220	110110	110220	220220	220220	110110	110110	110110	220220	110220	110220	220220	220220	110110	110110	220220	110110	220220	110110	110110	220220	110110	000000	110110	110110	110220	110110	220220	220220	110220	220220	000000	110110	110110	220220	220220	220220	110110	110110	000000	110110	110110	110220	220220	110220	110110	110110	220220	110110	110110	110110	110220	220220	110110	110220	220220	220220	110220	110110	110220	220220	110220	220220	000000	110110	000000	220220	110110	110110	110110	220220	220220	220220	220220	110220	110110	110110	000000	000000	220220	000000	110220	110220	110220	000000	220220	110110	110220	220220	110110	220220	110220	220220	110220	220220	220220	220220	000000	000000	110220	110110	110110	220220	000000	110110	000000	110220	110220	110110	110110	110220	110110	110110	110110	220220	110220	110220	110110	110110	110110	000000	110110	110110	220220	110110	110110	110110	110110	110110	110220	110110	220220	110220	110110	110110	110110	110110	110110	110110	110220	110110	220220	110220	220220	110220	220220	110110	110110	220220	110110	110110	110110	110110	110110	110110	000000	110220	110220	110110	110220	110220	220220	110110	110220	110220	110220	220220	110110	220220	110110	110110	110110	220220	110110	110220	110220	110110	110110	110220	110220	110110	110220	220220	110110	110110	110220	000000	110110	220220	220220	220220	220220	220220	220220	110110	110110	110220	110110	110110	220220	220220	110110	000000	110110	110110	110110	220220	220220	110220	110220	220220	110220	220220	220220	220220	220220	110220	220220	110110	110110	000000	110220	110220	110110	220220	220220	220220	110110	220220	220220	220220	110220	110220	220220	220220	110110	110220	110220	110110	000000	220220	110110	220220	220220	220220	000000	110220	000000	110220	220220	220220	110220	110110	220220	220220	110110	000000	110220	220220	220220	110110	110110	110220	110220	220220	110220	220220	110220	110220	220220	110110	110220	110220	220220	110110	110220	110110	220220	220220	220220	220220	110110	110220	110220	220220	110110	110110	220220	110220	110220	110220	110220	110110	110110	220220	110110	220220	110220	110110	000000	110220	220220	110220	110110	110110	110220	110110	220220	000000	110110	110220	220220	220220	220220	110220	110220	110220	220220	110110	220220	110220	220220	110110	110220	000000	110110	110220	110220	220220	110220	000000	110110	220220	220220	110110	110110	220220	110220	110220	110220	110220	220220	110220	220220	110220	110220	110220	110220	110110	110220	220220	110220	110110	000000	110110	220220	220220	110220	220220	110110	220220	110110	110110	110110	220220	110110	220220	220220	220220	110220	220220	110110	110110	220220	110110	110110	220220	110220	110220	110110	220220	220220	110220	110110	110110	110110	220220	110110	110110	110110	110110	110220	110110	220220	110110	110110	110110	220220	110220	220220	110110	220220	110110	110220	220220	220220	110110	220220	110220	220220	000000	110110	110110	110110	000000	000000	110110	220220	110220	220220	220220	220220	220220	110110	110110	220220	110110	110220	110220	220220	110110	110110	110110	220220	110110	220220	110110	110110	000000	110110	110220	110110	220220	220220	110110	220220	110220	220220	110110	110220	000000	110110	220220	110110	110110	220220	110110	110220	110110	110110	110110	000000	220220	110220	110220	110220	110110	000000	110110	110220	220220	220220	110220	000000	110220	110110	110220	110110	110110	000000	110220	220220	220220	110220	220220	220220	110110	220220	110110	110110	000000	220220	220220	110110	220220	000000	000000	110110	000000	110220	110220	110110	110110	110110	110110	110110	220220	220220	220220	110110	110110	110220	110110	110110	110110	110220	110220	110110	000000	220220	220220	110110	110110	110220	110110	110110	220220	110220	110110	220220	000000	110110	000000	110110	110110	110110	220220	110110	220220	110110	220220	220220	110110	110110	220220	110110	110110	220220	110220	220220	110220	110110	220220	220220	220220	220220	110110	220220	110110	110110	220220	110220	110110	110110	110110	110110	220220	110220	000000	000000	220220	220220	220220	110110	110220	220220	220220	220220	220220	220220	220220	110220	220220	110110	110110	000000	220220	110110	110110	110110	110220	110220	110110	000000	220220	110220	110110	110220	110110	220220	110110	220220	220220	000000	220220	220220	220220	110110	110110	110110	220220	110110	220220	110110	110110	000000	220220	220220	110220	000000	110110	110110	110220	220220	110220	110220	110110	110220	110110	110110	220220	000000	110110	220220	110220	000000	110110	220220	220220	220220	110110	110220	110220	110220	220220	110220	220220	110110	220220	110110	110110	110220	110220	110110	110220	110220	000000	220220	220220	220220	220220	220220	110220	220220	220220	000000	220220	220220	110110	110110	220220	110110	000000	110220	220220	110110	220220	000000	000000	220220	110110	220220	220220	110110	220220	110220	220220	000000	110220	220220	110110	000000	220220	110110	000000	110110	110220	220220	000000	110110	110220	110110	220220	110110	220220	220220	110110	220220	110110	110220	110110	110220	110220	110220	110110	110220	220220	220220	220220	110220	110220	110220	220220	110220	110110	220220	220220	220220	220220	110110	110110	220220	000000	110220	110110	110110	110110	220220	110110	110220	000000	110110	220220	110110	110110	000000	110110	110110	110220	110110	110110	000000	110110	220220	110220	220220	110110	110220	110110	220220	110110	110110	110220	110110	110110	110110	220220	110220	220220	110220	110110	220220	220220	110220	220220	110220	110110	220220	110220	110110	110220	220220	220220	110110	110220	220220	110110	110110	110110	110110	220220	110110	220220	110110	110220	110220	110220	110220	110220	110110	000000	220220	110110	110220	220220	000000	220220	220220	110220	220220	110220	110110	220220	000000	220220	110110	220220	110110	110220	110110	220220	110110	110110	220220	110110	220220	110220	220220	220220	220220	000000	110220	220220	220220	220220	110220	220220	110220	110110	220220	110220	110220	110110	110110	110110	220220	110110	110110	220220	220220	110220	220220	220220	110110	110220	220220	110110	220220	220220	110110	220220	110220	220220	110220	220220	110110	220220	110110	110110	220220	220220	110110	110110	110220	110220	220220	110220	110110	110220	110110	220220	110110	000000	000000	110110	110110	110110	220220	110110	110110	110220	110110	110220	110110	220220	110110	000000	110220	000000	220220	110110	110220	000000	110110	110220	110110	220220	110110	220220	110220	220220	110110	220220	110110	110220	110220	110110	110110	220220	220220	220220	220220	110110	110220	110220	000000	110110	220220	220220	110110	110110	110110	220220	220220	110110	110110	110220	220220	110110	110110	000000	220220	110110	000000	220220	110110	220220	000000	110110	110110	110110	110110	110110	220220	110110	110110	000000	220220	110110	220220	000000	110220	110110	110220	220220	110220	220220	220220	110110	110220	110110	110220	110220	110110	000000	110220	220220	110110	110110	000000	110220	220220	110110	000000	220220	110110	220220	110110	110110	220220	110110	110110	110110	110110	220220	110220	220220	110110	220220	220220	220220	220220	220220	110110	110110	110110	110110	110110	220220	110110	220220	110110	000000	000000	110220	220220	110220	110220	110220	110110	220220	220220	110110	110110	110220	110110	220220	110220	220220	110220	110110	220220	220220	110220	110220	110110	220220	220220	110220	000000	110220	110110	000000	220220	110220	220220	000000	220220	220220	220220	220220	110110	110110	000000	110110	220220	110110	110110	110220	110110	220220	000000	220220	110110	220220	220220	110220	220220	110110	110220	110110	220220	110220	110110	110110	220220	220220	110110	110110	110110	110110	000000	110110	110110	110110	220220	110110	220220	110110	110220	110110	110110	110110	110110	110110	110110	110220	220220	220220	110220	220220	110110	110110	110110	220220	220220	000000	110110	110110	220220	000000	220220	220220	110110	110110	110220	110110	110220	220220	220220	110220	220220	110110	220220	110220	110110	110220	110110	220220	110110	110110	220220	110110	220220	110110	110110	110110	110110	110220	110110	220220	110220	110110	110110	220220	110110	220220	110110	220220	110220	110110	110110	220220	110220	220220	110110	110110	110110	110220	110110	110110	110110	220220	220220	110220	220220	110220	000000	110110	220220	220220	110110	110220	110110	110110	220220	110220	110220	110220	220220	110220	220220	110220	110110	110110	110220	220220	110220	220220	000000	220220	220220	220220	110220	110110	220220	110110	220220	110110	220220	220220	220220	000000	220220	220220	220220	110220	220220	220220	110110	110110	110110	110110	110220	110220	110220	220220	110110	110110	110110	220220	220220	110110	220220	220220	220220	000000	110110	220220	220220	220220	110110	220220	110110	220220	110110	110220	110110	220220	220220	110110	220220	110110	110110	110110	220220	220220	220220	220220	000000	220220	110220	220220	110220	110110	000000	220220	220220	110220	110110	220220	220220	110220	110110	110220	110110	220220	110110	110110	220220	110110	110220	000000	110220	220220	110110	110220	220220	110220	000000	000000	110110	110110	110110	220220	110220	110110	220220	110110	220220	110220	220220	110110	110220	110220	110220	220220	110110	220220	110110	110110	110110	220220	110220	110110	110220	110110	110110	220220	220220	110110	110220	110220	000000	220220	000000	110220	220220	000000	110110	110220	220220	220220	220220	110110	110110	110110	110110	000000	220220	220220	000000	220220	110220	220220	220220	110220	220220	220220	110110	110110	220220	110110	110220	110110	220220	110110	110220	220220	220220	110220	110110	110110	220220	110110	220220	110110	110110	110110	110220	110110	220220	220220	110110	220220	110110	220220	110110	110110	110110	220220	110220	110220	000000	110220	110110	220220	220220	220220	110220	110110	110110	110220	110110	220220	220220	220220	110110	220220	000000	110110	220220	220220	110220	110110	110110	220220	110220	110110	000000	000000	110110	220220	110110	110110	110110	110110	110220	110110	110110	000000	220220	110220	220220	110110	220220	220220	000000	110110	220220	220220	110110	110110	110110	110110	000000	110110	110220	110220	220220	220220	110220	000000	110110	000000	110220	110110	220220	110110	220220	110110	110220	110110	110220	110110	110110	220220	110220	220220	000000	110220	110110	110110	220220	110110	110220	000000	110110	110110	110220	110220	220220	110110	110110	110220	220220	110110	220220	110110	110110	110110	110110	110110	110110	110220	110220	110220	220220	220220	110110	220220	220220	220220	110220	220220	220220	220220	110220	220220	220220	220220	110220	220220	110220	220220	110110	110110	220220	220220	220220	110110	110110	110110	110110	220220	110110	000000	110110	220220	110110	110220	110110	000000	110110	220220	220220	110110	110220	110110	220220	220220	110110	110220	110220	110110	110110	110220	000000	220220	110110	220220	110220	220220	110220	110110	110110	110220	220220	000000	110110	110220	110220	110110	220220	220220	110110	110110	110110	220220	110110	110220	110110	000000	110110	220220	110220	000000	110110	110220	220220	110220	110220	220220	110110	110110	000000	000000	110220	110110	220220	110110	110110	110110	110220	110220	110220	110110	000000	110220	110110	220220	220220	220220	220220	110220	220220	110110	220220	110110	110110	110110	000000	220220	110220	220220	110110	220220	110220	220220	110220	220220	220220	220220	110220	110220	110110	220220	000000	220220	110110	220220	000000	110110	220220	220220	110220	110220	110220	000000	110110	110110	220220	220220	110110	110220	110110	110110	110220	110110	000000	220220	220220	220220	110110	220220	110110	220220	110110	110110	220220	220220	220220	110110	220220	110220	220220	110220	220220	110220	000000	220220	110110	220220	110220	110220	110220	000000	220220	110220	220220	110110	220220	220220	220220	110110	110110	220220	110110	110220	110110	000000	110220	110110	110220	110110	110110	110110	110110	110110	220220	110110	220220	220220	110110	110110	110110	220220	220220	220220	220220	110220	110110	220220	220220	110110	110110	220220	220220	110220	220220	110110	220220	110110	110220	220220	110110	000000	110110	110110	220220	220220	000000	110110	110110	110220	220220	110220	110220	110110	220220	110220	220220	110220	220220	220220	110220	110110	220220	220220	110110	000000	000000	110110	220220	220220	110220	220220	220220	110110	110220	110110	220220	220220	110110	000000	110220	110110	110110	110220	220220	110220	000000	220220	220220	220220	110220	110220	110220	220220	220220	220220	110110	110110	110220	110110	220220	110110	110220	220220	220220	000000	220220	110220	110110	110220	110220	220220	110220	220220	220220	220220	110220	110220	110220	000000	220220	110110	000000	110220	220220	000000	220220	220220	220220	110220	220220	220220	220220	220220	110110	220220	220220	110220	110220	220220	110220	110110	110110	110220	110110	110110	220220	110110	000000	220220	110220	220220	220220	110220	110110	110110	110220	110110	110110	110110	110110	110110	110220	220220	220220	110110	110110	110110	110220	000000	220220	110110	220220	110110	220220	220220	110110	000000	110110	110220	220220	110110	110110	220220	110110	110220	220220	110110	220220	220220	000000	110110	110110	220220	110220	220220	000000	220220	110110	220220	110110	220220	220220	220220	110110	110220	220220	110110	110110	110220	220220	220220	220220	110110	220220	110220	220220	220220	220220	220220	110220	110220	110110	110110	110110	110110	110110	110220	110110	110220	000000	220220	220220	220220	110110	220220	110220	110220	110110	110220	220220	220220	110110	110110	110110	110110	110110	220220	220220	110220	220220	220220	110110	220220	110220	000000	220220	000000	110220	110110	110110	110110	110110	110220	220220	110220	110220	220220	110220	110220	110220	110110	220220	110220	110220	110110	110110	220220	110220	220220	110110	220220	000000	110110	220220	000000	110110	000000	110220	220220	000000	110220	110220	110220	110110	000000	110220	220220	110110	110220	220220	110220	000000	110220	110220	110220	110110	220220	110220	110110	110220	110220	220220	110220	110110	110110	110110	110110	110110	110110	110220	220220	110220	110110	110220	110110	110110	110220	220220	220220	110110	220220	000000	110220	110110	220220	220220	110220	110110	110110	110220	110220	220220	000000	110110	110220	000000	000000	110220	220220	220220	220220	220220	220220	220220	220220	110110	220220	220220	220220	110220	110220	220220	110220	110220	220220	110110	110220	110220	220220	110110	110110	110220	220220	220220	220220	220220	110110	110110	220220	110110	220220	220220	110110	220220	110110	220220	000000	110110	110110	110220	110110	110110	110110	110220	220220	110110	110220	110220	220220	220220	220220	220220	110220	220220	220220	110110	220220	110110	220220	110110	220220	110110	110220	110110	110110	110220	220220	110220	220220	110220	110110	110110	000000	110220	110110	220220	220220	110110	220220	110110	220220	220220	110220	110110	110110	110220	220220	220220	110220	220220	110220	110220	220220	110220	110110	000000	220220	000000	110110	110110	110110	220220	220220	110220	110110	220220	220220	110220	220220	220220	110110	110220	220220	110110	220220	110220	110110	110220	110220	110220	220220	110110	110220	110110	110220	110110	220220	220220	110220	000000	110110	220220	110110	110110	110110	110110	220220	220220	000000	220220	220220	110110	110220	220220	000000	220220	220220	110110	000000	220220	110220	220220	110110	000000	110110	110220	000000	110110	110220	110110	220220	110110	110110	220220	110220	110220	110110	110220	110220	220220	220220	000000	000000	000000	110110	110110	220220	220220	220220	220220	220220	000000	110220	110220	220220	110220	110220	220220	110110	220220	110110	110220	110220	110220	110220	220220	110110	110220	110110	110220	000000	110220	110220	110110	220220	220220	220220	000000	110220	110110	220220	110110	220220	110110	110220	110110	110110	220220	110220	110220	110220	110220	110110	000000	110110	110220	000000	220220	110220	220220	220220	220220	220220	220220	110110	110110	110110	110110	220220	110110	220220	000000	110220	220220	220220	220220	220220	220220	110110	110110	110220	220220	110110	110220	110110	220220	000000	110110	000000	000000	220220	220220	220220	220220	220220	220220	110110	110220	110110	110110	110110	220220	220220	110110	220220	110110	110110	110110	110110	220220	000000	110220	220220	110110	110110	110110	110110	000000	220220	220220	110220	110110	110110	220220	110110	000000	220220	110220	220220	110220	110110	110110	110110	110220	220220	110220	110110	110220	000000	110110	110220	110110	110220	110110	110110	220220	000000	110110	220220	220220	110110	110110	220220	220220	220220	220220	000000	110110	110110	220220	110220	110110	110110	220220	110220	110110	110110	110110	220220	220220	110110	220220	220220	110110	110110	110220	110110	110220	220220	110110	220220	220220	220220	000000	220220	110110	110110	000000	220220	220220	110110	220220	110220	110220	220220	110110	220220	110220	000000	110110	220220	110110	110110	110220	110110	110110	110110	220220	110110	110110	110110	110220	110220	110220	220220	110110	110110	110220	110110	220220	220220	110220	110110	110220	000000	000000	000000	110220	110110
Oki11WENH-0008,	220220	110110	110220	220220	000000	220220	110110	110110	000000	220220	000000	110220	220220	110110	110220	000000	110220	110110	110220	000000	110110	220220	220220	110110	220220	000000	220220	220220	220220	110110	110220	110220	110220	220220	110220	110110	000000	110110	220220	110110	110110	110110	110220	110220	110110	110110	220220	000000	220220	110220	110110	220220	110110	110110	000000	220220	220220	110220	220220	220220	110220	110220	220220	110110	110110	110220	220220	110220	110110	110110	110110	220220	220220	220220	110220	220220	000000	220220	110220	220220	110220	110110	220220	110220	220220	110110	110220	110110	110220	110110	110220	220220	000000	220220	220220	110220	110110	110110	110220	220220	110110	220220	110110	110110	110220	110110	110220	110220	220220	110220	110110	000000	000000	000000	110110	220220	110110	220220	000000	000000	220220	000000	220220	220220	110220	220220	110220	220220	110110	110110	220220	000000	110220	110110	110220	220220	110220	110220	110110	110220	220220	110110	110220	000000	220220	110110	110110	110110	110220	110220	110220	220220	000000	000000	110220	110110	110110	110220	110220	220220	110220	110110	110110	220220	110110	110110	220220	110110	110220	220220	220220	220220	220220	220220	110110	220220	220220	110110	110110	110110	220220	110220	110220	110110	220220	110110	220220	220220	110220	220220	110110	220220	220220	110110	110110	110110	110220	220220	110110	110110	220220	110220	220220	110110	110220	110110	110110	110110	110220	110110	220220	110110	110220	110220	110110	110110	220220	000000	220220	110110	000000	000000	220220	110110	110220	110110	110110	220220	110110	110220	220220	000000	110110	110110	110220	000000	110110	110110	220220	110220	110110	220220	220220	110110	220220	110110	110220	220220	220220	000000	110110	110110	110110	220220	220220	110110	220220	000000	220220	110220	220220	110110	110110	110110	110110	110110	000000	110220	220220	220220	110220	110110	110110	000000	220220	110110	220220	000000	110220	110110	220220	110220	110220	220220	000000	110220	110110	220220	220220	110220	220220	110220	110220	220220	110110	220220	110220	220220	220220	110110	000000	110110	110220	220220	220220	110110	110110	220220	110110	110220	110220	220220	110110	220220	220220	220220	110110	110110	000000	220220	220220	110110	220220	110110	110110	110220	000000	110220	110220	110110	220220	110220	110220	110220	110110	220220	110110	110220	110220	110110	110110	220220	110220	220220	110220	000000	000000	110220	220220	220220	110110	110110	110110	110110	000000	110220	110110	110110	110220	110110	110220	110110	000000	220220	110110	220220	220220	220220	220220	110110	220220	220220	110110	000000	220220	220220	110220	220220	220220	220220	110220	110110	110110	110220	220220	110220	220220	220220	220220	110110	000000	220220	110110	110110	000000	110110	220220	110220	220220	000000	220220	220220	110110	110220	220220	000000	110110	110110	110220	110220	220220	000000	220220	110110	220220	110220	220220	110220	220220	110110	220220	220220	110220	220220	220220	110110	000000	110220	220220	110110	220220	110110	220220	110220	110110	110220	110220	220220	220220	110220	220220	110110	220220	220220	110220	220220	110220	110220	110220	220220	220220	110110	110220	110220	110220	110220	220220	110110	220220	110110	110110	110110	110110	110110	110220	110110	110220	110110	110220	220220	220220	110110	110110	220220	220220	110110	000000	110220	110110	220220	110220	110220	220220	220220	110220	220220	220220	220220	220220	110110	220220	110110	110220	110220	110220	110220	220220	000000	110110	110220	110110	110110	110110	220220	110220	110110	110220	110110	000000	000000	000000	110110	110110	000000	000000	110110	110110	110110	220220	220220	110220	220220	110110	110220	110110	110220	110110	220220	110110	220220	110110	220220	110110	110110	110110	110220	220220	110110	110110	220220	220220	110220	110110	220220	000000	220220	110110	110110	000000	110110	220220	220220	110110	110110	220220	000000	110220	110110	110110	110220	110220	110220	000000	110220	110220	110110	220220	220220	110220	220220	110110	220220	110110	220220	110220	220220	110220	110110	220220	110110	110110	110110	110220	220220	110110	220220	110220	110110	220220	110110	220220	110110	110220	220220	110110	000000	110220	220220	110220	110110	220220	220220	110220	220220	110110	110220	110220	220220	110110	220220	110220	110110	110220	110110	110110	110220	110220	110110	110110	220220	220220	110110	110110	110110	220220	110220	000000	220220	110220	110110	110110	110220	110110	110110	000000	110110	220220	110220	110110	220220	110220	220220	110110	110110	220220	110110	000000	110110	220220	110110	110220	220220	110220	110220	220220	000000	110220	220220	220220	220220	220220	220220	000000	110220	110220	220220	110110	220220	220220	220220	110220	000000	220220	220220	110220	220220	220220	220220	220220	110220	220220	220220	000000	110220	220220	220220	110110	220220	110110	110220	000000	110110	220220	220220	110110	110110	110110	220220	110220	220220	110110	110110	110220	220220	110110	220220	110110	110110	110110	110220	110220	000000	110220	110110	110110	220220	220220	110220	110110	220220	110110	110110	220220	220220	110220	110110	110110	110110	220220	110220	110110	220220	220220	000000	110110	110220	220220	000000	000000	110110	110110	110220	220220	220220	110110	110220	110110	110220	110220	110110	220220	110110	220220	110110	220220	110110	110220	110110	110110	110110	110220	110110	220220	110220	220220	110220	110110	110110	110110	000000	220220	220220	220220	110110	220220	110220	220220	220220	220220	110220	220220	110110	110220	110220	110110	000000	110220	110110	220220	110220	110110	110110	110220	110220	110110	220220	220220	110220	110110	110110	110220	110220	110220	000000	110220	110110	220220	110110	110220	110220	110110	110110	220220	220220	220220	110110	220220	110110	110220	220220	220220	220220	110220	110110	110110	110110	110220	000000	110110	110110	110110	110110	110110	220220	110220	110110	000000	110220	220220	220220	220220	220220	220220	110110	220220	220220	220220	110110	220220	220220	220220	110220	220220	110220	110110	110110	000000	000000	000000	220220	220220	220220	110110	220220	110220	110220	110220	110220	110110	000000	110220	110220	110220	220220	000000	110220	110110	110220	220220	220220	000000	110110	110110	110110	220220	110110	110220	220220	000000	220220	110220	110110	110220	110220	110110	110110	000000	220220	110220	110110	220220	110220	110110	220220	220220	000000	220220	110110	220220	000000	220220	110220	110220	220220	220220	110110	110220	110110	110110	110110	110110	110220	220220	110220	000000	110220	110220	220220	110220	110220	220220	220220	110110	000000	110220	110110	110220	000000	220220	220220	220220	000000	220220	000000	220220	110220	110110	110110	110220	110110	110220	110220	110110	220220	220220	110110	000000	220220	220220	220220	220220	110110	110220	110110	220220	110220	110220	220220	110110	110110	110220	110220	110110	110220	110110	110220	110220	110110	000000	110110	110110	110110	110110	110110	110110	110110	000000	220220	220220	110110	220220	220220	110220	110110	110220	110220	220220	110110	000000	000000	110110	000000	110220	220220	220220	110110	220220	110110	220220	000000	110110	220220	110220	110110	220220	110110	110220	220220	220220	000000	110110	110220	110110	110220	220220	110110	110220	220220	110220	110110	110110	110110	220220	110110	110110	110220	110220	000000	110110	220220	110220	000000	110220	110110	110110	110110	110110	220220	110110	110110	110220	220220	220220	110110	110110	220220	000000	110110	110110	220220	110220	110220	220220	110220	220220	110110	220220	220220	110220	110220	110220	110220	110110	110110	220220	110110	220220	110220	110220	110220	220220	220220	220220	220220	220220	000000	220220	110220	220220	000000	110220	110220	220220	220220	220220	220220	110220	220220	000000	220220	110220	110110	220220	000000	110220	220220	220220	220220	000000	110110	220220	220220	000000	110110	000000	220220	110220	110110	110110	110220	110220	110110	110110	110220	110110	110110	000000	110110	110110	220220	220220	220220	110110	220220	110220	110110	110110	110220	110110	110220	110110	220220	110220	110110	110220	220220	220220	220220	110110	000000	000000	110110	110220	110220	220220	110110	220220	110220	110110	110110	220220	110110	220220	110220	000000	110110	110110	110110	220220	110220	110220	110110	110110	110220	220220	220220	110220	110220	220220	110220	110220	110110	110220	110220	220220	110110	110220	220220	220220	110220	110110	220220	110110	220220	220220	110220	110220	110110	220220	110220	110110	110220	110110	110220	110220	220220	000000	110220	000000	220220	110110	110110	110220	110220	110110	110110	110110	110110	110110	110110	110110	110110	220220	000000	110110	110110	110220	110110	110110	220220	110220	000000	220220	220220	110110	220220	220220	110220	110220	220220	110110	000000	220220	000000	110110	000000	110110	220220	220220	220220	110110	220220	110220	000000	110110	110110	220220	110220	110220	000000	000000	110110	110220	110110	110110	110220	110220	110220	110220	220220	110220	110110	110110	110110	110110	110220	110220	110110	110110	110220	110110	110220	110220	110220	220220	110220	220220	110220	110220	110110	220220	110110	110220	220220	220220	220220	110110	110110	110110	110220	110220	220220	110110	110220	220220	110110	220220	110220	220220	220220	110220	110220	000000	110110	220220	110220	110110	110110	110110	000000	110220	000000	220220	110110	220220	220220	220220	110110	110110	110110	220220	220220	110110	000000	110220	110110	110110	220220	220220	110220	220220	110110	220220	110220	110220	110220	110220	110110	000000	220220	220220	220220	220220	110220	110220	220220	110110	110110	110220	220220	110220	110110	220220	220220	220220	110220	220220	110110	110220	110110	220220	000000	110220	220220	110220	220220	110220	110110	000000	220220	220220	220220	110220	220220	110110	110110	110110	220220	110110	110110	220220	220220	110110	220220	000000	110220	220220	220220	110110	110220	110110	110110	220220	110220	110110	110110	110220	110110	110220	110110	110110	110110	110110	000000	000000	220220	220220	110110	110110	110220	110110	220220	220220	110110	110110	110110	110110	110220	220220	220220	220220	000000	110220	110220	110220	220220	220220	110220	110220	110220	110110	110220	110220	110110	000000	110220	110110	110220	220220	000000	110220	220220	110220	220220	110110	220220	220220	110110	110220	110220	220220	220220	110110	110220	110110	220220	110220	110110	220220	220220	110220	110110	110220	110220	110110	110220	110220	110220	000000	220220	110220	110110	110110	110110	110220	220220	110110	110220	110220	220220	110110	110220	220220	220220	110110	220220	110110	110110	110220	110220	110110	110220	110220	000000	220220	220220	220220	000000	110220	110110	110110	220220	110110	220220	000000	110220	220220	000000	110110	110220	110110	110110	110110	220220	220220	110220	220220	000000	220220	220220	000000	110110	110110	000000	110220	110110	000000	220220	000000	110220	220220	110110	220220	220220	220220	000000	110110	110220	110220	220220	000000	220220	110110	110220	110220	220220	110110	110220	000000	110110	220220	110110	110110	220220	000000	220220	110110	110110	220220	220220	220220	110220	110220	110220	110110	220220	110110	110110	110220	110110	220220	220220	110110	110110	110220	110110	110110	220220	220220	000000	220220	110110	110110	110110	220220	220220	220220	110110	110220	000000	110110	110110	110110	110220	110110	110220	220220	000000	000000	220220	220220	110220	110110	110110	220220	110110	110110	220220	110110	110110	110110	110220	220220	110110	110110	110110	220220	220220	110110	110110	110110	110220	110110	220220	110220	110220	000000	110110	220220	110220	220220	220220	110110	110110	000000	110220	110110	110220	110110	110110	110220	220220	110110	000000	220220	110110	110110	000000	220220	220220	110110	220220	110110	110110	000000	110220	110110	110110	110220	000000	110220	000000	000000	110110	220220	000000	110220	110110	220220	000000	110110	110220	110110	110110	110110	110110	220220	110110	110110	220220	110220	110220	220220	110110	220220	110220	220220	110110	220220	110110	220220	110110	110110	220220	110220	220220	220220	110110	110110	220220	110220	110220	110220	110220	220220	110220	220220	220220	220220	110110	110110	110220	110110	110220	110110	110110	110110	110220	220220	220220	110110	220220	220220	110110	110110	110220	220220	220220	110110	110110	220220	110220	110220	110110	110220	220220	110220	220220	220220	220220	110110	220220	110220	110110	110110	110110	110220	110110	220220	220220	110220	220220	220220	110220	220220	110220	110110	220220	220220	110110	110110	220220	110220	220220	220220	110110	000000	110220	220220	110110	110110	110220	110110	110110	110110	000000	110110	110110	000000	110220	110110	220220	110110	110220	110220	110220	000000	110110	110220	220220	110220	110220	220220	110110	110110	220220	110110	110110	110220	110110	110110	110110	220220	110110	110110	110220	110220	000000	220220	110220	110220	110220	110220	110220	110220	110110	110220	220220	220220	220220	110220	220220	000000	220220	110110	110220	110220	000000	110110	220220	110110	110220	110220	220220	220220	110220	220220	110220	110110	110220	110110	000000	220220	110110	110220	000000	110220	110110	000000	110110	220220	110220	000000	220220	220220	110110	000000	110220	110110	110110	220220	110220	110110	110110	220220	110220	110110	110220	110110	110110	110110	220220	110110	110110	220220	110220	110220	000000	110220	220220	110220	110110	110110	000000	110220	220220	110220	220220	220220	220220	000000	110220	110220	110220	220220	220220	110220	000000	110110	110220	110110	110110	110110	220220	110220	220220	110220	110110	110220	110220	110110	220220	110220	000000	110220	110220	110220	110110	110110	110110	110220	110110	000000	220220	000000	110110	110220	220220	220220	220220	110220	110220	220220	220220	110220	110110	110110	110220	110110	220220	110220	110110	220220	000000	110110	220220	110110	110220	110110	110220	110110	110110	110110	110110	110220	110220	110220	110110	220220	110110	220220	110110	110220	110110	220220	110110	220220	110110	110220	000000	110110	220220	220220	220220	220220	110110	110220	110110	220220	110220	110110	220220	110220	220220	110110	110220	220220	110110	000000	220220	220220	110110	220220	220220	220220	110220	220220	000000	110220	110220	110220	110110	220220	220220	110110	110220	110110	110220	220220	110110	110110	220220	110220	110220	220220	110110	000000	110220	110110	110220	110110	110110	110220	110220	110110	000000	110220	220220	110220	110220	110220	110220	110110	220220	220220	110220	110220	000000	110110	110220	220220	220220	110110	110110	220220	110220	220220	110110	000000	110110	220220	110220	110220	220220	110220	220220	110220	110220	220220	220220	110220	220220	110110	220220	110220	220220	000000	220220	110110	110110	220220	220220	000000	110110	110110	110220	000000	110220	110110	110220	220220	110220	110110	110220	220220	220220	110110	000000	110110	110220	110110	000000	000000	110110	110110	110220	220220	220220	220220	220220	220220	110220	110220	110220	220220	220220	220220	110110	110110	000000	110110	110110	110110	110110	110110	220220	220220	110110	110220	110110	220220	220220	110110	110220	110110	110220	110110	110110	110220	220220	110110	220220	110220	000000	220220	000000	110110	110110	000000	110110	220220	110110	220220	110220	110110	110220	110220	110110	220220	220220	220220	110220	110110	000000	110220	000000	110220	220220	110220	110110	220220	220220	110220	220220	110110	110110	220220	220220	110220	220220	110220	110110	220220	110220	110220	110110	220220	110110	110220	220220	110110	110110	220220	000000	220220	110220	220220	110220	220220	000000	220220	110110	000000	220220	220220	220220	110220	220220	220220	220220	220220	000000	220220	220220	000000	220220	110110	110110	110110	110110	110220	110220	220220	110220	110110	110220	220220	220220	220220	000000	110110	220220	110110	110220	110110	220220	110110	110220	220220	220220	220220	220220	110220	110220	110220	110220	110110	110110	110110	110220	110110	220220	110220	110220	110220	220220	110220	110220	110110	110110	110220	110110	000000	110220	110110	220220	110220	220220	110110	110220	220220	110110	110110	220220	220220	110110	220220	000000	220220	000000	110110	220220	110110	220220	110220	110220	220220	220220	110110	220220	220220	220220	000000	220220	000000	220220	110220	220220	110220	220220	110110	220220	220220	110110	220220	220220	110110	220220	110220	110220	110220	110220	110220	220220	110110	110220	110220	220220	110110	110110	220220	110110	220220	110110	110110	220220	110220	220220	110110	110220	220220	000000	110220	220220	110220	110220	110110	220220	110220	110220	220220	220220	110110	110220	220220	110220	220220	220220	000000	110110	110220	110220	110110	220220	110110	110110	110220	220220	220220	220220	220220	110110	220220	220220	220220	110110	220220	110110	110110	220220	220220	220220	220220	110110	110110	220220	220220	110110	110220	110220	110110	220220	110220	110110	110110	110110	110110	220220	110220	220220	110110	110110	110110	110220	220220	220220	220220	220220	110110	000000	220220	000000	220220	000000	220220	110110	220220	110220	220220	110220	110110	220220	220220	220220	110110	220220	110110	220220	110110	110110	110110	110220	110110	110110	110110	220220	110110	220220	110220	110110	110110	220220	110110	110220	110110	220220	220220	110110	000000	110110	110220	110220	220220	110110	220220	220220	000000	220220	000000	110220	220220	220220	110220	220220	110220	110110	110220	220220	000000	220220	110110	110220	110220	110220	110110	220220	220220	110110	110220	110110	110220	110110	110220	220220	110110	110220	220220	110110	110110	110110	000000	110110	110220	110110	110220	110110	110220	110110	220220	220220	110220	110110	110220	110110	220220	220220	220220	110220	220220	110220	000000	220220	110220	110220	110220	110110	110110	000000	000000	110110	220220	110110	110110	110220	000000	220220	220220	220220	110220	110110	110220	000000	220220	110220	110110	110220	110110	220220	110110	110110	110220	110110	220220	220220	000000	110220	110110	110110	110110	110220	000000	110110	220220	110110	110110	220220	110110	110110	220220	110220	110110	220220	110220	110220	110110	110220	220220	110220	220220	220220	110110	110220	220220	220220	220220	110220	110110	110220	220220	220220	110220	220220	220220	110110	110110	220220	220220	110110	110220	000000	220220	000000	220220	220220	110110	110110	000000	110110	110110	110110	220220	110110	110110	220220	220220	220220	220220	110220	110110	110110	110220	110220	220220	000000	110110	220220	110220	110110	110110	110110	110110	110220	110110	110220	220220	220220	110110	110110	110110	110110	110220	110110	110110	220220	110110	220220	220220	220220	110110	220220	110220	110220	110110	110220	110110	110110	110110	110110	110110	110220	110220	220220	220220	220220	110110	110110	110110	110220	110110	110110	110220	220220	220220	110220	220220	110220	110220	220220	110220	220220	220220	110110	110220	110220	110110	110110	110220	110110	110220	110110	000000	110220	220220	110110	110110	110220	110220	220220	000000	110220	110110	000000	110110	110220	110110	110110	110110	110220	110110	220220	110110	220220	110110	110110	110110	220220	110220	110110	110220	220220	220220	220220	110110	000000	110110	110110	110110	220220	110110	110110	220220	110110	110110	110220	220220	220220	110110	220220	110220	220220	000000	110110	110110	110110	110110	110110	110220	110110	110110	110220	000000	220220	110220	110110	000000	220220	110220	220220	000000	110220	110110	110220	110110	110220	110110	110220	220220	220220	110220	110110	110110	110110	110220	110110	110110	110220	110220	220220	110110	110220	110110	220220	000000	110220	220220	220220	110110	110110	110220	220220	220220	110110	110110	110110	110110	220220	110110	220220	220220	110110	220220	220220	110220	220220	220220	110110	220220	220220	000000	000000	000000	000000	110220	110220	110110	110220	110110	220220	220220	110110	220220	220220	220220	220220	000000	000000	110110	110110	220220	000000	110220	110110	220220	110110	110110	110220	110220	000000	220220	220220	110220	110110	110110	220220	110110	110110	110110	220220	220220	110110	110220	000000	110110	110220	110220	000000	110110	000000	220220	000000	110220	220220	110110	220220	220220	110110	110220	220220	220220	110110	110110	220220	110110	110220	220220	220220	220220	000000	220220	110110	110220	110220	220220	110220	220220	220220	110220	110110	110110	110110	110110	220220	220220	110110	110220	110110	110220	110110	000000	110110	110110	110220	110110	110110	110110	110110	110110	220220	110220	110110	110110	000000	220220	110220	110220	110220	220220	220220	220220	220220	220220	110110	110220	110110	110220	110220	110220	110220	220220	110110	220220	110220	110220	220220	220220	220220	220220	220220	220220	110220	110110	220220	110110	110220	220220	220220	220220	110110	110110	220220	110110	110110	220220	110110	110110	110110	110220	220220	110110	220220	110220	110110	110220	220220	110110	110110	220220	110220	220220	110110	110110	220220	220220	110110	110110	110220	110110	110220	110220	220220	220220	110110	220220	000000	110110	220220	110110	110110	110220	110220	220220	220220	220220	110220	000000	110220	220220	110220	000000	220220	220220	110220	220220	110110	110110	110110	220220	110110	220220	220220	110110	110220	220220	110110	220220	110110	110220	220220	110220	110110	110220	000000	110110	000000	110220	220220	220220	110220	220220	110220	110110	220220	110220	110220	000000	110110	110110	110110	110110	110110	220220	110110	110110	110220	220220	110220	110110	110110	220220	220220	110110	220220	220220	000000	000000	110110	110220	000000	110110	110220	220220	110110	000000	220220	110110	110110	110110	220220	220220	110110	220220	220220	110110	220220	110220	110110	220220	220220	220220	220220	110220	220220	110220	110110	110220	220220	110110	110220	110220	220220	110110	220220	110220	220220	110110	110110	220220	110110	110110	220220	000000	110110	110110	110110	110110	110220	110110	110220	110110	110110	110220	220220	000000	220220	110110	110220	110110	220220	110110	110110	220220	110110	110220	110220	110110	110110	220220	220220	000000	220220	110220	110110	110220	110110	110110	110110	110110	110110	000000	110220	220220	110220	220220	110110	220220	220220	220220	110110	110110	110220	110220	110110	220220	220220	000000	110110	220220	000000	220220	110110	110110	110110	110110	110220	110220	000000	110110	220220	110110	110220	110110	220220	110110	000000	220220	220220	110110	110220	110220	220220	110220	110110	110220	110110	110110	220220	000000	220220	110110	220220	220220	110110	220220	220220	000000	110220	220220	110220	110110	110220	110220	110110	110110	110220	110220	110220	000000	110220	110110	220220	000000	220220	110220	110220	220220	110110	110110	220220	110220	110110	110220	110110	110110	110220	110110	110110	220220	220220	110110	110220	220220	220220	110110	220220	220220	000000	110110	110220	110110	220220	220220	220220	000000	110110	110110	110110	220220	110220	110220	110220	220220	220220	110110	110220	110220	220220	110220	110110	110220	220220	000000	220220	110220	110220	110110	110110	220220	110220	110110	220220	220220	110110	220220	110110	220220	110220	110220	110220	220220	110220	110110	110220	220220	110110	000000	110110	220220	110220	220220	110220	110110	220220	110110	110110	110110	110110	220220	110220	110220	220220	110110	110110	000000	110110	220220	110220	110110	000000	110220	220220	220220	220220	110110	220220	110220	000000	220220	110220	110220	110110	110220	110110	220220	000000	110110	220220	110110	110220	110220	220220	220220	110110	110220	220220	110220	110110	110220	110220	110110	110220	110220	110220	110220	220220	110220	110110	220220	220220	220220	110110	110220	110110	110110	220220	110110	220220	110110	220220	110220	110220	110110	220220	110220	110220	110220	220220	110110	110220	110220	000000	220220	110110	220220	220220	220220	110110	110220	220220	220220	110220	110110	110220	110110	110220	110110	110220	220220	220220	220220	110110	220220	000000	110110	110110	000000	110110	220220	110220	110220	110220	110110	220220	220220	110220	110220	220220	220220	220220	110110	110110	110110	000000	220220	110110	110220	000000	110220	220220	220220	220220	110110	110110	220220	110110	110220	110110	220220	110110	220220	110110	110220	110110	110220	110110	220220	110220	110110	110220	000000	110110	220220	110110	220220	110220	220220	110220	220220	110110	110110	110220	110110	000000	110110	110110	110110	000000	110110	110110	220220	220220	110110	110110	000000	110110	220220	110110	220220	220220	220220	110220	220220	110220	000000	220220	110110	110110	110220	110110	220220	220220	000000	220220	220220	220220	220220	110110	110110	220220	110220	110220	110110	110220	000000	000000	110220	220220	110110	110220	110220	110110	110110	110220	110110	110110	110110	110110	220220	110220	110220	110220	110110	110110	110220	220220	110110	220220	110220	220220	110110	000000	110110	110110	110220	110220	110110	110110	220220	110220	110110	110110	110110	220220	110110	000000	110110	220220	000000	110110	110110	110110	110220	220220	000000	000000	220220	220220	220220	110110	110110	220220	220220	220220	000000	000000	110220	110110	110220	220220	110220	220220	110110	110110	110220	220220	110220	000000	220220	220220	220220	220220	110220	110110	110220	110220	220220	110220	220220	220220	220220	110110	110110	000000	220220	220220	220220	220220	110220	220220	110220	110110	110220	110110	220220	110110	110220	000000	220220	110220	220220	110220	110110	110220	220220	000000	110220	110110	110110	000000	220220	220220	110110	110110	110220	220220	000000	110110	220220	110110	110220	110220	220220	110110	110110	110110	110220	110110	110110	220220	110110	110110	220220	110220	110220	000000	110110	110220	220220	110220	220220	220220	110110	110110	110110	220220	110220	110220	220220	110220	220220	110110	110110	110220	220220	220220	220220	220220	220220	220220	110220	000000	220220	220220	110220	220220	110220	110110	220220	220220	110220	110110	110220	220220	000000	110110	000000	110110	220220	110110	000000	220220	220220	110220	220220	220220	220220	000000	110220	110220	110110	000000	220220	220220	110220	110110	110110	110220	000000	000000	110110	110220	110220	220220	110220	110110	220220	000000	110110	110110	220220	110110	000000	110220	220220	220220	110220	220220	220220	110220	110110	110220	220220	110110	220220	220220	110220	220220	110110	110110	220220	110110	110220	000000	000000	110110	220220	000000	110110	110110	110220	110220	110110	220220	220220	110110	110220	110220	110220	110220	220220	110110	220220	110220	110220	110110	220220	110110	110220	000000	220220	000000	110110	110110	110220	220220	110220	110110	110110	000000	220220	110110	110220	110220	110220	110110	220220	110110	110110	220220	220220	000000	110110	220220	220220	110110	110110	110110	110110	110110	110110	220220	110110	220220	110110	110110	110110	220220	110110	220220	220220	110110	110220	220220	220220	220220	110220	220220	220220	220220	110110	110110	110220	220220	110110	220220	110110	220220	110220	110220	110220	110110	110220	110220	220220	110110	110220	220220	220220	110110	110220	220220	110220	220220	110110	220220	110220	110220	000000	000000	220220	110110	110110	110110	110110	110110	110110	220220	220220	110220	110220	110220	110110	110220	110220	110110	220220	110110	110110	110110	220220	220220	110110	220220	110110	110220	000000	110110	110110	220220	110220	110110	110110	220220	220220	110220	110110	110110	110110	110220	110110	110220	110220	110110	110110	220220	220220	110110	110220	110220	110110	110110	110220	220220	110110	110110	220220	220220	110110	110110	110220	220220	110220	110110	110110	000000	220220	220220	110110	110110	110110	000000	110110	110110	110220	110110	110110	220220	220220	220220	220220	110110	110220	220220	110110	110220	220220	110220	110110	110110	110220	220220	220220	110110	220220	110110	220220	110110	110110	110110	000000	110110	220220	220220	110220	110220	220220	110110	110220	110220	110110	110110	220220	110220	220220	220220	220220	110110	220220	110220	110220	110220	220220	220220	110110	110110	000000	110220	110220	110110	110110	220220	110110	110220	110110	110220	110110	110110	220220	110220	110220	110110	000000	110220	000000	220220	110110	110110	110110	110110	110110	110110	110110	000000	110110	220220	110110	220220	220220	220220	110110	220220	110220	110220	110110	000000	110110	110220	110220	220220	110110	110110	110110	110110	110220	220220	110110	110110	110110	110110	220220	110220	110110	110110	110110	110220	220220	220220	110110	110110	220220	220220	110220	110110	110220	000000	110220	220220	110220	110110	220220	110110	220220	220220	220220	110110	220220	220220	000000	220220	110220	110220	110110	110110	110220	110110	110110	110220	110220	220220	110110	220220	110110	220220	110110	220220	220220	110110	220220	110220	220220	110220	110110	110220	110220	220220	110220	110220	110110	110220	110220	110220	110110	110110	220220	110110	220220	110110	110110	110220	110220	110110	110220	220220	000000	110220	220220	220220	220220	220220	110220	110110	000000	220220	220220	220220	110220	110110	220220	220220	110220	220220	110110	000000	220220	000000	110110	220220	110110	110110	110110	110110	220220	220220	220220	000000	110220	220220	000000	110110	220220	220220	000000	000000	110110	110110	110110	110220	220220	110110	220220	110110	000000	220220	110110	220220	110110	110220	110110	220220	110110	220220	110110	000000	110220	110220	110110	220220	110110	110220	110220	220220	220220	110220	110220	110220	220220	110110	220220	110110	110110	110110	000000	110110	110220	000000	220220	220220	220220	000000	220220	110110	220220	110220	220220	220220	220220	220220	220220	220220	220220	220220	220220	220220	220220	110220	110220	110110	110220	220220	110220	110220	220220	220220	220220	110110	220220	110220	110110	110110	110110	110220	110110	220220	110220	220220	110220	110110	000000	220220	110220	000000	220220	110110	220220	220220	110110	220220	220220	220220	110110	220220	110110	220220	110110	110110	110110	220220	110220	110110	220220	110220	110220	110220	220220	220220	220220	220220	110110	110220	110110	220220	220220	110110	110110	220220	220220	110110	110110	110220	110110	220220	110110	110110	110110	220220	000000	110110	220220	110110	110220	220220	110110	220220	110110	220220	220220	110220	110220	220220	220220	110220	110110	220220	110220	110110	110110	110220	220220	110220	220220	110110	110110	220220	220220	000000	110110	220220	000000	000000	110110	220220	110110	110110	110220	110110	110110	000000	220220	220220	110220	000000	220220	220220	110220	110110	220220	110220	110110	110110	110220	110220	110220	110110	110110	110110	220220	110110	110220	220220	110220	110220	110110	110110	220220	110220	110110	000000	000000	000000	110220	000000	110110	220220	220220	110110	110110	000000	220220	000000	000000	110110	110220	110220	000000	110110	110110	110220	110110	110110	220220	220220	110110	220220	110110	110220	110110	110220	000000	000000	110220	110110	220220	110110	110110	110220	110220	110110	110220	220220	110110	110220	110110	110220	110220	220220	110110	220220	220220	110110	220220	000000	220220	110110	110110	110220	110220	110110	110220	110220	110110	220220	110110	110110	110110	110220	110110	110220	220220	110220	110110	110110	220220	110220	220220	110220	000000	110110	220220	220220	110220	110220	110110	220220	220220	110110	110220	110220	220220	110220	110220	000000	110110	110220	110110	110110	110220	110110	220220	000000	110110	110110	110110	110220	220220	220220	110110	220220	000000	110220	110110	110110	110110	110220	110220	110110	220220	000000	110110	110220	220220	110110	110110	220220	220220	110110	220220	110220	110110	110220	110110	110110	110110	110220	110110	220220	220220	110220	000000	220220	220220	220220	220220	220220	220220	220220	110110	220220	110110	220220	000000	110220	110110	220220	110110	110220	000000	110220	220220	110110	110110	110110	110110	220220	110110	220220	110110	110220	220220	000000	110110	220220	110110	110220	220220	110220	110220	220220	220220	000000	110110	110110	220220	110220	110110	110110	110110	220220	110110	220220	220220	110110	110110	110220	110110	110220	220220	110110	110110	110110	000000	220220	000000	220220	110110	000000	110220	220220	110110	220220	000000	220220	110110	220220	220220	110220	110220	220220	000000	110220	110220	220220	110220	110220	220220	220220	110110	110220	110220	110220	110220	110110	110220	110110	110220	110110	110220	000000	110110	000000	110220	220220	220220	220220	110220	110110	000000	110110	110110	110110	220220	220220	110110	220220	110110	000000	110110	110220	220220	110220	220220	220220	110220	110220	110220	220220	110220	220220	110110	110220	220220	110110	220220	220220	110220	110110	110220	220220	000000	110110	110220	220220	110220	110110	110110	110110	220220	110110	110110	110220	220220	220220	110220	220220	110110	110220	220220	110220	220220	000000	220220	110110	220220	110110	110220	220220	220220	110110	110220	220220	000000	220220	110220	000000	110110	110110	110220	110220	110220	110110	110110	220220	220220	110110	000000	220220	110220	110220	110220	110110	110220	110110	110110	110110	110220	220220	110110	110220	220220	110220	110220	110220	110110	110110	110220	110220	110220	110220	110110	110110	220220	220220	110220	110110	110110	110220	110110	000000	220220	110220	110110	000000	110220	220220	110220	110220	110110	110110	220220	220220	110220	110110	110110	000000	220220	220220	110220	110110	110220	110220	110220	220220	110220	110110	220220	110220	220220	220220	110110	110220	220220	110110	110220	110220	110110	000000	220220	110110	110220	110110	220220	220220	110220	220220	000000	110110	110110	110220	220220	000000	000000	110110	220220	220220	110220	220220	110110	000000	000000	220220	110220	110110	110220	110220	110220	220220	220220	110220	220220	110220	220220	110220	110110	110220	110110	220220	220220	220220	220220	220220	220220	110220	220220	220220	110110	110220	110110	110220	110220	220220	220220	220220	110110	220220	110110	110110	110220	110110	110110	110110	110220	220220	110220	110220	110220	110110	000000	110110	110110	110110	220220	110110	110110	220220	110220	220220	220220	110220	110220	110220	220220	000000	110110	110110	110110	000000	110220	110110	220220	110220	110110	110110	220220	000000	110110	110220	220220	110220	220220	110220	110110	110220	110110	110220	220220	110110	110110	220220	220220	000000	110110	110110	110220	220220	110110	110220	110110	220220	220220	110220	000000	220220	110110	220220	110110	000000	220220	220220	220220	220220	220220	110110	110110	110220	220220	000000	000000	110110	220220	220220	110110	000000	220220	220220	110220	220220	110110	110110	110220	220220	110110	220220	110220	110220	110110	220220	220220	220220	110220	220220	220220	110220	220220	000000	220220	110220	110110	110110	000000	220220	110110	110110	220220	110220	220220	110220	110110	220220	220220	220220	110220	110220	110220	220220	110110	110220	110220	220220	220220	220220	220220	110110	110110	110110	220220	110110	220220	110220	110220	220220	110110	220220	110110	220220	000000	220220	220220	110110	110110	110220	110110	110110	110110	220220	110110	220220	220220	220220	110110	110220	220220	220220	110110	110110	110220	110220	220220	000000	110110	110220	220220	220220	000000	110110	110110	220220	220220	220220	110220	110110	110110	110110	220220	110220	110110	110220	110110	110110	110110	110220	110110	110110	220220	000000	000000	220220	220220	110110	110110	110220	220220	110110	110110	110220	220220	220220	220220	110220	110220	000000	000000	110220	110110	110220	000000	220220	220220	220220	220220	110110	110110	220220	220220	110110	110220	110110	220220	110220	220220	220220	110110	220220	110110	220220	110110	110110	110220	220220	110220	220220	220220	110110	110110	220220	110110	220220	220220	110110	110220	110220	110110	110220	110220	110220	220220	110110	110220	110110	220220	220220	110110	110110	220220	220220	220220	220220	110110	110220	220220	220220	110220	220220	110110	110220	110220	220220	110220	220220	000000	110110	110110	000000	110110	110110	110110	110220	110220	110110	220220	110110	000000	110220	220220	110220	110110	000000	110110	220220	220220	110110	220220	110110	110220	110220	220220	110110	110220	220220	110110	220220	110220	220220	110220	110110	110110	110110	220220	220220	110220	110220	220220	220220	110220	110220	220220	110110	110110	110220	220220	220220	110220	220220	110220	110220	110220	220220	110220	110110	110220	220220	110220	110220	110220	110220	110220	110110	220220	220220	110110	110110	110220	110110	220220	220220	110220	000000	110110	110220	220220	110110	220220	000000	110110	110220	220220	110220	220220	110110	110110	110110	110110	220220	110110	110220	110220	220220	110110	110110	110110	110220	110220	220220	110220	110220	220220	000000	110110	110220	110110	110110	000000	110220	220220	110110	220220	110220	110110	000000	110110	110110	220220	110110	220220	110110	220220	110220	220220	220220	220220	110110	220220	110220	110220	110110	110110	000000	110110	000000	110110	110110	220220	220220	110110	110220	110110	110110	110110	220220	110220	110110	110220	110220	110220	000000	220220	110220	110220	110110	000000	220220	110110	220220	110220	110220	110220	110110	220220	110220	220220	110110	110110	000000	110110	220220	110110	220220	220220	110220	110110	110220	110110	110220	110110	110220	110110	220220	220220	110220	220220	110110	110110	110220	110110	110110	110220	220220	220220	220220	220220	220220	220220	110110	110220	110110	110110	110220	110110	220220	110220	220220	000000	110110	110110	110110	110220	110110	110110	220220	110110	110220	000000	110110	000000	220220	220220	220220	110110	110110	220220	110220	000000	220220	110110	220220	110220	220220	110110	110220	110110	220220	110110	110110	110110	110110	110110	000000	110220	110220	110110	110110	110220	000000	110220	220220	000000	110110	110220	220220	110220	110110	110110	110110	110110	110110	000000	220220	110220	110220	220220	220220	110110	220220	000000	000000	110220	110110	110110	110220	110110	220220	000000	110110	220220	110220	220220	220220	110220	000000	220220	220220	110110	110110	110110	110110	220220	110110	110220	220220	110220	110110	110220	220220	110220	110110	110220	110220	110110	110110	220220	110110	110110	110110	220220	110110	110110	110110	220220	110110	110220	110110	110220	110110	110220	110220	220220	220220	110110	110110	110110	110220	110110	110110	110220	110110
Oki11WENH-0010,	220220	110220	110110	110220	110220	220220	110110	110220	220220	220220	220220	110110	000000	110220	110220	110220	110220	110220	110220	000000	110220	220220	110220	110220	220220	110220	220220	220220	110220	110110	110110	110110	110220	220220	110110	110110	110220	110110	220220	110110	110110	110110	110220	220220	110220	110220	220220	110220	220220	110220	110110	220220	000000	110220	110220	110220	220220	110220	220220	220220	110110	110220	220220	110220	000000	110220	220220	220220	110110	110110	110110	220220	220220	110220	110110	110220	110220	220220	000000	220220	110220	110110	110110	110110	220220	110110	110110	110110	110110	110110	220220	220220	110220	220220	220220	110110	110110	110110	110220	110220	110110	110110	110220	110110	110220	110220	220220	220220	110110	220220	220220	110110	110110	110110	110220	110110	110110	000000	220220	220220	110220	110220	220220	220220	220220	220220	110220	220220	110220	110110	110220	110110	220220	110220	220220	110220	220220	110220	110110	220220	110110	220220	220220	220220	110110	110110	110110	110110	110220	110110	110110	220220	220220	110220	110110	110220	110110	220220	110110	220220	220220	110220	110110	220220	220220	110110	220220	110110	110110	220220	220220	000000	220220	220220	110110	220220	220220	110110	110110	000000	110220	110220	110220	110220	220220	000000	110220	110110	110110	110110	110220	220220	220220	110110	110110	110110	110110	220220	110110	110110	220220	110110	110110	110110	220220	220220	110220	110110	110110	110110	220220	110110	110220	220220	110110	110110	000000	110220	220220	110110	110110	000000	110110	110110	110110	110220	110220	110220	110110	110110	220220	110110	110110	220220	110110	000000	000000	110220	220220	220220	110220	220220	220220	110110	110220	110110	110110	110220	110220	000000	110110	220220	110110	110220	220220	110220	110220	220220	220220	110110	220220	000000	110110	110110	110220	000000	000000	220220	220220	220220	110110	110110	110220	110110	110110	110110	110110	110220	220220	110110	220220	000000	110110	110220	110110	110220	220220	220220	220220	220220	220220	220220	110110	110110	110110	220220	220220	110220	110220	110110	220220	220220	220220	110220	220220	110110	110110	220220	110220	220220	220220	220220	110220	220220	220220	220220	110110	220220	220220	220220	220220	000000	110110	220220	110110	220220	220220	110110	000000	110220	110220	110110	110110	110110	220220	110220	110220	220220	110110	110220	110110	220220	110110	110110	220220	110220	220220	220220	220220	220220	110110	110220	110110	110110	110220	110220	110110	110110	220220	110110	220220	110110	110110	220220	110110	110220	220220	000000	110220	220220	110220	220220	110110	110110	220220	110220	220220	110110	110220	220220	110110	110110	110220	220220	110220	110110	110110	220220	110220	110110	000000	220220	110110	110110	220220	110110	220220	000000	220220	220220	220220	220220	110110	110110	220220	000000	110110	110110	110110	110220	110220	110220	000000	220220	220220	220220	110220	000000	110110	110220	220220	220220	220220	110220	220220	110110	110110	110110	220220	110110	110220	110110	110110	220220	110110	000000	110110	110110	220220	220220	110110	110110	110110	220220	220220	220220	110110	110220	220220	110220	220220	110110	000000	110110	220220	220220	220220	110110	220220	110110	110220	110110	220220	110220	220220	110220	000000	110110	110110	220220	000000	110220	110110	220220	220220	110110	220220	110110	110110	220220	110110	220220	110220	220220	220220	110220	110220	110110	220220	110110	110110	110110	000000	110110	110220	110110	110220	110110	000000	110110	220220	110110	110220	220220	000000	110110	110220	110110	000000	110110	110220	000000	220220	110110	220220	110110	220220	110110	220220	110110	110220	220220	110110	220220	110220	000000	110220	000000	110220	110110	110110	220220	110220	220220	110110	000000	110220	110110	110110	000000	110110	220220	220220	000000	110220	220220	220220	110220	000000	110110	110110	110220	110110	220220	220220	220220	110110	110110	110110	220220	110110	110220	110220	220220	110220	110110	110220	110110	220220	220220	110220	110220	110110	110110	220220	220220	110110	110110	220220	220220	220220	110110	110110	110220	110110	000000	110220	110110	110220	220220	220220	110110	110110	220220	110110	110110	110110	110110	110220	110110	220220	110110	000000	110110	110220	110220	110220	110220	110110	220220	110110	110220	110110	110220	110110	110220	110110	220220	110110	110110	220220	110220	110110	220220	110220	220220	110110	220220	110110	110220	110110	110110	110110	110110	220220	110110	220220	220220	110110	220220	110220	110110	110110	110110	000000	110110	110110	220220	000000	110110	110220	110110	110110	220220	220220	220220	220220	110220	220220	110220	110110	220220	110220	110110	110110	220220	110110	220220	110220	220220	110110	110110	220220	000000	110110	220220	110110	220220	220220	220220	110220	220220	220220	110110	220220	220220	110110	000000	110220	220220	220220	110220	220220	110220	220220	110110	110110	220220	220220	220220	110110	110220	220220	220220	110110	220220	110220	000000	110220	220220	110110	110220	110110	110110	110110	220220	220220	110110	110220	220220	110110	110110	110220	110220	110220	110110	110110	110220	220220	110110	110110	110220	110220	110220	110110	220220	110220	220220	110220	110110	110110	000000	000000	220220	110110	220220	110110	110220	220220	110110	220220	110110	110110	110110	110220	110110	000000	110220	000000	110110	220220	110110	000000	220220	220220	110220	110110	220220	110110	220220	220220	220220	220220	110110	220220	220220	220220	220220	220220	220220	220220	110110	110110	110110	110110	000000	110110	110220	110110	110220	110110	110110	110220	110110	110110	220220	220220	220220	110110	110110	110110	110110	110110	110220	110110	110110	220220	110110	220220	220220	110110	110110	220220	110220	110220	110110	220220	000000	220220	110220	220220	110110	220220	110220	110110	110110	110220	110110	110110	110110	110110	110220	110110	220220	110110	110110	110110	220220	220220	220220	220220	220220	110110	110110	110110	000000	220220	220220	220220	110110	000000	220220	220220	110110	110220	110110	220220	110110	000000	220220	220220	110220	110110	000000	110110	110110	220220	110220	110110	220220	110220	110220	110110	110220	110220	110110	110110	110110	110110	220220	110110	110220	110110	110110	000000	110110	110110	110220	110220	110110	220220	000000	220220	110220	220220	110110	110110	220220	110110	000000	110220	110220	000000	220220	000000	110110	110220	110110	110220	110110	220220	220220	110110	220220	000000	000000	110110	110110	110220	220220	110110	110220	220220	110220	220220	220220	220220	110220	110220	110110	220220	220220	220220	110220	110220	000000	220220	220220	110110	110110	110220	110220	220220	110220	220220	220220	110110	110110	110220	110110	220220	110110	110110	110220	000000	220220	000000	110220	220220	220220	110110	220220	110220	110110	220220	110110	220220	220220	110220	110110	110110	110110	220220	110110	110110	220220	110110	110220	110110	000000	110110	110110	110110	110110	110110	220220	000000	220220	220220	110220	220220	220220	220220	110220	110220	110110	220220	110220	110220	220220	000000	110110	110220	220220	220220	110220	110220	110220	110110	110110	000000	220220	000000	110110	220220	110110	220220	220220	110110	110110	000000	220220	110110	220220	110110	220220	220220	110220	110220	110110	110220	110110	220220	110110	110110	110220	220220	220220	110110	220220	110110	220220	220220	110110	110110	110110	110110	110220	110110	110110	110220	220220	110110	110110	110110	220220	220220	110110	000000	110220	220220	110220	220220	220220	220220	110110	220220	220220	110220	110110	110220	110220	110220	110220	220220	220220	110220	110220	220220	220220	220220	220220	220220	220220	110220	220220	220220	110220	000000	110110	110110	110220	220220	220220	220220	110220	110110	110110	220220	220220	220220	110110	000000	110110	110110	220220	220220	110110	110110	110110	110220	110110	110220	110110	220220	110220	220220	110110	110110	110110	110220	220220	110110	220220	110110	110220	110110	110220	220220	000000	110220	110110	110110	220220	110220	110110	000000	110220	000000	110110	110220	220220	220220	110110	110110	220220	220220	220220	110220	110110	220220	220220	110110	110110	110110	110220	220220	110110	000000	110220	220220	110110	220220	220220	000000	110110	110110	110220	110220	110220	220220	110110	110110	110110	220220	110110	110110	110110	110220	220220	110220	110110	220220	110220	220220	220220	000000	220220	220220	220220	110220	110220	110110	220220	110220	220220	220220	110220	220220	110110	110220	000000	110220	220220	110110	220220	220220	110220	110110	110220	110110	110110	110110	110110	110110	110110	110220	110220	110110	110220	110110	110110	220220	110110	110110	110220	000000	110110	110110	220220	110220	110220	110220	110220	110110	110220	220220	110110	110220	110220	110110	110220	220220	110220	110110	110110	000000	110220	220220	220220	110110	220220	110110	220220	110110	110110	220220	110110	220220	110220	220220	110110	110110	110110	000000	110220	110220	110110	220220	220220	220220	110110	110110	220220	110110	220220	220220	110220	110110	110220	110110	110110	220220	110220	220220	220220	220220	110110	110220	110110	110110	110110	220220	110220	000000	110220	110110	110110	110110	110220	220220	110220	110110	110110	220220	110110	220220	220220	110220	000000	110110	110220	220220	110110	220220	110110	110110	110220	110110	110220	110220	110220	220220	110220	220220	220220	110110	220220	110110	220220	220220	110220	110220	220220	220220	110110	220220	220220	220220	220220	110220	110110	220220	110110	110220	220220	110110	110110	220220	110110	220220	220220	110220	110220	110110	110220	110110	000000	110110	220220	110110	110110	110110	110220	220220	000000	220220	110110	220220	110110	220220	000000	110110	220220	110220	110220	110110	110220	220220	220220	220220	110110	220220	110110	110110	220220	110220	220220	110110	110110	110220	110220	110220	220220	220220	110110	000000	110220	110110	220220	110220	110110	220220	110110	110110	220220	110220	110110	110110	110220	110220	110110	110110	220220	110110	220220	220220	110110	110110	220220	220220	110220	110220	110110	110110	110110	110110	110220	110220	220220	220220	110220	110110	220220	110110	110110	220220	110110	000000	220220	110110	220220	110110	000000	110110	220220	110110	110110	220220	110220	110110	220220	110220	110220	110110	110220	220220	000000	000000	110110	000000	110220	110110	110110	110110	220220	000000	110110	110220	220220	110110	110110	110110	220220	110110	110110	110220	110110	220220	220220	110110	110110	110110	110110	110220	110220	110110	110110	110110	000000	110110	220220	110220	110220	110220	220220	110110	110220	220220	110220	110110	110110	110220	220220	110110	220220	220220	220220	110110	110220	110110	220220	110110	220220	220220	220220	110220	110110	110110	110220	110220	220220	000000	220220	220220	110220	110110	110220	220220	220220	110110	110220	110110	220220	110220	110110	000000	220220	000000	110110	220220	110110	110220	000000	110220	220220	110110	110110	110110	220220	220220	110220	220220	000000	110110	110110	110110	110110	110110	110110	220220	110110	110220	220220	110110	220220	110220	110110	220220	220220	220220	110110	000000	110110	110110	220220	110110	110220	220220	110110	220220	220220	110110	110110	110110	110110	110110	220220	220220	220220	220220	110110	110110	110110	220220	220220	220220	110110	000000	220220	110110	000000	110220	110110	000000	220220	220220	220220	000000	220220	220220	220220	220220	110110	110110	110220	110110	220220	110110	220220	110110	220220	220220	110110	110220	110110	000000	110220	110110	110110	110220	110220	000000	220220	220220	110110	110110	110220	220220	110110	110110	220220	110110	110110	220220	220220	110110	110220	000000	110110	220220	220220	110220	110110	110110	110110	000000	220220	220220	220220	110110	220220	000000	110110	000000	220220	110220	110110	220220	220220	110220	220220	220220	110110	220220	110220	220220	110220	220220	110110	110110	220220	110110	110110	110110	110110	220220	110220	110110	110220	110220	110110	110220	220220	220220	110110	220220	110220	110110	110110	220220	110220	110110	110220	220220	220220	110220	110110	110110	220220	000000	110220	110220	220220	110220	110220	220220	220220	220220	110110	220220	110220	110110	110110	110220	110110	110220	110220	220220	220220	110110	220220	110110	110110	220220	220220	110110	220220	110110	110110	220220	220220	110220	110110	220220	220220	000000	110110	110220	110110	110110	000000	000000	110220	110110	110110	220220	110110	110220	110220	110110	110110	110220	110110	110220	000000	110110	220220	220220	110110	110110	220220	220220	220220	220220	110110	110220	220220	220220	110110	110110	110110	110220	220220	110110	220220	110110	110110	000000	220220	110110	000000	110220	110220	220220	110110	220220	110220	110220	220220	220220	000000	220220	110110	110110	220220	220220	110110	110110	110110	110110	110220	220220	110110	110110	220220	110110	110220	000000	000000	220220	220220	220220	220220	110110	220220	110220	220220	220220	110220	110110	220220	220220	220220	110110	000000	110110	110110	110110	000000	000000	110220	110220	220220	110220	110220	220220	110110	110110	000000	220220	110110	110110	110110	220220	110220	110110	110110	110220	110220	220220	110220	000000	110220	220220	220220	220220	220220	110110	110110	220220	110110	110110	110220	220220	110220	110110	110220	110220	110110	110110	110110	110110	110110	220220	220220	220220	110110	110220	220220	220220	110110	110220	220220	110110	220220	220220	220220	110220	110220	110110	110220	110220	220220	000000	220220	220220	110110	220220	110220	110110	110110	110220	220220	110110	220220	110220	110110	110110	000000	110110	220220	110110	220220	220220	220220	110110	220220	110220	110220	110220	000000	220220	220220	110220	220220	220220	220220	220220	220220	110220	110110	220220	110110	220220	110110	110220	110220	110110	220220	220220	000000	220220	110220	110110	110220	110110	220220	000000	220220	110220	110110	110110	110110	220220	220220	110110	110110	000000	110110	220220	110110	220220	220220	220220	110110	110220	110220	110220	220220	220220	220220	220220	110220	220220	110220	110220	000000	220220	110220	110110	110220	110110	220220	110220	110220	220220	110110	110220	110110	220220	110220	220220	110220	110220	110110	220220	110110	110220	110110	110220	110110	220220	000000	110110	110220	220220	110220	220220	110220	220220	220220	220220	220220	220220	110110	220220	110110	220220	220220	110110	110110	110110	220220	110110	110220	110220	110220	220220	110110	110110	110110	110110	220220	110220	220220	110220	110220	110220	110220	220220	110220	110110	220220	110220	110110	220220	110110	110110	110110	110110	110220	110220	110220	110110	220220	110110	110110	110220	220220	220220	220220	110110	110220	220220	110220	220220	110220	110110	110220	110110	110220	110220	110110	110110	110220	110220	110220	110110	110110	110110	220220	110110	110220	110220	220220	110110	110220	110220	110220	220220	110220	110110	110110	110110	110110	220220	220220	220220	220220	220220	110110	110220	220220	220220	220220	220220	110220	110110	110110	110110	220220	110110	000000	110110	220220	110220	110110	110220	220220	110220	220220	110110	220220	110110	220220	110110	110110	110110	220220	110220	220220	220220	110110	220220	220220	110110	110110	220220	110220	110220	110110	220220	220220	110110	110220	110110	110110	220220	110220	220220	220220	110220	220220	220220	000000	110220	220220	110220	110110	110220	000000	110220	110110	110110	110110	220220	110220	110220	110220	220220	110110	220220	220220	220220	110110	110220	110110	110110	110110	110220	110110	220220	110110	110110	110220	220220	110110	110220	110220	220220	110110	110110	000000	110220	220220	110110	220220	220220	000000	110220	110110	220220	220220	110110	220220	110220	110220	110220	000000	110110	220220	110220	110220	110110	110220	220220	000000	000000	220220	110110	110110	110110	110220	110220	110220	110220	110110	110110	000000	220220	220220	110110	110110	110110	110220	110110	110110	110110	220220	110220	220220	110110	220220	220220	220220	110220	220220	110220	110110	110110	110110	110110	220220	110110	110220	220220	220220	220220	110220	110110	110220	110220	220220	220220	110110	220220	110220	220220	110110	220220	110220	110110	220220	110110	110110	110110	220220	110220	110110	220220	220220	110110	220220	220220	220220	110110	220220	110220	110110	110220	110220	220220	220220	110220	220220	110110	110220	110110	110110	110220	220220	000000	220220	110110	000000	220220	220220	220220	110110	000000	110110	220220	110110	220220	220220	000000	110220	110220	110220	220220	220220	110220	110220	220220	110220	110110	110220	220220	110110	220220	110110	110110	220220	110220	110220	110220	000000	110110	110220	110110	220220	110220	110220	110110	000000	110220	220220	110220	220220	220220	110110	220220	220220	220220	110110	220220	110110	110110	110220	110220	220220	000000	110110	110110	110110	220220	110110	220220	110110	110110	220220	110220	110110	110220	110110	110110	220220	110110	220220	110220	110110	110110	110110	110110	220220	000000	220220	110220	000000	110110	000000	220220	110110	110220	110110	000000	110220	220220	220220	220220	220220	220220	110110	110110	220220	110110	220220	220220	110220	110110	110110	110220	110110	220220	220220	110110	110220	220220	110110	000000	220220	110220	220220	110110	220220	220220	110110	220220	110110	110220	220220	220220	110220	110110	220220	110110	220220	110110	000000	110220	220220	110220	220220	220220	110220	220220	220220	000000	220220	110110	110110	220220	110220	220220	220220	220220	220220	110110	110110	220220	110220	110110	110220	000000	110220	220220	110110	220220	110110	220220	110220	110220	220220	220220	110110	220220	110220	110110	220220	110220	110110	110220	110220	220220	220220	220220	220220	220220	110110	110110	220220	110110	220220	220220	110110	110110	000000	220220	110110	220220	110220	110110	110110	110220	220220	110220	110220	220220	110110	110110	220220	220220	110110	110110	110110	220220	220220	110110	110110	110110	110110	220220	220220	000000	220220	110110	110220	110110	000000	110110	220220	220220	110110	110110	220220	110110	110220	220220	110220	000000	110220	110110	110110	110220	110220	220220	110220	110220	220220	220220	110110	220220	110220	220220	220220	110220	110110	110220	110220	220220	220220	110220	220220	110110	000000	110110	110110	110220	110110	110110	110110	220220	110220	110110	110110	110110	110110	110110	220220	220220	110220	110110	110220	220220	220220	000000	110220	000000	110220	110110	220220	220220	110220	110110	110220	110220	110110	110110	110110	220220	110220	110110	220220	110220	110110	110220	110110	110110	110110	110220	110220	220220	000000	110220	110220	220220	110220	110110	220220	220220	110220	110220	110110	110110	220220	110110	110110	220220	110110	110110	110220	110110	220220	110110	110110	000000	110110	110110	110110	110220	110220	110220	220220	220220	110110	110110	220220	220220	220220	110220	000000	110220	110110	110110	110220	110110	110110	220220	110220	110220	220220	110220	220220	110110	110110	110220	220220	110220	110220	110110	110110	110220	110220	110110	000000	110110	110110	000000	220220	110110	220220	110110	110110	110110	110110	220220	110110	110220	110220	220220	220220	110220	110110	110220	110110	110110	110220	110110	110110	220220	110110	110110	110110	110220	220220	110110	220220	220220	110220	110220	110110	110220	220220	110220	000000	000000	110110	110110	110220	220220	110220	220220	110110	110220	110220	220220	220220	000000	110220	110220	110220	110110	110110	220220	220220	220220	110220	220220	000000	110220	110110	110110	220220	110110	220220	110220	110220	220220	220220	110220	220220	220220	220220	220220	220220	110110	110110	220220	110110	220220	110110	110220	110110	110220	220220	110110	110220	110220	110110	000000	220220	110220	220220	000000	110110	220220	110110	110110	220220	110110	220220	110110	110220	110110	110220	110110	110110	110220	110110	220220	220220	220220	220220	000000	110220	110110	220220	220220	220220	110220	110220	220220	220220	110110	110110	110110	110220	110220	220220	220220	110110	110220	220220	110110	110110	110220	220220	110220	220220	000000	220220	220220	220220	110110	110110	110110	110110	000000	110220	110220	000000	220220	220220	110220	110110	220220	000000	110220	110220	110110	110220	110110	220220	220220	220220	110110	110110	110220	110110	220220	110110	110110	110110	220220	220220	110110	110110	220220	110220	220220	220220	110220	110110	220220	110110	110220	110110	220220	110220	220220	110220	110110	220220	110110	110220	110220	110220	110110	220220	220220	110110	220220	110110	220220	110110	220220	220220	220220	220220	220220	110220	110220	110110	110220	220220	220220	110220	220220	110110	220220	220220	000000	110110	110220	110110	220220	220220	220220	220220	110110	220220	110110	220220	110220	110110	220220	110220	110110	220220	110220	110110	110110	110220	110110	110110	110220	220220	110110	220220	110220	110110	220220	220220	110110	110110	220220	220220	110220	110110	110110	220220	110220	110110	110220	000000	000000	110110	110220	110110	220220	110220	220220	110220	110110	220220	110220	110110	220220	220220	220220	220220	110110	110110	110110	110110	220220	110110	110110	220220	220220	220220	110220	110220	110220	110220	000000	110110	220220	110110	110110	110220	110220	110110	220220	110110	110220	220220	110220	110220	110220	110110	110110	110220	220220	220220	220220	220220	220220	220220	110110	220220	110220	110220	220220	110110	110220	110110	110110	110220	110220	220220	110110	110220	220220	110110	110110	110110	110220	220220	110110	110110	220220	110110	000000	110220	110110	110220	110220	110220	110110	110110	220220	110110	110110	110110	110110	220220	220220	110220	000000	000000	110220	220220	220220	110110	110110	220220	110110	110220	220220	220220	110220	110220	110110	220220	110110	110220	110220	220220	110110	000000	220220	110220	110110	110110	110110	110220	110110	220220	220220	110110	110220	000000	220220	110110	110110	220220	110110	220220	110220	220220	110220	110220	110110	110110	110110	220220	110110	110220	110220	110110	000000	110220	110110	110110	220220	220220	220220	220220	220220	110220	110220	110110	110110	110110	110110	110220	000000	000000	220220	220220	110110	110110	220220	110220	110220	000000	110110	110110	110110	110220	220220	220220	220220	110110	110110	220220	220220	110220	110110	220220	110110	220220	110110	110220	110110	110220	110110	000000	110110	220220	110110	110220	220220	220220	110220	110110	110220	110220	000000	110110	110110	110220	110220	220220	110220	220220	110220	220220	220220	110110	110220	000000	110220	220220	220220	110220	110110	220220	110110	110220	110110	220220	110220	110110	110220	220220	220220	110220	110220	110110	110220	110220	220220	110110	220220	220220	110220	110110	110220	110220	220220	220220	110220	110110	220220	220220	110110	110110	220220	110110	110110	110110	110220	220220	000000	220220	110110	220220	220220	110220	220220	220220	220220	110110	220220	220220	110110	110220	110110	220220	110220	220220	110220	220220	220220	110110	110110	110220	110220	110110	110110	220220	000000	000000	000000	220220	220220	220220	220220	110110	220220	110220	220220	110220	220220	110110	220220	220220	110220	110220	220220	220220	220220	110220	110110	110110	220220	110110	220220	000000	110110	000000	110110	110110	000000	110110	220220	220220	110110	110110	110110	110110	000000	220220	110110	110220	000000	220220	110220	220220	220220	220220	220220	110110	110220	110110	220220	110220	110110	110110	220220	110220	110110	000000	110110	220220	110110	220220	110220	000000	110110	220220	110110	110110	220220	110110	110110	000000	110110	110220	000000	000000	220220	110110	110220	220220	220220	110110	000000	110110	110220	220220	110110	110220	110220	220220	220220	110220	110110	110110	220220	110110	000000	110220	110220	000000	110110	110110	220220	110110	110220	220220	000000	110220	110110	000000	220220	110110	110110	110220	110110	220220	110110	110110	110220	000000	110220	110110	110220	000000	110110	110110	220220	110220	220220	110110	220220	110220	110110	220220	220220	220220	110110	110110	000000	220220	110110	110110	110110	110220	110110	110110	220220	110220	110110	110220	220220	220220	110110	110110	220220	110220	220220	110110	220220	110110	110220	110220	110220	000000	220220	110110	000000	110220	000000	110220	110220	110220	110220	000000	220220	220220	220220	110220	220220	110110	110220	110220	110110	110110	110110	110220	110110	110110	110220	000000	220220	220220	000000	110110	220220	110110	220220	110220	220220	220220	110110	110110	110110	110220	110220	220220	110110	110110	110220	110110	220220	110110	220220	110220	220220	110220	110220	000000	220220	220220	220220	220220	110110	220220	220220	110220	110110	110110	220220	110110	110220	110110	110110	110220	000000	110110	000000	000000	110220	110110	220220	110220	110110	220220	110110	000000	110110	220220	220220	110220	110110	110110	220220	110110	000000	220220	110110	110110	220220	110110	110220	110110	110110	110110	110220	220220	220220	220220	110110	110220	110220	110110	110110	220220	110110	110110	000000	220220	220220	000000	110220	220220	220220	220220	220220	110110	220220	110110	110220	220220	220220	110220	110220	110110	220220	220220	110220	110110	220220	220220	220220	220220	110110	110110	220220	110110	000000	110220	000000	220220	110110	110110	110110	110110	220220	000000	110110	000000	110220	220220	110220	110110	000000	220220	110220	110110	220220	110110	220220	110110	110220	220220	110110	110220	220220	220220	110110	000000	110220	110110	110110	000000	220220	110110	220220	220220	220220	110110	000000	000000	110110	220220	220220	110110	220220	110110	110110	110110	110110	220220	220220	110110	220220	220220	220220	110220	000000	220220	220220	110110	110110	220220	220220	110220	110220	000000	110220	110110	110110	220220	110110	110220	110220	110220	110110	220220	220220	220220	220220	110220	220220	220220	110220	110220	220220	110110	110110	220220	110220	220220	220220	110110	110110	220220	110110	110220	110110	000000	220220	110110	110220	000000	110110	220220	220220	220220	220220	110110	110220	110110	110220	220220	110110	110220	110110	220220	220220	110110	110110	110220	220220	220220	110110	220220	000000	110110	110220	110220	110110	110110	220220	110110	220220	110110	220220	220220	110220	110220	220220	110220	110110	220220	110220	110220	220220	220220	000000	220220	110220	110220	110110	110110	110220	110110	110110	000000	220220	110220	000000	110110	110220	110110	110110	110110	220220	110220	110110	110220	110110	000000	000000	110110	110220	220220	110110	110220	110220	110110	220220	000000	220220	220220	110110	110110	000000	220220	110110	110110	220220	110110	220220	220220	110110	110220	110110	220220	220220	110110	110110	220220	110220	220220	110110	220220	220220	110110	220220	110110	000000	110110	110220	110110	110220	220220	110220	220220	220220	110110	110110	110220	220220	110110	220220	000000	220220	220220	110220	110220	110220	220220	110110	220220	000000	220220	110110	220220	110110	220220	110110	110110	220220	110110	110110	110110	220220	110220	110220	220220	110220	110110	000000	110110	000000	110220	110110	110220	220220	110110	110220	110220	110110	110110	110220	110220	220220	110110	110110	110220	220220	220220	220220	000000	110220	000000	000000	110110	220220	110110	110110	110110	110110	220220	110110	110110	110110	110110	110110	110110	220220	220220	110110	110110	110110	220220	220220	110220	110220	110110	110110	220220	110110	220220	110110	110220	110110	000000	220220	110220	110110	220220	110110	110110	000000	110220	110110	110110	110220	000000	220220	110110	110220	110220	220220	110110	110110	110220	220220	110110	000000	110220	110110	110110	110110	110220	220220	110220	110110	110220	220220	220220	220220	110110	220220	110220	110220	110110	220220	220220	110110	110110	110110	110220	220220	110220	000000	000000	220220	110110	110110	110110	220220	110110	220220	220220	110110	220220	220220	110220	110110	110110	110220	220220	220220	110220	110220	110220	220220	110110	000000	110110	000000	110220	110220	220220	220220	110110	110220	000000	000000	110110	110110	110220	110110	110110	110110	220220	110110	110110	220220	110110	220220	110110	220220	220220	110220	220220	110110	110110	220220	110110	110110	110110	110110	000000	220220	110220	110110	110110	000000	220220	220220	110220	220220	220220	110110	220220	110110	000000	220220	220220	000000	110110	110110	110220	110110	110220	110220	110110	110110	220220	220220	110220	110110	110220	110110	110110	220220	110220	110110	110110	220220	220220	220220	000000	110110	110110	220220	220220	110110	110220	110110	220220	110220	220220	220220	110110	110220	220220	220220	220220	110110	110220	110110	220220	220220	110110	220220	110110	110110	220220	110220	220220	110110	110110	110220	110110	110220	110110	110220	110110	110220	110220	110220	220220	110110	110110	000000	110220	110110	110110	220220	110220	110110	110110	000000	110110	220220	000000	110110	110220	110220	110110	220220	220220	000000	110220	110220	000000	110220	110220	110110	110110	110110	000000	110220	220220	110220	110110	110110	110110	110220	220220	110110	110110	220220	220220	000000	220220	110220	110220	220220	110110	110110	000000	110110	110110	110110	220220	110110	110110	220220	110110	220220	110110	220220	110110	000000	110220	220220	110110	110220	220220	110110	220220	110110	110220	110110	220220	110110	110110	110110	220220	110110	110220	110110	220220	110220	220220	110110	110110	110220	220220	220220	110220	110110	110110	220220	000000	220220	220220	110110	000000	110220	220220	220220	110110	220220	220220	220220	220220	110110	110220	110220	110110	110220	220220	220220	220220	110110	220220	110110	220220	110220	110110	110220	110220	110220	110110	110110	220220	110220	110220	220220	220220	110220	110110	220220	220220	110110	110110	000000	220220	110110	220220	000000	220220	110220	110110	110220	110110	220220	000000	220220	110220	220220	220220	110110	220220	110220	220220	110220	220220	110110	110110	110220	110220	220220	220220	220220	110110	220220	110110	000000	110110	220220	110220	220220	220220	110110	110110	110220	220220	110220	110110	110110	110220	220220	110220	110110	220220	110110	220220	220220	110110	110110	110220	110110	110220	220220	110110	110110	110110	000000	220220	000000	220220	220220	110220	220220	110110	220220	110110	110110	000000	110110	220220	220220	110220	220220	000000	110220	110110	110220	220220	220220	000000	110220	110220	110110	110110	110110	220220	220220	110110	220220	110110	220220	220220	220220	110110	110110	110110	110220	220220	220220	220220	220220	110220	110110	000000	110220	220220	220220	110220	110110	110110	220220	220220	220220	220220	110110	220220	110110	110110	110220	110110	110110	110110	110110	110220	220220	110110	110110	220220	220220	110110	110110	220220	220220	110220	110110	110110	110220	110110	110220	110110	110220	110110	110220	220220	000000	220220	110110	220220	110110	220220	110110	220220	110220	220220	110220	110110	220220	110110	110110	110220	000000	220220	220220	110220	110110	000000	110110	220220	220220	220220	110110	220220	110220	110110	220220	000000	220220	110110	110220	110110	110220	000000	220220	000000	110220	220220	110110	110110	110110	110220	110110	110110	220220	110110	220220	000000	220220	000000	220220	220220	110220	110220	220220	220220	110110	110110	110110	220220	220220	110110	110110	110220	110220	220220	110110	110110	220220	110220	110220	110110	110110	110110	220220	220220	110220	110110	000000	220220	220220	220220	220220	220220	220220	000000	110110	110220	110110	220220	220220	110110	220220	110220	220220	110110	220220	110110	110110	110110	220220	110220	220220	220220	110110	110110	000000	110110	220220	110110	110110	110220	220220	220220	110110	000000	220220	220220	220220	000000	110220	220220	110110	220220	110110	110110	110110	110220	110110	110220	110110	110220	220220	220220	220220	110220	110110	110220	110110	220220	110220	110110	110110	110220	110220	110110	110110	220220	110110	110110	110220	000000	110110	110110	220220	110220	110110	110110	220220	110110	110220	110110	000000	220220	110110	000000	220220	110220	220220	220220	110110	000000	220220	110110	110110	110110	220220	220220	220220	220220	220220	110110	110220	220220	110110	110220	110220	220220	110110	000000	220220	110220	110110	220220	110110	220220	110220	220220	110110	110110	220220	220220	110220	220220	220220	110220	110110	110110	110220	110110	110110	110110	110220	110110	110110	220220	220220	110220	110220	220220	220220	110110	220220	110110	110110	110110	220220	220220	220220	220220	220220	220220	220220	110220	000000	110220	220220	220220	110110	220220	110110	110110	110110	220220	110110	110220	110220	110220	220220	110220	110220	110110	220220	220220	110110	110110	220220	220220	110220	110110	110110	110110	110220	110110	110220	110110	000000	000000	110110	220220	000000	110110	220220	110220	220220	220220	220220	110220	110110	110220	220220	110220	110220	000000	220220	110220	110220	220220	110220	220220	110110	110110	110110	220220	220220	110220	220220	110220	110220	110110	220220	220220	110110	110220	110110	220220	110220	110110	110110	000000	220220	220220	000000	110220	000000	110110	110220	110110	110110	110220	110110	110220	110220	110110	110220	110110	110220	220220	220220	110110	220220	110110	000000	110110	110220	110110	220220	000000	000000	220220	110110	220220	110110	110110	220220	220220	110220	110110	110110	220220	220220	110110	220220	110220	110220	110110	110110	220220	110220	110220	220220	110110	220220	220220	110110	110220	220220	110110	220220	220220	110110	220220	220220	110110	110220	110110	220220	110220	110110	110220	220220	110110	110110	110110	110110	110220	000000	000000	220220	220220	110110	110220	110220	220220	220220	110220	110110	110220	110110	110110	220220	110110	220220	220220	110110	110220	220220	110220	110110	220220	110220	220220	110110	110110	220220	110220	110220	110220	000000	220220	110110	110110	110110	110110	220220	110220	220220	110220	110110	110220	110110	220220	220220	110220	110110	110110	220220	110110	110110	110220	220220	110110	110220	110110	110110	110220	220220	110110	110110	220220	110220	110220	110220	220220	220220	110110	110110	110110	110220	110110	110110	110110	220220	110110	220220	110220	110110	110220	220220	110220	110110	220220	220220	110220	220220	220220	110110	220220	220220	110110	220220	000000	110220	220220	110220	220220	000000	110110	220220	220220	110110	110110	220220	220220	220220	220220	220220	110220	110220	220220	110220	220220	220220	220220	220220	220220	110110	110220	110110	110110	220220	110220	110220	000000	220220	220220	110110	220220	220220	220220	110110	110220	110110	110110	110110	220220	000000	110220	000000	110220	220220	110220	110220	110220	220220	110220	220220	220220	110220	220220	220220	220220	110110	110110	110220	220220	110220	110110	110220	110110	110220	000000	110110	220220	110220	220220	110110	110110	220220	110110	110110	110110	110110	110220	220220	220220	110110	220220	110110	110220	110220	110220	220220	110220	220220	110220	110110	220220	220220	220220	110110	220220	220220	110110	110110	220220	110110	220220	220220	220220	110220	220220	110220	220220	110220	110110	220220	110220	000000	110220	220220	110110	000000	220220	220220	110220	220220	110220	220220	220220	110110	110220	220220	000000	110220	110220	110110	110110	110220	110110	110110	220220	220220	110220	110220	110220	110110	110110	220220	220220	110220	220220	110220	220220	110220	000000	220220	110110	110110	110220	110220	110220	220220	110110	220220	000000	110220	220220	110220	220220	220220	000000	220220	220220	110220	220220	110110	220220	110110	220220	110110	110110	110220	110110	110220	220220	110110	110110	110110	110220	110110	000000	110110	220220	110220	220220	110110	110110	110110	220220	110110	220220	220220	110110	220220	110110	110220	220220	110220	220220	220220	000000	110220	110110	220220	110220	220220	220220	220220	110220	000000	220220	220220	220220	110220	220220	220220	000000	110220	220220	110220	220220	110220	110110	110220	110110	110220	220220	110220	000000	220220	110110	110110	110110	110220	110220	110110	220220	110110	110110	110110	000000	110110	110220	110110	220220	110110	110110	220220	110220	220220	000000	220220	220220	110110	220220	110220	220220	110110	000000	220220	110110	110110	110220	220220	110110	000000	110220	110110	000000	220220	110110	110220	110220	220220	220220	220220	110220	110220	220220	000000	110220	110110	110110	110220	110220	110220	220220	220220	220220	000000	000000	110220	220220	110110	110110	220220	000000	110110	220220	110110	220220	110110	110220	220220	110110	110220	220220	110110	220220	220220	220220	220220	110110	110110	110220	110220	110220	110110	110110	220220	110220	110220	110110	220220	110220	110220	110110	110220	110220	110220	220220	110110	110220	110110	110110	110110	110220	220220	110220	220220	220220	110110	110220	110220	220220	000000	110110	220220	110110	220220	000000	110220	220220	110220	110110	000000	110220	220220	110110	110110	110220	110220	220220	110110	110220	220220	220220	110110	110110	110110	110110	110110	110220	110110	110220	110110	110220	110220	220220	110220	110110	110110	110110	000000	220220	110110	110220	220220	110220	000000	110220	220220	220220	110110	220220	220220	110110	110220	220220	110110	220220	220220	110220	110110	220220	110110	220220	110220	220220	110110	220220	220220	220220	110220	220220	110110	220220	110110	110110	110220	110220	220220	220220	000000	220220	220220	110110	110110	110220	110110	110110	110220	220220	110110	220220	110220	220220	220220	110110	000000	110110	220220	110110	110110	110220	110220	000000	220220	110220	000000	220220	110110	110110	220220	110110	110110	220220	110110	110220	110110	110110	110110	000000	220220	110220	110110	110220	110220	110110	110110	110110	110220	220220	110110	110110	110220	220220	110220	110220	220220	110110	110110	220220	110110	220220	220220	110110	220220	220220	220220	220220	220220	000000	220220	220220	110110	110220	220220	110110	000000	110110	000000	110110	110110	220220	110110	110110	110220	110220	000000	220220	000000	220220	000000	110110	220220	110110	220220	110110	220220	110110	220220	000000	220220	220220	220220	220220	110220	110110	110220	220220	110110	110110	220220	110110	110220	110220	220220	000000	110110	000000	220220	110220	110220	110110	000000	110110	110110	220220	000000	220220	110220	110110	110220	110220	110110	110220	220220	110220
Oki11WENH-0011,	220220	220220	000000	110220	110110	110110	110110	110110	110110	110220	220220	220220	220220	110110	220220	220220	220220	110110	220220	220220	110110	220220	110110	110220	220220	220220	000000	220220	220220	110110	110110	220220	110110	000000	110110	110110	220220	110110	110220	110110	110110	110110	220220	220220	110110	110110	220220	110110	220220	110110	110110	110110	110110	220220	110220	110110	220220	220220	220220	220220	110220	220220	110220	110220	110110	110220	220220	110110	110110	110110	110110	220220	220220	220220	110110	220220	110220	220220	000000	220220	220220	110110	220220	220220	220220	110110	110220	110110	110110	220220	220220	110110	220220	110220	110220	220220	110220	110220	220220	000000	110220	220220	110110	110220	220220	110110	110220	220220	110220	110110	110220	110110	220220	110110	110220	110110	110110	110110	110220	110220	220220	110110	220220	110110	220220	220220	220220	220220	110110	110220	000000	110110	110110	110110	110220	220220	220220	110110	110110	110110	220220	220220	110220	000000	000000	000000	110110	110220	220220	110110	110220	220220	110110	220220	110220	110110	110110	220220	110110	220220	110110	110220	110110	220220	110110	110110	220220	110110	110220	220220	220220	220220	110110	220220	110110	220220	220220	110110	110220	220220	220220	220220	220220	110110	000000	110110	110220	220220	110110	110110	220220	220220	110220	110220	110110	110220	110110	220220	110220	110110	110110	110110	220220	110110	220220	000000	000000	110220	110220	110110	000000	110220	110110	220220	110110	110110	110110	110110	220220	110220	110220	110220	220220	110110	000000	110110	110220	220220	110220	110110	220220	220220	110220	220220	110220	110110	220220	110110	220220	000000	220220	220220	110220	110220	110110	110220	110110	220220	110220	220220	110110	110220	000000	220220	220220	220220	220220	110110	220220	220220	000000	220220	000000	110220	110110	110220	110110	110220	110110	220220	110110	110220	110110	110220	220220	110110	110110	220220	000000	110220	110220	110110	110110	220220	110110	220220	110220	110110	220220	220220	220220	220220	110110	220220	110110	220220	110110	220220	220220	110110	000000	110220	220220	220220	110220	110220	110220	220220	110220	220220	220220	220220	110220	220220	220220	110110	110110	220220	220220	220220	110220	220220	110220	110220	110110	110110	110220	110110	110110	110220	000000	220220	110220	110110	110110	220220	110110	220220	000000	000000	110220	220220	110110	220220	110110	000000	110220	110110	220220	220220	220220	110110	110110	110110	220220	220220	000000	110110	220220	110110	220220	110110	000000	110220	220220	220220	220220	220220	220220	220220	220220	220220	110220	220220	110220	220220	110220	110110	220220	110220	110110	110110	110110	220220	220220	000000	220220	220220	220220	110110	000000	220220	110110	110110	220220	110220	220220	110110	220220	110110	220220	110110	110110	220220	110220	110220	110220	110110	220220	220220	110220	110110	220220	110110	220220	220220	220220	220220	110110	110110	220220	220220	220220	220220	220220	110110	220220	110110	110220	110110	110220	110110	220220	220220	110220	110220	000000	220220	220220	220220	220220	110110	110220	220220	220220	220220	110110	110220	220220	110110	220220	110110	110110	110220	220220	110220	000000	110110	110220	110110	220220	110110	110110	110110	110110	000000	110220	110220	000000	220220	220220	110220	110110	220220	220220	110110	220220	110220	110110	220220	110110	220220	110110	220220	220220	220220	220220	220220	110110	000000	220220	110220	110110	110110	220220	110110	110110	110110	110110	110220	110110	110110	110110	110220	110220	110220	110110	110220	110110	110110	110220	110220	220220	110220	220220	110220	220220	110110	220220	110110	220220	220220	000000	110110	110110	110110	220220	220220	220220	000000	110110	220220	110110	110220	110110	110110	220220	110220	110110	220220	220220	220220	110110	220220	110220	110220	220220	110110	110110	110220	110110	220220	110110	110110	220220	220220	110220	110110	110110	110220	220220	110110	000000	000000	000000	110110	220220	220220	220220	110220	110110	000000	000000	220220	110110	220220	110220	110110	220220	110110	110220	110110	110220	220220	110110	110220	110220	110110	220220	110110	110220	110110	110110	220220	110220	110110	220220	110220	110110	110110	220220	110110	110220	000000	110110	220220	220220	220220	110110	220220	110220	110110	110220	110220	110110	110110	220220	220220	110110	000000	220220	110220	110110	110110	110110	110220	220220	220220	220220	110110	110110	220220	110110	110110	220220	110110	220220	110110	110110	220220	110110	110110	110220	110110	220220	110110	110110	220220	220220	110110	110110	220220	110110	220220	000000	220220	220220	220220	110220	110110	110110	110220	110110	110110	110110	110110	110110	220220	220220	110220	220220	110110	220220	220220	110110	220220	110110	220220	220220	220220	110220	220220	110110	110220	110220	000000	110110	110110	110110	220220	220220	110110	220220	110220	220220	220220	220220	220220	220220	000000	110220	110110	110220	000000	110110	220220	110110	110110	110220	000000	110110	110110	220220	110110	110110	220220	220220	110110	110110	220220	110110	110110	220220	110220	000000	110110	110110	110110	220220	110110	110110	110110	110220	000000	110110	220220	110220	220220	220220	110220	110220	110220	220220	110220	110110	220220	110110	110220	110110	110110	220220	110220	110110	110110	220220	110110	220220	110110	220220	110110	110220	000000	110220	110220	220220	220220	000000	110110	110110	110110	220220	220220	220220	110110	110220	220220	110220	220220	220220	110220	000000	110110	110110	110220	220220	110110	110220	110110	220220	000000	110110	110220	110220	220220	110110	110220	220220	110110	110110	110110	110220	110110	110110	110110	110110	110220	220220	110110	220220	220220	110220	110220	220220	220220	220220	110110	220220	110110	220220	110110	110110	110220	000000	000000	110220	110220	220220	110110	110220	110220	110110	110110	110220	110220	220220	110110	110110	110220	220220	220220	220220	220220	110110	110110	110110	110110	220220	110110	110110	110220	220220	220220	220220	110220	110110	110110	110220	220220	110110	110110	110110	110220	110220	220220	110110	110110	220220	220220	110110	110220	110110	220220	220220	220220	220220	110220	220220	220220	110110	220220	220220	220220	110220	220220	110220	220220	220220	000000	220220	110110	220220	000000	220220	220220	220220	220220	110110	220220	110220	110220	110220	110220	220220	220220	110220	110110	110220	110110	110220	110110	000000	220220	110110	110220	220220	110220	220220	110110	110110	110220	110220	220220	220220	220220	220220	220220	220220	110110	110110	220220	220220	110220	220220	220220	000000	110110	220220	220220	220220	110110	220220	110220	110220	110220	220220	110110	110110	110110	220220	110110	110110	110110	110110	220220	220220	220220	110110	000000	220220	220220	110110	110110	110110	110110	220220	110220	220220	110220	110110	110110	220220	220220	110110	110220	110110	000000	110220	110110	110110	000000	110110	110110	110110	110110	110220	110220	110110	220220	220220	110220	220220	110110	110220	110110	110110	110220	220220	110220	110110	110110	110110	220220	110110	220220	220220	110110	110110	000000	110220	110110	110110	110220	220220	110220	220220	110110	220220	110220	220220	110110	110220	220220	110110	220220	110220	220220	220220	220220	110220	110110	220220	110110	110220	110110	110110	110220	220220	110110	110110	220220	110110	220220	220220	110110	110110	110110	110110	110220	110110	110110	110110	220220	110220	110110	110110	220220	110110	000000	110110	110220	110220	220220	220220	220220	110220	110110	220220	110220	000000	220220	110110	220220	110110	110220	110220	110220	110220	110110	220220	110220	110110	220220	220220	220220	110220	110220	110220	220220	110220	110220	110110	220220	110220	220220	220220	110220	220220	220220	220220	110220	220220	110110	220220	110220	220220	110220	220220	220220	110110	110110	220220	110110	000000	110110	220220	110110	220220	110110	110110	110110	000000	110110	110110	220220	110220	220220	110110	000000	110220	220220	110220	220220	110110	220220	110110	110110	110220	220220	000000	110220	110110	220220	220220	110110	110110	110220	220220	110220	110220	220220	110220	220220	110220	110220	000000	110220	110220	220220	110110	110110	220220	000000	220220	110110	000000	110110	110110	110110	220220	110110	220220	110110	110220	220220	220220	220220	220220	110110	220220	110110	110110	000000	110110	110110	110220	110220	110110	220220	220220	110220	110110	110220	110110	220220	220220	110220	110110	110110	110220	110220	110110	110220	110110	110220	110110	220220	110110	110110	110110	220220	110110	110110	110110	110110	110110	110220	110110	110110	110110	220220	110110	110110	220220	220220	110110	110220	110110	110110	110110	220220	110220	110220	110220	220220	220220	220220	220220	110110	110110	110110	110110	110220	220220	110110	110110	110110	110220	110220	220220	110220	110110	220220	110220	220220	110110	110110	220220	110110	110220	220220	220220	110220	110110	110220	000000	110110	110220	110110	220220	220220	110220	000000	110110	110110	110220	220220	220220	110110	110220	110110	220220	110110	110220	110220	220220	110110	110110	220220	110110	000000	220220	220220	220220	220220	220220	110220	110110	110220	110220	110220	110110	220220	220220	110220	220220	110110	220220	110220	110220	110220	110110	110220	110110	110220	110220	110220	110110	110110	110110	110110	110110	110220	220220	110110	220220	110220	110110	220220	110220	110110	000000	110110	110220	220220	000000	220220	110110	220220	220220	220220	110220	110110	110220	220220	110110	000000	110220	110110	220220	110110	220220	110110	220220	110220	110110	110220	110110	110110	110110	110220	110220	220220	110110	220220	110220	110220	220220	110110	110220	110110	220220	220220	110220	110220	110220	110220	110110	000000	110110	110220	220220	110220	220220	220220	000000	220220	110110	220220	110220	110110	110220	220220	110110	220220	110110	000000	110110	110220	110110	220220	110110	110110	220220	110220	110110	220220	220220	000000	110220	000000	220220	110110	110110	110110	110220	000000	220220	110110	220220	110220	000000	110220	110220	110220	110110	110110	110220	110110	220220	110110	000000	110220	220220	110110	220220	220220	220220	220220	220220	220220	110110	110110	110110	110110	110110	110110	220220	110110	220220	110220	110220	110220	110110	110110	110220	110110	220220	110220	220220	110110	220220	110220	110220	110220	110110	220220	220220	110110	220220	220220	110110	000000	110110	220220	110110	220220	110110	110110	110220	110220	110110	110220	110110	110220	220220	220220	110220	110110	220220	110220	220220	000000	110220	220220	220220	220220	220220	110110	220220	220220	110110	110220	110220	220220	220220	220220	220220	220220	110110	110110	110110	220220	110110	000000	220220	000000	220220	110110	110110	110220	220220	110110	110110	220220	220220	220220	110220	110110	000000	220220	220220	110110	110110	110110	110220	110110	220220	110220	110220	110110	110110	000000	220220	220220	110220	110110	110110	110220	110220	220220	220220	220220	000000	110220	220220	110110	110110	110110	110110	110110	110110	110110	110220	220220	000000	220220	220220	110110	220220	220220	110220	110110	110110	220220	220220	220220	110110	110220	110110	110220	220220	000000	110110	220220	110110	220220	110110	220220	220220	110110	220220	110110	110220	110110	220220	220220	220220	110110	220220	220220	110220	110220	110110	110110	110220	220220	220220	110110	220220	220220	220220	000000	110110	110110	110110	220220	110110	110220	110110	110220	110110	220220	220220	110220	110220	110110	220220	110110	110110	110110	110220	220220	110110	110220	220220	110110	110110	220220	110220	110110	220220	000000	110110	110110	110220	220220	110110	110110	110110	110110	110220	220220	110110	110110	110220	110110	110220	110220	220220	110220	110110	110110	110110	110110	000000	110220	110220	220220	220220	220220	110110	220220	220220	110110	110220	220220	220220	000000	110110	110110	000000	110110	110110	110110	110110	110110	220220	110110	110110	110220	220220	110220	110220	110220	220220	220220	220220	110110	110220	110110	110220	220220	110110	000000	220220	220220	110110	110110	110110	110220	110110	110110	220220	110220	220220	220220	110220	110220	220220	110110	110220	110220	110110	110110	000000	110110	110110	000000	220220	220220	110220	220220	220220	000000	110220	220220	110110	220220	110110	110110	220220	220220	110110	110110	220220	220220	110110	220220	000000	220220	110220	110110	110110	110220	220220	110110	220220	110110	000000	220220	110110	000000	220220	110220	220220	110220	110110	220220	220220	220220	110220	110220	220220	000000	220220	110220	110220	110220	220220	110220	220220	110220	110110	000000	110110	220220	110110	000000	110110	110110	110110	220220	110110	000000	220220	220220	220220	110110	110220	000000	220220	110220	220220	110220	110220	220220	220220	110110	110110	110110	110110	110220	220220	110110	110110	220220	110110	110220	220220	110110	110110	000000	220220	220220	000000	110110	110110	220220	220220	110220	110220	220220	110110	110220	110110	110110	110220	110110	110110	220220	110110	110110	110220	220220	220220	110110	220220	220220	110110	110220	110110	110110	220220	110110	110110	110220	110110	110110	110110	110220	220220	110110	110220	110220	220220	110220	000000	220220	220220	110110	220220	110220	220220	110220	110220	220220	110110	110110	110110	110110	110110	110110	110110	110110	220220	110110	220220	110110	110220	110220	110220	000000	110110	110110	110110	110220	220220	220220	220220	220220	110110	110110	220220	220220	220220	220220	110220	110110	220220	110110	110110	110220	220220	220220	110220	110220	110220	110110	220220	110220	110110	220220	220220	220220	220220	220220	000000	110110	000000	110110	110220	000000	110220	000000	110220	220220	220220	110220	220220	220220	220220	220220	110220	220220	110220	000000	220220	110110	110110	220220	110110	110110	220220	110110	220220	110220	110110	220220	110110	110220	110110	110110	110110	110110	110220	220220	110110	110110	220220	220220	110110	110110	220220	220220	000000	110110	220220	110110	220220	220220	110110	220220	220220	220220	220220	110110	110220	110110	220220	220220	110110	220220	110220	220220	110110	220220	110220	000000	220220	110110	220220	110220	110110	220220	220220	110110	220220	110110	110110	000000	110220	110110	110220	110220	110110	220220	110220	110110	110110	220220	110220	220220	220220	110220	220220	110220	220220	110110	220220	110220	110110	110110	110110	220220	110110	110110	110110	220220	110110	220220	220220	220220	110110	110220	220220	220220	220220	110220	110110	110220	110220	220220	220220	220220	220220	110110	220220	110110	110110	110110	000000	220220	220220	110220	110110	220220	110220	110220	110220	220220	110220	220220	110110	000000	220220	220220	110220	220220	110110	220220	110220	220220	110110	110220	110110	110110	110220	110220	110110	110220	220220	220220	110110	110220	220220	220220	110110	000000	110110	110220	110110	110110	110110	110110	110110	110220	110110	220220	220220	220220	110220	110110	110220	220220	220220	220220	220220	220220	110110	110110	110110	110110	110110	110220	110220	220220	220220	110110	220220	110110	220220	220220	110110	000000	110110	110220	110110	110110	110110	220220	110220	110110	220220	000000	110220	110110	110220	110220	110110	110110	110110	110110	220220	220220	220220	110220	110110	110110	110220	220220	110220	110220	220220	000000	220220	110220	220220	220220	110110	110110	110220	220220	220220	110110	110220	220220	220220	220220	110220	110110	000000	110220	220220	220220	110220	110220	220220	220220	110220	220220	110110	220220	220220	110110	220220	110220	220220	000000	220220	110220	220220	110110	110220	220220	110220	110220	110110	220220	220220	110220	220220	110110	000000	110220	110110	110220	110220	220220	110110	110110	110220	110110	110110	220220	220220	220220	220220	220220	110220	110220	000000	220220	110110	110220	220220	220220	110110	110110	220220	220220	220220	220220	000000	110110	110110	110220	110110	110110	110110	110110	220220	220220	220220	220220	110220	220220	220220	110220	110110	110110	220220	110220	110220	110110	110110	220220	110220	000000	110220	110220	110110	110110	000000	220220	110220	110110	220220	110110	220220	110110	110110	220220	110110	220220	110110	110110	110110	220220	110220	110220	220220	220220	110110	220220	220220	220220	000000	220220	220220	000000	220220	000000	220220	220220	110110	220220	110110	110110	110110	000000	220220	220220	220220	110220	220220	110220	220220	220220	000000	110110	220220	220220	220220	110220	220220	110220	110110	220220	110110	110220	110220	220220	110220	110110	110220	220220	110110	220220	220220	220220	220220	220220	110110	110220	110220	110110	220220	110110	110110	110220	000000	110110	110110	110110	110110	110110	110220	220220	220220	220220	220220	110110	220220	220220	110220	110220	220220	110110	110110	110110	110220	220220	220220	110110	110110	110220	220220	110110	110110	220220	110110	220220	220220	110110	110220	000000	110110	220220	110110	220220	110110	110110	000000	110110	110110	220220	110220	000000	220220	110110	000000	110220	220220	220220	220220	220220	220220	110110	220220	220220	110110	220220	110220	220220	110220	220220	110110	220220	220220	110110	110110	110110	110110	110110	000000	220220	110110	220220	220220	110110	110110	220220	110110	220220	110110	220220	110110	110220	220220	220220	110220	110110	110110	110220	000000	000000	110110	220220	110110	110220	220220	220220	000000	220220	220220	110220	220220	220220	110110	220220	110110	110110	220220	220220	000000	220220	110220	000000	110220	110220	220220	220220	110110	110110	110110	110220	220220	110220	110110	220220	220220	220220	110110	110220	220220	110220	110110	110220	220220	220220	220220	110220	220220	110110	220220	000000	220220	220220	220220	110220	000000	110220	110110	110110	220220	110110	110110	110220	220220	110110	220220	110220	110110	220220	220220	220220	220220	110110	220220	110220	110110	000000	220220	110220	110220	110220	000000	220220	110220	110220	110110	110110	220220	220220	110220	110220	110220	110110	110220	220220	110220	110110	220220	110110	110110	220220	110110	110110	220220	220220	220220	110220	110220	220220	110110	110220	220220	110110	110220	220220	110110	220220	220220	110220	220220	220220	000000	000000	000000	220220	110110	220220	220220	110220	110110	220220	110110	110220	000000	110110	110220	110110	220220	220220	110110	220220	110110	110110	110110	000000	220220	220220	000000	110220	110110	110110	220220	220220	110110	110110	000000	000000	110220	220220	110220	220220	220220	110110	110110	110110	110220	110220	110110	220220	110220	220220	110110	110110	110110	110220	110110	000000	220220	220220	110110	220220	110220	220220	000000	220220	220220	000000	110220	110220	220220	110220	000000	110110	110110	220220	110110	110110	000000	110220	110110	110110	220220	220220	110110	110110	110220	220220	000000	110220	220220	110110	110220	110220	220220	220220	110220	110110	110220	000000	110110	110110	110110	110220	000000	110110	110220	000000	110110	220220	110110	110110	220220	220220	220220	110220	110110	110110	220220	000000	110110	110110	110110	110220	110220	220220	110110	220220	110110	110220	110220	110110	110220	110220	110110	000000	220220	220220	110110	110220	220220	110110	220220	220220	110220	110110	110220	110110	110220	110220	220220	000000	220220	110220	220220	220220	110220	110220	220220	220220	110110	110110	220220	110110	110220	110110	220220	220220	220220	110110	220220	110220	110220	220220	220220	110220	110110	220220	110110	110220	110110	220220	220220	220220	110110	110110	110110	110110	000000	110220	110220	110110	110110	220220	220220	000000	110110	220220	000000	220220	220220	220220	110110	110110	000000	000000	110220	000000	110110	000000	000000	220220	110110	220220	220220	110110	220220	110220	220220	110220	220220	110110	220220	220220	110220	220220	110110	220220	000000	220220	110110	220220	110110	220220	220220	110110	220220	220220	110220	110220	110110	110110	000000	110110	220220	110220	220220	110220	220220	220220	110110	110220	000000	000000	110110	110220	110220	110110	220220	110110	110110	110110	110110	220220	000000	220220	220220	110220	220220	220220	220220	110110	110110	110220	110110	220220	110110	220220	110110	220220	220220	110110	220220	000000	110110	110110	110220	110110	110110	220220	220220	220220	110220	110110	000000	110110	110220	110110	220220	000000	110110	220220	110110	000000	110110	110110	110220	110220	220220	110110	110220	110220	220220	110110	220220	220220	110220	110220	110110	220220	110220	110110	110110	110220	110110	220220	220220	110110	000000	110110	110220	110110	220220	220220	220220	110220	220220	110110	000000	110110	220220	000000	110220	110220	220220	110110	220220	110110	220220	110220	110220	000000	220220	220220	220220	220220	110110	110220	110220	220220	220220	220220	220220	110110	110110	110220	110220	110110	110110	220220	220220	110220	000000	000000	110110	110220	110220	000000	220220	220220	110110	110110	220220	220220	220220	110110	110110	110220	220220	110110	110110	110110	110220	220220	220220	110220	220220	110110	220220	220220	110110	110110	110110	110110	220220	110220	110110	220220	110220	110110	110110	110110	220220	110110	110110	220220	220220	220220	000000	110110	000000	110110	220220	110110	220220	000000	110110	110110	220220	110110	220220	110220	110110	220220	220220	000000	110110	110220	220220	220220	220220	220220	220220	220220	220220	110220	110110	220220	220220	000000	110220	110220	110110	110110	110110	110220	220220	110220	110110	110220	220220	000000	110110	000000	220220	220220	110110	220220	220220	220220	110110	110110	110110	000000	110110	110220	110110	110110	220220	220220	110110	220220	110110	220220	110220	110220	110220	110220	220220	110220	110110	110220	110110	220220	220220	220220	220220	000000	110110	220220	110110	110220	110220	220220	110220	220220	000000	220220	110220	220220	110110	110110	110110	110110	110220	220220	000000	110110	220220	110110	110110	220220	110110	110110	110110	110110	110220	220220	110220	220220	110110	110220	000000	220220	110110	110110	220220	110110	110110	220220	110220	110110	220220	220220	220220	220220	110110	110110	110110	110110	110110	110220	110110	110110	110220	110110	220220	220220	220220	110110	220220	220220	220220	110110	110110	000000	110110	110220	220220	220220	110220	110110	110110	110220	110220	110110	110110	000000	110220	220220	110110	220220	110110	220220	110110	220220	000000	220220	110110	110110	220220	220220	110110	220220	220220	110110	110110	110110	110110	110110	110110	220220	110220	220220	110220	220220	220220	110110	110110	110220	110110	110110	220220	220220	110220	220220	110110	220220	110110	220220	220220	110220	220220	220220	110110	220220	220220	220220	110220	220220	220220	110110	110110	110110	220220	110220	110110	110110	000000	220220	110220	110110	220220	110220	110110	000000	110220	220220	110110	110220	220220	110220	110110	110220	000000	220220	220220	110220	220220	000000	110110	110110	110220	110110	110110	110110	110110	220220	110110	220220	000000	220220	110110	110110	110110	220220	110220	220220	110220	220220	110110	110110	110110	110220	220220	220220	220220	110110	110110	000000	110110	110110	220220	110110	110220	220220	110220	110110	110220	110220	220220	110220	110110	110220	110220	110110	110110	220220	110220	110220	110110	110220	220220	110110	220220	220220	110110	110110	110220	110110	220220	000000	220220	110110	110220	110220	220220	220220	110110	220220	110110	220220	110220	110110	220220	000000	110110	110220	110110	110110	220220	000000	110110	220220	110110	220220	220220	110110	110110	000000	110110	110110	110220	110110	110220	220220	110220	220220	220220	110220	110220	110110	220220	220220	220220	000000	110110	110110	110110	000000	000000	110220	110110	000000	110110	220220	110220	110110	220220	220220	110110	110110	110110	110110	110220	110220	110110	110110	110220	220220	220220	110110	000000	220220	220220	110220	110110	220220	110110	220220	110110	110110	110220	220220	110110	000000	220220	110220	110110	110110	110220	220220	110220	110110	220220	110220	110110	220220	110220	110220	220220	220220	220220	220220	110110	110110	110110	110110	110220	110110	110220	110220	110110	220220	220220	220220	110110	110110	220220	110110	220220	110110	220220	000000	220220	110110	220220	110110	220220	110110	110220	110110	110220	220220	110110	110220	220220	110110	000000	110110	110220	110110	220220	110110	110110	220220	220220	110220	110220	220220	110220	110220	110110	110110	220220	110220	220220	110110	000000	110220	220220	110220	220220	220220	220220	110220	110220	110110	110110	220220	110110	110220	220220	110220	110220	220220	220220	220220	220220	220220	220220	110110	110110	110220	220220	110220	110110	220220	110110	110110	110220	110110	000000	110220	110220	110110	110110	220220	110110	220220	110220	110110	110110	110110	110110	110220	110110	110110	110110	220220	110220	220220	220220	220220	110110	110220	110110	110220	110110	110220	110110	110110	220220	110220	110110	110110	110110	110110	110220	110220	220220	220220	000000	110110	110110	110110	110220	220220	110110	110110	110110	110110	220220	110110	110220	220220	220220	220220	220220	110110	220220	110110	110220	220220	220220	110110	110110	000000	110220	110220	110220	220220	110110	220220	220220	220220	110110	110220	220220	110110	220220	220220	110220	220220	110110	110110	000000	110110	220220	220220	220220	110110	110220	110220	110110	110110	220220	220220	110110	110110	220220	110110	220220	110110	220220	220220	110110	220220	220220	220220	110220	110220	110110	110220	110110	220220	110110	110110	110110	220220	110110	110110	110220	220220	110110	000000	220220	110110	110110	110110	110110	110110	110220	220220	110110	110110	220220	220220	220220	000000	110110	220220	220220	110110	220220	000000	220220	110110	000000	220220	110110	220220	110220	000000	110110	110110	110110	110220	110110	110110	220220	220220	220220	220220	110110	110220	220220	220220	220220	220220	220220	220220	110220	220220	110110	110110	110110	220220	110110	110220	220220	110110	110220	110110	110220	220220	110220	220220	110220	110220	220220	110220	220220	110220	110110	110220	110110	110220	220220	110110	220220	110110	110110	220220	110220	220220	110110	220220	110110	110110	220220	110220	220220	110110	220220	110220	110110	110110	220220	220220	110110	220220	110220	110110	110220	220220	000000	220220	220220	220220	220220	220220	110110	110220	220220	110110	110220	110220	110110	110220	220220	110110	110220	000000	110110	220220	110110	110110	220220	110110	110110	220220	110220	220220	220220	110110	110110	220220	110220	110110	110220	110110	220220	110220	220220	110220	110110	110110	110220	220220	110220	110110	110110	110110	220220	110220	220220	220220	110110	110220	220220	110110	110110	110220	110220	220220	110110	220220	220220	110110	000000	110110	110110	220220	110110	220220	110110	220220	220220	220220	110220	110220	110110	220220	220220	110110	220220	110220	220220	220220	110110	220220	220220	220220	220220	220220	110110	110220	110110	110220	110110	110110	110110	220220	220220	110220	220220	110110	110220	110220	220220	220220	220220	110110	110220	220220	220220	220220	110110	220220	110110	000000	220220	110110	110220	220220	110220	110110	110110	110110	110220	220220	110220	110220	110220	110110	110220	110110	110220	110110	220220	110220	110110	110110	220220	220220	220220	220220	110110	110110	110110	110110	220220	220220	110110	110110	110110	220220	220220	110110	110110	110110	000000	110220	110110	110220	110110	110110	110110	110220	220220	110110	110220	220220	110110	110110	110220	220220	110110	110220	110220	220220	110220	110110	220220	220220	110110	110110	110110	110220	220220	220220	110110	110220	110110	110110	110220	220220	110220	110110	220220	220220	220220	220220	220220	110110	110220	110220	220220	110220	220220	220220	110110	110110	110220	110220	110110	110110	110110	110220	220220	110110	110110	110110	110220	110220	110110	220220	220220	110220	110220	110110	110110	110110	110110	110110	220220	110220	110110	220220	220220	110110	220220	000000	110110	110110	220220	220220	220220	220220	000000	110110	000000	110220	110110	220220	110110	220220	220220	220220	110220	110110	220220	220220	220220	110110	220220	110220	110110	220220	110110	110110	220220	110220	110110	110220	110110	220220	110110	220220	110220	220220	110110	220220	220220	220220	220220	110220	110110	110110	110110	220220	220220	220220	000000	110220	110110	000000	220220	220220	110110	110220	110110	110220	220220	110110	110110	110220	110110	110110	220220	220220	000000	110110	110110	220220	220220	110110	220220	110220	220220	110220	110110	220220	110220	220220	000000	110110	110220	110110	110220	220220	220220	110220	110110	110220	110220	110110	110220	110110	000000	110220	110110	110220	110220	220220	110110	110220	220220	110220	220220	110110	110220	110220	110110	220220	220220	220220	220220	220220	110110	110220	110110	110110	110110	110110	110220	110110	220220	220220	110220	110110	110220	110110	220220	110110	110110	110220	110110	110110	220220	110220	110220	110220	110220	110110	220220	220220	220220	220220	110110	110110	220220	110110	110220	220220	110110	110110	220220	110220	110110	220220	110220	110110	220220	110110	220220	220220	110110	110110	110220	220220	110110	110110	220220	220220	110110	110110	220220	110110	110110	110220	110110	220220	110220	220220	110220	110220	110110	110220	110110	110110	110110	110110	110110	220220	110110	110110	110110	110220	110220	220220	110110	220220	110220	110220	220220	110110	220220	110110	220220	110110	220220	110220	110110	110110	220220	110110	220220	110110	000000	220220	220220	220220	220220	220220	110110	110110	220220	220220	220220	220220	110220	110110	220220	110220	110110	110220	110110	110110	220220	110110	110220	220220	110220	220220	220220	220220	220220	110110	220220	110220	110110	110110	110110	110220	110110	220220	220220	220220	000000	110110	110110	220220	220220	110220	220220	110220	220220	220220	110110	220220	110110	220220	110110	220220	110110	220220	220220	110220	110110	220220	110220	110110	220220	110110	110220	110110	220220	220220	220220	110220	110220	220220	110110	220220	110110	000000	110110	220220	220220	110220	110110	110220	220220	110110	110220	110110	110110	220220	110110	110220	220220	110110	110110	110110	220220	110220	110110	110110	220220	220220	220220	110220	110220	110110	110110	110110	110110	110110	110220	110110	220220	110220	110220	110110	110220	110220	220220	220220	110110	220220	000000	110110	110220	220220	110220	110110	000000	110110	220220	220220	220220	220220	110110	110220	220220	220220	220220	110110	000000	220220	110110	110110	110110	110220	110220	110110	000000	220220	110220	110110	220220	220220	110110	110220	110220	110110	220220	110220	110110	220220	110110	110220	110110	110220	110110	220220	220220	110110	110110	220220	220220	110220	110110	110110	110110	220220	000000	110110	110110	110110	110110	220220	220220	220220	110110	000000	110110	220220	110110	110110	110110	110110	220220	110220	220220	000000	110110	000000	220220	110110	220220	110220	110110	000000	110110	220220	220220	220220	110110	220220	110220	110110	220220	220220	110220	110110	110220	110220	110110	220220	220220	110220	110220	220220	110220	110110	110110	110220	110220	110110	220220	110220	110110	110110	000000	110220	220220	220220	220220	110220	220220	220220	110220	110110	110220	220220	110220	110220	110220	110220	110220	220220	220220	110110	110220	110220	110220	110110	220220	110110	220220	110110	110110	220220	220220	110220	110110	220220	110220	220220	220220	110110	110220	110220	110110	110220	110110	110110	220220	110220	110220	220220	110220	110220	110110	220220	110110	000000	220220	110220	000000	110110	110110	110110	110110	110220	220220	220220	110220	220220	110220	220220	220220	220220	220220	220220	110220	220220	220220	220220	110220	110220	220220	220220	110110	220220	110110	110110	110220	220220	220220	220220	110110	110110	110110	220220	110110	110110	220220	220220	220220	220220	110110	220220	110110	110110	110110	110110	220220	110110	220220	110220	110110	110110	220220	110110	110110	110110	220220	220220	110110	110110	220220	220220	110110	110110	110110	110220	220220	110110	110110	110110	110220	000000	110220	000000	110110	110110	110110	220220	110110	220220	220220	220220	110110	220220	220220	110110	220220	220220	110110	220220	000000	220220	110220	110110	000000	220220	220220	110110	220220	220220	110110	110110	220220	110220	110220	110220	110220	000000	110110	110110	110110	220220	220220	220220	110220	110110	220220	110220	110110	110110	220220	220220	000000	220220	110220	220220	110110	110110	110110	000000	110220	220220	110220	110110	110110	110220	220220	220220	110110	220220	110220	110110	220220	110110	110220	220220	220220	220220	220220	110110	110220	000000	110110	110110	110110	110110	220220	110110	110110	220220	220220	220220	000000	220220	220220	220220	220220	220220	220220	110220	220220	110110	110110	000000	220220	110220	110110	110220	220220	220220	110110	220220	110220	220220	110110	110110	000000	220220	220220	110110	110220	110220	220220	110110	220220	220220	000000	220220	220220	110110	110110	110220	110110	110110	110220	110220	110110	110220	220220	000000	000000	220220	110110	110110	110110	110110	110220	110220	110220	220220	220220	220220	220220	110110	110220	220220	220220	110110	220220	220220	110220	110110	110220	220220	110110	110220	110110	110110	220220	110220	110110	110110	110110	110220	220220	110110	110110	110110	110110	220220	110110	110110	110220	110110	110110	000000	220220	000000	110110	110110	110110	110110	110110	220220	110110	220220	220220	110110	220220	110220	220220	220220	110220	220220	220220	110110	110110	110110	220220	110110	000000	110220	110110	220220	110110	110220	110110	110110	220220	110110	110110	110220	110110	110110	220220	110110	220220	220220	110110	110110	220220	110220	110110	220220	220220	220220	110110	110220	110220	220220	220220	220220	110220	110220	000000	110110	110110	110220	220220	220220	220220	220220	110220	110220	220220	110110	220220	110220	110110	220220	110220	110220	110220	220220	110220	110220	110110	110110	110110	110220	220220	110110	110110	220220	220220	110220	220220	000000	110220	110110	110220	110220	110110	110110	110220	110220	220220	110220	220220	220220	110110	110220	220220	110220	000000	110110	220220	110110	110110	110220	110110	000000	110110	220220	220220	220220	110220	220220	000000	220220	110220	000000	110220	220220	000000	110110	110110	220220	220220	000000	220220	220220	110220	220220	000000	220220	220220	220220	220220	000000	110220	220220	110110	110110	000000	110110	110110	110110	220220	220220	110220	220220	220220	220220	220220	220220	110110	110220	110110	000000	220220	000000	220220	110220	110110	220220	220220	220220	000000	220220	110110	220220	220220	110220	220220	220220	110110	110220	220220	220220	000000	110110	110220	110110	220220	000000	110110	220220	110110	110220	220220	000000	220220	110220	110110	110110	110110	000000	110220	110220	110110	110220	000000	110220	220220	110110	000000	220220	220220	110220	110110	220220	110220	220220	000000	110220	220220	110110	110110	110110	110110	220220	110220	220220	000000	220220	220220	220220	110110	220220	220220	220220	110110	110110	220220	110110	110220	220220	110220	220220	220220	220220	110220	110110	110110	110110	110220	220220	110110	110220	110110	110110	220220	110110	000000	110220	220220	110110	110110	220220	110110	110110	220220	110220	110110	000000	220220	110220	110110	110220	220220	110110	110110	110220	220220	220220	110220	110220	220220	110110	220220	000000	110220	000000	220220	220220	220220	220220	220220	110220	110220	000000	110220	220220	110220	110110	220220	110220	110110	220220	000000	110220	110110	110220	110110	110110	220220	220220	110110	220220	110110	110110	110220	220220	110110	220220	220220	110220	110220	220220	110220	110220	110110	110110	220220	110110	110110	000000	220220	110110	220220	110110	220220	220220	220220	220220	220220	110110	220220	220220	110110	220220	110110	110220	110220	220220	110110	110110	000000	110110	110110	220220	110110	110110	220220	110220	110220	110110	110220	110110	110110	110110	110110	220220	110110	220220	220220	110110	110110	110110	110110	110110	000000	000000	220220	110110	220220	110110	220220	110110	000000	000000	110110	110220	110110	110220	220220	220220	110220	220220	220220	110110	220220	220220	220220	110110	110110	110220	110220	220220	110110	220220	110110	220220	220220	110220	110110	110110	110110	220220	110110	220220	110110	110110	110110	110220	220220	110220	110110	110220	110110	110110	220220	220220	000000	220220	110110	110220	110220	110110	110220	110110	110110	220220	110110	220220	110220	000000	110110	000000	110220	220220	110110	110110	110110	110220	110110	110110	220220	110220	110220	110220	000000	220220	220220	220220	220220	110220	110110	110220	110110	110220	220220	110110	110220	000000	110110	220220	110110	110220	110220	000000	220220	110110	220220	110220	110110	110110	220220	220220	110110	110220	220220	110110	110110	110110	110220	220220	110220	000000	110220	110220	110110	220220	110110	110110	110110	220220	220220	110220	220220	220220	110220	220220	220220	220220	110110	110110	220220	110220	110110	220220	110220	110110	110110	110110	220220	220220	000000	220220	110220	110110	110110	220220	110110	220220	110220	110110	220220	220220	110110	110220	220220	110110	110110	220220	110220	110220	110220	110110	000000	110110	110110	110110	110220	220220	220220	220220	220220	110220	220220	110110	110110	110110	110110	110110	110110	220220	110220	110220	220220	110110	110110	110110	220220	220220	220220	000000	110220	220220	110110	110110	220220	110110	220220	220220	110110	000000	220220	110110	110220	220220	110220	220220	110110	000000	110110	110220	110110	220220	220220	110110	220220	220220	110110	110110	110110	220220	110110	110110	220220	110110	110110	220220	220220	000000	110110	110220	110110	000000	110220	000000	220220	110110	220220	220220	110110	110110	220220	220220	110110	110110	220220	220220	110220	110110	220220	110220	110110	110220	110110	110110	220220	220220	110110	220220	220220	110110	220220	220220	110110	110110	110220	110220	220220	110110	110220	220220	220220	220220	110110	220220	110220	110110	110110	220220	110110	110220	110220	110220	110220	110220	220220	110110	110110	110110	110110	110110	110220	110110	110220	110110	110220	110110	220220	220220	220220	220220	110220	110110	110110	110110	110220	110110
Oki11WENH-0012,	110220	110110	110110	110110	110110	220220	110110	110110	110220	220220	220220	110220	220220	110110	220220	220220	110110	110110	110110	220220	110110	220220	000000	110110	220220	110220	220220	110220	110220	110110	220220	110220	110110	220220	110220	110110	220220	110110	220220	110110	110110	110110	110220	220220	110110	110220	110220	110220	220220	110110	110110	220220	110110	110220	110110	110110	220220	000000	220220	220220	110220	110110	110220	110220	110220	110220	220220	110110	220220	110110	110110	220220	220220	220220	110110	000000	220220	220220	110220	220220	110220	110110	110220	110220	220220	110110	110220	110110	110110	110110	110220	220220	220220	220220	220220	220220	110110	110220	110110	220220	110220	110110	110220	220220	110220	220220	000000	220220	220220	110110	110220	110110	110110	110110	110220	110110	110110	110110	220220	110220	110220	220220	110110	110110	110220	220220	110220	220220	110110	110110	220220	000000	220220	110110	220220	220220	110220	110110	110220	220220	220220	220220	220220	220220	110110	000000	110110	110110	220220	110110	110110	220220	220220	110110	110220	110220	000000	220220	110220	110220	220220	110110	110110	220220	110110	110220	220220	110110	000000	220220	110110	220220	220220	220220	000000	220220	220220	110110	110110	000000	220220	110220	220220	110110	220220	110110	220220	110220	110110	110220	110110	110220	000000	110220	110110	220220	110110	220220	110110	220220	110220	110110	110110	110110	220220	110220	220220	110110	110110	110110	000000	110110	220220	000000	110110	110110	000000	110110	220220	110110	220220	110110	220220	110110	110110	110110	220220	110220	110110	110110	220220	110110	220220	220220	220220	110110	110110	110110	220220	110220	110220	220220	220220	110110	110110	110110	110110	220220	110220	110220	110220	110110	110110	220220	220220	220220	220220	110220	220220	220220	110220	220220	110220	110110	110110	110220	110110	220220	220220	220220	110110	110220	110220	220220	110220	110110	110110	220220	220220	110110	220220	110110	110110	110110	110220	110110	220220	220220	220220	220220	220220	220220	110110	220220	110110	220220	110110	110220	220220	110110	220220	110110	220220	000000	220220	110220	110110	220220	110110	220220	220220	220220	110110	220220	220220	110220	110110	110220	220220	110220	110110	000000	110220	110110	110110	110110	220220	110110	220220	110220	110220	110220	220220	110110	220220	110220	110110	110220	110110	110110	110220	220220	000000	110220	110220	110110	110220	110220	220220	220220	110110	110110	110110	110110	110220	110110	110220	110110	220220	110110	110110	110110	220220	110110	110110	220220	220220	220220	220220	110220	110220	220220	110110	110110	220220	110220	220220	110110	110110	220220	220220	110220	110110	110220	220220	220220	110220	220220	110220	110110	220220	220220	110110	110110	110220	220220	110110	110110	110110	110220	220220	110110	000000	110220	220220	110220	110110	110110	220220	110110	110220	110110	220220	110110	110220	220220	220220	000000	110110	110220	220220	220220	220220	220220	110220	110110	000000	000000	220220	110220	220220	110110	220220	220220	110110	110220	110110	110110	110110	220220	220220	110110	110110	220220	220220	220220	110110	110110	220220	110220	220220	220220	110110	220220	220220	110220	110110	110110	220220	110110	110110	110110	220220	110110	110110	000000	220220	110110	220220	220220	220220	110110	110110	220220	220220	110110	110220	220220	110110	220220	110110	110220	220220	000000	110220	110110	220220	000000	110110	110110	220220	110110	220220	110110	000000	110110	110220	110110	110110	110220	110110	110110	110110	220220	110110	110110	110220	110220	220220	110220	110110	110110	220220	110220	220220	110220	110110	110110	220220	110110	220220	220220	110110	000000	110110	220220	220220	220220	110110	220220	110220	220220	110110	110110	110110	110110	000000	110220	110110	220220	110220	220220	220220	000000	110110	220220	220220	110110	220220	220220	110220	220220	110110	220220	220220	110110	110220	110110	110110	220220	000000	110110	110110	110220	110220	110110	220220	110110	220220	110220	220220	220220	110110	220220	110110	220220	110110	110110	220220	110110	220220	110220	110110	110110	110220	220220	000000	110110	220220	220220	220220	110110	110110	220220	110110	110110	220220	220220	110110	110220	220220	220220	110110	110110	220220	110220	220220	220220	110110	110220	110110	110220	110220	110110	110110	110220	110220	110110	110110	110110	220220	110220	110110	110110	220220	220220	110110	220220	220220	110110	110220	110220	110110	110110	110220	110220	220220	110110	110110	110220	110220	110220	110110	110110	220220	110110	110110	220220	220220	110110	110110	110220	110110	220220	110220	110220	220220	220220	220220	000000	110220	110220	110110	110110	110110	110220	110110	220220	220220	110220	110110	110110	220220	220220	110220	220220	110220	110110	220220	110220	220220	220220	220220	110220	220220	220220	110110	110220	110110	220220	220220	000000	220220	110110	220220	110110	110220	220220	220220	220220	110110	110110	220220	110220	110110	220220	110110	220220	110220	110220	110110	110110	110110	110110	110110	220220	220220	110110	110110	220220	110110	110110	220220	220220	110220	110110	110110	110110	220220	110110	110110	110110	220220	220220	110220	220220	220220	220220	220220	110110	000000	220220	220220	220220	110110	220220	110220	110110	220220	110110	220220	110220	110110	110110	220220	110110	220220	110110	220220	110110	220220	110110	220220	000000	000000	110220	110110	110110	110110	220220	110220	110220	220220	110110	220220	110220	220220	220220	220220	220220	220220	110110	110110	110110	110110	110110	110110	110110	220220	110110	110220	110110	110110	220220	110110	220220	220220	110110	110110	110110	110220	110110	110110	110110	110110	110220	220220	220220	220220	220220	110110	110110	220220	220220	000000	110110	220220	110220	110220	220220	220220	110220	110110	110110	110110	110110	220220	110220	220220	110110	110110	220220	110110	220220	220220	110110	110110	110220	220220	220220	220220	220220	110110	110110	110110	110220	220220	110110	220220	220220	110220	220220	220220	110110	110110	110110	220220	110220	110220	220220	220220	220220	110110	220220	110110	220220	220220	110110	110110	110220	220220	110220	110110	110110	220220	000000	110220	110220	220220	220220	220220	000000	110110	110220	220220	110110	220220	220220	110220	000000	110110	110110	110110	220220	220220	110110	110110	220220	220220	110110	110220	110110	220220	000000	110220	110220	220220	110110	110220	110110	220220	220220	110220	110110	220220	220220	220220	110220	110110	220220	110110	110110	220220	220220	220220	220220	220220	110110	220220	110110	220220	110110	110220	220220	110110	110110	220220	220220	110220	220220	220220	220220	220220	110110	220220	110110	110220	110110	110110	110110	110220	110220	110110	220220	110110	000000	110110	110220	220220	220220	220220	220220	110220	110220	220220	110110	000000	110220	110110	110110	110110	110110	220220	110220	110110	220220	110110	110220	110110	110220	110110	110220	110110	110110	110220	110220	110220	110220	220220	110220	220220	220220	110110	110110	110110	110110	220220	110110	110220	110110	110110	110110	110110	220220	110220	110220	220220	110110	220220	110110	110110	110220	220220	220220	220220	000000	220220	110110	110110	110110	110110	220220	110110	220220	110110	220220	110110	220220	000000	110110	220220	000000	220220	110110	220220	110220	220220	110220	110110	220220	110110	110220	220220	110110	110110	110110	110110	110110	110110	110110	220220	110220	110110	110110	110110	220220	220220	220220	110110	220220	110220	220220	220220	220220	110220	110220	220220	000000	110110	220220	110110	220220	110220	220220	220220	110220	110220	110220	220220	220220	220220	220220	110220	110220	110220	110220	110220	110110	110220	110110	110220	220220	000000	220220	220220	220220	220220	220220	110220	110110	110110	110220	110110	110220	220220	220220	220220	220220	110110	110110	000000	110220	220220	110110	220220	110110	110110	110110	110110	110110	220220	110110	110110	220220	110220	110110	110110	000000	110110	220220	110220	110220	110110	220220	110220	000000	220220	220220	110110	110110	110110	220220	220220	110110	110110	220220	220220	110220	110220	110110	220220	220220	110110	110110	220220	110110	220220	220220	110110	110110	220220	110220	220220	000000	220220	110110	110110	110110	220220	110110	110220	110110	110220	220220	220220	220220	110110	110110	110220	110110	220220	110220	110110	110220	220220	220220	110110	220220	220220	220220	110110	000000	110220	110220	110110	110110	110220	110110	220220	220220	110110	220220	110110	220220	110110	220220	110110	110110	110220	220220	110110	110110	110110	110110	110220	110220	110110	110110	110110	220220	110110	110220	220220	110220	110110	110220	220220	110110	110220	220220	110220	110220	110110	220220	110110	110220	110220	110220	110110	110220	110110	220220	220220	110220	110110	110220	110220	220220	220220	220220	220220	220220	110220	220220	110220	000000	110220	110110	110110	000000	220220	110110	110110	110110	110220	110110	110110	110110	220220	110220	110220	110110	110110	000000	110110	220220	000000	110220	110110	110110	220220	110220	220220	220220	220220	110220	220220	220220	220220	110110	220220	110110	110220	110220	220220	110220	110110	110110	110110	000000	110110	110110	220220	110220	220220	110110	220220	110220	110110	220220	110220	110110	110110	110220	220220	110110	110220	110110	110110	110110	220220	110110	220220	110110	220220	000000	110220	110220	110110	110110	220220	110110	110110	220220	220220	220220	110220	220220	110220	220220	110220	110110	220220	220220	220220	110220	110110	110110	110220	110110	220220	220220	220220	110110	110220	220220	110110	110110	110220	220220	110110	110110	110220	220220	110220	110110	220220	110110	110220	110110	220220	110220	110110	220220	110110	110110	110110	110110	110110	110220	220220	110110	110220	110220	110110	110220	110110	110220	110220	110110	220220	110220	110110	220220	220220	110220	220220	110220	110110	220220	110110	110110	220220	110110	110110	110110	220220	220220	110220	110110	220220	110110	110110	110110	110220	220220	220220	110110	110110	110220	220220	220220	110110	110110	110110	110110	110110	220220	220220	220220	220220	110220	110110	110110	110220	220220	220220	110110	110220	220220	110220	110110	000000	110220	000000	220220	110220	110220	220220	110220	110110	110220	110110	110220	110110	110220	220220	110110	220220	110110	000000	220220	110110	110110	110110	110220	220220	110110	220220	220220	000000	110110	110110	220220	110110	110110	110110	110110	110110	220220	110110	110110	110110	220220	220220	110220	110110	110110	110220	110110	110110	110220	110220	220220	220220	220220	220220	220220	220220	000000	110220	110110	110110	110220	110220	220220	110220	220220	110110	110110	110220	220220	110110	220220	220220	220220	220220	110110	110220	220220	110110	220220	000000	220220	220220	110220	110220	110110	220220	110110	220220	220220	110110	110220	220220	110110	000000	220220	220220	110110	220220	110220	110220	110110	000000	220220	110110	110220	110220	220220	110110	220220	220220	110220	110110	110110	110110	110110	110110	110110	110220	000000	110110	220220	110110	110220	110110	110110	220220	220220	110220	110220	110110	220220	110220	220220	110110	110110	110110	110220	110220	110220	110220	110110	110110	220220	110110	220220	220220	220220	110220	110110	110110	110220	110110	220220	220220	110110	110220	220220	110110	110110	110220	000000	110110	110220	220220	110220	110220	110220	220220	220220	110110	110110	000000	220220	110110	220220	110110	110110	110110	220220	220220	110110	110220	110220	110220	110220	110110	110110	110220	110220	110110	110220	220220	110110	000000	220220	220220	110220	220220	220220	220220	110220	110220	220220	110110	110110	110110	110110	220220	220220	000000	110110	220220	110110	110220	220220	220220	220220	110110	220220	110110	110110	110220	220220	110220	220220	110220	220220	110110	220220	220220	110110	220220	110110	220220	000000	220220	110220	110110	220220	110110	000000	110110	110110	220220	110110	000000	220220	220220	110220	220220	110220	220220	220220	220220	110110	110220	110110	220220	220220	110110	110220	220220	220220	110110	110110	110110	110220	110110	110220	220220	110220	220220	110110	220220	220220	220220	110110	110110	220220	110220	110110	110110	110110	110220	000000	220220	220220	110110	220220	110220	110110	110220	110110	110220	220220	110110	110110	220220	110220	110110	110110	220220	110220	110110	220220	110220	220220	220220	220220	110110	110110	110220	110110	110110	110110	220220	220220	110220	110220	220220	220220	110220	110110	110220	220220	220220	220220	110110	220220	220220	220220	220220	110220	110220	110220	220220	110220	110220	110110	110110	110220	110110	110110	110220	110110	110220	110110	110220	110220	110110	220220	110110	220220	220220	110220	220220	220220	110220	110220	220220	110220	110110	220220	220220	000000	110110	000000	110220	220220	220220	000000	110220	220220	110110	110110	000000	110110	110220	220220	110220	220220	000000	110110	110220	220220	220220	220220	110110	220220	220220	110220	110110	220220	220220	110110	110110	220220	110220	220220	110110	220220	220220	110220	220220	220220	110110	220220	110110	110110	110110	110110	110110	110110	110110	220220	220220	110220	220220	000000	110110	220220	220220	110110	000000	000000	110110	110110	110220	110110	110110	110110	220220	110220	110220	220220	110220	110110	110110	220220	110110	110110	220220	220220	220220	110110	110220	220220	220220	110220	110110	110220	110110	220220	220220	220220	110220	220220	110110	220220	220220	220220	220220	220220	220220	110220	110220	110220	110110	110220	220220	220220	110110	220220	220220	110110	110110	220220	110220	220220	110110	000000	220220	110110	000000	220220	110220	110110	110220	220220	110110	110220	110220	110220	220220	110220	220220	220220	220220	000000	220220	220220	110220	220220	220220	110220	110220	220220	110110	110110	220220	110110	110220	110110	110220	110220	000000	220220	110220	110110	110110	110110	110220	110220	110110	110110	110220	110220	110220	110110	220220	110110	220220	110110	000000	110110	110110	220220	110220	220220	220220	220220	220220	110110	110110	110110	220220	220220	110110	110220	220220	220220	110110	110220	220220	000000	220220	220220	220220	110220	000000	220220	220220	110110	220220	110220	110220	110110	110110	110110	110220	220220	110220	110220	110220	110110	220220	110110	220220	220220	220220	110110	220220	110110	220220	110110	110220	110110	110110	110110	110220	110220	220220	110220	110110	110110	220220	220220	110110	110220	110220	220220	220220	000000	220220	110110	110110	110220	220220	110220	110110	110220	110220	110110	220220	110110	110110	110110	110220	110110	110220	110220	110110	220220	110110	110110	220220	110220	110220	220220	110110	220220	220220	220220	110220	110220	110110	220220	110220	220220	110110	110110	110110	110220	110220	110220	110110	110220	110220	220220	110110	220220	220220	000000	110110	220220	220220	110220	220220	110220	110110	110110	110220	000000	220220	220220	220220	110220	110220	110110	110110	110110	220220	220220	220220	110220	110110	110110	000000	110110	110110	110110	110220	220220	220220	110110	220220	220220	220220	220220	110110	220220	110220	110110	110110	110110	110110	220220	110110	220220	220220	110110	220220	110220	110110	110110	110220	110110	220220	110110	110220	110220	110110	220220	110110	110110	220220	220220	220220	220220	110110	110220	220220	110110	220220	220220	220220	110110	220220	220220	220220	220220	110110	110110	110220	220220	110110	110110	220220	110110	220220	220220	110110	110110	220220	110220	110220	220220	220220	110220	220220	110110	220220	110220	220220	110220	220220	110220	220220	110110	110110	220220	000000	220220	110220	220220	220220	110110	220220	110110	220220	220220	110220	110220	110110	220220	110110	110110	110110	110110	110110	220220	110110	110110	220220	220220	220220	220220	110110	110220	110110	110220	220220	110110	110220	000000	000000	000000	220220	110220	220220	220220	110110	220220	110110	110110	000000	110220	110110	220220	220220	110220	220220	220220	110110	110110	220220	110110	000000	110110	110110	110220	110110	110220	220220	220220	220220	220220	110220	110110	110110	110110	220220	110110	110110	000000	220220	110220	220220	220220	110220	220220	110110	110110	110110	220220	110220	110110	110220	220220	220220	110220	220220	110220	110220	220220	110110	110220	220220	110220	220220	110220	110220	000000	110110	220220	110220	220220	110220	220220	220220	220220	110220	220220	220220	220220	110110	110110	110220	110220	220220	110110	220220	110220	110220	220220	110110	220220	220220	220220	110220	110220	110110	220220	110110	110110	220220	110110	220220	220220	110220	220220	110220	110110	220220	110110	110220	110110	110220	110220	220220	110110	110220	110110	110220	220220	220220	220220	220220	110110	220220	220220	220220	110110	110220	110110	110110	110220	220220	220220	220220	110110	110110	220220	220220	110110	220220	110220	110110	220220	220220	110110	110110	110220	110110	220220	110110	220220	110110	110110	220220	110220	110110	110220	110110	220220	220220	110220	110110	110220	220220	000000	220220	110110	220220	220220	000000	220220	110110	220220	110220	220220	110110	220220	110110	220220	110220	110110	110110	110110	110110	110110	110220	220220	110220	220220	220220	110220	110110	220220	110220	110220	000000	220220	220220	220220	110110	220220	220220	110110	220220	110110	110220	220220	110110	220220	110110	110220	110220	220220	220220	220220	220220	110110	220220	220220	000000	220220	110110	110220	220220	110110	110110	220220	220220	110220	110110	220220	000000	220220	110110	110220	110110	110220	220220	110110	110220	110110	110220	110110	220220	220220	220220	110110	220220	220220	110220	220220	220220	110110	110110	110110	220220	110220	220220	220220	220220	000000	110110	110110	110110	110110	110220	110110	110110	110110	220220	110110	220220	110220	110110	110220	110110	220220	110220	110220	220220	110110	110110	220220	220220	220220	110110	110110	110110	220220	110110	110110	110220	110110	220220	220220	110220	220220	110110	110110	110110	110220	110110	110110	220220	110110	110110	000000	110220	110110	220220	220220	110220	110110	220220	110220	110110	220220	220220	110220	110220	220220	220220	110110	000000	220220	220220	220220	110110	110110	220220	220220	110220	220220	220220	110220	110110	220220	110110	220220	000000	220220	000000	110110	220220	220220	110110	110110	000000	110110	110110	220220	220220	110110	110110	220220	110220	220220	110220	220220	110110	110110	220220	110220	110220	110110	110110	000000	110220	110110	110110	110110	110110	110110	110110	220220	110220	220220	110110	110110	110110	110220	220220	110110	110110	220220	110110	110110	110220	220220	110110	220220	110110	110220	110220	110220	110220	110220	220220	110110	110110	110110	110110	110220	220220	220220	110110	220220	220220	110110	110110	110110	110220	110220	110220	110220	220220	110110	110110	220220	220220	220220	220220	110110	110110	110110	110110	220220	110110	110220	110110	110110	110110	110220	000000	000000	110110	110110	220220	110220	110220	110110	110220	110110	110220	220220	110110	110110	110110	110110	110110	220220	110110	110110	110110	110220	110110	110110	220220	000000	110110	220220	220220	220220	110110	220220	110220	220220	220220	220220	110110	110110	000000	110110	110110	110220	110220	220220	110220	220220	220220	220220	220220	110110	110220	220220	110110	110110	110220	110110	110110	110110	220220	220220	110220	110110	110110	110220	110220	220220	220220	110220	110220	220220	110110	220220	110110	220220	220220	220220	110110	110110	110110	110110	110220	000000	220220	110110	110110	220220	220220	110220	000000	220220	220220	220220	110110	000000	110110	110110	110220	110220	110220	220220	220220	110110	110110	220220	110220	220220	110220	110110	110220	110220	000000	110220	220220	110110	220220	220220	110110	220220	110110	110220	110220	220220	110110	220220	110110	110110	220220	110220	220220	220220	220220	220220	110110	110220	110110	110110	110220	110220	220220	110220	110220	220220	110220	110220	110110	110220	220220	220220	220220	110110	110110	220220	110220	110110	110110	220220	220220	110220	110110	000000	000000	220220	220220	110110	110110	110220	110220	220220	110110	220220	110110	220220	110220	110220	220220	110220	110220	110220	110110	110110	110110	220220	220220	220220	110220	110110	110220	000000	220220	110220	110110	110220	110220	220220	110220	110220	220220	110110	220220	110220	220220	110110	110220	110110	220220	110110	220220	110110	110220	220220	110110	110220	110110	110110	110110	220220	110110	000000	220220	110220	220220	110220	220220	110110	220220	220220	110110	000000	220220	220220	220220	110110	220220	220220	220220	110220	220220	110220	220220	220220	220220	110110	220220	000000	110220	000000	220220	220220	110110	110110	110110	220220	220220	110110	110220	110220	220220	110220	110220	110110	110110	220220	110220	220220	110110	220220	110110	110220	220220	110110	220220	220220	110110	110110	220220	110220	220220	110110	110110	110220	220220	000000	110110	110110	110110	110220	220220	110220	220220	110110	220220	220220	110110	220220	000000	110110	110220	110220	110220	220220	110110	000000	110110	110110	220220	110220	110110	220220	110220	110220	000000	110220	110110	110110	220220	110110	220220	110220	110110	220220	220220	110110	110220	110220	220220	000000	220220	110220	110110	110220	220220	220220	220220	220220	110220	220220	110220	110220	110110	220220	220220	110220	110220	110110	110110	110110	110220	220220	110220	220220	110110	220220	220220	110220	110110	110110	220220	220220	110110	000000	110220	000000	220220	110110	110220	220220	110220	110220	110110	110110	220220	110110	110220	220220	110110	220220	220220	220220	110220	220220	110110	110110	220220	110110	220220	220220	220220	220220	110220	220220	110220	110220	110220	110220	110110	220220	000000	110220	220220	220220	220220	110220	000000	110110	110110	110110	110110	220220	110110	110110	110220	110220	110110	220220	110220	110110	110110	110110	110220	220220	110220	220220	110110	110220	220220	110220	110220	110110	110110	110110	110110	110110	110220	110110	220220	220220	220220	220220	110110	220220	110110	110110	110110	110110	110220	110220	110220	110110	000000	110220	110110	110110	000000	110220	110220	110220	110220	110110	110110	110220	220220	220220	220220	110110	110220	110220	220220	110110	110220	110110	110110	110110	110110	220220	110110	220220	110110	220220	110110	220220	110110	110110	110220	110220	110220	110220	220220	110110	110220	110110	110110	110110	220220	110110	220220	220220	110220	220220	110110	110110	110220	110220	110110	110110	220220	220220	000000	220220	220220	110220	000000	220220	110220	110110	220220	220220	110110	220220	220220	110220	110110	220220	220220	110110	110220	110220	220220	220220	110110	110110	220220	220220	110110	000000	220220	110220	110110	110110	220220	220220	110220	110220	220220	110110	110110	110220	110110	220220	110220	220220	110220	110220	220220	110110	110110	220220	110110	110110	110110	220220	110110	110110	110110	220220	220220	110110	110110	220220	110110	220220	220220	220220	110110	110220	220220	220220	220220	110220	220220	110110	220220	110220	110110	110110	220220	110220	220220	110220	110110	110110	110110	110220	220220	110220	110110	110110	110220	110220	110110	220220	110220	110110	110110	110110	220220	110110	220220	220220	110220	110110	220220	110220	110220	220220	220220	110110	110220	110220	110220	220220	220220	110220	220220	000000	220220	110110	220220	110220	220220	110110	110220	220220	220220	000000	000000	220220	110110	220220	110220	110110	110110	110220	110110	110110	110110	110220	110110	000000	110220	000000	000000	220220	110110	110110	110220	220220	220220	110110	110110	110110	110110	110110	110110	220220	110110	220220	110220	220220	110110	110110	110220	110220	110220	220220	110110	220220	110220	000000	110110	110110	220220	220220	110220	110110	110220	220220	110220	220220	110110	110220	110110	220220	110110	110110	220220	110220	220220	110110	110110	110110	110110	110110	110220	110110	220220	110110	110220	000000	110110	220220	220220	110110	220220	110220	220220	110220	110110	110110	110220	110220	110220	220220	220220	110220	000000	110220	220220	220220	110110	110110	220220	110110	220220	220220	110220	110110	110220	110110	110220	110220	220220	110110	000000	110110	110110	110220	110110	110220	220220	110110	110110	110220	220220	110110	220220	110110	110110	110110	110220	110110	000000	110110	220220	110110	110110	110110	110220	220220	110110	110220	220220	110110	220220	110110	110220	220220	220220	110220	220220	110220	110110	220220	110110	110110	110110	110220	220220	110110	220220	110220	220220	220220	220220	110220	110110	110220	110110	220220	110110	110220	220220	110220	110110	110110	110110	110110	220220	110220	110110	220220	110110	110110	220220	110110	110220	110110	110220	110220	110110	110110	220220	220220	110110	110110	220220	220220	110110	110220	110110	110110	110220	110220	110220	110110	220220	000000	110110	110110	220220	110110	110220	110220	110110	220220	110110	110110	000000	110110	110110	110220	110110	110110	220220	110220	220220	110110	110110	220220	110220	000000	220220	110220	220220	110110	220220	110110	110220	110110	110110	110110	110110	110220	110110	220220	220220	220220	000000	220220	110110	110110	110220	110220	220220	110220	110110	220220	110110	110110	110110	110110	110220	220220	110110	110110	110110	220220	220220	110110	220220	220220	110220	110110	110110	110110	220220	110110	220220	220220	110110	220220	220220	110220	220220	110220	110110	220220	110220	220220	110220	110220	110220	220220	000000	110110	220220	110110	110110	220220	220220	110110	110110	220220	110110	110110	110220	220220	110220	110110	220220	110220	220220	110220	220220	220220	220220	110110	000000	110220	220220	110110	110220	110220	110220	220220	110110	110220	110220	110220	110110	110110	000000	110110	220220	220220	110220	220220	110220	220220	110220	220220	220220	220220	110220	220220	220220	220220	110220	110220	110110	220220	110110	110220	220220	110110	110220	110110	110220	000000	000000	110220	110220	220220	220220	110220	220220	110110	220220	110110	110110	220220	220220	110110	220220	110110	110220	220220	110110	220220	110220	220220	110220	110220	110220	110110	110110	110110	220220	110110	220220	110110	110220	220220	110220	220220	110110	110110	110220	220220	110220	220220	220220	220220	110220	000000	220220	110220	220220	110110	110220	110110	110220	110110	220220	110110	110220	110110	110110	110220	110110	110110	220220	110220	110110	000000	220220	220220	000000	110110	220220	220220	110220	110220	110220	110110	220220	110110	220220	110110	110110	110110	110110	220220	000000	110220	220220	110110	220220	220220	110110	110220	110110	110220	110220	110110	110110	220220	220220	220220	110220	110220	220220	110110	220220	110110	110110	110110	110110	220220	110110	220220	110220	220220	000000	220220	110110	220220	220220	110220	110220	110110	220220	110220	110110	220220	220220	110220	110110	110220	110110	110220	110110	110220	110110	110220	110110	220220	110220	110220	110220	110110	220220	110110	110110	220220	220220	110220	110220	000000	110110	220220	110110	220220	110220	000000	110110	110110	220220	110110	110110	110110	220220	110110	110220	220220	220220	220220	110110	110220	220220	110220	000000	110110	220220	110220	110110	110110	110220	220220	220220	110220	110110	110220	110220	110110	110220	000000	220220	110110	110110	110110	220220	110110	110110	110110	110110	220220	110220	220220	110110	110220	110110	220220	220220	110110	110110	220220	110110	110220	220220	220220	110110	110110	220220	110220	110220	110220	220220	110220	110110	110110	110110	220220	220220	110220	110110	110220	110110	110110	110110	110220	110220	110110	110110	220220	220220	220220	220220	110110	110110	220220	220220	220220	220220	110110	110110	110110	110110	110110	110220	110110	000000	220220	000000	110110	110110	110110	110220	110110	110220	220220	110110	220220	110220	110110	110220	110110	110110	110220	220220	110110	220220	220220	220220	110110	110220	110220	110220	000000	220220	110220	220220	220220	220220	000000	220220	110110	110110	110220	110110	110110	220220	220220	110110	110110	220220	220220	220220	110110	000000	220220	110110	110110	000000	110110	220220	110110	110220	000000	110220	220220	110220	220220	110110	220220	110220	220220	000000	220220	110110	110110	110110	110110	110110	220220	220220	220220	110220	220220	110220	110110	110220	220220	000000	110220	110110	110220	220220	000000	110110	110110	110110	220220	220220	220220	110110	110110	220220	000000	220220	110110	110220	110110	110220	110220	110110	110220	110110	110110	110220	110110	220220	110110	110220	220220	220220	110220	110110	110220	110110	110220	220220	110110	110110	110110	110220	220220	110220	220220	110220	110220	110220	110110	110110	110110	220220	110220	220220	220220	110220	110220	220220	110110	110220	110110	110110	110110	110110	110110	110110	110110	220220	110110	220220	110110	110220	110110	220220	110110	110110	110110	110110	110220	000000	220220	220220	220220	000000	110110	110110	220220	110110	110220	110110	110110	110220	220220	220220	220220	110110	110220	110220	110220	110110	220220	110110	110110	110220	110110	220220	220220	110110	110110	110220	220220	110110	000000	220220	220220	000000	110110	220220	110110	110110	220220	110110	110110	110220	220220	000000	220220	110110	220220	110220	110110	110110	110110	110220	000000	110110	110220	110110	220220	110110	220220	110110	110110	220220	220220	110220	110220	220220	220220	220220	110110	220220	220220	110110	110110	110220	110220	220220	110110	220220	220220	220220	220220	110110	110220	110110	110110	110110	220220	110220	220220	220220	110220	220220	220220	110110	110220	220220	110110	110220	110110	110110	110220	110220	220220	220220	220220	220220	110220	220220	110220	110110	110110	000000	110110	110110	220220	220220	220220	110110	110110	110110	110110	220220	110110	220220	110110	220220	220220	110110	220220	220220	220220	110110	110220	110110	220220	220220	000000	110110	000000	110110	110220	110110	110110	220220	110110	220220	220220	220220	220220	110220	220220	110110	220220	110110	110110	110110	220220	220220	110110	110110	220220	220220	220220	220220	110110	110110	220220	000000	110110	220220	110110	110110	220220	220220	220220	110110	110220	220220	110110	220220	110110	110110	220220	110110	220220	110110	110110	220220	110110	220220	110110	220220	110110	110110	220220	220220	220220	110110	110110	110110	110110	110220	220220	110110	110110	110220	000000	220220	110220	220220	220220	110110	110110	220220	220220	220220	110220	220220	110220	110110	110110	110110	110220	220220	110220	110110	110110	220220	110220	220220	220220	110110	220220	110110	110220	110220	110110	110220	110220	110110	110220	220220	110110	110220	220220	220220	110110	110110	220220	220220	110110	110110	110110	110220	220220	220220	110110	110220	110110	110110	110110	220220	110110	110110	110220	110110	000000	110110	110110	110110	220220	110110	110110	000000	110110	110110	110220	220220	110110	220220	220220	220220	110220	110110	220220	110220	220220	110110	220220	220220	110110	110110	220220	110110	110220	110110	110110	000000	110220	220220	110220	000000	110220	110110	110110	110110	110110	110220	110110	220220	110220	110110	110110	220220	110110	220220	220220	220220	110110	220220	220220	110110	110110	110110	110110	220220	110110	110110	110110	220220	220220	220220	110110	110220	110110	220220	110110	110110	110110	220220	110110	110110	110220	000000	110220	110110	220220	220220	220220	110220	110110	110110	110110	110220	000000	220220	110110	110110	110110	110110	110220	220220	110220	110110	110220	110220	110110	220220	110220	110110	110220	110110	110110	220220	000000	220220	110220	220220	110110	110110	220220	110220	220220	110220	220220	220220	220220	110110	110110	000000	220220	220220	000000	110220	110220	110110	110220	220220	220220	110220	110220	110110	110110	110110	220220	110110	110220	110110	220220	000000	110220	110110	220220	220220	220220	110220	110110	220220	220220	220220	110220	110110	110110	220220	110110	110110	110110	110220	220220	110110	220220	220220	220220	110110	110110	110110	110110	110220	110220	110110	110110	220220	000000	220220	110110	110110	220220	110110	110220	110110	220220	000000	220220	110110	220220	220220	110110	110110	220220	110110	110110	110220	220220	220220	220220	110110	220220	110110	110110	220220	110110	110110	110110	220220	110110	110110	110220	110220	110220	110110	220220	220220	220220	110110	220220	220220	110110	000000	110110	110110	220220	220220	220220	110220	110110	000000	220220	110110	220220	220220	110220	220220	220220	110110	110220	110110	220220	220220	220220	110110	220220	000000	110110	220220	110110	110110	110110	110220	000000	220220	110110	110220	220220	110220	110110	110110	110110	000000	000000	110220	110110	220220	110220	220220	220220	110110	000000	220220	000000	220220	000000	220220	110110	110220	220220	220220	110220	110220	110110	220220	220220	220220	000000	110110	110110	110110	110220	110110	220220	110220	110110	220220	110220	110220	110110	220220	220220	220220	110110	110110	110110	110220	110220	220220	000000	110220	220220	110220	110110	220220	110110	220220	110110	110110	110220	000000	110220	110110	110220	220220	110110	220220	220220	000000	110110	220220	220220	110110	110110	220220	110220	220220	110110	220220	110220	110110	110220	110110	110110	220220	220220	220220	110110	110110	110220	220220	110110	110110	110110	220220	110220	110110	220220	110220	110220	220220	220220	110220	110110	110110	110110	220220	110110	110110	220220	110220	000000	220220	110110	110220	110110	220220	220220	110110	000000	110220	110110	110110	110110	220220	220220	000000	110110	110220	110220	110110	220220	110220	110220	220220	220220	110110	110110	000000	110110	110220	110110	110220	220220	110220	110110	220220	110110	110110	110110	110220	220220	110220	220220	220220	110220	220220	110110	110110	220220	110110	220220	220220	110110	220220	220220	110220	220220	110110	220220	110220	110110	110220	220220	110110	220220	220220	220220	110110	220220	220220	110110	000000	110220	110110	110110	220220	110110	110110	220220	110110	220220	220220	110110	110110	110220	110220	110220	110220	110110	110110	110220	110110	110110	220220	110220	110110	110110	220220	220220	110110	110110	220220	110220	110110	220220	110110	110110	110220	110220	220220	110110	110110	110110	110110	220220	220220	110110	220220	220220	110110	110220	110110	220220	220220	220220	220220	220220	110110	220220	110220	220220	220220	220220	220220	110220	220220	110110	110220	220220	220220	110110	110220	110110	110220	220220	220220	220220	220220	220220	110110	220220	110110	110110	110110	110220	110110	220220	110110	110110	220220	220220	220220	220220	110220	110220	110220	110220	110110	220220	220220	220220	110220	110110	220220	110110	110220	110220	110220	110110	220220	220220	110110	220220	110220	220220	110110	110110	110220	110110	110110	110110	000000	220220	220220	220220	110110	220220	110110	110220	220220	000000	220220	220220	220220	110110	110220	110220	220220	000000	110110	220220	220220	110110	110110	110110	110110	220220	220220	220220	110110	220220	000000	220220	110110	220220	110220	110220	110110	110110	220220	220220	110220	220220	220220	110220	220220	220220	110220	110110	110220	220220	220220	110220	110110	110110	110110	110110	220220	110220	000000	110220	220220	110110	110220	110110	110110	110110	220220	000000	110220	220220	000000	110110	110110	220220	220220	110110	110110	110220	220220	220220	220220	110220	000000	110110	220220	000000	110110	220220	110220	220220	220220	220220	220220	110220	110110	220220	110220	220220	110220	110220	220220	110110	220220	220220	110110	220220	110110	110220	000000	110110	110220	220220	110220	220220	110220	110110	220220	220220	110110	110220	220220	110110	220220	220220	110110	220220	110110	110110	220220	110220	110110	220220	220220	220220	110110	110220	110110	220220	220220	220220	000000	110110	220220	220220	220220	110220	110220	110110	110110	220220	220220	110220	110220	110110	000000	220220	110110	110220	110220	110220	110110	000000	110110	110110	000000	220220	110110	220220	110110	110220	220220	110110	110110	110110	110110	110110	110220	000000	220220	110220	220220	220220	110220	110110	110110	110220	110110	000000	110110	110110	220220	110220	220220	220220	220220	220220	000000	000000	220220	110110	220220	110110	110220	220220	110110	220220	110110	220220	110220	220220	110110	110110	110110	220220	110110	110220	110220	220220	110110	110110	220220	220220	110110	110110	110110	110110	110110	110220	220220	220220	110110	110220	220220	110110	110220	110110	110110	220220	220220	220220	110220	220220	110110	110110	110110	110220	110110	110110	220220	220220	110110	110110	220220	110110	110220	220220	110110	110220	220220	220220	110220	110220	110110	110110	110110	220220	220220	110110	220220	110110	110220	220220	110220	110110	110220	220220	110220	220220	220220	110110	110110	220220	110220	110220	110110	110220	220220	110110	110110	110110	220220	220220	110110	110220	220220	110220	110110	220220	110110	110220	110110	220220	110220	110110	110110	110110	220220	110220	110220	110110	110220	110110	220220	220220	110220	220220	220220	110220	220220	110110	220220	220220	000000	110220	110110	110110	110110	110220	220220	220220	220220	110220	220220	110220	110220	220220	110220	110110	110110	220220	220220	110220	110220	110110	220220	220220	110110	110110	220220	220220	220220	220220	220220	220220	220220	110220	110110	110110	220220	110110	110220	220220	110220	220220	110110	110110	110110	110110	110220	110110	220220	220220	110110	110220	110220	110110	220220	220220	220220	220220	110110	110110	220220	220220	110110	000000	000000	220220	220220	110110	110110	110110	220220	220220	110110	110220	110110	110110	110110	110220	220220	110220	000000	110110	220220	220220	220220	000000	220220	000000	110110	220220	110220	110110	000000	110110	000000	110110	110220	220220	110220	110110	220220	220220	110110	110220	220220	110220	000000	220220	110110	110220	110110	110220	110220	110110	220220	110220	110110	220220	220220	110110	220220	220220	110110	110110	220220	000000	220220	110110	220220	220220	110220	110220	110110	220220	110220	110110	000000	220220	110110	110110	220220	110110	110110	110110	110220	110110	110110	110220	220220	110220	110220	110110	110110	000000	110220	110110	110220	110220	110220	110110	110110	110220	110110	220220	110110	110220
Oki11WENH-0014,	220220	000000	110220	110220	110220	220220	110110	110110	110110	110110	220220	220220	220220	110110	110220	220220	220220	110110	110220	220220	110110	110220	220220	110110	220220	110220	220220	220220	220220	110220	110220	110110	110110	220220	110220	110110	000000	110110	110220	110110	000000	110110	110220	220220	110110	110110	220220	220220	220220	110220	110110	220220	220220	110110	110110	220220	220220	110220	220220	220220	110110	110110	110220	110220	110110	110110	220220	110110	220220	110110	110110	110220	220220	220220	110110	220220	220220	220220	110110	220220	110220	110110	220220	220220	220220	110110	110220	110110	110110	110110	110110	110220	220220	220220	220220	220220	110110	110110	110110	110220	000000	220220	110110	110110	220220	110110	110110	220220	220220	110110	220220	110110	110110	110110	110110	000000	110110	110220	110220	220220	220220	220220	110220	220220	220220	220220	220220	220220	220220	110110	110110	110110	220220	110110	220220	220220	110110	110110	110110	110220	220220	220220	220220	220220	110110	110110	110110	110110	220220	110110	220220	220220	220220	110220	110220	220220	110110	220220	110110	220220	110110	110110	110110	220220	110220	110110	220220	220220	110110	000000	110220	220220	110110	220220	000000	220220	220220	110220	110110	110110	110220	110220	110110	110220	220220	110110	220220	110220	220220	110220	220220	110220	110110	110110	110110	000000	110220	220220	110110	110110	220220	110220	220220	110110	220220	220220	110220	110110	220220	110110	220220	110220	110220	110220	110220	110110	000000	110110	110220	110110	110220	220220	110220	110110	000000	220220	220220	110110	110110	110110	000000	110110	000000	000000	110220	110110	110220	110220	220220	110220	110110	220220	220220	110110	110220	220220	110110	220220	220220	110220	110110	000000	000000	220220	220220	110220	220220	110110	220220	110110	220220	110220	110220	110110	110110	220220	110220	110220	220220	110220	000000	220220	000000	220220	110220	110110	110110	220220	220220	000000	220220	110220	110220	110220	110220	110220	220220	110110	220220	220220	220220	220220	110220	220220	110110	220220	110110	110220	220220	110110	220220	110110	000000	220220	220220	220220	110110	220220	110220	220220	220220	220220	000000	220220	220220	110220	110110	220220	000000	110220	110110	110220	110220	220220	110110	000000	220220	110110	220220	110110	110110	000000	220220	110110	220220	110220	110110	220220	110220	110110	110110	220220	110220	110220	220220	110220	110220	110220	220220	220220	110220	110110	110110	110110	110110	220220	220220	220220	220220	110220	000000	110220	110110	220220	220220	110220	220220	220220	110220	220220	220220	220220	220220	110220	220220	000000	220220	110220	220220	110220	110220	110110	000000	110220	220220	110110	220220	220220	220220	220220	110220	110220	110110	110110	220220	110110	110110	110110	220220	110110	110110	000000	110220	000000	220220	110220	110110	110110	220220	000000	110110	110110	220220	110110	110110	110220	000000	000000	000000	110220	220220	220220	220220	220220	220220	110110	110110	110110	110220	110110	110220	110110	220220	000000	000000	220220	000000	110220	000000	000000	220220	110110	110110	220220	220220	220220	110110	110220	220220	110220	110110	110220	110110	000000	220220	110220	220220	000000	220220	110110	110220	000000	110220	110110	220220	220220	110110	220220	000000	220220	220220	110110	110110	000000	220220	110110	220220	110220	110110	110220	110220	110220	110110	220220	110110	110220	220220	110220	220220	110110	110110	110110	110110	110220	000000	110220	110110	110110	110110	110110	110110	220220	110110	220220	110110	110220	110220	110220	110110	110220	110220	110110	220220	110110	110220	110110	110220	110110	220220	110110	220220	000000	110220	220220	110110	110110	220220	220220	110220	110220	110220	220220	110220	110110	110110	110220	110110	110110	110110	220220	110220	220220	110220	110110	110110	000000	220220	110110	110110	110110	110110	220220	110110	110220	110220	110220	110220	110110	110110	110220	110220	110110	220220	110110	220220	110110	220220	220220	220220	220220	220220	220220	110220	110220	110220	220220	220220	110110	220220	110110	110110	110110	220220	110110	110110	220220	220220	110110	220220	110110	110220	110110	110110	000000	220220	110220	220220	220220	000000	110110	220220	110220	110220	110110	110220	220220	220220	220220	000000	220220	110110	220220	220220	110110	110110	110220	110220	220220	110220	110220	220220	110110	110220	110110	110110	110110	110110	220220	110220	110220	110110	110220	110110	110220	110220	110220	110220	220220	110110	220220	220220	110110	110110	110110	220220	110110	110110	220220	000000	110110	110110	110220	110110	220220	220220	220220	220220	000000	220220	110220	220220	220220	110110	110110	110110	220220	110110	000000	220220	220220	110110	110110	220220	110220	110110	220220	000000	110220	220220	220220	220220	110220	110110	110110	220220	220220	110220	110220	110110	220220	220220	110110	220220	110220	220220	110110	110220	220220	220220	000000	110110	110110	110220	000000	220220	110220	110220	110110	110220	110220	220220	110110	110110	110110	110220	110220	220220	110110	110110	110220	110110	110110	220220	110110	000000	110110	000000	110110	220220	110110	110110	110110	110220	110110	110220	220220	110110	000000	110220	110110	110110	220220	220220	220220	110110	220220	110110	110220	110220	110110	220220	110110	110220	110110	220220	110110	110110	110110	110110	110220	000000	110110	110110	220220	220220	110220	110110	110110	110110	110110	220220	220220	220220	110110	220220	220220	110220	110220	220220	220220	220220	110110	110110	220220	110110	110110	110110	110110	110220	110110	110110	110110	110110	220220	110110	110110	220220	110220	110110	110110	110220	110110	110110	110110	110110	110110	220220	000000	220220	220220	110220	110110	220220	220220	110220	110110	220220	110110	220220	220220	220220	220220	110110	110220	110110	110110	220220	110110	110220	220220	110110	110110	110110	110220	110110	110110	110110	220220	220220	220220	220220	220220	110110	110110	110220	110220	220220	110110	220220	220220	220220	220220	220220	220220	110110	110110	110110	220220	110110	220220	110220	220220	110220	220220	110110	110220	000000	110110	110110	110220	110220	110220	110110	000000	000000	110220	110220	110220	110110	220220	110220	110110	110220	110110	110220	220220	220220	110220	000000	110110	110220	110110	220220	220220	220220	110220	000000	220220	110220	110110	220220	110110	110110	000000	110220	110110	000000	000000	110220	220220	110110	220220	110220	220220	110110	220220	000000	110110	110110	110220	110110	220220	220220	220220	220220	220220	220220	110220	220220	110220	220220	220220	110110	220220	110220	110110	110220	220220	220220	220220	220220	110110	110220	110220	110220	110110	110110	110110	220220	110110	110110	000000	110110	220220	220220	000000	110110	000000	220220	000000	110110	110110	220220	110220	220220	110110	220220	220220	110220	110110	220220	000000	110110	110110	110110	000000	220220	110110	110110	220220	110110	110110	110110	110220	110220	220220	000000	110220	000000	110220	220220	220220	220220	220220	220220	110220	220220	000000	220220	220220	110110	110220	220220	220220	110220	000000	110220	110220	110220	110110	110110	220220	220220	110110	220220	110110	220220	220220	220220	000000	220220	220220	110220	220220	110110	220220	220220	110220	220220	110220	110220	110110	220220	110220	110110	110110	220220	220220	110110	110220	220220	220220	220220	110110	110220	220220	110110	220220	110110	110110	220220	220220	110110	110220	110110	220220	220220	110220	000000	220220	220220	000000	220220	220220	220220	110110	220220	220220	110110	220220	220220	220220	110110	110220	220220	110220	110110	110110	220220	220220	220220	110220	220220	220220	220220	220220	220220	110220	220220	110110	110220	110220	220220	110220	220220	220220	110220	220220	220220	110110	110220	110110	220220	220220	110220	220220	110220	220220	110110	110220	220220	000000	220220	110220	220220	110220	110220	110110	110110	110220	110220	110110	110110	110220	110220	110220	110110	000000	110110	110220	110110	220220	110110	110220	220220	110110	110110	220220	110110	110220	110110	220220	220220	110110	110110	220220	220220	110220	110220	110220	220220	110220	220220	110110	110110	220220	110220	110110	110110	110110	220220	110110	220220	220220	220220	110110	110110	000000	220220	110110	110110	110110	000000	220220	220220	110220	220220	110220	110220	110110	110110	110220	110220	110220	220220	220220	110110	110220	000000	220220	110110	110110	110110	220220	000000	110110	110110	110110	220220	110220	110110	000000	110110	220220	110220	000000	110110	110110	110220	220220	110110	110110	110220	110110	220220	220220	110110	110110	110110	110220	110110	110110	220220	110110	110110	110220	110110	110110	110220	220220	110220	220220	220220	000000	110110	110110	220220	110110	110110	110110	110220	220220	220220	110110	110110	110110	110220	220220	220220	220220	110220	220220	110220	220220	110110	110110	220220	110220	110110	220220	220220	110220	110110	110110	110110	110110	000000	110220	000000	220220	220220	110110	110220	110110	110110	220220	220220	110110	110110	110220	220220	220220	220220	220220	220220	110220	110110	110220	220220	110110	220220	110110	110110	110220	220220	220220	110220	110110	220220	110110	110110	220220	110110	220220	220220	110220	110220	110220	110220	220220	110110	110220	110110	110110	220220	110110	110220	110220	110110	110110	220220	000000	220220	110220	220220	220220	220220	000000	110220	220220	000000	110110	110220	220220	220220	110220	110110	220220	110220	110220	220220	110110	110220	220220	110220	110220	110110	110220	110220	000000	110220	110220	220220	110110	110110	110220	000000	110110	110110	220220	220220	110110	110220	220220	000000	220220	220220	220220	000000	110110	220220	220220	110110	000000	110220	000000	110110	110110	110110	110220	220220	220220	220220	220220	110110	110220	110110	000000	110110	110110	110220	220220	000000	220220	110110	110220	110220	220220	110220	220220	110110	110110	220220	110110	110110	110110	110110	220220	110110	110110	110220	110110	110220	110220	220220	220220	220220	110110	110110	110220	110220	220220	000000	110110	000000	110110	110110	110220	110220	220220	220220	110110	110110	000000	110110	220220	220220	110220	110220	110220	110110	110110	000000	110110	110110	220220	110110	110220	220220	110220	110220	110220	110220	220220	110110	110110	110220	110110	220220	110220	220220	220220	110220	110110	110110	220220	110220	110110	110110	220220	220220	110220	110110	000000	110110	110220	110110	110110	220220	110110	110110	110110	110110	220220	110220	220220	110110	110110	220220	220220	110110	220220	220220	220220	220220	220220	110220	220220	000000	220220	000000	110220	220220	220220	110110	220220	220220	110110	110110	110110	110110	220220	110110	110220	220220	220220	110110	110110	110110	110220	110110	220220	110110	220220	220220	220220	220220	000000	220220	110220	220220	220220	000000	110220	110110	110220	220220	220220	000000	110220	220220	110110	220220	110220	110110	110110	110110	220220	110220	220220	110220	110110	110110	220220	110220	110110	110110	110110	110110	110110	110110	110110	000000	110220	110110	220220	110110	110110	220220	110220	110220	110110	110110	220220	110110	220220	110110	110110	110110	110110	110220	220220	110110	110220	110110	220220	110110	220220	000000	110110	220220	110110	220220	110110	110220	220220	220220	110220	220220	220220	000000	110220	110220	110110	110220	110110	220220	220220	110110	220220	110220	220220	220220	000000	110110	220220	110220	220220	110110	110110	110220	220220	110220	110220	110110	110110	110220	220220	110110	110220	110110	110220	000000	110110	220220	110110	110220	110220	110220	110220	220220	110110	110110	110110	220220	110110	110110	110220	110110	110110	220220	220220	110110	110110	220220	110220	110110	110110	220220	220220	110110	220220	110110	220220	000000	000000	000000	000000	220220	220220	110110	110220	220220	110110	220220	110220	110220	220220	220220	110110	110220	220220	000000	110110	110110	220220	220220	110220	110220	000000	220220	110110	220220	220220	220220	110220	220220	110110	110220	110110	220220	220220	110110	220220	110220	110110	110220	110110	110220	220220	110110	220220	110220	220220	110220	110110	220220	220220	110220	000000	110110	220220	110220	110110	110110	110220	110110	110110	000000	220220	110110	220220	110110	110110	000000	110220	110220	220220	110110	110110	220220	220220	220220	220220	000000	220220	220220	110110	110220	110220	110110	110110	110110	110110	220220	110110	110110	110220	110220	000000	110110	220220	220220	220220	220220	110220	110110	110220	220220	110110	110220	220220	110220	220220	220220	110110	110110	110110	220220	110110	220220	110110	110110	110110	110220	220220	110110	110110	110220	220220	110110	220220	110110	110220	110110	220220	110220	110110	220220	220220	220220	220220	000000	110220	110220	110220	220220	110110	110110	220220	110110	110110	110220	110110	110220	220220	110220	110220	110220	110110	110110	220220	220220	220220	110110	110220	000000	000000	220220	220220	110110	220220	110220	220220	110110	110110	110110	110110	110110	220220	220220	110110	110110	220220	220220	110110	110220	110220	110110	110110	110110	110110	220220	110110	110110	110110	110110	220220	110110	110110	110220	220220	220220	110220	110220	110110	220220	220220	110220	110220	220220	110110	110220	110110	220220	220220	110110	220220	000000	110110	110110	110110	110110	000000	220220	110110	110220	110220	110110	220220	110220	220220	110110	220220	110220	110220	220220	220220	220220	000000	110220	110110	220220	220220	110220	110220	220220	110110	110220	000000	110110	220220	000000	110220	110220	000000	110110	110110	000000	220220	110110	220220	220220	110110	220220	000000	000000	220220	220220	110220	220220	220220	110110	220220	110220	110220	220220	220220	110220	110220	220220	220220	220220	220220	110110	220220	110220	110220	110220	220220	220220	110110	110110	110220	110220	220220	110110	110220	110110	110220	110110	110220	110110	110220	110110	220220	000000	110110	110220	110110	000000	110110	220220	110110	220220	110220	220220	110110	110110	110220	000000	220220	220220	000000	220220	110220	110220	110110	220220	220220	110110	220220	220220	220220	110110	110110	110110	110110	220220	000000	220220	110110	000000	110220	000000	110110	220220	110220	110220	110110	220220	110110	110220	220220	110110	220220	000000	110220	110220	220220	110110	220220	110220	110110	110220	110110	000000	110110	000000	220220	110110	110110	220220	220220	110110	110110	110110	110220	220220	220220	110220	110220	110220	110220	110110	220220	220220	110110	110110	110110	000000	220220	110110	110110	220220	110110	220220	110110	110110	110220	110110	000000	110220	220220	110110	110220	220220	110110	220220	110110	220220	220220	110110	110220	220220	220220	110220	110220	110110	000000	110220	220220	110220	110110	110110	110220	220220	000000	110110	110220	220220	220220	110110	110220	220220	110220	110110	220220	110220	110110	110220	220220	110220	110110	110110	110110	220220	220220	220220	220220	220220	110110	110110	220220	220220	220220	220220	000000	110110	110110	110220	000000	110110	000000	110110	220220	110220	110110	220220	110220	220220	220220	110110	110110	110110	110110	110110	110110	110110	220220	110220	220220	220220	110110	110220	220220	110110	110110	000000	110110	220220	110110	220220	000000	110110	110220	110110	110220	110110	220220	220220	110220	110110	220220	220220	110220	110110	220220	110110	110110	000000	220220	110220	110220	220220	110220	220220	110220	110110	110220	110220	110220	110220	220220	220220	110110	220220	000000	110110	220220	110110	110110	220220	110220	220220	110110	110220	110220	000000	220220	220220	110110	110110	220220	110110	220220	110110	220220	220220	000000	220220	110110	220220	110110	110110	110110	000000	110220	110220	110110	220220	110220	220220	110220	220220	220220	220220	220220	110220	220220	110110	110110	110110	110220	220220	220220	110110	110220	220220	220220	220220	110110	110220	110220	110110	110110	110110	110220	110110	110220	110110	220220	000000	220220	110110	110110	110110	000000	110110	110110	220220	110110	220220	110110	110110	220220	220220	110110	220220	220220	220220	110110	110110	110220	220220	110110	220220	000000	110110	110110	110220	110220	000000	220220	110110	110110	110110	220220	220220	110110	220220	220220	110110	110220	110220	220220	110220	220220	220220	110110	110220	110220	220220	110220	220220	220220	110110	220220	000000	220220	220220	220220	110220	110110	110110	220220	220220	220220	220220	110110	000000	110220	000000	110110	220220	110220	110220	220220	110110	110220	000000	000000	220220	110110	220220	220220	110110	110220	110220	110220	220220	220220	110220	110220	220220	110110	220220	110110	220220	110220	110220	110220	110110	000000	110110	110110	110110	110110	220220	220220	220220	110110	220220	220220	110110	110110	220220	110220	110220	220220	110220	110220	220220	110110	110110	000000	220220	110110	110110	110220	110110	220220	110220	110110	000000	110110	110220	110220	110110	110220	110110	110110	220220	110110	220220	220220	110220	220220	110220	110110	110220	110110	110220	220220	110220	110220	220220	110220	220220	220220	110110	220220	220220	220220	110110	220220	110110	220220	220220	110220	110110	110110	110220	110110	110110	220220	000000	110110	220220	110110	110110	220220	110110	110220	110110	220220	220220	110110	000000	110110	220220	000000	000000	110110	110110	220220	110110	220220	110110	220220	110220	220220	220220	220220	110110	110110	220220	220220	000000	220220	110110	110220	110110	000000	110220	220220	220220	110110	110110	110110	110220	220220	110110	110220	110110	110110	220220	110110	110110	110220	110110	110220	220220	110110	110220	000000	220220	220220	220220	220220	110220	110110	000000	110110	220220	000000	220220	220220	220220	220220	110110	110220	110220	110220	220220	110220	110110	110110	110220	110110	220220	110220	220220	220220	220220	110220	220220	220220	110220	000000	110110	220220	220220	220220	110110	110110	110110	220220	110110	110110	000000	110110	110220	220220	110110	220220	220220	110110	110220	110220	110220	000000	220220	110110	110110	220220	110220	110110	220220	220220	110220	220220	110110	220220	220220	110220	220220	220220	110220	110110	110110	110220	220220	220220	220220	110110	110220	110110	110110	220220	110220	220220	220220	110110	110110	220220	110220	110220	000000	000000	110110	220220	220220	110220	110110	220220	110110	110110	110110	220220	220220	110220	110110	220220	220220	110220	220220	110220	110110	110110	110220	110220	220220	110110	000000	220220	110110	110220	220220	110220	110220	110110	110110	220220	220220	110110	110110	110110	110220	110110	110220	110110	220220	220220	110110	110110	000000	220220	110110	110110	110220	110220	110110	110110	220220	110110	000000	110220	000000	220220	220220	110110	220220	220220	110220	110110	220220	110110	110110	110110	110220	220220	110110	110220	110220	110110	110110	220220	220220	220220	110220	110110	110220	110220	110110	110110	110110	110110	110220	110220	110110	000000	220220	220220	110110	110110	220220	220220	110110	110110	110110	110110	220220	220220	110220	110220	110110	220220	110220	220220	110220	220220	110220	110110	110110	110220	110110	110220	110110	110220	220220	220220	110220	220220	110220	110110	110110	220220	110110	110220	110110	110110	110110	220220	220220	110220	220220	000000	220220	220220	110110	110220	000000	220220	110110	110110	220220	110220	110220	110110	110220	220220	220220	110110	110220	220220	110110	220220	220220	110110	110110	220220	110110	220220	110110	220220	220220	220220	110110	110110	110220	110110	110110	110220	110220	110110	110110	220220	220220	220220	110110	220220	110220	220220	220220	000000	110110	000000	220220	220220	220220	110110	110220	110110	110220	220220	220220	220220	110220	220220	110220	110220	110220	220220	220220	110110	000000	220220	110220	220220	110110	110220	110110	000000	110110	220220	110110	110220	220220	110220	220220	110220	220220	220220	110110	110110	110110	220220	220220	220220	220220	110110	220220	220220	110110	110220	220220	110110	220220	110220	220220	110110	110110	110110	110110	110110	000000	110220	110220	220220	110220	110220	220220	220220	110220	110110	110220	220220	110110	110220	220220	110110	110220	110220	110220	110110	110220	110220	220220	110220	110110	110110	110110	220220	220220	110220	110110	110110	220220	110110	110110	110110	110220	110110	110220	220220	110110	110220	110220	220220	110220	220220	220220	110110	110110	110110	220220	110110	220220	110220	220220	110220	110110	220220	110110	110110	110110	110220	110110	110220	220220	000000	110220	110110	220220	110110	000000	220220	220220	110220	220220	110110	110220	110110	110220	110110	220220	000000	110220	110110	220220	220220	110110	000000	220220	000000	220220	220220	220220	220220	110110	220220	220220	220220	220220	220220	220220	110110	110110	110220	110220	110110	110110	110220	110110	110220	110110	220220	110110	110220	110110	110110	110220	220220	110110	110110	220220	220220	110220	110110	110110	220220	220220	110110	110110	110220	220220	110110	110220	220220	220220	220220	110220	220220	110110	110220	000000	110220	110220	110110	110220	220220	110110	110110	220220	110220	110220	110220	110110	110220	000000	000000	110220	110220	110110	110220	220220	110110	220220	220220	110220	110110	110220	110110	000000	110110	220220	110110	110110	000000	110110	110110	110110	220220	220220	220220	110220	110220	110110	110110	110110	110220	220220	220220	110110	110220	110110	110110	110220	110110	220220	110220	110110	110220	220220	110110	110110	110110	220220	220220	110220	110110	220220	220220	110110	110110	110220	220220	110220	220220	110220	110220	220220	220220	110110	110110	110220	110220	110220	220220	220220	000000	110110	220220	110220	110110	000000	220220	000000	220220	220220	220220	220220	220220	000000	220220	110110	220220	110110	220220	110110	220220	110110	110110	110110	110110	110110	110220	110220	110220	110220	110110	110220	220220	000000	000000	110110	110220	110110	110110	220220	220220	220220	220220	110110	000000	110110	220220	110110	110110	220220	110110	000000	110220	110220	110110	220220	110110	110220	220220	110110	110110	110220	110110	110110	110110	220220	110220	110220	110220	220220	220220	110220	110110	110110	110220	110220	110220	110110	110110	110110	110110	220220	110220	220220	110110	000000	110110	220220	110220	110220	110110	110110	220220	110220	220220	110110	220220	110110	000000	110110	220220	110110	110110	110220	220220	110110	110110	110110	220220	110110	110220	110110	110110	110110	110110	110220	220220	110220	220220	220220	000000	220220	220220	110110	220220	110110	110220	110220	220220	110110	110220	110110	110220	110220	110110	220220	220220	110220	110110	220220	220220	220220	220220	220220	220220	110110	220220	110110	110110	110220	220220	110220	220220	110110	110110	220220	220220	110110	110110	220220	220220	110110	220220	220220	110110	220220	220220	110110	220220	220220	220220	110220	000000	110110	000000	220220	000000	110110	110220	110110	220220	110110	220220	220220	220220	220220	110110	110110	220220	110110	220220	220220	220220	110110	110110	110220	110220	110220	220220	220220	110110	110110	000000	110220	110110	220220	110220	220220	220220	110110	000000	110220	110110	000000	110110	110110	110220	110220	110220	110110	000000	110220	110110	220220	110110	220220	110110	220220	220220	110110	110110	110110	110110	220220	220220	110110	110110	110110	220220	110220	000000	220220	220220	110110	110110	220220	110220	220220	110110	110110	110220	220220	220220	110110	110220	110110	220220	110110	220220	110220	220220	110110	220220	110110	110110	220220	110220	220220	110220	000000	220220	220220	000000	110220	110110	110110	220220	220220	110110	110110	110110	110110	110110	110220	220220	110110	220220	220220	110220	110110	110110	110220	220220	110220	220220	110110	220220	220220	110110	220220	110220	110220	110220	220220	110220	110110	110220	110220	220220	110220	110110	110110	000000	110110	110220	110220	110220	220220	110110	220220	110220	110220	110110	110220	110220	220220	110110	220220	110220	110110	110220	220220	110220	110220	110110	220220	220220	110110	110220	110110	110110	220220	110110	220220	110110	110220	220220	110220	220220	110220	110220	220220	110110	220220	220220	220220	110110	220220	110110	220220	110220	220220	110110	220220	110110	110110	220220	220220	110110	220220	110110	220220	220220	000000	220220	220220	110110	110110	110110	110220	110220	110110	220220	110110	110220	110110	110110	220220	220220	110110	110110	110220	110110	220220	110110	220220	220220	220220	110110	220220	110110	110220	220220	000000	110110	110110	110110	220220	110110	110220	220220	110110	110220	110220	110110	110110	220220	220220	220220	110110	110110	110220	220220	110110	220220	110220	110220	220220	000000	110110	220220	110110	110110	220220	110220	110110	220220	110110	110110	110220	220220	110110	220220	110110	220220	220220	220220	110110	110110	220220	110110	000000	220220	110110	110220	220220	110110	220220	110110	110220	110220	110220	220220	110110	110220	110110	110220	110110	110220	110110	110220	110110	110110	110220	110220	000000	110110	110110	220220	110220	000000	220220	220220	220220	110110	220220	110110	000000	110110	110220	220220	110220	220220	110110	220220	110220	220220	110220	220220	110110	000000	220220	110220	110220	110110	110220	220220	110110	220220	110110	110220	110220	220220	110220	110110	110220	110220	110110	110110	220220	220220	110220	110110	110220	110110	110220	110110	220220	110110	110110	220220	220220	110110	110220	110220	110110	110220	110110	220220	110110	110220	220220	220220	220220	110110	220220	110110	110110	000000	220220	110110	000000	110110	110110	110110	110110	220220	220220	110110	110110	220220	220220	000000	220220	110220	220220	110110	110220	220220	110110	110220	220220	220220	110220	220220	110110	220220	110110	110110	110110	110110	110110	110220	220220	220220	000000	220220	220220	110110	220220	220220	110220	220220	110110	220220	220220	220220	110220	000000	110110	220220	110110	110220	220220	110110	220220	000000	220220	110220	220220	110220	110110	220220	000000	000000	220220	110220	110220	110220	110110	220220	110110	110110	220220	110220	110110	220220	000000	220220	110110	220220	110220	110110	110110	110110	110110	110110	220220	110110	110220	110220	110220	110220	110220	220220	220220	110220	110110	220220	220220	000000	220220	220220	220220	220220	110220	110110	110220	110110	110220	110110	000000	110110	220220	110110	110220	110110	110110	220220	110110	110110	220220	110110	110220	110110	220220	000000	220220	110110	220220	000000	110220	110110	110110	110110	220220	110220	220220	220220	110110	110110	220220	110220	110110	110220	220220	110110	220220	220220	000000	220220	110110	110110	110110	110110	110110	220220	220220	220220	110110	220220	220220	110110	110220	000000	000000	220220	110110	220220	220220	220220	110220	110110	110110	110220	110110	220220	220220	110110	220220	220220	220220	220220	110110	220220	220220	220220	110110	110220	110110	220220	110110	220220	000000	110220	110220	220220	220220	220220	110220	110110	220220	110220	110220	220220	220220	110110	220220	110220	220220	000000	110110	000000	110110	110220	220220	110220	000000	110220	110220	220220	110220	110110	110110	220220	220220	220220	110220	110110	110110	110110	110220	110110	220220	110220	110110	110110	220220	220220	110220	110220	110110	220220	110110	110220	110220	220220	110220	110220	110110	220220	220220	110220	110110	110110	000000	220220	110110	110220	110110	220220	110110	110220	220220	000000	110110	220220	110110	110110	220220	220220	110110	110110	220220	220220	110220	110110	110220	110220	110220	110110	110110	110220	220220	110220	110110	110220	110110	110220	110110	110110	110220	110110	110110	220220	110220	220220	110220	110110	220220	110110	110110	000000	220220	220220	000000	110110	110220	110220	220220	110110	110110	110220	220220	110110	110110	000000	220220	110220	110110	220220	110110	220220	110110	220220	110110	110220	110110	110110	220220	110110	110220	110110	110220	110220	110220	110110	110110	110220	220220	220220	110220	110220	220220	000000	000000	000000	110110	110220	110110	000000	220220	110110	110110	110110	220220	110220	110220	110110	220220	220220	110110	110220	000000	110110	220220	110110	110220	110220	110110	220220	110110	220220	110220	220220	220220	110110	110220	220220	000000	110110	110220	110110	110110	220220	000000	000000	110110	110110	110220	000000	110220	220220	110220	110110	220220	110220	220220	110110	110220	110220	110220	110110	220220	110220	220220	110110	220220	000000	220220	110110	110110	110220	000000	220220	110110	220220	110110	000000	000000	110110	220220	110110	220220	000000	000000	110220	110110	110110	000000	110110	220220	110110	110110	110110	000000	220220	220220	000000	110110	110110	220220	110110	220220	110110	220220	110220	110110	220220	000000	110220	220220	220220	110220	000000	110110	110110	110110	000000	110220	110110	220220	110220	110220	110110	110220	110220	220220	110110	110110	110110	110110	110110	110220	220220	220220	220220	220220	110220	110110	220220	110110	220220	000000	110110	220220	220220	220220	000000	110110	110110	110220	110110	110220	220220	220220	110110	220220	110220	220220	000000	110110	110220	110220	220220	110110	110220	220220	000000	220220	110110	000000	110110	110110	220220	220220	000000	220220	220220	110110	110220	110110	220220	110110	110220	110220	110110	110110	110220	110110	110220	110110	000000	110110	220220	110110	110220	110110	220220	220220	110220	000000	110220	220220	110110	220220	110110	110110	110220	110220	110110	220220	110110	000000	220220	220220	220220	110110	110110	110110	110110	000000	220220	110110	110220	110110	220220	220220	000000	110110	220220	220220	110220	000000	110110	110220	220220	110110	110110	220220	220220	000000	110110	220220	000000	110110	110110	110110	110110	110110	220220	110220	110220	000000	110110	110220	220220	220220	110110	220220	000000	220220	220220	110110	220220	220220	220220	220220	220220	110110	220220	220220	110220	110110	110220	220220	110110	000000	110110	110110	220220	220220	220220	220220	220220	220220	110220	110220	110220	220220	110110	110110	220220	220220	220220	110110	220220	000000	110110	220220	110110	110110	110220	220220	110110	220220	110220	110110	110220	220220	220220	110110	110220	220220	110110	220220	110220	110220	110110	110110	220220	110110	110220	220220	220220	220220	110110	220220	110110	110110	220220	110220	220220	110110	000000	110110	110110	110110	220220	110110	110110	220220	110110	110220	220220	000000	110110	110110	220220	220220	220220	220220	000000	220220	220220	110110	000000	110220	110110	110220	220220	110110	220220	220220	110220	110220	220220	110110	110220	000000	110110	110110	110220	110220	220220	110110	110110	110220	110110	110110	220220	220220	110110	110110	000000	110220	000000	110220	110110	110110	110220	110220	110110	110110	110110	110110	110110	110220	220220	110110	220220	110220	220220	110110	110110	110110	220220	220220	110220	220220	220220	110110	110110	000000	000000	220220	110110	110110	110220	110220	220220	220220	110220	110220	110220	220220	110110	220220	110220	110220	110110	220220	110110	220220	220220	220220	220220	110110	110220	110110	110220	110110	220220	110110	220220	220220	110220	110220	000000	220220	110110	220220	220220	220220	110110	220220	220220	110220	110110	110110	110110	220220	110110	000000	220220	220220	000000	110220	110110	220220	220220	220220	110110	000000	110110	000000	110110	110220	110110	220220	110110	110220	220220	220220	110220	110220	220220	110110	220220	220220	110110	110220	110220	220220	110110	110110	110110	220220	110110	110110	110220	220220	110110	220220	110110	110110	110220	110110	220220	110110	220220	110220	220220	110220	110110	110110	220220	220220	220220	110110	110110	220220	220220	110220	220220	220220	220220	110220	220220	110110	220220	110110	110220	220220	110220	110220	110220	110220	110110	110220	220220	110220	110220	110110	110110	110110	110110	000000	220220	000000	110110	110110	110110	110220	220220	000000	110110	110110	110110	110220	110110	110110	110110	110110	220220	110220	220220	000000	220220	110110	000000	000000	220220	110220	110110	110110	110110	110110	220220	220220	000000	110220	220220	220220	220220	110110	220220	110220	000000	110110	220220	110220	110110	110110	000000	110110	110110	110110	220220	110220	110220	110220	220220	110110	110220	220220	110110	000000	110110	220220	110220	110110	110110	000000	110110	110110	220220	110220	220220	220220	220220	220220	110110	110220	110110	110110	110220	110220	220220	220220	110220	110110	110220	110110	000000	110220	110110	110110	220220	000000	110110	110220	220220	110110	110220	110110	220220	220220	110220	220220	110110	110110	220220	220220	110110	220220	110110	220220	220220	110110	110110	110110	110110	220220	110110	110110	000000	110110	220220	110220	110110	110110	110110	220220	220220	220220	220220	220220	110220	110110	110220	110220	220220	110220	110220	000000	220220	110110	110220	220220	220220	110110	110110	220220	110220	000000	110110	110110	110110	220220	110110	110110	220220	110220	110220	110110	110110	220220	110110	110220	110110	220220	220220	110220	110220	220220	110110	110220	000000	220220	110220	110220	110220	110110	110220	220220	110110	220220	220220	220220	110110	110110	000000	000000	110110	220220	110220	110220	110110	110220	220220	110220	110220	000000	110110	220220	110220	110220	110110	110110	110220	220220	220220	220220	110110	110110	110110	220220	110220	220220	110220	220220	110110	220220	110220	110110	110110	000000	110110	110220	220220	220220	000000	110220	110220	110220	110110	220220	110220	110110	110220	110220	110220	110110	110220	220220	110110	110110	110110	000000	220220	110110	220220	110110	220220	220220	220220	110110	110220	000000	110220	110110	110220	220220	110220	220220	110220	220220	220220	110110	000000	110220	110220	220220	220220	220220	220220	220220	110110	110220	110220	110220	110110	110110	220220	220220	220220	110220	220220	000000	110220	110220	110110	000000	220220	110110	220220	220220	110220	110110	220220	110220	110110	110110	110110	110110	110110	220220	110110	110110	220220	000000	220220	220220	000000	110110	110110	110220	110110	110110	110110	110110	110220	220220	110110	220220	110110	110110	110110	110220	000000	110220	110220	220220	110110	110110	220220	110110	110110	110110	110220	220220	110110	110110	110220	220220	110220	110220	110110	110220	220220	110220	110110	110110	220220	220220	220220	220220	220220	110110	220220	110110	110110	220220	220220	220220	220220	220220	110220	110110	110110	220220	110220	110110	110110	220220	220220	220220	220220	220220	220220	220220	110220	110110	110110	110110	220220	110220	110220	110110	220220	110220	110220	220220	220220	110220	220220	220220	220220	110220	220220	110110	220220	110110	110110	110110	220220	110110	110110	220220	110220	220220	220220	110110	220220	110220	220220	110110	110110	220220	110110	110110	110110	220220	110110	220220	110110	110110	000000	110220	220220	220220	110220	110220	220220	220220	110220	110110	220220	110110	220220	110110	110220	220220	110110	110220	220220	110110	220220	110220	220220	110220	220220	220220	220220	110110	110220	110220	220220	110220	110220	220220	110220	110220	220220	220220	110110	220220	220220	110220	110220	110110	220220	220220	110110	110110	110110	110110	110110	110220	110110	220220	220220	220220	110110	110110	220220	110110	110110	110220	110220	220220	220220	220220	220220	110110	220220	220220	110220	110110	220220	220220	220220	220220	110220	110220	220220	220220	110220	220220	110220	220220	220220	220220	220220	110110	220220	000000	110220	110220	110110	110220	110220	220220	220220	110110	220220	110110	220220	110220	220220	110110	110110	110110	220220	220220	220220	220220	110110	110220	220220	110220	220220	220220	110110	220220	110220	110220	220220	110220	110220	220220	110110	110110	110110	220220	220220	220220	110110	110220	110220	220220	220220	220220	110110	110110	220220	110220	110110	110110	220220	110220	220220	220220	000000	110110	110110	110220	110110	110110	110110	110110	110110	110110	000000	110110	220220	110110	110220	220220	110110	110110	110110	110220	220220	110110	110110	220220	110220	220220	110220	220220	110220	110220	220220	110220	220220	220220	110110	110110	110110	110110	110110	110220	220220	110220	110110	220220	220220	110110	110110	220220	110110	110110	110110	110220	220220	110220	220220	110220	220220	110220	110220	110220	110110	110110	220220	220220	220220	220220	000000	110220	000000	220220	220220	110110	220220	220220	110220	110220	220220	110220	220220	110110	110110	220220	110110	220220	110110	110220	000000	220220	110220	220220	220220	110110	110220	110220	220220	110110	110220	000000	110220	110110	110110	220220	110220	000000	110220	000000	110110	220220	220220	110110	110110	110110	110110	110110	110110	220220	220220	220220	220220	110110	110220	110110	110220	110110	110220	110220	110110	220220	110110	110220	110110	110110	110220	220220	110110	110220	110110	110110	110110	110220	220220	000000	220220	220220	220220	110110	000000	110110	110220	000000	220220	000000	110110	110110	110220	220220	220220	110110	110110	220220	110110	220220	220220	110110	220220	110220	110220	220220	110110	220220	220220	110220	110220	110110	110110	110110	220220	110110	220220	220220	220220	110110	110220	110110	110110	000000	110220	110110	220220	220220	110110	220220	110110	110110	220220	110220	110220	110220	220220	220220	000000	220220	220220	000000	110110	110220	110110	110110	110110	220220	220220	110110	000000	110110	110110	220220	110110	110220	110110	110220	000000	110110	000000	110110	110110	220220	220220	110220	220220	220220	220220	110220	220220	110220	220220	000000	110220	110110	110220	110110	110110	220220	220220	110220	110220	110220	110110	110110	110110	110220	000000	110110	110110	220220	220220	220220	110110	220220	110110	110110	220220	110110	110220	000000	110110	110220	110220	110110	220220	110220	110220	110220	220220	110110	110220	220220	220220	110110	110220	110220	110110	110110	220220	110110	110110	220220	110110	220220	220220	220220	220220	220220	000000	220220	220220	110220	110220	220220	110110	220220	110110	110220	110220	110110	220220	220220	110110	000000	220220	110220	110110	220220	110110	000000	110110	220220	110110	220220	110110	220220	110220	110220	000000	000000	110110	220220	110110	220220	220220	110220	110220	110110	110110	110110	110110	110220	110220
[truncated: 12,460,552 more chars]
