# Supplementary material for: Patterns of genomic variation in Coho salmon following reintroduction to the interior Columbia River
Source: Ecol Evol. 2017 Oct 30;7(23):10350–60. doi: 10.1002/ece3.3492 (PMC5723619; doi:10.1002/ece3.3492)
Supplement: Supplementary file 3 [file ECE3-7-10350-s003.txt]

Nearby genes for the top 37 SNP markers identified as under selection
--31 loci mapped to 1 or more genome locations.  Nearby genes for all possible locations are reported.
--Distances reported are bases from the start/end of a CDS as recorded in the assembly gff file.

Map positions to O. kisutch genome assembly Okis_V1 (GenBank Accession: GCA_002021735.1)

Coho_102300   | marker position: CM007718.1 - 23959979 Gene = Name=XP_020349458.1; product=cytokine-like protein 1 | Gene distance: 99925
Coho_103404_1         | marker position: CM007718.1 - 33209025 Gene = Name=XP_020354002.1; product=transcription factor SOX-4-like | Gene distance: 39657
Coho_103404_1         | marker position: CM007718.1 - 33209025 Gene = Name=XP_020342850.1; product=tribbles homolog 2-like | Gene distance: 40102
Coho_103404_1         | marker position: CM007718.1 - 33209025 Gene = Name=XP_020342915.1; product=repressor of RNA polymerase III transcription MAF1 homolog isoform X1 | Gene distance: 46670
Coho_103404_2         | marker position: CM007725.1 - 41777085 Gene = Name=XP_020345486.1; product=dihydropyrimidinase-related protein 2-like | Gene distance: 8678
Coho_103404_2         | marker position: CM007725.1 - 41777085 Gene = Name=XP_020344344.1; product=alpha-1A adrenergic receptor-like | Gene distance: 10392
Coho_103404_2         | marker position: CM007725.1 - 41777085 Gene = Name=XP_020345488.1; product=BCL2/adenovirus E1B 19 kDa protein-interacting protein 3-like isoform X1 | Gene distance: 29709
Coho_103404_3         | marker position: CM007727.1 - 24676728 Gene = Name=XP_020347335.1; product=phospholipid phosphatase 3-like | Gene distance: 13514
Coho_103404_3         | marker position: CM007727.1 - 24676728 Gene = Name=XP_020348308.1; product=5'-AMP-activated protein kinase catalytic subunit alpha-2 isoform X2 | Gene distance: 98133
Coho_103404_3         | marker position: CM007727.1 - 24676728 Gene = Name=XP_020348307.1; product=5'-AMP-activated protein kinase catalytic subunit alpha-2 isoform X1 | Gene distance: 98133
Coho_103404_4         | marker position: CM007734.1 - 41625114 Gene = Name=XP_020361596.1; product=rho-related GTP-binding protein Rho6-like | Gene distance: 14154
Coho_103404_4         | marker position: CM007734.1 - 41625114 Gene = Name=XP_020361597.1; product=probable ATP-dependent RNA helicase DDX23 | Gene distance: 17185
Coho_103404_4         | marker position: CM007734.1 - 41625114 Gene = Name=XP_020362754.1; product=voltage-dependent L-type calcium channel subunit beta-3-like | Gene distance: 22413
Coho_103404_5         | marker position: CM007739.1 - 1913892 Gene = Name=XP_020312479.1; product=hyaluronidase-1-like | Gene distance: 129
Coho_103404_5         | marker position: CM007739.1 - 1913892 Gene = Name=XP_020311354.1; product=prosaposin receptor GPR37 | Gene distance: 19090
Coho_103404_5         | marker position: CM007739.1 - 1913892 Gene = Name=XP_020312478.1; product=hyaluronidase-4-like | Gene distance: 39992
Coho_111972   | marker position: CM007734.1 - 41846749 Gene = Name=XP_020361616.1; product=acid-sensing ion channel 1-like | Gene distance: 42386
Coho_111972   | marker position: CM007734.1 - 41846749 Gene = Name=XP_020361608.1; product=glycerol-3-phosphate dehydrogenase [NAD(+)]%2C cytoplasmic isoform X2 | Gene distance: 60952
Coho_111972   | marker position: CM007734.1 - 41846749 Gene = Name=XP_020361607.1; product=glycerol-3-phosphate dehydrogenase [NAD(+)]%2C cytoplasmic isoform X1 | Gene distance: 60952
Coho_15974    | marker position: CM007722.1 - 58110570 Gene = Name=XP_020339388.1; product=glutamine-rich protein 1-like | Gene distance: 7607
Coho_15974    | marker position: CM007722.1 - 58110570 Gene = Name=XP_020339387.1; product=glutamine-rich protein 1-like | Gene distance: 7607
Coho_15974    | marker position: CM007722.1 - 58110570 Gene = Name=XP_020339389.1; product=RNA pseudouridylate synthase domain-containing protein 4-like | Gene distance: 9133
Coho_19996    | marker position: CM007734.1 - 55292572 Gene = Name=XP_020362029.1; product=death effector domain-containing protein-like | Gene distance: 6890
Coho_19996    | marker position: CM007734.1 - 55292572 Gene = Name=XP_020362027.1; product=extracellular matrix protein 2-like isoform X2 | Gene distance: 13186
Coho_19996    | marker position: CM007734.1 - 55292572 Gene = Name=XP_020362026.1; product=extracellular matrix protein 2-like isoform X1 | Gene distance: 13186
Coho_22343    | marker position: CM007741.1 - 5616317 Gene = Name=XP_020315545.1; product=putative fidgetin-like protein 2 | Gene distance: 41675
Coho_22343    | marker position: CM007741.1 - 5616317 Gene = Name=XP_020314684.1; product=sodium channel protein type 8 subunit alpha-like | Gene distance: 81380
Coho_23108    | marker position: MPKV01005888.1 - 9667 Gene = Name=XP_020331146.1; product=LOW QUALITY PROTEIN: ectonucleotide pyrophosphatase/phosphodiesterase family member 5 | Gene distance: 81438
Coho_4048     | marker position: CM007722.1 - 19460508 Gene = Name=XP_020338349.1; product=gastrula zinc finger protein XlCGF17.1-like | Gene distance: 49030
Coho_4048     | marker position: CM007722.1 - 19460508 Gene = Name=XP_020338345.1; product=zinc finger protein 501-like | Gene distance: 98196
Coho_42280_1  | marker position: CM007719.1 - 50172678 Gene = Name=XP_020313117.1; product=solute carrier family 15 member 2-like | Gene distance: 7760
Coho_42280_1  | marker position: CM007719.1 - 50172678 Gene = Name=XP_020313128.1; product=sterol 26-hydroxylase%2C mitochondrial-like | Gene distance: 24688
Coho_42280_1  | marker position: CM007719.1 - 50172678 Gene = Name=XP_020313154.1; product=ELL-associated factor 2-like | Gene distance: 57841
Coho_42280_2  | marker position: CM007723.1 - 41024637 Gene = Name=XP_020341400.1; product=double C2-like domain-containing protein beta isoform X1 | Gene distance: 77173
Coho_42280_2  | marker position: CM007723.1 - 41024637 Gene = Name=XP_020341401.1; product=double C2-like domain-containing protein beta isoform X2 | Gene distance: 77173
Coho_42280_3  | marker position: CM007729.1 - 91488 Gene = Name=XP_020352945.1; product=fibronectin type III domain-containing protein 4-like | Gene distance: 7362
Coho_42280_3  | marker position: CM007729.1 - 91488 Gene = Name=XP_020352946.1; product=ryanodine receptor 3-like | Gene distance: 29559
Coho_42280_4  | marker position: CM007736.1 - 38149896 Gene = Name=XP_020364996.1; product=ankyrin repeat and SOCS box protein 5-like isoform X2 | Gene distance: 8813
Coho_42280_4  | marker position: CM007736.1 - 38149896 Gene = Name=XP_020364995.1; product=ankyrin repeat and SOCS box protein 5-like isoform X1 | Gene distance: 8813
Coho_42280_4  | marker position: CM007736.1 - 38149896 Gene = Name=XP_020364999.1; product=ankyrin repeat and SOCS box protein 5-like isoform X4 | Gene distance: 8813
Coho_42280_5  | marker position: CM007744.1 - 19619146 Gene = Name=XP_020318279.1; product=sodium- and chloride-dependent glycine transporter 1-like isoform X1 | Gene distance: 30103
Coho_42280_5  | marker position: CM007744.1 - 19619146 Gene = Name=XP_020318282.1; product=sodium- and chloride-dependent glycine transporter 1-like isoform X2 | Gene distance: 30103
Coho_42280_5  | marker position: CM007744.1 - 19619146 Gene = Name=XP_020318281.1; product=sodium- and chloride-dependent glycine transporter 1-like isoform X1 | Gene distance: 30103
Coho_44107    | marker position: CM007730.1 - 35493434 Gene = Name=XP_020353129.1; product=transmembrane 6 superfamily member 1-like | Gene distance: 13392
Coho_44107    | marker position: CM007730.1 - 35493434 Gene = Name=XP_020354424.1; product=hyaluronan and proteoglycan link protein 4 | Gene distance: 29929
Coho_44107    | marker position: CM007730.1 - 35493434 Gene = Name=XP_020355229.1; product=LOW QUALITY PROTEIN: neurocan core protein-like | Gene distance: 54139
Coho_45432    | marker position: CM007744.1 - 2869370 Gene = Name=XP_020318115.1; product=LOW QUALITY PROTEIN: rho GTPase-activating protein 12-like | Gene distance: 33987
Coho_45432    | marker position: CM007744.1 - 2869370 Gene = Name=XP_020317957.1; product=uncharacterized protein LOC109871469 | Gene distance: 39664
Coho_45432    | marker position: CM007744.1 - 2869370 Gene = Name=XP_020318403.1; product=zinc finger E-box-binding homeobox 1-like | Gene distance: 61612
Coho_52865_1  | marker position: CM007719.1 - 36867164 Gene = Name=XP_020354293.1; product=anterior gradient protein 3-like | Gene distance: 10424
Coho_52865_1  | marker position: CM007719.1 - 36867164 Gene = Name=XP_020309474.1; product=TRAF3-interacting protein 1-like isoform X1 | Gene distance: 50137
Coho_52865_1  | marker position: CM007719.1 - 36867164 Gene = Name=XP_020309484.1; product=TRAF3-interacting protein 1-like isoform X2 | Gene distance: 50137
Coho_52865_2  | marker position: CM007725.1 - 65334036 Gene = Name=XP_020346094.1; product=LOW QUALITY PROTEIN: protein prenyltransferase alpha subunit repeat-containing protein 1 | Gene distance: 5056
Coho_52865_2  | marker position: CM007725.1 - 65334036 Gene = Name=XP_020344421.1; product=uncharacterized protein C9orf135 homolog | Gene distance: 46057
Coho_52865_2  | marker position: CM007725.1 - 65334036 Gene = Name=XP_020346095.1; product=LOW QUALITY PROTEIN: MAM domain-containing protein 2 | Gene distance: 87717
Coho_52865_3  | marker position: CM007735.1 - 40378448 Gene = Name=XP_020364015.1; product=LOW QUALITY PROTEIN: unconventional myosin-Ic-like | Gene distance: 23495
Coho_52865_3  | marker position: CM007735.1 - 40378448 Gene = Name=XP_020363359.1; product=nucleotide-binding oligomerization domain-containing protein 1-like | Gene distance: 32365
Coho_52865_3  | marker position: CM007735.1 - 40378448 Gene = Name=XP_020363360.1; product=nucleotide-binding oligomerization domain-containing protein 1-like | Gene distance: 32365
Coho_52865_4  | marker position: CM007738.1 - 8970478 Gene = Name=XP_020310325.1; product=claudin-20-like | Gene distance: 75581
Coho_52865_4  | marker position: CM007738.1 - 8970478 Gene = Name=XP_020310934.1; product=AT-rich interactive domain-containing protein 1B-like isoform X3 | Gene distance: 78814
Coho_52865_4  | marker position: CM007738.1 - 8970478 Gene = Name=XP_020310932.1; product=AT-rich interactive domain-containing protein 1B-like isoform X1 | Gene distance: 78814
Coho_52865_5  | marker position: MPKV01002587.1 - 962193 Gene = Name=XP_020325666.1; product=tyrosine-protein kinase SgK223-like | Gene distance: 91359
Coho_58316_1  | marker position: CM007746.1 - 24610866 Gene = Name=XP_020321570.1; product=C-C motif chemokine 19-like | Gene distance: 41749
Coho_58316_1  | marker position: CM007746.1 - 24610866 Gene = Name=XP_020321718.1; product=LOW QUALITY PROTEIN: PHD finger protein 24-like | Gene distance: 91557
Coho_58316_2  | marker position: CM007746.1 - 24621304 Gene = Name=XP_020321570.1; product=C-C motif chemokine 19-like | Gene distance: 31311
Coho_58316_2  | marker position: CM007746.1 - 24621304 Gene = Name=XP_020321718.1; product=LOW QUALITY PROTEIN: PHD finger protein 24-like | Gene distance: 81119
Coho_58316_3  | marker position: CM007746.1 - 24640380 Gene = Name=XP_020321570.1; product=C-C motif chemokine 19-like | Gene distance: 12235
Coho_58316_3  | marker position: CM007746.1 - 24640380 Gene = Name=XP_020321718.1; product=LOW QUALITY PROTEIN: PHD finger protein 24-like | Gene distance: 95501
Coho_58316_4  | marker position: CM007746.1 - 24643390 Gene = Name=XP_020321570.1; product=C-C motif chemokine 19-like | Gene distance: 9225
Coho_58316_4  | marker position: CM007746.1 - 24643390 Gene = Name=XP_020321718.1; product=LOW QUALITY PROTEIN: PHD finger protein 24-like | Gene distance: 92491
Coho_58316_5  | marker position: MPKV01005298.1 - 90084 Gene = Name=XP_020330272.1; product=proteasome subunit beta type-5-like | Gene distance: 16706
Coho_58316_5  | marker position: MPKV01005298.1 - 90084 Gene = Name=XP_020330274.1; product=proteasome subunit beta type-11-like | Gene distance: 26127
Coho_58316_5  | marker position: MPKV01005298.1 - 90084 Gene = Name=XP_020330268.1; product=protein arginine N-methyltransferase 5-like | Gene distance: 38323
Coho_64855    | marker position: MPKV01000936.1 - 47456 Gene = Name=XP_020324993.1; product=sodium channel and clathrin linker 1-like isoform X4 | Gene distance: 249
Coho_64855    | marker position: MPKV01000936.1 - 47456 Gene = Name=XP_020324991.1; product=sodium channel and clathrin linker 1-like isoform X2 | Gene distance: 249
Coho_64855    | marker position: MPKV01000936.1 - 47456 Gene = Name=XP_020324992.1; product=sodium channel and clathrin linker 1-like isoform X3 | Gene distance: 598
Coho_68125    | marker position: CM007734.1 - 47387268 Gene = Name=XP_020361793.1; product=LOW QUALITY PROTEIN: agrin-like | Gene distance: 88160
Coho_69193    | marker position: CM007741.1 - 18811462 Gene = Name=XP_020315580.1; product=LOW QUALITY PROTEIN: deleted in malignant brain tumors 1 protein-like | Gene distance: 4694
Coho_69193    | marker position: CM007741.1 - 18811462 Gene = Name=XP_020314429.1; product=death effector domain-containing protein-like isoform X1 | Gene distance: 27762
Coho_69193    | marker position: CM007741.1 - 18811462 Gene = Name=XP_020314430.1; product=death effector domain-containing protein-like isoform X2 | Gene distance: 27762
Coho_70306    | marker position: CM007736.1 - 9571038 Gene = Name=XP_020308055.1; product=NADH dehydrogenase [ubiquinone] 1 alpha subcomplex subunit 5-like | Gene distance: 38326
Coho_70306    | marker position: CM007736.1 - 9571038 Gene = Name=XP_020307622.1; product=ankyrin repeat and SOCS box protein 15-like | Gene distance: 49306
Coho_70306    | marker position: CM007736.1 - 9571038 Gene = Name=XP_020307620.1; product=probable G-protein coupled receptor 22 | Gene distance: 53145
Coho_72191    | marker position: CM007732.1 - 29510332 Gene = Name=XP_020358243.1; product=60S ribosomal protein L35a | Gene distance: 733
Coho_72191    | marker position: CM007732.1 - 29510332 Gene = Name=XP_020358234.1; product=leucine-rich repeat and calponin homology domain-containing protein 3-like isoform X4 | Gene distance: 28684
Coho_72191    | marker position: CM007732.1 - 29510332 Gene = Name=XP_020358233.1; product=leucine-rich repeat and calponin homology domain-containing protein 3-like isoform X3 | Gene distance: 28684
Coho_73773    | marker position: CM007745.1 - 39919305 Gene = Name=XP_020320081.1; product=sialidase-3-like isoform X2 | Gene distance: 4643
Coho_73773    | marker position: CM007745.1 - 39919305 Gene = Name=XP_020320077.1; product=sialidase-3-like isoform X1 | Gene distance: 4643
Coho_73773    | marker position: CM007745.1 - 39919305 Gene = Name=XP_020320078.1; product=sialidase-3-like isoform X2 | Gene distance: 4643
Coho_75961    | marker position: CM007734.1 - 38962112 Gene = Name=XP_020361526.1; product=protein bicaudal D homolog 2-like | Gene distance: 47334
Coho_75961    | marker position: CM007734.1 - 38962112 Gene = Name=XP_020360362.1; product=LOW QUALITY PROTEIN: FYVE%2C RhoGEF and PH domain-containing protein 3-like | Gene distance: 58215
Coho_75961    | marker position: CM007734.1 - 38962112 Gene = Name=XP_020361524.1; product=uncharacterized protein LOC109907755 isoform X2 | Gene distance: 90012
Coho_90772    | marker position: CM007719.1 - 12646837 Gene = Name=XP_020355801.1; product=nectin-2-like | Gene distance: 38057
Coho_90772    | marker position: CM007719.1 - 12646837 Gene = Name=XP_020355811.1; product=probable assembly chaperone of rpl4 | Gene distance: 56662
Coho_90772    | marker position: CM007719.1 - 12646837 Gene = Name=XP_020361634.1; product=LOW QUALITY PROTEIN: ubiquitin carboxyl-terminal hydrolase FAM188A-like | Gene distance: 95982
Coho_92022    | marker position: CM007725.1 - 17340400 Gene = Name=XP_020344275.1; product=leucine zipper protein 2-like isoform X1 | Gene distance: 30508
Coho_92022    | marker position: CM007725.1 - 17340400 Gene = Name=XP_020344276.1; product=leucine zipper protein 2-like isoform X2 | Gene distance: 30508
Coho_92743    | marker position: CM007718.1 - 10298336 Gene = Name=XP_020344490.1; product=uncharacterized protein LOC109895245 isoform X1 | Gene distance: 804
Coho_92743    | marker position: CM007718.1 - 10298336 Gene = Name=XP_020344553.1; product=uncharacterized protein LOC109895245 isoform X2 | Gene distance: 804
Coho_92743    | marker position: CM007718.1 - 10298336 Gene = Name=XP_020344631.1; product=uncharacterized protein LOC109895245 isoform X3 | Gene distance: 804
Coho_94394    | marker position: CM007719.1 - 67447978 Gene = Name=XP_020316572.1; product=growth hormone-regulated TBC protein 1-A-like | Gene distance: 288
Coho_94394    | marker position: CM007719.1 - 67447978 Gene = Name=XP_020316592.1; product=lysosome-associated membrane glycoprotein 1-like | Gene distance: 11804
Coho_94394    | marker position: CM007719.1 - 67447978 Gene = Name=XP_020316613.1; product=high affinity immunoglobulin epsilon receptor subunit gamma-like | Gene distance: 29567
Coho_96141    | marker position: CM007744.1 - 10664226 Gene = Name=XP_020318796.1; product=synaptosomal-associated protein 47-like isoform X1 | Gene distance: 74287
Coho_96141    | marker position: CM007744.1 - 10664226 Gene = Name=XP_020318797.1; product=synaptosomal-associated protein 47-like isoform X1 | Gene distance: 74287
Coho_96141    | marker position: CM007744.1 - 10664226 Gene = Name=XP_020318798.1; product=synaptosomal-associated protein 47-like isoform X1 | Gene distance: 74287
