# Supplementary material for: Patterns of genomic variation in Coho salmon following reintroduction to the interior Columbia River
Source: Ecol Evol. 2017 Oct 30;7(23):10350–60. doi: 10.1002/ece3.3492 (PMC5723619; doi:10.1002/ece3.3492)
Supplement: Supplementary file 4 [file ECE3-7-10350-s004.xlsx]

## Sheet: Table
	Significant loci in each of the 9 analyses
RAD locus ID (328)	LM (178)	Lositan (187)	Bayescan (16)	Total (381)		LM	Lositan	Bayescan	sum
Coho_64855-71	1	2	2	5		1	1	1	3
Coho_87190-34	1	2	2	5		1	1	1	3
Coho_42280-10	2	1	1	4		1	1	1	3
Coho_52865-69	2	1	1	4		1	1	1	3
Coho_69193-61	1	2	1	4		1	1	1	3
Coho_27572-68	1	2	1	4		1	1	1	3
Coho_21829-10	1	1	1	3		1	1	1	3
Coho_92766-45	0	3	0	3		0	1	0	1
Coho_94394-69	1	1	0	2		1	1	0	2
Coho_45432-49	1	1	0	2		1	1	0	2
Coho_19996-18	1	1	0	2		1	1	0	2
Coho_90772-47	2	0	0	2		1	0	0	1
Coho_23108-39	2	0	0	2		1	0	0	1
Coho_103404-15	1	1	0	2		1	1	0	2
Coho_101175-48	1	1	0	2		1	1	0	2
Coho_87246-43	2	0	0	2		1	0	0	1
Coho_102300-38	2	0	0	2		1	0	0	1
Coho_92022-54	2	0	0	2		1	0	0	1
Coho_50365-46	1	1	0	2		1	1	0	2
Coho_96141-70	2	0	0	2		1	0	0	1
Coho_15974-28	1	1	0	2		1	1	0	2
Coho_44107-59	1	1	0	2		1	1	0	2
Coho_72191-65	1	1	0	2		1	1	0	2
Coho_73773-40	1	1	0	2		1	1	0	2
Coho_111972-9	2	0	0	2		1	0	0	1
Coho_58316-19	1	1	0	2		1	1	0	2
Coho_75961-41	1	0	1	2		1	0	1	2
Coho_53770-8	1	0	1	2		1	0	1	2
Coho_4048-72	1	1	0	2		1	1	0	2
Coho_70306-73	1	1	0	2		1	1	0	2
Coho_22343-41	1	1	0	2		1	1	0	2
Coho_16562-32	1	1	0	2		1	1	0	2
Coho_86683-67	0	1	1	2		0	1	1	2
Coho_92743-38	0	1	1	2		0	1	1	2
Coho_16992-39	0	1	1	2		0	1	1	2
Coho_68125-68	0	2	0	2		0	1	0	1
Coho_115799-69	0	2	0	2		0	1	0	1
Coho_100145-73	1	0	0	1		1	0	0	1
Coho_73907-66	1	0	0	1		1	0	0	1
Coho_58147-66	1	0	0	1		1	0	0	1
Coho_107520-20	1	0	0	1		1	0	0	1
Coho_51332-15	1	0	0	1		1	0	0	1
Coho_46715-39	1	0	0	1		1	0	0	1
Coho_50747-19	1	0	0	1		1	0	0	1
Coho_91582-71	1	0	0	1		1	0	0	1
Coho_50792-12	1	0	0	1		1	0	0	1
Coho_95155-55	1	0	0	1		1	0	0	1
Coho_102048-45	1	0	0	1		1	0	0	1
Coho_97845-63	1	0	0	1		1	0	0	1
Coho_71060-44	1	0	0	1		1	0	0	1
Coho_47788-11	1	0	0	1		1	0	0	1
Coho_94068-55	1	0	0	1		1	0	0	1
Coho_65875-54	1	0	0	1		1	0	0	1
Coho_66112-13	1	0	0	1		1	0	0	1
Coho_46468-57	1	0	0	1		1	0	0	1
Coho_94682-65	1	0	0	1		1	0	0	1
Coho_1079-47	1	0	0	1		1	0	0	1
Coho_654-11	1	0	0	1		1	0	0	1
Coho_70338-46	1	0	0	1		1	0	0	1
Coho_84533-65	1	0	0	1		1	0	0	1
Coho_75168-15	1	0	0	1		1	0	0	1
Coho_68156-59	1	0	0	1		1	0	0	1
Coho_71893-32	1	0	0	1		1	0	0	1
Coho_50476-29	1	0	0	1		1	0	0	1
Coho_68724-53	1	0	0	1		1	0	0	1
Coho_102030-8	1	0	0	1		1	0	0	1
Coho_39333-29	1	0	0	1		1	0	0	1
Coho_39249-48	1	0	0	1		1	0	0	1
Coho_46413-61	1	0	0	1		1	0	0	1
Coho_58598-13	1	0	0	1		1	0	0	1
Coho_88232-71	1	0	0	1		1	0	0	1
Coho_72839-33	1	0	0	1		1	0	0	1
Coho_24576-35	1	0	0	1		1	0	0	1
Coho_96009-36	1	0	0	1		1	0	0	1
Coho_96793-7	1	0	0	1		1	0	0	1
Coho_27251-11	1	0	0	1		1	0	0	1
Coho_71491-23	1	0	0	1		1	0	0	1
Coho_41760-9	1	0	0	1		1	0	0	1
Coho_66106-21	1	0	0	1		1	0	0	1
Coho_58658-64	1	0	0	1		1	0	0	1
Coho_98269-13	1	0	0	1		1	0	0	1
Coho_89632-45	1	0	0	1		1	0	0	1
Coho_78193-21	1	0	0	1		1	0	0	1
Coho_50079-72	1	0	0	1		1	0	0	1
Coho_51713-42	1	0	0	1		1	0	0	1
Coho_46067-32	1	0	0	1		1	0	0	1
Coho_17156-25	1	0	0	1		1	0	0	1
Coho_93991-34	1	0	0	1		1	0	0	1
Coho_109759-26	1	0	0	1		1	0	0	1
Coho_34131-34	1	0	0	1		1	0	0	1
Coho_102043-30	1	0	0	1		1	0	0	1
Coho_72882-25	1	0	0	1		1	0	0	1
Coho_78237-22	1	0	0	1		1	0	0	1
Coho_9863-15	1	0	0	1		1	0	0	1
Coho_54942-34	1	0	0	1		1	0	0	1
Coho_35987-19	1	0	0	1		1	0	0	1
Coho_45962-17	1	0	0	1		1	0	0	1
Coho_64287-49	1	0	0	1		1	0	0	1
Coho_40099-23	1	0	0	1		1	0	0	1
Coho_89207-58	1	0	0	1		1	0	0	1
Coho_80794-27	1	0	0	1		1	0	0	1
Coho_109706-63	1	0	0	1		1	0	0	1
Coho_65018-42	1	0	0	1		1	0	0	1
Coho_62106-56	1	0	0	1		1	0	0	1
Coho_62209-27	1	0	0	1		1	0	0	1
Coho_77958-21	1	0	0	1		1	0	0	1
Coho_37960-66	1	0	0	1		1	0	0	1
Coho_35963-35	1	0	0	1		1	0	0	1
Coho_68200-54	1	0	0	1		1	0	0	1
Coho_38522-20	1	0	0	1		1	0	0	1
Coho_101046-17	1	0	0	1		1	0	0	1
Coho_65116-61	1	0	0	1		1	0	0	1
Coho_60945-69	1	0	0	1		1	0	0	1
Coho_69888-26	1	0	0	1		1	0	0	1
Coho_80161-19	1	0	0	1		1	0	0	1
Coho_85175-43	1	0	0	1		1	0	0	1
Coho_35990-63	1	0	0	1		1	0	0	1
Coho_87924-7	1	0	0	1		1	0	0	1
Coho_23342-22	1	0	0	1		1	0	0	1
Coho_72203-70	1	0	0	1		1	0	0	1
Coho_48571-44	1	0	0	1		1	0	0	1
Coho_66747-61	1	0	0	1		1	0	0	1
Coho_75121-9	1	0	0	1		1	0	0	1
Coho_88779-9	1	0	0	1		1	0	0	1
Coho_110211-48	1	0	0	1		1	0	0	1
Coho_64810-10	1	0	0	1		1	0	0	1
Coho_43273-68	1	0	0	1		1	0	0	1
Coho_96599-71	1	0	0	1		1	0	0	1
Coho_77771-57	1	0	0	1		1	0	0	1
Coho_85536-44	1	0	0	1		1	0	0	1
Coho_94949-21	1	0	0	1		1	0	0	1
Coho_7424-64	1	0	0	1		1	0	0	1
Coho_92857-10	1	0	0	1		1	0	0	1
Coho_54461-30	1	0	0	1		1	0	0	1
Coho_109664-17	1	0	0	1		1	0	0	1
Coho_113627-44	1	0	0	1		1	0	0	1
Coho_95826-61	1	0	0	1		1	0	0	1
Coho_50854-21	1	0	0	1		1	0	0	1
Coho_49006-69	1	0	0	1		1	0	0	1
Coho_81244-35	1	0	0	1		1	0	0	1
Coho_7030-61	1	0	0	1		1	0	0	1
Coho_73076-19	1	0	0	1		1	0	0	1
Coho_69626-26	1	0	0	1		1	0	0	1
Coho_58545-40	1	0	0	1		1	0	0	1
Coho_68190-55	1	0	0	1		1	0	0	1
Coho_25963-24	1	0	0	1		1	0	0	1
Coho_111748-36	1	0	0	1		1	0	0	1
Coho_88317-56	1	0	0	1		1	0	0	1
Coho_75902-37	1	0	0	1		1	0	0	1
Coho_94511-19	1	0	0	1		1	0	0	1
Coho_54929-57	1	0	0	1		1	0	0	1
Coho_76084-15	1	0	0	1		1	0	0	1
Coho_72500-62	1	0	0	1		1	0	0	1
Coho_52040-63	1	0	0	1		1	0	0	1
Coho_88365-67	1	0	0	1		1	0	0	1
Coho_43089-23	1	0	0	1		1	0	0	1
Coho_5636-11	1	0	0	1		1	0	0	1
Coho_37342-7	1	0	0	1		1	0	0	1
Coho_78603-24	1	0	0	1		1	0	0	1
Coho_17574-73	1	0	0	1		1	0	0	1
Coho_86214-74	1	0	0	1		1	0	0	1
Coho_83324-59	1	0	0	1		1	0	0	1
Coho_82591-43	1	0	0	1		1	0	0	1
Coho_73234-42	1	0	0	1		1	0	0	1
Coho_99801-36	1	0	0	1		1	0	0	1
Coho_24504-43	1	0	0	1		1	0	0	1
Coho_69899-31	1	0	0	1		1	0	0	1
Coho_71663-20	1	0	0	1		1	0	0	1
Coho_94877-12	1	0	0	1		1	0	0	1
Coho_55463-30	1	0	0	1		1	0	0	1
Coho_87293-43	1	0	0	1		1	0	0	1
Coho_53703-50	1	0	0	1		1	0	0	1
Coho_75015-58	1	0	0	1		1	0	0	1
Coho_112981-20	1	0	0	1		1	0	0	1
Coho_49213-48	1	0	0	1		1	0	0	1
Coho_42479-56	0	0	1	1		0	0	1	1
Coho_52065-40	0	0	1	1		0	0	1	1
Coho_8239-50	0	1	0	1		0	1	0	1
Coho_8801-71	0	1	0	1		0	1	0	1
Coho_9071-12	0	1	0	1		0	1	0	1
Coho_13015-68	0	1	0	1		0	1	0	1
Coho_14705-44	0	1	0	1		0	1	0	1
Coho_16890-23	0	1	0	1		0	1	0	1
Coho_22664-57	0	1	0	1		0	1	0	1
Coho_22788-63	0	1	0	1		0	1	0	1
Coho_26315-60	0	1	0	1		0	1	0	1
Coho_28813-38	0	1	0	1		0	1	0	1
Coho_33552-7	0	1	0	1		0	1	0	1
Coho_36727-73	0	1	0	1		0	1	0	1
Coho_38411-13	0	1	0	1		0	1	0	1
Coho_41733-20	0	1	0	1		0	1	0	1
Coho_42177-15	0	1	0	1		0	1	0	1
Coho_42606-24	0	1	0	1		0	1	0	1
Coho_42784-48	0	1	0	1		0	1	0	1
Coho_48209-48	0	1	0	1		0	1	0	1
Coho_48930-38	0	1	0	1		0	1	0	1
Coho_51238-23	0	1	0	1		0	1	0	1
Coho_55893-49	0	1	0	1		0	1	0	1
Coho_59302-39	0	1	0	1		0	1	0	1
Coho_59935-10	0	1	0	1		0	1	0	1
Coho_63400-40	0	1	0	1		0	1	0	1
Coho_64098-59	0	1	0	1		0	1	0	1
Coho_65043-68	0	1	0	1		0	1	0	1
Coho_65561-33	0	1	0	1		0	1	0	1
Coho_66639-52	0	1	0	1		0	1	0	1
Coho_69050-48	0	1	0	1		0	1	0	1
Coho_70145-64	0	1	0	1		0	1	0	1
Coho_70505-64	0	1	0	1		0	1	0	1
Coho_71129-69	0	1	0	1		0	1	0	1
Coho_72097-58	0	1	0	1		0	1	0	1
Coho_76818-47	0	1	0	1		0	1	0	1
Coho_77190-43	0	1	0	1		0	1	0	1
Coho_77635-9	0	1	0	1		0	1	0	1
Coho_79778-19	0	1	0	1		0	1	0	1
Coho_82135-8	0	1	0	1		0	1	0	1
Coho_82688-46	0	1	0	1		0	1	0	1
Coho_88786-44	0	1	0	1		0	1	0	1
Coho_96074-71	0	1	0	1		0	1	0	1
Coho_96561-15	0	1	0	1		0	1	0	1
Coho_96688-22	0	1	0	1		0	1	0	1
Coho_97110-27	0	1	0	1		0	1	0	1
Coho_100522-45	0	1	0	1		0	1	0	1
Coho_101880-73	0	1	0	1		0	1	0	1
Coho_101938-26	0	1	0	1		0	1	0	1
Coho_102446-74	0	1	0	1		0	1	0	1
Coho_104861-47	0	1	0	1		0	1	0	1
Coho_10896-26	0	1	0	1		0	1	0	1
Coho_19214-42	0	1	0	1		0	1	0	1
Coho_22690-14	0	1	0	1		0	1	0	1
Coho_27348-46	0	1	0	1		0	1	0	1
Coho_27508-16	0	1	0	1		0	1	0	1
Coho_33771-62	0	1	0	1		0	1	0	1
Coho_34631-63	0	1	0	1		0	1	0	1
Coho_39995-16	0	1	0	1		0	1	0	1
Coho_40375-66	0	1	0	1		0	1	0	1
Coho_44017-41	0	1	0	1		0	1	0	1
Coho_44268-51	0	1	0	1		0	1	0	1
Coho_45615-32	0	1	0	1		0	1	0	1
Coho_47784-33	0	1	0	1		0	1	0	1
Coho_48900-53	0	1	0	1		0	1	0	1
Coho_51728-13	0	1	0	1		0	1	0	1
Coho_55878-28	0	1	0	1		0	1	0	1
Coho_59580-11	0	1	0	1		0	1	0	1
Coho_62144-50	0	1	0	1		0	1	0	1
Coho_63027-38	0	1	0	1		0	1	0	1
Coho_66251-30	0	1	0	1		0	1	0	1
Coho_67136-21	0	1	0	1		0	1	0	1
Coho_70715-18	0	1	0	1		0	1	0	1
Coho_71362-44	0	1	0	1		0	1	0	1
Coho_72061-11	0	1	0	1		0	1	0	1
Coho_72098-39	0	1	0	1		0	1	0	1
Coho_72250-73	0	1	0	1		0	1	0	1
Coho_72697-8	0	1	0	1		0	1	0	1
Coho_73472-62	0	1	0	1		0	1	0	1
Coho_75133-72	0	1	0	1		0	1	0	1
Coho_77333-22	0	1	0	1		0	1	0	1
Coho_80320-54	0	1	0	1		0	1	0	1
Coho_80866-8	0	1	0	1		0	1	0	1
Coho_83924-54	0	1	0	1		0	1	0	1
Coho_86861-66	0	1	0	1		0	1	0	1
Coho_89487-71	0	1	0	1		0	1	0	1
Coho_92909-8	0	1	0	1		0	1	0	1
Coho_97052-64	0	1	0	1		0	1	0	1
Coho_97443-51	0	1	0	1		0	1	0	1
Coho_97541-45	0	1	0	1		0	1	0	1
Coho_98891-13	0	1	0	1		0	1	0	1
Coho_101032-66	0	1	0	1		0	1	0	1
Coho_102088-20	0	1	0	1		0	1	0	1
Coho_102263-37	0	1	0	1		0	1	0	1
Coho_107931-19	0	1	0	1		0	1	0	1
Coho_54946-56	0	1	0	1		0	1	0	1
Coho_674-26	0	1	0	1		0	1	0	1
Coho_1003-50	0	1	0	1		0	1	0	1
Coho_8663-7	0	1	0	1		0	1	0	1
Coho_25694-28	0	1	0	1		0	1	0	1
Coho_28469-21	0	1	0	1		0	1	0	1
Coho_30911-71	0	1	0	1		0	1	0	1
Coho_31074-24	0	1	0	1		0	1	0	1
Coho_37608-61	0	1	0	1		0	1	0	1
Coho_37836-16	0	1	0	1		0	1	0	1
Coho_38691-22	0	1	0	1		0	1	0	1
Coho_38822-51	0	1	0	1		0	1	0	1
Coho_39565-25	0	1	0	1		0	1	0	1
Coho_46611-42	0	1	0	1		0	1	0	1
Coho_47425-30	0	1	0	1		0	1	0	1
Coho_50005-45	0	1	0	1		0	1	0	1
Coho_53998-68	0	1	0	1		0	1	0	1
Coho_55911-16	0	1	0	1		0	1	0	1
Coho_56029-59	0	1	0	1		0	1	0	1
Coho_57399-70	0	1	0	1		0	1	0	1
Coho_57450-61	0	1	0	1		0	1	0	1
Coho_61312-11	0	1	0	1		0	1	0	1
Coho_62384-7	0	1	0	1		0	1	0	1
Coho_63025-47	0	1	0	1		0	1	0	1
Coho_64895-37	0	1	0	1		0	1	0	1
Coho_66430-58	0	1	0	1		0	1	0	1
Coho_66634-57	0	1	0	1		0	1	0	1
Coho_67071-59	0	1	0	1		0	1	0	1
Coho_69465-32	0	1	0	1		0	1	0	1
Coho_72811-25	0	1	0	1		0	1	0	1
Coho_73037-50	0	1	0	1		0	1	0	1
Coho_73185-37	0	1	0	1		0	1	0	1
Coho_76599-23	0	1	0	1		0	1	0	1
Coho_76661-32	0	1	0	1		0	1	0	1
Coho_77999-7	0	1	0	1		0	1	0	1
Coho_78172-29	0	1	0	1		0	1	0	1
Coho_78393-31	0	1	0	1		0	1	0	1
Coho_81856-44	0	1	0	1		0	1	0	1
Coho_83024-8	0	1	0	1		0	1	0	1
Coho_85169-54	0	1	0	1		0	1	0	1
Coho_86095-7	0	1	0	1		0	1	0	1
Coho_86115-69	0	1	0	1		0	1	0	1
Coho_87261-68	0	1	0	1		0	1	0	1
Coho_88470-24	0	1	0	1		0	1	0	1
Coho_91043-52	0	1	0	1		0	1	0	1
Coho_91963-28	0	1	0	1		0	1	0	1
Coho_92782-61	0	1	0	1		0	1	0	1
Coho_93470-24	0	1	0	1		0	1	0	1
Coho_94010-25	0	1	0	1		0	1	0	1
Coho_95042-37	0	1	0	1		0	1	0	1
Coho_95580-63	0	1	0	1		0	1	0	1
Coho_97039-45	0	1	0	1		0	1	0	1
Coho_98815-18	0	1	0	1		0	1	0	1
Coho_100323-64	0	1	0	1		0	1	0	1
Coho_100705-49	0	1	0	1		0	1	0	1
Coho_104180-61	0	1	0	1		0	1	0	1
Coho_107243-21	0	1	0	1		0	1	0	1
Coho_108020-74	0	1	0	1		0	1	0	1
