# Supplementary material for: Patterns of genomic variation in Coho salmon following reintroduction to the interior Columbia River
Source: Ecol Evol. 2017 Oct 30;7(23):10350–60. doi: 10.1002/ece3.3492 (PMC5723619; doi:10.1002/ece3.3492)
Supplement: Supplementary file 5 [file ECE3-7-10350-s005.fa]

>100011 consensus sequence 1
TGCAGGCTGACCGCAGACATCAGTTGAATGGTGTTTCCTCAGACACATTGGTGCAGCTGGCTTCCAGGTTAAGCTGACGGGTGTTAAGGGAGGTTAGGAGGATGCACGACTCTACTTTTTCCTCTCCCGAGCCCATTGGGGAGTTGCAGCAATGAGACAGAATTGTAATTGGATATCATGAAATTGGGGAGAACAGGAGGTAAAATAACATTTTTTAAAAGAGTCGACCATTATGGTATATTTTGAGTAAACACACAACCAAAAGACAACAAGGAAGATAGTACTATAAACAACAGTTGCTAACAAAGGTGTGTATGATGTATCGAGGTGGTGAAAGATGTCAAGAGCAACACA
>100014 consensus sequence 1
TGCAGGCATGACCGGGACGGGATCGGTGTCCCTCCACCAGGATGGTTGAGCGAAGGAGGTTATTGTTTGTTAGGGGTGCCAGATAGGTCACTTCACCCACTTCTAAAACTGTTCAAATAATGTCTGTGAGTATAACAGAACTGATATGGCAGGCAAAAGCCTGAGGAAAATCCATCCAGGAAATGGGATTATTTTGATGCGAGTGGTTTTCTATTGAAAGCCTATTGACTATGTAATGGGTTAGGGCCCAGATTACAGTTCCTATGGCTTCCACTAGATGTCAACAGTCTTTAGACATGGTTTCAGGCTTGTTTTCTAAAACAAC
>100036 consensus sequence 1
TGCAGGAACAACACACAGCATGAGAGAGAGGAGAGGGACTAACATGGAGACGGATCAAATACTACAGTAACCACAGTATAACTAAACTCACGTAGCTTTTAGTCCAATGTCACATTTCATCTGTTGATATCTCAGCAGGATAGCTATATAGAGTTAGAGCAGCGAGAGTGAACTCAACTAACTGGTGATGATGTAATAGATGCATAGTAAACATGTTTTGATGAGGTAATGGTAGTGAGAAGGAGACATGATCAATGGAAAGACACACACACACACACACACACACTGAGGATGTCAGCCGTCTAGGACTAGATGGTGATAATGACTACTCACAGGAGAATGAGAGGAATGCTGCTGTACAGGTAAACCACA
>100046 consensus sequence 1
TGCAGGAGGACTTGTTTAAAAATGGAGTGTCTGTTTTCATTACCCTTTATCTGCTAATCCAATCTAGATGGAGAATCACAAGCTGTTAGCCATGAAGGACAGATGGTGTCTGATTGGTTTGAAGGACTTCCTGGGCACATGAGGTAATTTCCTGTGCAGTGAGTTGGGATACTTTGGCACAACTTCTGAAGTGGACTTTTGACAGTCAGTCACCGATTGGTTGATAGATAGGATGATGCTAGGATGATGCTATCATCTCTGTGCTTTATGGATAATGTCTGTGCACTCTATACTCACCTCATAAACACTGTCTGGATCCAACATCCCCTGTACCTGCACCTGTCC
>100048 consensus sequence 1
TGCAGGGAATCAAATACCATGATCAAAAAGGCACTAAAGTTAACTTGCAAAGAATATGGCAAAGAAAAACTTTATGTCCTGAATACAAATTGTTATGTTTGGGGCAAATCTATAACACAACACATCACTGAGTACCACTCTTCATATTTTCAAGCATGGTGGTGGTTGCATGATATTGTGGCTATGCTTGTCACCAAGACGACATTGAACGTTGCTGAGTGGCCTAGTTACAGTTTTGACTTAAATCTGCTTGAAAATCTATGGCAAGACTTGAAATGGCTGTCTAGCTATGATCAACAATCAACTTGACAAAGCTTGCAACATTTTTAAGTGATGGGCAAATAATGGGCAAATATCATACAATCTAGGTGTGCAAAGCTCTTAAAAACGTACCC
>100068 consensus sequence 1
TGCAGGTAGGGGTCGTAGAAGATCACGTTGAAGCCAAACACCTTGGCTCGCACAGCCACCGCCTGACCCGAACGACCTACACGCACAGAGACAGAGGAGAGAGAATGGTTTAGTCACAACATCAACACACACACACACACACA
>100071 consensus sequence 1
TGCAGGCTGACTTGGGTAATCAGTTGAACGTTGTTTCCCCTGACACATTGGTGCAGCTGGCTTCCGGGTTGAGCAAGTGGGTGTTAAGAAGTGCAGTTTGGCGGGTCATGTTTTGGAGGATGCCTGACTCGACCTTCACCTCCCCAGAGCCCATTGGGGAGTTGCAGCAATGAGACAAGATCGTAATCCCAGAAATCTGTTTTCTCTCGAAAACGTATGTTGCGTCCGAACGGTTTGGCCTGCAAACCACTCTATAGAACGGGGAGACTATGGTGTTCTGTGTTTTGCTCTAAGACACTCGGGTCTTGTCTGAAGTTGGTAAAGCTGATGTGCCAACTTTTGTCTGT
>100080 consensus sequence 1
TGCAGGCTCAGCTGCCTGGCCTGCAGCATCTTCCTGATGAAATGGCAGCACTGCTGAAAAGTTCCATTCACACTCAAGTTCCAAGGAAATCTTTCCTAACCCTAGTTATTTTATTGTGCAATTATAGTCTACTACACCCAGTTACTATGCAGATTGTGGCCACGTAAAAGAGGAAATGGTCACTTGGATGTTTAGTCCACCATTTACAAAGCAGTATGGTATGATAAGGACATCAGTAGACAGACATATTGATCCAGGATCCAAGAGAATTTGGATTGTTATTGAGTTGGATGATCAATTGTGCAAATACTCTTGGTA
>100102 consensus sequence 1
TGCAGGGGTCTGAGGTCCAAACATTTTAAGTACTAATGGTATATTGTTGTTCTTAACATCCTGCAGTTTGAAATGCTGTTTGAGATCATGATTCACTAGCAAGCATTGAGTTGAAATAAGTCCTCCTAAACTCCACCTACTTAATGTGTTCAACCTAGATCTTTTCCAGTGATGGTATTTGTAAAACTAAAACAACCCGTCTTCAGATCAAATTTTATTGGTCACATACAAGTGTTTAGCAGATGTTATTGTGGGTGTAGCAAAATGCTTGTGTTTCTAGCTCCAACAGTGTAGTAATATCTAACAAGTAAGAATGTTGACAGAAGGGAAAAGAGGAAAAAACAGACTATTTGTATCCGCTAGCTAGGCTGGCTGAGGTAGAGTAGCC
>100114 consensus sequence 1
TGCAGGTAGCTAGAAGTCACCTGAACTTCATTCAGCAGTGTAAAATCTAAAATTTTAAAAGAAGGAAAGAGAATTGGTCTAATCAAACAACAGAAGGCTATGTCAATAGATTTATACTGTATGTGTGGCTATGTCAATACTAAATAGTTCTACTGCATGTGTGGCTATGTCAATACTAAATAGTTCTACTGCATGTGTGGCTATGTCAATACTAAATAGTTCTACTGCATGTGTGACTATGTCAATACTA
>100116 consensus sequence 1
TGCAGGACGTATGTGAAGGGTGTTCAGTACATGTAGCATCACACTATCACACTATTGTTGTGTAACATTAGCAGTGGACAGAGGGACCTCTGTGAGCGAGGCTGTGTTAAGTGGGGCCTACCGAGGCCTGTTCCGTCTGTCAGCCAGGGCCGAGGAGAGGAGGACTAGAGAGGACAGTACTGACTGCCGTAGGGGAGACATGTTGTCCTCAGACACACACTGGCTGAGTGATTCATGGTCTTTGAGAGGAGGGGAACAGCAGGGAGGACCAGAAGAGGAGACATACAGACGGGAGGAAGAAGACCCAAATGTCACACGTGGGATGTGTGCTGTACACTCAGTGCCATGCTCGCTAGATGAATGCTGGAATTTGGTGAGAGAAATATGTATGGAAAATATGTACAGTATGGGTGAACTCTGACCTTATGTGGACCTGG
>100125 consensus sequence 1
TGCAGGTTAACGCTGTATTTCTTAAAACGATACTAACGGGAGATAACATGCACCTGCGTGTTAAAACTAAAAATTCTTACAGATCAGTTGGTCTCTCATGTTACCTTGCCATGTGATTATGATACTAGACAGCTGTGTCTACGTTCTGGACTCCTGCGGGAACAGTAAGACTTATGAGTGAAAAAATACTTATTCGAGTATAAGAATATAGAAATAGTGGGCTGTTTCACCTTCAATGGAAAAATAATATGTGTGCTATTTGAAATAACTTTATTACACTACATTTTCACTTGATAAAAAAACATCATTATCTAGGCCTAAAGTATCATGATTGACTTAATTTAATA
>100145 consensus sequence 1
TGCAGGAATCCCTGCATTCTCAGATCCCCCTCTGTTATTAATCTCTATATTGTAATCAAAGTATTTCAAAATGCTGTACTTCTATTAACATATGTCCAGATCATTCCTGAGAGAGAAGGGGTGTAAATATCTCCAGATGGGTGTGTGGTACCCTTCCTCATCCATGCCAAAAATATGTTACTTCTTGTGGGGTCTTTGCCTTGAAAGTAAGTATGAGTATAAGTAATGTACAATTAAACTACTGAAAGTATACGGACTAAAAGGAAAAACAGAACTGTCAAATGATATTATAGCTGTGTCGTTGTATACTTATGAATTAGAATCTTAAGTGTAACAATTTTGTTTGGGAAAACT
>100154 consensus sequence 1
TGCAGGATGGTCTGAGACCAGCCACCTGGACAGCTGATTAAACTGTAGGTTTGCGCAACTGAAGAACTTCTGCACAAACTGTCAGAGCTTATCGTCCTCACAAGGGTCTTGACCTGCCTGACTATAGTTTGGCTTCATAAACAACTTTTGTGGGCAAATGCTCACCTTCTATGGACACTGGAGAAGTGTGCTCTTCACAGATGAATCCTGGCTTTAACTGTACCTGGGAGATCGCATGATGTCAACGTTGTGAACAGAGTACCCCATGATGGCGGTGGGGTTATGGTATGGACAAGCATAAGCTACAGACAACA
>100158 consensus sequence 1
TGCAGGACAGGCTGTTCGTCTATTAGTCAAACCAAACCAAACCTTTCCTCTGGACAAAACCCCATATTTCCCTATTTTCCCTGCAGTCTGCTCTAGTATTGGTAGCCTGTGGTACCATAAGCTCTCTTGTGCCTCTCAAATAGTCCAGAATAATTAATGTCCCTGTATTTTCTTCATTGAAATTTTTCCGTCCACGCTCCAGTCTGGGGTTTTGATCCATATAACCAGTGGTTCATAATGCGTAATAATTTAGTTTTGTGGTTTCTCTTTACTGCTGATGAGCAGAATTTAAAATGAAAGCACAGCAAAGTCCTCTTCTGACTCTGTAAAACT
>100159 consensus sequence 1
TGCAGGCTTTGGACATGTACTACCAGAGCCCACAACAAGGCTATGCCCCCTGGAAACAGCAGTCTTAGCTTTACTGACTACACACCATCCTCTCATACTGAGCAACAGTAGGGCCATTTCTACAAGTATACCCTGTCCCATGGAGATCACTACCGTACAGTATCAGGGGGCTTCATTCTCACCACCACCGATAAAGGTACCACAGACCACCACCTACAGTATGACGAGCGTGTGTTGGAACAGATGGGGCCTGTGTGTCCTCTGATGGAAGTCATGATGGTGGGAAGTATACCAGTGGTCCCTGTGGATGGTATAGGCTTGGGAAGTGTGCGGTTAACAGTCCAACGGTTCATGGATATTAACC
>100181 consensus sequence 1
TGCAGGAATTCTCTTGATTTGACTTGTTACATCGTCAAATGCAATACGACCCCCTGAGTAGGTAGAAACTCATTCACTTCAATACGACCCCGAGTAGGTAGAAACTTATTCACTTCAATACGACCCCCTGAGTAGGTAGAAACTCATTCACTTCAATACGACCCCCTGAGTAGGTAGAAACTTATTCACTTCAATACGACCCCGAGTAGGTAGAAACTCATTCACTTCAATACGA
>100182 consensus sequence 1
TGCAGGTTCAGTACTCCAGTGTATTGTTCGTTGACAACCCGGTAGGAACAGGCTTCAGCTACACGGACTCAGACGAGGCCTTCGCTACTGACGTGGCTACGGTCGCCTCCGACATGCTGGTGCTGCTCAAACAGTTCTTTAACAAGGAGGAACAGTTCCAGGTGGGTTCGGCTTCACACGGGTCGGATCACCAGGGGTGGGTTCAGCTTCACACGGGTCGGATCACCAGGGGGGGGGTTCGGCTTC
>100215 consensus sequence 1
TGCAGGCAGCTGAAAAATGAGAAGTAGTCAAAAAGTGACTGGACCTGTTTTACCTTTCTACCTCTCTTCTCTCTACTGTGGTGACTATTGAGAAACATACGGGTGGGGACAGTGTACAAAGGATGATGCATTTCTCATTCACTGTGTGTGTGTCTGTGTGTGTGTGTTTGGCGGCAGGTGCTAATGGAAAGTGCTTAGCCATGTCATTCTCTACCATTAACAATCATCCGATATGAATAATAACACTGTCCAAAGCGATGATGCCTCTTTTCATTGTGATAACGTTCCTTACTCCTCCAACAAAAGCCTCAGAGGCCAAATTTGGGTGGCAGTGGTAC
>100224 consensus sequence 1
TGCAGGAAGGCTACCACATGAGGGAGGAGGATGTCCTCCCTGTAACACACAGCGTTGAGATTCCCTGCAATGACAACTATCTCAGTCCGATGATGCTGTGACATACCGCCCCAGACCATGACGGAGCCTCCACCTCCAAATCGATCCCACTCCAGAGTACAGGCCTCGGTGTAACGCTCATTCCTTCGACGATAAACGTGAATCCGACCATCACCCCTGGTGAGACAAATCCGTGACTCGTCAGTGAAGAGCACTTTTTGCCAGTCCTGTCTGGTCCAGCGGTGGTGGGTTTGTGCCCAAAGGGAACGTTGCTGCCGGTGATGT
>100235 consensus sequence 1
TGCAGGTTTTCCCTGTATGGTTTGAGTGTGAGCACCCTTTGGATTCTATTTAGTTTTTTACCCTTAGCCGTGTACTATATAGCTTAGGCGCAGACTGACACTCATTTTCTCTGTAATTGAGAAGAACAAGGCTAAGAGAGAGCTGTCGTCTCAGTGTGTCTGTAGGCTGGCGTTGACAGACACAGAGACACACACGCACAGTCACAGAGCGCTGGCTCCTCACAATTCCATCATTAAGGGACACATACACACTAGTGCGCACACAAACACACACTGCGCATCAGCTAAAATAATTTTGTGACCCTGAGATTTGAAT
>100268 consensus sequence 1
TGCAGGTGAAGAAGCCTGGGTGTGGAGCTCCTAGACTGGCGTGGTTACACGTGGTCTGCGGTTGGACATACTGCCAAATTCTCTAAAACGAAGGCTTACGGTAGAGAAATTAACATTAAATTCTCTGGCGACAGCTCTGGTGGACATTCCTGCAGTCAGCATGCCAATTGTGTGTACCCTCAAAATAAGAGATCTGTGGCATTGTGTTGTGACAACTGCGCATTTAAGAGTGGCCTTTTATTGTCCTCAGCACAAGGTGCACCTGTGTAATGATCATGCGGTTTAATCACCTTTTTGATTTGCCACACATTTCAGGTGGATG
>100273 consensus sequence 1
TGCAGGACTGCATCCTCAAAGATTTGCCGTAGAATTAATCGTTACATTTAGATCCTATTATTGGACGAGGCTATAGGCCTATTTGCCGCAATGTCTAAGACAGAGCTACTATGCCTCAAAAAGTAAACGTAATAATGATAACACTACGCTAGAAAATGGTTGGTTTTAATTGTTTTTATTATAGTAAATTGTTATATTGTTATTAGACTGTTACAATAAGCAATAATAATAGCCTATAAACAACAACAATACTCACAGACATAACAGTTAATCTATTATGTTTTATTATAGCCTATTGACACTGATGTTGCTATTATTAAACCACATTTGGATGGTGTTGAATGGTACATTTTATATTCAGAAATAAATCAGGTGTTCTGCATTTGGAAAAACAGTCA
>100277 consensus sequence 1
TGCAGGGGACACAATGGAGTCATCTTAAGCAGTGACCATAATGTCCCTCTTCATGTTAGAAAGACACCGTAAATGAGTCATGTCTCCATGACATTCTCTACCATTCTCTGCCAATTCCCTTTGAAATATGAATCATTCAGCCATGATAGCATGTATAAATTCAAGTATTTATCATGCCAGCTTGTCTACAGAAGCCATTTTGTCCACTGGTTCTCCATTACTGAGTTTCATCCTTCAGGGGGACCCCTAACTAAGTGACTCACCATGCACGCAGCCTGCACAGCCTCAGAGATGATCCCTGCGTCTGGCTCACACCAGAAAACATGACACTCAAACCGCTGTGTCCCGCCGTCCA
>100278 consensus sequence 1
TGCAGGTGTAACAGAGAACTAACTCTCAGAGGATAATAGACTAGTGAAAAATGGAGATATTAGATATATAGAGCACACAGCGTTTTAATCAGTTTGCTCAGCTTTTAGTTCAGGATCAGAACATATAAAGAGCATTTGTGTTTGATGAAGATGAACTCTCATCTTGCGTTCAGTCCACATGTTTGAACTTGAGTGAACCGTCTATCAGGCACCAAACTGTGAGGGCATTACCTAGGCATATTCATCTATGTATCATAATGTCTTTACTCTCCTTATTAATAATGTAGTTTTTACTAATTTAATTTATCTTCTTGTTCATACTTTCCCATTCCTTCATAATGTAGATACAGGCATACTAA
>100310 consensus sequence 1
TGCAGGACTTGTTTGGTTTACTGTGGTGTTAAAAATGCCGAGCATCTCTTTATTACAGACATACCTTTCTCTCCCAATCTTTACAACAACTGATTCAACATTCCTTGACCATGACAATTTACAGTCTAAGGTAACACCAAAACGTTTAATTTCCTCAACAGTCAGAGACCAGATTCAGAGGTCTAAAACTTAGGGAATGATTTGTACCAAATACAATGCTCTTAGTTTTAGACACTATGTTCAGGACTGGATTATTACTAGCCACCCTTTCCAAAACTGACTGCAACTCTTTGTTTAAGTCTGCAGTGATTTCACTAGCTGTGATGCTGAAGTGTATAATGTTGAATCATCAGCGTACATAGACACACAGGTTTTGTTTAAGGCTAGTGGTAGATCATTAGTAAAAATAGAGAAGAGTA
>100321 consensus sequence 1
TGCAGGAGCCATCATTGCAGGCGGCCGGGGAGCAACTCTTCCCCCCCAGCCTCTTCCCCAGGCCCAGTTCAGACAGCTTCAGCCCTAAAACACCCCCCACGTCGGCTTCGTCCAGACAGGGGCGCTCCCGGATTCCCCCTGCAGCCAATAGTAGTCGCTACAGCACCCGTAGCCGACTCTATACGGCACCCATGCAG
>100323 consensus sequence 1
TGCAGGCACATCGAAGTACAATAGATCAACATTGCTACTGTAGTAGGTCAAAGCTGTGTGATGGAAAACCTTGGTATAGCATGGGTGGAGTAGATATTGGGGTGCTGTAAAACCTTGGTATAGCATGGGTGGAGTAGATATTGGGGTGCTGTAAAACCTTGGTATAGCATGGGTGGAGTAGACATTGGGGTGCTGTAAAACCTTGGTAGAGCATGGGTGGAGTAGACATTGTGGTGATCCTGTGAATTTCCTTTCTTTTTCAGCTTGACAGCAATCCCTACTTCTCAATTAAAACCATCGTTTTTACACTGGAAGGTGATTATATAAAATTCAAATCACAACATTTCCACATACAAAAGGTATCTTTCGAAAATGTAATTTGAGCTTCAAA
>100324 consensus sequence 1
TGCAGGGCCACAGTAACATGGGTTCCATGTGAGCCAGTGCTTATTACCGTCAGTGATTTAGACCTCTGTTTCAAACATCTCTGGTGCTAGCGAGCACCTGCTAGACTGGAGATGGCCATGTTGACATGGCCATACTCATATTCGGCGCGGCAGTGTAGCCTAGTGGTTAGAGCATTGGACTAGTAACCGAAAGGTTGCAAGTTCAAATCCCCGAGCTGACAAGGTACAAATCTGTCGTTCTGCCCCTGAACAGGCAGTTAACCCACTAGGGTTAATTGAAGGTCGTCATTGAAAATAAGAATTTGTTCTTAACAGACTTGCCTAGTTAAATAAAGTTTTATTTTTATCGTAAATTGACAGTTGGATGTCAGATCAGATGATACTC
>100331 consensus sequence 1
TGCAGGTAACCGTGACTACGCCACCCAAATAACCCAGAGTACAGACCGCGTCTCAGAACTGCCTGGGAATGATGATAGCCTTCTGATCAACTTCTGATAAATCAATGTATCGTAATTTATTGATAAGCATGTTGGTTATACCCAATGACAATAATACATTGACCTTCATAGTCCTATCACCACTGTTTATGTCAATCTTATTAATTATCCCTGTTCTGATGTGTTTCTCTTTGACAATGTACCTTATCTCCTTACCCTCCACAGTGTCCTGGACTTGAATGCCTTTGAGAGACAGAACAAAGCGGAAGGTCTGGGGATGGTGACAGATGAAGGCTCCAGTAAGTTTAGCGACAGGATGGC
>100337 consensus sequence 1
TGCAGGGGGGGATGGATTGTCATTGTGAGGCCTGACCCCATTGTCTAAATCCATTCACATGCATCTAAGTTTCCCTCATTAAAGAGTGAACAAGTGGCTTGATTCAATTCCACTTGATAGAATATCCTCTGAAACCCGGCCTATGATATCTGAGTGGAGTGGGGGATGTGGCAGCTGTACAACACACAACACATAGACCCACTGGCTGGTGGCCACCCATGGATTATTTAACACGAGACACATAGTACAGTGGTCATGTCATGTGACACAAACAGAGCAAGAGGGAAGTTACCACTGCAGCTGGTGCCTGAGTCAGTGTGACTTCTTTTTATAGCCCCGGGGAGTTTCTTGAGACTGCATGCTA
>100340 consensus sequence 1
TGCAGGTCACATTCATCCAGTTGCCCAGACCACATCAATGATCTTCAATCATGGTCCTGGACCCCACAGGCTGCGCAGGCTTTTGACCCAGCCCGGCACTAACACACCTGTTTCTACTGTTCTTGATGAGGCTCATGGTGGTTCATTTAGCTGAATCAGTGTGTTAGTGTTGGGCAGGAACAAAAGCCTGCACACACTGCTGCCCACCAGTAAGACTGTAAAGACATCTACCCAACTCATGATATGGGTAAATAATAATTTTACACTATAAGGAACTCATCTAATTTCATACATATTAATGTTATTGTAGTCATCTTTATATTGAGCTGTATCGAAACATCTTAATTTGTGTCATTTTAAAGAACTTGCAATGACTGTAAATGCACCCTGATGC
>100358 consensus sequence 1
TGCAGGTGAAGAAACCAGATGTTGAGGTCTTGGGCTGGCGTGGTTACATGTGGTCTGCGGATGGGAGCCCGGTTGAACGTACTGTCCAAATCTCTAAAATGAAGTTGGAGGTGGCTTATGGTAGAGAAATGAACATTCAATTCTCTGGCAACAGTTCTGGTGGACATGCCTGCAGTCAGCATGACAAGTGCACGCTCCCTCAACACGTGAGACGTGGCATTGTGTTGTGTGACAAAACAGCAAATTTGTGTGGCCTTTTATTGTCCCCAGCACAAGGTGCACCTGTGAAATGATCATGCTGTTTAATCAGCTTCTTGATATGCAACACCTGTCAGGTGGATGGATTATCTTGGCAA
>100383 consensus sequence 1
TGCAGGGTGCCCCGGGCTCTGCCAAAACACACCCAGTCCAACCCCCACATAACGCTCTGTCAACCTTCACACAATGCTCCGACAACCTTCACACAACTACCAGGCAAGTCACTAAAAGGCTTCAAAACATTGGCCCAGCAGTGACATCATTTGAGTCAATTGGAGGTGTACCTGTGGATGTATTTCAAGGCTTACCTTCAAACTCAGTGCCTCTTTGCTTGACATTATGGGAAAATCTAAAGAAATCAGCCAAGACCTCAGAAAGAAATTGTAGACCTCCACATGTCTGGTTCATC
>100385 consensus sequence 1
TGCAGGCCAACTCCCAACGGACATCCTCGCACAGGCTGCAGCGGTAGTGGTCGATAAGGGCCCTGTCGTTCCATCCCCCAGCCAGAAAGTCAACTAAGTCTGTTTTTTTACATCCATTGTGAATGACAACAGTTCCTTTCTCAAAGTGCAAAATCTTTACAACACTCCCCCTCCACAATCACCAAGCCTCGGTGTCAAATATAACTTCCACTGTCATGCTCTGATCCCATATTCTCCACATTGTATTGTGAACAAGCGTGCGCGCAGTGGATGTGGTTTGATGTAGTTTACAATCAAAGTTACCTGTTGCAGTATGTCTCAGAGTTCTGTGCTCAGCTCTTTTGCCGCCAGTTGCTCTCAGTGTATCATACAA
>100388 consensus sequence 1
TGCAGGAGAGACAGAGAAGACGATTTGTTGAGGGGCCCTAGGGATTGAGTTTCCTTTGAAAACAGATAGTACCACAGCGTGCCTGGAGGGAATATTTGTAGGTACTCAGGAAATGCACAAAAACAAAACATTTCCCTCCAACAAAACAAATGATACAGCACAACATTACATTATGCAAGTTATTTAATCTGTGCCACACTGTCAGATTTCACTTGATATATTAACCATATCTACAGACCTACTATTTTTTTTAAGCATTTCCTGGTATGTTCGTGATTGTTTCGTTATGACTTTCGTATCACCCATTCAACATGAGCTACAGAAGCTATATGTTGCTCTTGTTGTCAAGACTGGCCAATTGAGTCACTTGTGCCTCAGTGAGATGGGTCAGCAAGCACAATTTCCTCATTTTTGACAAATCACTCCAAA
>1003 consensus sequence 1
TGCAGGCTTTCTCTGATCTAAGGATTTCAGGGCTTTGTGTACCACCAGCACTGAGAATGGCAAAAAGCTAAAAGTTTGACCAGCTTTCACTGGTTCATCCACACAGGGTTGTACAGAGACAGAGGACACTGAATCAAACAGCCTACCAGATGATACAAAGTGCTCATTGAAACAATTCAGCATTTCAGTTTTGTCATATATAGCAACAGAGTCCTTCAAAACACATGACGGTAATTCATTAACATTACTGTTACCAGACATAGACTTAATAGCCTTCCAAAACGTTCTAGGGTCATTCAGGTTATCAGTGGTAACAGACATAAAATATTCAGACTTGGCCTTCCTGAGAAGAAAAGAACACTTGTTTCGTAACTGCCTAAAAATAAGCCAATCAGCAGCAGAA
>100411 consensus sequence 1
TGCAGGCTCATCTTGAAATGACCCTCCAGCATGACAATGCCACCACACAGAATGAGCAGTATGGCTTATTTCCTGCAAGACTGAAATGTCAGTGTTCTGCCATGGCAGTGCGCGAGCGGAGTGTGCCATTTGCGGTGAATAGATCTAAGTAGCCTGTATAGGCCTAACGCTGGAATGTGTTTTTGTTTTTTGCGTAGGACATTGCATTTACTGATGGCCATGTAGGCCAATTTGATTAATCAATCTAGCAACAATTCATGGTTTGTTGGTTCGCAGGGAGAAAAGGATTGGCAGAAGTATGAGACGGCCCGAAATCTGAAGAAGTGTGTGGAACGGCTGAGGAACCAGTACCGTGAGGACTGGAAGTCCAAGGAGAT
>100416 consensus sequence 1
TGCAGGCCCAGGCGAATCAACCTTGGCCCTTGAGCAATTTACTTAAAATTGCTACAGAAAAAAAGGAAGAAGATCAAGAAGATTAAGGAAAGCATAAAGAAGTTGAAGAATGAATGAAGAAATACTGTTTTGAGTTAGAAATGTAACACTTAAGAGTACTTAAGCATCGAAATACATTGCAAGTTGAGGGATTTTCACAACAGTAGCCGGGCTATAAAAAGTCTATTGTCCTGCTAATAGGAAACATTTGCATGACGGGCTAAATTCTTTATTGTAACCACAATGTCACACATAATTTGTATCTACCTTTCCAATTACTTTTAGAGTTTGGGAATTACAAATGTGCGCGTTCTTTTTATTTACATTGTTTTAGTTCGAAT
>100418 consensus sequence 1
TGCAGGTGAAGAAGCCAGATGTGGAGGTCCTGGGCTTGCGTGGTTACACGTGGTCTGCGGTTGAGGCCAGTCGGGTGTACTGCCATTATCTCTAAAATGACGTTGGAGACTGCTTATGGTAGAGAAATGAACATTAAATTCTGGCAACAGCTCTGGTGGACATTCCTGCAGTCAGCATGCCAAATTGCACACTCCCTCAACTTGAGACATCTGTGGCATTGTGTGACAACCTTGGAGTGGCCTTTTGTCCCCAGCACAAGGTGCACCTGTGTAATGATCATGCTTATTGATATGCCACACCTGTCAGGTGTATGGATTATCTTGGCAAAAGAAGA
>100421 consensus sequence 1
TGCAGGTTCTAGTTTTATTATTATTATTGTCCAGTCATATGGTCAACTGCTGCAAAGAAAGACCTAGTTAAGCTGCAGCTGGACCAGAACAGTGCGGCACGTCTTGCTCTTCATTGTAATCAGAGGGCTGATATGAATACTATGCATGCCAGTCTCTCTTGGCTAAGAGTTGAGGAAAAACTGACTGCATCACTTCTTGTTTTTCTTTTAATAAGAAACATTGTGTTGGAACTTCCAAATTGTTTGCATAGTCAACTTACACACAGCACTGACACACACTTACCCCACCAGACATGCCACCAGGGGTCTTTTCACACTCCCCTGGTCCAGAACAAGTTCATGGAAATGTACAGTATTATACAGAGCCATGAGTGCATGGAACTCCCTTCTGTCACATATAGCGCAAGTGAACAGC
>100426 consensus sequence 1
TGCAGGCAGCGTAGCTTTTGAAATTATTAATTGGAGTCTGATGTTGCAGCATCCCAGTAATTTGCTGTCAGAGTGCTGGCATTTTGCTGGACGCTTCATGTCAAATAGTCAGTTTGTAACATAGAAAAAAAGTAACATACAAACTATCAAGCAATTCATGGCTTTGCCAACCGGCCATGTCATATTCCTTTATCCCACTCTGCCAGGCTCTGTCACTCTAATTACAATGTGTTGAGAAATACAATACCTTTTGAAAGTGTGTGTTTGGATATGCATGTGTGTTTATTTGGCATAATATCTCTTACAATCTCTTGTTTCCAAGGCTACACTAGTTTAATATTCAGTTGGTGTATGACAGAGTGAGTGGGATAAAGACGAGTGGAAATATCTCCGACACTAGAGCGCTATAGGAAGACTAGCCTATGTGCTAC
>100428 consensus sequence 1
TGCAGGGGACCATGACTGTTTAAATGTAATCATGTAAATGATGCCTTTTAAAGTCAAATATTTTAAATAACATATGACACCTGGGCTTTCACATGTGCTCAAATGTTGTATCGTGTGGTGTCATTAACTTCACATTAAATCACATGATCACCTGAGATCACGTGTTCACATGTGAAATTCATGTGTTTTTTAAGGGAATAAGGGACTATTTATACAGCAGTGGCTAGACATGTTAAGTATCAGTATATGTTTGGCTTTGAGTTGTTATATACAGGTATTTATTCTAAATACAAATTATTTCTAGAGAAATAAATTGCCCC
>100446 consensus sequence 1
TGCAGGGGACCCACCGATCCTGAATAAGTTTTAACCAACAATGCAGTTAAGAAAATACAGAAAAAAGTAAGAAATAAAAGTAAGAAATAATTAAAGAGCAGCAGTAAAATAACAATAGTGAGGCTATATACAGGGGGTCCGGTACAGAGTCAATG
>100452 consensus sequence 1
TGCAGGGTACTGACTGAGAGTCGTAGGAGAGGGGCGTGCACTGGCAGGTTGCCCCTCGGCCCTCGCACCACTTGGTACTGTAGGGGCAGCTGAGGGAGTGAGTGAAGTGAGTGAAGATTAAAATGCTACCCCTCCCCCCTCACACCCCCCAACACTTGACAGGTCTTTGGGTGGGGTGGGTGAGCGGCTGGCCCGGGCGGCTGCAGCCCCTCTTAACCCACACTCAGGGCACCTGACCCTGGGTAAACTTACACATGCCTGAGGCTCTCTGGACGTAGATGGACGTGCTGTGTGTTGTGACACCGAGTGTGTTCTGACCTCACAGCAACAGGTATGGCACACTGCCCCTATGTCCCTCATCAC
>100479 consensus sequence 1
TGCAGGTGATTGGGTCTTTTCCACACTGCTGCTTTTTGGTGATATGGACGTGTTTTTTGAGTGAAGAGGAGAAGGGTCTCTGTACCAGGGATGAGCCCTTTCTCTGGATCCTAAATGGGACTGGTGTTGTGCTATAAGTGAAGTGACCCCTAACACTGAACCACTGCTATGCGTCTAAATATTTTGCTGTGCGATCTGTAATTTTAATTTAGGAGCACCTAATTTATTTTTTAAATATGGTTGATTTCAGAGGCTATCCCCTCCAACTCTCCATCTCACATTCATTATTTAACTCGTTCACTCACCCTTTCGCTCTCTCTCGCACGGACACACATACACACAGTTGAGCAAGTGAGCGTAGCAG
>100491 consensus sequence 1
TGCAGGCAGCTAGGACTTGATGTTCCTACAATTACGACATGGTCTTGCAGAACATTAGAGTTATAGTAGCCCTTACTCTTCTATGAGATTTGAATGGATAAGACCCCTTACTGTTAATCCACAGTCGTTCGATGGGTTAATTAAAAGTACTCATCTTTTCCAGAACACATCGTCTTGTGTGGTAGAGAAGCAATTAGTGTATGGGAGCAGCAGAGCAGCTATTTGGCGGTGTGAGGGGATATTAATGAGGCTTTCACCTTGACATCTGTGTTACCGGGGAAAAGGTGTCTCACTGTGCTGCTGCGTCAGGCTTTCTAAATGACGTGTATCTTAATG
>100496 consensus sequence 1
TGCAGGGAGAAACTTTGTAGCGGGGCAGGGGAAAAAGAGGGAGGAGCATTGGGGCTAGTTGCATTAGTGGGAGATGAGGAAATGTTTGACAGGCAAGGAGGCATGGCTGAGTCAAATACGAATCCGGCCTTAATGAAGTTGTGATTAAAGAGCTCAGCCATGTGCTTCTTGTCAGTAACAACCACATCATCAACTTTAAGGGACATGGGCAGCTGTGAGGAGGAGGGTTTATTCTCCAGGTCTTTAATCGTTTTCCAGAACTTCTTGGGGTTAGACCCACAGAGAAAGAACTGCTCCTTAAAGTAACTAACATTGGCCTTCCGGATAGCCTGAGTGTACTTATTTCTCATTTGCCTGAACGAGAGCCAGTCAGCCTGAGTATGCACGTGCTGAGCCTTTCGTCAAATGCAATTCTTGAGGTGGAGTAACTCTGCAAGATCATGGTCAAACCAGAGGCTGAA
>100497 consensus sequence 1
TGCAGGTTATCACTCTAACCCTAATCTAGCGCATCAACTTTGTTTGGACCTCTTAGTGCAGGGCTCTCCAACCCTGTTCCTTGAGAA
>100500 consensus sequence 1
TGCAGGCTCATCCTGACATGACCCTCCAGCATGATAATGCTACTAGCCAAACTGCTCGTTCTGTCCGTGATTTCCTGCAAGACAGGAATGTCAGTGTTCTGCCATGGCCAGTGAAGAACCCAGATCTCAATCCCATTGAGCACGTCTGGGACCTGTTGTATAGGAGGGTGAGGGCTAGGGCCGTTCCCATGTCTGGGAACTTGCAGTAGCCTTGGTGGAAGAGTGGGGTAACATCTCACAGCAAGAACTGGCAAATATGGTGTAGTCCATGAGGAGGAGATGTACTGTAGTACTTAATGCAGCTGGTGGCCACGCCAG
>100507 consensus sequence 1
TGCAGGCGTGTATAGTGGAGTACCTCTTCCAATGTTAAAAGTCAAACTCCATTCTCTTACAAGCTGAGGTGAACTGATAGACAGTGGACCAGCTGTAGTCGGTATGCTACCTGACACCACTAGAGGTCTTGATGCTGTTTGTGTAGAACAAGAAAGAAAACAAGTAGGCGGCCAGTACAAGTAGAAAGCTTTATTGAACTATTTACATTAGCATACTTATATTAGAATATCATTTATTCAGGATGCACAACCTTCCACTTCTGTAAGGGGTTCTTTATCTTGTCATTCTTGCTCTGATGCAGCACTTGTTGAAT
>100513 consensus sequence 1
TGCAGGGCCAGAGCCAAAGCCAGGTAGAGAAGACTACTACCTCCCCATTGGGAGTTTGCAAGATGGCACTGACAGGTCTGGGATCAGACTTCCCCAACACACACCAAGCCAAATCCCTGCTAGACACAGACACGATAGGAGAGGGAGATCAACGGTATGTCAGAGAAATGGAGAGAGGGACTGGAAACGTTGACTATGAATATGTGCAGAAGAAGAGCTAGGGAGAAGCAAGATGAGGAAAGTTGAGTTGGATAAAAAAAAAAAGTATTTGAGATGGAAGGATGAGGTGAAAAGGAAT
>100520 consensus sequence 1
TGCAGGCCTGTATTGTATGTCAGAAATGCCCCGGTTGCCTGGAGTGTTTATTTAAGATCAATCCACACATCACCATCAACACTAGTCAGGGCACCAAGTAGCATCACCAGGACAAACAAATCAAATCAAATCAAATTTATTTATATAGCCCTTCGTACATCAGCTGATATCTCAAAGTGCTGTACAGAAACCCAGCCTAAAACCCCAAAGAGCAAGCAATGC
>100522 consensus sequence 1
TGCAGGTTAGTCTAATTTAATAACTCTAGATGAAACAGGAACAGTAGAAATCCGGCCCTGCTAAATATTGAAGGCAGATTTGAATAAAGACAATAAGAGTGGCTGGCTGTGATCCCTACTAAACCCTTATTGGCATCTGCTGGGTATTAAGGGCATTTGTGTGCCTATGTGAAACTGCTACTCCTCTGCCCACTGTTGTGCCACTGCAGTGTCAAATCAAATCCAAATGTATTTGTCACATGCTTCGTAGACA
>100527 consensus sequence 1
TGCAGGAAGGGAGGAGGATGTCCTCCCTGTAACACGACTCGTCAGTGAAGAGCAGTTTTTGCCAGTCCTGTCTGGTCCAGCGACGGTGGGTTTGTGCACATAGGCGATGTTGTTG
>100565 consensus sequence 1
TGCAGGAGATTGGTGGTCGGAGTAGGAGAGGTGGGCGGAAGGGTCGTCAGTGCTGATGGGGCACACCTGTGAAAGCTCAGCTGCTTGGGTCAAGACTTGCTTGGGCCAAGAAACGAGCAATGGACATTACGCAGGTGGAAATCTGTCCTTTGGTCTGAGGAGTCCAAATTTGAGAATTTTGGATTCAACTGCCCTGTCTTTGTGAATGGAAAATCTATGCATGTGTGATTCCCATCGTGAAGCATGGAGGAGGTGGTGTGATGGTGTGGCGATGCTTTGCTGGTGATTTATCTAGAATTCAAGGCACACTTAAC
>100568 consensus sequence 1
TGCAGGGAACAGCTATCTCCAGGTAAATGACACTCTTCTTTCACAGATGTCTGAGGTTCAAATGCAACGTCTCCTCTGTTTAATTTGTAATGAATTGATTTGTCGTGTTTGTCTGCAGAACGTCTATGCCCCTGACCCAGACCCAGAGATGACAACTGAGAAGTACACCAGGACATTTGAGCAGAATGAAGACCTTGGTCTCAATGACATGAAGACAGAGGGCTATCAGGAGTAAGGACATCTGCAGCAGGAAGGTTTATCTTACAAAAACAACGCATCCCATAAATGTAATTTCAGATATTTGCCCTCACTGTAGTTGCTGACTCACCAGGACATATGCTCCAGATGTCTT
>100572 consensus sequence 1
TGCAGGTCTCCACTGACCTGGAGAGAAATGCGTTTAAGTTTCATGCCCCCCCAGCTCATGGAATAGCCTTCAGGCCACCTTGAATTGAAACTTTCTTCTCTTCATGAGAAGGTTTAGAGTTTAAGGGAAGTGATATATGAGAGTTGTATCTGTTTTGATACATCTTGTTGTATTTACTGTTTTGACATGATTTATTGGATGTTCATGTTCACAGGGCTCCCTTACAAATGAGACGCTGGTTCTCAATGGTGATCCACCCTATATGAATACATTTTTCATAAAAATGAATTTTTAAGTATTGTACATTGTTTCCGCATGCAGTAGTAGTGGTTAGATGTCTATCGTCGTGCGTGTGCAGCAGTGCTTTATGACAACTGTTGTAGCTGCCCAGAGTTTATTGGCACGGGAAAGACCAAGCAGAC
>100587 consensus sequence 1
TGCAGGGTGTTATTAATGTGTTAATCAAAACAATATTTACTTGATTGTGTGTGTGAGTGTGTATCCCATGGAACTATACAGGCACACATACCGGTCTGATCCCACTAGACGGAAGGTCTTCTTGGGGTCTGTGATCTCCTGCAGTACGTATGGGCCCTCTCCTCTCCTCTGCCAGCCATGACGCCACACAGCCAGCAGAGTGTTCTCAAAATACACTGAACCGGACAGACGGAGAGAATGTGCATTAGGCCCTCAGACAGACAGAGGGAGAGAATGTGCATTAGGTCCTCCGTCTCCCAATACCCACCCCACACACCCATCAAACCTCACAATG
>100594 consensus sequence 1
TGCAGGGGGCGAGAGAGACAAAGAGGGGCGATAGAAGGATGGAAGGGAAGGTGACGAGAGAGGGGGGAGGAAAGGGAGGGGATGGAGAGAGAGAAGTGGTTGAGAGAGGGGGGAGGAAAGGGAGGGGATGGAGAGAGAG
>100596 consensus sequence 1
TGCAGGGGTGCAAGGATCCCCAGTTAAAGGGACTGTTAATTATTTTGATGTAATATCATCACCTCTTTAAGAGCATACACTCTTAGAAAAAAGGATTCCAGAAGGGCTCTTTGGATGTCTCCATGGGAGAACCCCATTTGGATCCATGTAGAGCCCTCTGTGGAAATGGTTCTATATTGAACTCAGAGGTTCTACCTGGAACCCAAAAGGGTTCTTCTATGGGGACAGCCGAAGAACCCTTTTAGGTTATTGATAGAAAAAAAGGTTCTACGAGTGTAGGCAGAACATCAAATTTCCCATTTATTCCATGCAAAAC
>100598 consensus sequence 1
TGCAGGGTGTGGGTCCTGGAAAGTGTAGGTCCTGGAGCGTGTGGGTTCTCCAGCGTGTGGGTCCTGGAAAGTGTAGGTCCTGGAGCGTGTGGGTCCTGCAGCGTGTGGGTCCTGGAAAGTGTAGATCCTGGAGCGTGTGGGTCCTGCAGCGTG
>100604 consensus sequence 1
TGCAGGCTCACCCTGATATGACCCTCCAGCATGACAATGCCACCCGCCATACAGCTCGTTCTGTGTGTGATTTCCTGCAAGACATTAATGTCAGTGTTCTGCCATAGCCAGCGAAGAGCCCGGATCTCAATCCCATTGAGCACGTCTGAGACCTGTTGGATCAGAGGGTGAGGGCTAGGGCCATTCCCCCCAGAAATGTCCGGGAACTTGCAAGTGCCTTGGTGGAAGAGTGGGGTAACATCTCACAGCAATAACTTGCAAAGCTGGTGCAGTTCATGAAGAGGAGATGCACTGCAGTACTTAATGCAGCTGGTGGCCACACCAG
>100648 consensus sequence 1
TGCAGGGAAATACGTGCTGTCATCAGTGCTTTGCACAAAAAGTGCTTCACATGCAAGGATATTGCTGCCAGTAAGATTGCACCTAAATCAATCATTTATCGGATCATCAAGTAGAGAGGTTCAATTGTTGTGAAGAAGGCTCCAGGGCGCCCAAGAAAGTCCAGCAAGTGCCAGGACCTTCTCATAAAGTTGATTCAGCTGCGGGATCGGGGCACCACCAGTACAGAGCTTGATCAGGACTGGCTACAGGCAGGTGTAAGTGGATCTGCACGCACAGTGAGGCGAAGACTTTTGGAGGATATCCTGGTGTCAAGCAGGGCAGCAAAGAAGCCACTTCTCTCCAGGAAAAATATCAGGGGCAGACTGATATTCTGTTGGAAGCTATTTTGTAAATGACATCGCCGAAGT
>100662 consensus sequence 1
TGCAGGAAGGGTACCACATGAGGGAGGAAGATGTCTTCCCTGTAACGCACAGCGTTGAGATTGCCTTTTTTTTGCTGAATTTATATTTGAGATTCTTTAAAGTAGCCCCCCTTTGCCTTAATGACAGCTTTGCACACTCTTGGTATTCTCTCAACCAGCTTCATGAGGTATTCACCTGGAATGCATTTCAATTAACAGGTGTGCCTTCTTCAAAGTTAATTTGAGGAATCTTTTCCCTTCTTAATGCCTTTGAGGCAATCAGTTGTGTTGTTACAAGGTAGGG
>100705 consensus sequence 1
TGCAGGAAGGGTACCACATGAGGGAGGAGGATGTCTTCCTTAATCCTCGGTGACCTTAATTGCCTACCGTCTGTAAGCTGTTAGTGTCTTAACGACTGTTCCACAGGTGCATGTTCATTAATTGTTTATGGTTCATTGAACAAGCATGGGAAACAGGGTTTAAACCCTTTACAATGAAGCTCTGTGAAGTTATGTATTTTACGAATTATCTTTGAAAGACTGGGTTCTGAAAAGCTGATGTTTCTTTATTTGCCAAGTTTATATTGTAGAAAACTAATTAAAGCTTCCTG
>100706 consensus sequence 1
TGCAGGCTACAACGACTCAGACCCTAATCATCTTTCCCAGCATGTATCCTAAATGGCCCCTGTCAAAATTACAGAATGGTGGAACAGTGAATGACAGAATGGTGGAACAGTGAATGACAGAATGGTGGAACAGTGAATGACAGAATGCTAGAACAATGAATGACAGAATGGTAGAACAGTGAATGACAGAATGGTGGAACAATGAATGACAGAATGGTAGAGGTTGGATTGACAGAATGGTGGAACAGTGAATGACAGAATGGTAGAACAGTGAATGACAGACTGGTAGACAATGAATGACAGAATGGTACAGGTCGGAATGACAGAATGGTAGAACAGTGAAT
>100733 consensus sequence 1
TGCAGGAAGGGCACCACATGAGGGAGGTGGATGTCTTCCCTGTCACACACAGCGTTGATTGCCTGCAATGACAACAAGCTCAGTCCGATGATGCTGTGACTCACCGCCCCCAGACCATGACGGACCCTCCACTTCCAAATCGATCTCGCTCCAGAGTACAGGCCTCGGCGTAACGCTCATTCCTTCGACAATAAACGCGAATCCGACCATCACCCCTGGTGAGACAAAACCACGACTCGTCAGTGAAGAGCACTTTTTGTCAGTCCTGTCTGGTCCAGCGATGGTGGGTTTGTGCCTATAGGCGACGTTGTTGCCGGTGATGTCTGGTGAGGACCGGCCTTACAACATACCTACAAGCCCTCAGTCCAGCGTCTCTCAGCCTATTGCGG
>100756 consensus sequence 1
TGCAGGCACGACCCAACGGCCTGCCAGACTGAGCCCTTCCAAACACCAAACAGGGTATAAGCACTTTAGGAACAGTTTCCAAGACACAGATTTTTTTCAATTTGATTTATTTTACCTTTATTTAACTAGGCAAGTCAGTTAAGAACAAATTCTTATTTTCAATGACGGCCTAGGAACAGTGGGTTAACTGCCTGTTCAGGGGCAGAATGACAGATTTGTACCTTGTCAGCTCGGGGATTTGAACTTGCAACCTTTCTAACCACTAGGCTGACCCTGCCGCCACAGATTAAGCCTAGTGACTGTACAGAAAAGCATGTTCAATGGAGATTGTCCCTTTTTAGACCAGCGCTG
>100783 consensus sequence 1
TGCAGGACCGAAGTCTTTTCTCCAGCACCTCAAAATGGTTGAAGAAGTAGTATCTTGGGGGGTCGTATAGGCACGGATGCAGGCGCT
>100794 consensus sequence 1
TGCAGGAGCGAGTCACTGCTTTGATGTTTGCAAAGAACAACAGGGAGTTGTCCAGGGTCACACCAAGGTTCTTTGTACTCTGGGATGGGGACAACATGGAGTTGTCAACCGTGATGGAGATGTCTTGGAGCGAGCAGCTCCGTTTTGTCGAGGTTGAGCTTGAGGTGATGGGCCAACATCCAAGCTGAGATGTCTGCCAGTTATGCAGAGATGCGTGTCGCCACCTGGGTGTCAGAAGGGGGGAAGGAGAAGAGTAGTTGAGTGTCATCCGCATAGCAATGATAGGAAAGCCCACGTGAGGATATGATAGAGCCGAGTGACTTGGTGTAAAGAGAGAGTCTAGAACCGAGACCTGG
>100806 consensus sequence 1
TGCAGGCTACACCTGTCTTTTCGTCCTCATCTCCTTAATGATTAGTCTTCCCTTTCTTATAGCTAACATTTTCAAGGTTTTCTTTTCAGGGTCTAGTGGTTTTCTCCCTGCCTTTCTGGTATAGGATTTATTTTTTCATGTCACGCCACAACATTAGCATTGTTTTTGCAGTAGGTCCTGCAACCATTTAGTAACATTAAGCTTATTTGTCTTGCCTGTTTGTAGACCCTGGCTATTTTAAATGAGCAACAGTGGTGTAGTTTAACATGCATATGTAGTACACTTTTCAGTGTTGTGCAGTGAATGTTTATTAGAGCTCATAAAAGGTAGCTGGGATTTGCATGTGTACATTTCAATGTGTTTTTAAGAGAGATGGAAGATTGTAGGACAACATTTTGTTTTTGTTTTAATATTTTGCTGTTTACGTGTCATTTTTAGTT
>100814 consensus sequence 1
TGCAGGCTCACCAAATAATTCAGCCTGCTCTGTGGCTCTGTGCTATGGCTCTCTCTGTCAGGTGCTGACTGGTTTATTCATGGCTGGGTGATACACACATCAAGCTACACTGGGCTGGGCTGGGCTGGGCTTGCTGCATGGATCCATATTGCATGAGAAGAAGGGCTATAACAGGAAGTGATGCATGAAAAAGCAGGCTGGGCCATTTCCTGCTACCTGGGGTGGGTAGCGTGTTTTACAGACCATGTAACCTGATCTTGACCTTGGTCAGGTCACATGTGGTCACGGAGATGGGGTGATGGGTGAGTTTTAGGGGTGATCAATAAA
>100820 consensus sequence 1
TGCAGGACAACAAGACAAGCTGATTCCATTTCATTTAATTTAAACTGACTCAGTGTTACTCTTTGTTAATGTGTCTACAGTATATACAAGCAACAGAGGTGAATTATGTTTGTTGATGCTGAGGTAAACCGATGAGCATGCCATCAAAAACACACACACATACACACACACACACTCCTCCTCTGAGCTGATAGCCATGCTAATTGGCTCTACCTGACAGTTAACATCCCAACAGTCAACATCCATAGTGACCTCCAGGGCCTTCCAATGATATGAGGTCAGCATCTTTCTCCTGTGTAATTTCATATCTCAAATGTGTCCAGCCATTACAGTGTGTGCGCCATTC
>100825 consensus sequence 1
TGCAGGTGGAATGAAAGAGGTTGGCTTGTATACCCATGGCCAGTACCTGTGGGGCCTGGTGGGCTGCATTTCTCAGCTCACCCTCTCTACTGACTACCACCTGTCTCTGGTGGAGGATGCTGCCGCCGGCAAGAACATCAACACATGCCGGCCCTGACAGCTGCTAACCTCGTTTCCCTGGGTACTCATTTACAGGGGGGACTCATTTACAGGGGAGACTCATTTACAGGGGAGACTCATTTACAGGGGAGACTCATTTACAGGGGAGACCATGAGCAGACTATATCATGTTTTATAATTATGTTCATATTCACTGTATGTCTTGGGATGAACCCAAACACTCAATTGATGGTTAAACTTGCAAATATTTAATTATTTATTGTTTTTTTAC
>100849 consensus sequence 1
TGCAGGAGCTGTCACAGTCCCAGAGTTTACAATCATGAGGACTCTCCTCTTAATAAGCCCAGTACTGAGGGGCCTTTAAGACTGGGGCTCCCACCAGGACAGAGAAGGGGGGTGGAGAGAGCGAGACAGACAGAGAGCGAGACAGAGGGCACGAGACACACAGAGAGAGAGACCGAGGGCACGAGACACACAGAGAGCGAGACAGAGTACTGGATCATGCGCTCACACCATACCATCCTTACTGACTGACAAACAGACATGAACTTTCACTACTTCACTGATCAGAGGGAACGAAAGAGAAGAGGACTGAAAAAGAGGAGCAGAGAGTAGCTATAGCACTGCTGCAGATGTCCTGTACCCAGCCCAGTACTA
>100850 consensus sequence 1
TGCAGGCAGTCACTGAGTCTAAGGTGCTAAAGGAGCTTCTTAAACTGACTGGATTTCTTGATGTCTATAGTATTCTCTCTGATATGCAGTCCAGAATCCAATCCAGTCTCTGAGGTGTCTTTGGCCTCTCAACGAATGCAGTGTATAAAGTCAGAACATCTGCTGTCTTAACCACTGCCTGTCATAAAGGGAGCGCCCCAAGGCTCCTAGGTCCCACGCTCTTCTCAATTTACATCAACATAGCTCAGACAGTAGGAAGCTCTCTCATCCATTTATATGCAGATGATACAGTCTTATACTCAGCTGGCCCCCACCCGGATTTTGTGATACGCTCTACAACAAATCT
>10085 consensus sequence 1
TGCAGGCATCCTGCGGGAATGCAGCCTTCTAGTTGGAATTGTTATCCCATTTGAGAAATGTAAGTTGTATTCAAGACTGCTTGCAAAGTAATTGTCACATCAGTAGGTTATGGAGTTGTTATAGTGTGTGGTTGTGGGGAAACAGTAACATTCAGTGGTAATGTAGTATTCATATCTGTTGTTAGTGTAGTTATATTATGGAGCAAAAGTGTTGTCACATTTAAAGACACTGAAGCTGTGTTGGCATCTGTTTGTGGTGGTGTGCAATGCTTCATTTGAGCGTGCTGGAACAGGATCTGGCACCTCCCAGTTTTGTTTTGTTAAGTTCTGGAATCTATTTGTCACGATCCACT
>100870 consensus sequence 1
TGCAGGTCCTCTCAGCTGTGGTGGGATTCTTCTCTGGGAACTGGTCCCTAACGTCATACATCACTACCAAGATCGTGGGCCTGGACAAACTGACCCAAGCCCATGGGATCCTCATGTTCTTTGGTGGATTCGGGATCATGCTTGGGCCCCCTGTTGTTGGTAAGAAAGATCCCACTTCTGACACCATTGGTCAACATTGCTGAGTGTGTGTGGTCCACATTTACAGTTGTTAGGTTAGAGCTTGTACAGGTTCATCTTCATGCTTTTACAGAGAATCACTCTTCCATATGTCAAAACATTTTTACAGATGATGTAATCTTAATGCGTGAGTGAGAATGTGG
>100876 consensus sequence 1
TGCAGGAGGTCAATGCACAGCGGGTTAACATCCTAGATCTAGCCCTGTAGGAGGTCAATGCACAGCGGGTTAACATCCTAGATCTAGCCCTGTAGGAGGTCAATGCACAGCGGGTTAACATCCTAGATCTAGCCCGACATACAGATGTAGGACTCTTAATTTGATCACTAATAGTAGTATATTCAAGGTTGTAAAAGGCTTCTAAAGTTTGTAATTTTCATGTTAA
>100907 consensus sequence 1
TGCAGGACTGATGCGCAGAAGCAAAGCCAGGCGGCACAGAGATCCAACTTCGCTGAGTTCGCCCAACTAGTTTACACTATATATTGTAGATCAACGTTTTTTATTTATTTTTTATGAATCAGCATTATATCAGCCCATGTTCAATGTAACAAACCAAACCAAATCTAACTTTGCAAGATTGAGCCTGGGATTTAGTTGTAGGCAGAGCCAGAGAGCAACGGACTGGAAGGATATTGGGGAGAGGTCTTTTAATCACCGGGCGAGTGTCTGCGCTTTTCAGATCAGAGCGCAGAGCGGCGT
>100915 consensus sequence 1
TGCAGGTCGCCAGTTCGGGAACCATATCTTAGAGATACTGGACTTGATGAGAAGGGGGAAAATGCTGGGGGAGGTTCTCTTCTGGCTGTTCAACCAATCCAGTATATGTGGAGGAGGATTTAAGATGGATGTTGCCTTGGTCGTGTTCGAGAGAATAAAATCAACTGCAG
>100937 consensus sequence 1
TGCAGGAGGCCTTTTGCCTCTTGGTAGCCCGTCATTTTAAATAAAAATTTGCTGTTAACTGACTTGCCGAGTTAAATAAAAATATCCAGCAACTTCACAAAGCATTTGAAGAGGATTGCGACAACATTCCACAGGCCACAATCAACTCTATGCGAAGGGGATGTCGCACTGCATGAGGCATCTTTTCTGCTACTCTCATGTTTTCAAACATAATTAAAAGGGCATCTGATCCAACAAATACTTTGCAATCATTTCTACAACTGAATGAGCCTGTAGCTCCAATACCAGTGAGAATAATTAGTGATATTAGATAATAAACCTCTAAGAT
>10095 consensus sequence 1
TGCAGGCAACCTTTTATTCCAACAACTTTATGCGTTTGTAATACAGTAAATAGTGGAGGAATTTCAGTTGTATTGGAAATCTCTTCAGTCTCCACTTATTTTCTCTAAAATGTATTGTCAGATTTCTCAGACCTCCCTGGTTTTGTGTGTAATAGTGTAGTTTGGCTGTATTTCTGATTTTGTATATTTTCTTGATTTAAAACAAGCCTCTTTTTAAAGCAGATTCTCCAGATCTTGTCCCAGTAAATTAATTAGGTATTGTGTTTTGGAATGTCCTGTGCAGTATGTGTTTATTACTCATACTCGAAGGTTTATTTCACCTATTAATACATTCTCTCATTCTGGTGTTGGCTCCAGAACACAGTAGGGGACCAGATTTCTGATTTTGCACATTTGAATGACGGTCAAGCCAAGAGTCAT
>100966 consensus sequence 1
TGCAGGAGGGGCAGTTTCAGTGTGGTCAACCATCAGACCCAGACAGACTGAAACCATGCGTGTCCATCTCCTAACTGGAGCAGCTGCTGCTCACTCTGACAGACCTGTCACCTCACATCAACACTAAGACTGTGCCTCAATTCCTCACGATACTCAATACTATACTGTATGCTGCACTACACTCTGCTCCCTCCACTTTCAAAATGTCTAGTCTTAACTTGCTATGACCATGCCTGCCCCAGGCTCTAATCTGGTTTGGTGACCTAATCAATTTACCTTTTCAACTTTAGACACCTCTTTCATACTATTAGATCCACATTTCGGGTGCTTGCGTGACCCTCATGTCAGAGGGGCCGTGGCTGTGTGTTAGAAATAAAACAGCCCTGACCTCCTGCTGCAATGCTAAGAA
>100976 consensus sequence 1
TGCAGGGGACTTGCTTCCATTCAGCCACAAGATAATTTGTGAGGTTGGGTACTGATGTTGGGCGATTAGGCCTGGCTCGCAGTCGGCGTTCAAATTCATCCCAAAGTGTTCAATGGGGTTGAGGTCGGGGCTCTGTGCTGGTTAGTCAAGTTCTTCCCCAAACTGTTGCCACAAAGTTGGAAGCACAAAATCCTCTAGAATGTCATTGTATGCTATAGCGTTAATATGTCCCTTCAATGGAACTAAGGGGTCTAGCCCGAA
>100988 consensus sequence 1
TGCAGGGACGGGGGCTGGGATTAAAAATGAAAAATATAGGACAAAATACACATCACAACAAGAGAGACACCACAACACTACATAGAGAGAGACCAAAGACAACAACACATCATGGCACCAGTACATGACAACACAGCATGGTAGCAACACAACATGGCAGCAGCACAACATGGTAGTGGCACAAAATATGGTACAAACATTATTGGACTCAGAGCACAAAGAGCAATAAGATAGCGACAACAATACATCACGTGAAGCAGCCAGAAATCACAAGTCAGTCTAAAGTCTGCGGTGTGTGTGTATGTGCGTGTGTGCTGGAGACGAGCAAATGTTTGGGAGAGAGGGGGGAATGTGGCGGGGTTACCTGTACCAGACAGGGGGA
>101002 consensus sequence 1
TGCAGGATCGTCTGAGACCAGCCACCAGGATAGCTGATGAAACTGTGGGTTTGCACAACCAAATCATTTCTTCACAAACTGTCAGAAACGGTCTCAGGGAAGCTCATTTCTGTTCTTGTGGTTCTTGACCTGACTGCAGTTTGGTGTTGTAACCAACTTCAGTGGGCAAACGGCACGCTGGAAAAGTGTGCTCTTCACGGATGAATCCCGGTTTCAACTGTACTGGGCAGATTGCATTCTGTGGGCTAGAGGTTTGAGTAGATGTCAACGTTGTGAACAGAGTGTCCCATGGTGGCAGTGGGGTTATGGTTATGGGCAGGCATAAACTGCAGACAATAAACACAAATGCATTTGATCAAAAAGCCAT
>101032 consensus sequence 1
TGCAGGTTGCACCATCTGGAGACTGGCGAGTCCAATAGACAACTTAACCTCAACAATTGTATGCGCTGATTTAGTATCTTCGATTGGTGTAGTGGGGATAGGAACGAAAATATAAATCAAAGAAATAGTTGGAAAATGTGAAATGTATAAATGAGCATTTTCTTCATATGGAACTGTTAAAACATTTATTAACATTTATTATTGAATTTTGCCAATATTTCTGTCGTATGGATGTTTGGCCTTGTGTGTGGTCTGGAAGCAATAAGAATGATGCTGAATAATCAACAGGCTTGATTTGATGTCAATAATATTTATACTATCCTACCACCCTATTCTATTGAAATAGTTTAATAGTCACACCGGCCCTACTGTGTTTACTTGAATTATAGTTACAACTTAAACTTATAGTCCTGTATCTTGAATTCAAGGCT
>101046 consensus sequence 1
TGCAGGTAAAATAAACTGCACATTCTACTCTGCTTGGAGGTTCAGCCAAAACAGCTACTGAGATACTGAGAAGCAGTAGGGGAAAACGAAGATACTCTTGTTTGGAAGGAGCGTGGGATATTGAAAGAGACCAACAATAGTTTTCAGTAGTGCAATATGATAACATGTTGCCATAAATAGATAGAATACATTCTCATCAAACATATTTTTATGGCCAAAGGAAATATATTTTTCTCCCTTAAATATGTGTCTTGAACCCTGTAGGAATGTGTGAGAACTCCATCTCCTTAAAACAAACTGTGAAATCTATCTATGATAATGCTTTCAGTCCATAACCAAGGACCCTCAATCCCCATCCCCCATTCAAAGAGAGTGAGGGCGAGAGAGAC
>101051 consensus sequence 1
TGCAGGTCCTCCATGAACCTAGAAGAGAAATCCAGAGTAAAGACACTGAATGTGACTAGGTCGGTTCCGGGCCCGTACTCAGTGTCTCAGAGTAGGAATGCTGATCTAGGATCAGGTCTCCCTGTCCTGGTAACTATAATATGATATAACAGGCAACACTGATCCTTGAGCAACAATAAGTATTCAGTGCATATGAGAAAATCCTAGTAAAATCATGTTAGGTACACCTATATATGCAAAAGTATGTGGACACCCCTTCAAATGAGTGGATTCTGCTATTTCAAAACACACCCATTGCTTAAATCAAGCACACAGCAATGCAATCTCCATAGACAAACATTGGCCGTAGAATGGCCTTACTGAAGAGCTCATTGACTTTCAACTTGGCACAGTCATAGGATTCTACCTTCCAAACAAGTCAGCCCTG
>101057 consensus sequence 1
TGCAGGTATTCAGCAACTGAGAGCAGGGAGCTGGGAGAGGGGACTACAGAGGGAACAGGGAGCTGGGAGAGGGGACTACAGAGGGAACAGGGCGCTGGGAGAGGGGACTACAGAGGGAACAGGCAGCTGGGAGAGGG
>101062 consensus sequence 1
TGCAGGTGTGATGCTCGGATGTACCGATCCTGTGCAGGTGTTGTTACACATGGTCTGCCACGCCGATGACGATCAGCTGTCCATCCT
>101067 consensus sequence 1
TGCAGGGGAGAACGAAGGGAGATATATTTTTTTACATAACATAGATTGAAAATAATATGTACATGAATTAAATCATCAATTATGACAAAATTAAGTCATAGTTTGCCACCCAAAATGCCACCCTATTCCCTAGTGCACTACTTTCCTATGTGGCTCTGGCCAAAAGCAGTGCAACTACAGGAATTGGGGTGCCATTCCTGATGCAGCCATTCCCATTCTGTTCCTTATAAGAAAGATGATGGACAGAGGTTAGTGAGTATGAGTGGCGAGCAGAGCAATAAATTGTACACTGCATCAGTATTAACCGTGTTTTATACCTGTTGTGAATGAAGCAGATTGATTGAGAAGATGCACAACCAAAGCCTGAAAGTCCTAC
>101087 consensus sequence 1
TGCAGGTGAGGTGGGGCTGTACGGAAAACGCTCTCACATGTCTGTGTTCTAAACACAGAAAGGCAGGAGTACACTCAAACATGTTGGGGAGGCTCCATCAATACTGACAGCCTCCTACTCAATTGTTTTCTGTTTTTAGCAAACCTCCCCTATCAGGGAGTCAGAGGGACACAAAGAGGAGGAATTAGGATGCCCCATCTATTGGAGGCAATGTGTACTGCATCCACATAAACCAAGAGGTCTGTCTGGTCCTTTGGCAGAGAGAGCAGATCTCTCTCATTGCCTACTGTTACATTACTAACAAATATTTAAACTAAATCATGTTCATAG
>101094 consensus sequence 1
TGCAGGCGCACAGCCCACCACATGGAGTCGCTAGAACACGATGAGTCAAATAAAGCCCCCCCGGCCAAACCCTCCCCTAACCTGGACGACGCTGGGCCAATTGTGCGTCGCCCTATGGGACTCCCGATCATGACCGGTTGTGATACAGCCTGGGCTCGAACCCAGGTCTGTAGTAACACCTCTAGCACTGCGATGAAGTGCCTTAGACCGCTGTGCCACTCGGGATGCTCCAGAAATAACTTTTTAATTCTATGTGCTATGCATTTTGCTAGACTTTTTGCATCACAACACTGAAGTGTAAGGGTCCTCCAAT
>101102 consensus sequence 1
TGCAGGGAGGAGGTCAGAGACCTGGCCATGTGGTGCCAGGACAACAACCTCCCCTTCAACATGATCAAGACAAAGGAGATGATTGTGGACTGCAG
>101110 consensus sequence 1
TGCAGGTGAAGTGGACGGCCGAATAAAATTAGCCGCCAGCGCCTCAAGATAACTATTCATGGCTGCAGTCTCTGGCCGGGCAGGAGGTGGATTGCACAATCGTAGGGTCTGTGAGGAGGTAGTTCGCTGGCCCTTCGTTTGCTGAAGACCTGACCAAGATCCCAGTAATACCAAGGTACGCAAGAAAGATCAGGCTTGTCATCCCCAGTCGGGAGAACAGGAGAGATGGAAGCCTCCAGACAAGCAGGGCCGGAAAGGGGTGGAGACAGTTGCTGGCAGGTGAACTGGCATGAAGGATTCCATCCTAGAACTCTT
>101119 consensus sequence 1
TGCAGGAGGAAGAGAAGTAGATATTGTCAATGTAAAACCACATAACCCATTGTAAATTATAGGGATGGGTGTGAGTGATCAATCAATGCAGTAGTACTTGAAAAAAATGCATGCAACAATTTGTTGAATGAAAGGCATACACTTTAAGCATTGACAACATTACATATAAACACAATGTAAATATGTACAGTATATATGTTTGTGGAGTAGAATAGTCTAGCCACCCTATGAAGATCAGTTCTACTAATGATAGGTCACATGCTGTTCACATTTATATTAATTTGCGTTAGCTTGTTGACATACCAGTTTTTTTGATCCAGATGAAGAGCCCAATAACAGTAGAGACAATTAGCAGTAAAATAATCAGAG
>101136 consensus sequence 1
TGCAGGCCTCAATGCTCAAAATCGGTTTGGTTTTTACAAATCTGTTTTGAACTACTGACAGTCTAAACAGCTACAAGTTACAAGTGACCAAATCTGATGTGTGTTCAGACAGCAGTCATTTGCTGACAAGGCTACGCTAGTTGTCATAGTAACAACGGGTATGTGTGCAGTGGTGTAGGCTGATAGGAAGCACAAGCACCACGACCAATCACTCAGAAGTTATGTAGCAAGCTGAGGTGACAACAACGTTGTCATGGACGTTTCCCAGTTGCTTTGAATGTTTCAAATCATAGTGTAAGAACACTTGTAGCGCATCAAACGATAAGATACAACTTTCAAAACGAGTCCTTTTTGGCTAGCC
>101141 consensus sequence 1
TGCAGGATATCAATAGTTTTGATTTTCACTTCATTGAGAGTTATATAAGTGGAGAACACACACACACACACACATACGAGGGAGAGAGCTGGTTAGTGATATAAGGTGTTGTCAAACCAAACAAGAACAAACGTCATAACACCAGCGCTTATTTCACTGGACCAAGATGCTACGCTGTCACTAAAGGGTGTGTGTACTGTCTGTAACTGGGATGTGTGTATGGACCCCAATGATAAGCTGCCACTAAAGGGTGTGTGTACTGTCTGTAACTAGGATGTGATGGTGTGTACAACTGAAAAGCTTCTCTATTTTGCAGTTTCAAAAACTCACATGGACCAAGACACTAACTGACTGACAGTCTGACAGACAGACAGACAGACAGACAGACAG
>10114 consensus sequence 1
TGCAGGCTCATCCCGTTTCTTTTTCTGCTGAGTTTAGTTCCCGGCTGCGCCTCACAAAAAGATTATTATTAAAAGATTTATTACAACTTGCAAAGATGCTGCAGTCGTTTTAATGGAATAGCCTGAAATGTTGTTTTTTTCAGCTCAGACTTACTCAAGAGGCACAGGCCTACAACGCAGTGTAAACATAGCCTATTGGCCTACTGTTTTGATTTTGTATTTAAAAAAAAAAAGGATTCATTCAGGTTCAGTGCGGACAAAACCGAGGTCCCCGTACCAAATACGTGTACCATTACACCCCTAATAGTTTTTCATAATATCGTTCTCCAAATGTTTTAATCAATGTCATCTCAGTCATATGCCACTAGCATACAAGCAGGAGAAACCTCT
>101159 consensus sequence 1
TGCAGGTCAGTGATTTGACTGACAGGTGCTTTGATGCTCCATGACAGGATCTGCTGCTTCCCTTCATTTCCACTTCCTTTTCCCCCATCAGGTGACACCCCCACAGGTGCCACGACAACCGAGACCCCGCCTCCTCGGGGTGTGGATGGGGGGCAGCTGGTAACCGTGGGTGGAGACTGACACGATGAGCTGAACCAA
>101171 consensus sequence 1
TGCAGGTATGCAGGTTTTTGTTCTACCCCAGCTGGAACTGCCCTAGAAACACTTTAATAGCTCTCAAAAATGCCCCTTGTCTACAGTATTTGGAGCTATTTTTTTTGATAACTCAATCTGATGGTCAGACAGGAATATATATCAAATAAAGTACTCTTCTTTTTTCCCAATCAGACAAAGCAGAAAAGGTGTGAATTGTGCGTCTCTCTTCCAGGTACAGTAAGATTGTTTGCAATGCTAATAAGAACCACGGAATGAATCCAATTTGATTTTGTTCCAGGGAAATGTTTCATTTAAAACTGTAGGGGAAGTCAGAAAGTCTTGCAAGCCCCTAG
>101175 consensus sequence 1
TGCAGGTAAAAGCAAGTCTGAGGCAATAGAGGATGGAATAGAAGGACGTGCATAGTAAGGCTTCAACAAGTTCATATGACAGAGCTGTGTAGCCTTTTTCCTTTGAGGAGTTGCAACCACATAGTTCAACTCAGAAACCTGACTTACCACTGTATATGGTCCACTAAATGTAGCCTGAAATGGAGAACCAACAATAGGTAACAGAGTGAGGACTTGGTCACCAGGACTGAACTGGTGGTGATCAGCTCGCCAGTCAAACAGTCCCTTCATCTTACACTGAGAAGATGTTAACTTTTCCTTATCCATCTCCCCAGTTGCATACAGGCGTCGCCTGAAGTCATTTACATAAGATGACAGATTCCTAGGGGGCTCTGCAGCACCCCGG
>101212 consensus sequence 1
TGCAGGTGTCTGTCTCTTTTAGCCTTGAGGAGCTTTCTCACACACAACCTGTTTTGACCGCAATTGCTCACACTTCTGCTCAGACCGTTTCTATAAGAGGCAGAGACTAGAAAAGAACTGTGGAACCGTATTAAACCTTTATAATGCATATATTGCTAATCTGTGGTCCAGGACCCTATACATGTAGTGGGGGAGTGTCTTATAGCCCATCCCCTTCTATTAATACAACATAAGCATAATCAATTATAATACATCAATCATTTGGTGCAGCCCCTATCATGACCCCAAGGTGACCCCCAACCAGGGACCTTCAATGCTGCAGATTTTTTT
>101219 consensus sequence 1
TGCAGGTGCTGAAGTGTGTTCACAAGGCCGGCCAGAGCTACCCCGACTGGAAGAAGCAGAACTCTCCGGATCAGAAGCCCTGGTTGTACCCAGAGCAGAGCATCCTGCCCATAATGGACCCATCTGAGCTGACCATCCAGCGGGCGGACTCTCTGGAGAACGTTGACGAGAGCACACAGCTTGACATTCAGGAGGGCGAGGATAGCAGCTGAGCACATCTGTCAGAGGGGATGAAACCTAGCCAAGAGAGGATATATGGACACGCTCACAGAGACTTAAAGACTGAAGTCTTTGACCTCTCCATGGCACTTGATCCCAAT
>101228 consensus sequence 1
TGCAGGTGAAGAAGCCAGATGTGGAGGTCCTGGGCTGGCGTGGTTACACATGGTCTGTGGTTGGGAGGCCAGTTGGACGTACTGCCAAATACTCTATAACAATGTTGGATACAGCTTACGGTAGAGAAATTAACAAATTATCTTGTAACAGCTTTGGTGGACATTCCTGCAGTCAGCATGACATTGCACACTCCCTCAAAACTTGATAAATCTGTTACATTGTGTTGTGTGACAAATCTGCACATTTTAGAGTGGCCTTTTATTGTCCCCAGCACATGGTGCACCTGTTTAATGATAATGCTGTTTAATCAACTTCTTGATATGCCACACCTGTCACCTGGATGGATTATGTTGGAAAAGGAGAAATGCTTACTAACAGGGATGTAAACA
>101233 consensus sequence 1
TGCAGGCCCAGCGGCACCTGCAGCAGCAGCTGGAGGAGTCGTCAGCCACATCGCAGGACCTGGGAGACACGGTGCAGCAGCTCAGTCTCCGCAAGGAGCAGCTCAAGCAACAGCTGGAGGACAAGGAGATGGAGCTGGACGAGGTCAAGGCCGCCTTCAGGTAGCTCACGACACGCACAAATACACTCGCACAGCACACTGCACTGAATAAACTTGAGCTCCACATGTTACTCATACATTTCCATAAATCATGCGTTGATGTAAATGGGAGATTTGAGTGAAACATTTTGTACAGATGTGTATCTCAAATTAGGATTTTACCCATCACAACATCATTCTGAGGACCCACAAT
>101237 consensus sequence 1
TGCAGGGGGCGGAGAGACAGCTTGTGAATGAGCTCTCTGATGCTGAGCAAGCATCTGTACTGGGGATGTAGCTGTTTGGCTGTTCTGTATGCTAACTGAAAACCCGTGGTGTTGGTGAGGGCATCTGGGGCTATGTCTAGTCTATAGTCTGAGAACTGAATAGAGTTATCTACAGTACGGTCCGATGGATTCTTTACGGATTTCTTTTTTTTTACACCCGTGTCTGCATATTTAATCACAATAACATTGTTTATTTGTGGCAGCATTTAGTTTGATTTAAATGAACTTGTCTGTTTTT
>101241 consensus sequence 1
TGCAGGTCAGCAAAATAATCTATGGGGAGAAGAGAGAGAGAGAAAATGAAAGTACGCGAGAGAGCAAGAAAGTGAGAGGAAAGAGAGAGGGAGAGAGACGAGCAAGGTTAGATGAGGGGCCTGCCACAGCTTTGGTAGAGAGGGGGCTGTCTATACTGCATCATAGCTGGCTGGATACTTGAAGTGGGGGGAGAGGAGGGGAGAGAGACGGGCTTTCTATACTGCATCATAGCTGGCTGGATACTTGAAGTGAGGGGAGAGAGAGGGGCTGTCTATACTGCATCATTGCTGGCTTGGTTCATGCTGAGGCTAGAGGAATATGCTAAAAATGAAATTGGAACCACACT
>101252 consensus sequence 1
TGCAGGGCGCAGAGCACAGTGTAAGTGGACCATTTCAGCATCTAGGCCCAGACAGAATCTATGAGGAAGATATGAATTGATTCTATGTTGATTTAATAATCAGTATATGGAACAGGTACAGGTAGCCTTGTTTCATGATTTTCTATGTTGTACCGATCACATGCCTATATGTGTTAAAAGGAATGGCTTGTTACCTCTCTCTCCTGGTTTCCCTGGGTTACCTGGAGTTCCTGCCATTCCACGGTATCCTAGGTCACCTTTAACTCCTGGAAAAGGGAGATAGAAAACAAACAACTTTGAATAATCAATAAATCTCCTGTTTGCTCACACGGCCAATAAAGTGTACATGTATCTAATT
>101272 consensus sequence 1
TGCAGGTTCATGCATAGTGCATGGTATTATGAGTTTGGATTATGGTTCATTGATTAGCTAGCTAGCTTGCTACATGTCTATACAAAATACTCCATTATGCAAATAACCATTTCACTGTACCGTTTACATCTTCTGTGTCCTGTGCATGTGACAAATAAATGTCGATTTAATTTTATATAGTGTGTGTTTACCAGAGACAGTAATGTGAAGAACAACATGACCAGATTAGGATATAGGCCAATGTCCAGATAAAGTGTCTAATTTTGTGCTACTTTTTGTTACTACTTTTACCACTTTTAGTCTTGAAATATTTGGTTGTTTAGCACATGGCCTCACATGTGAAACCTTAAAGAGATGGGTGGGGCTAAGGCTTAAGAGTGTGTGAACGATGTTGAATGGG
>101282 consensus sequence 1
TGCAGGAGCGAGTCACGGCTTTGTTTATCGAGAACAACAGGGTCTTGTCCCGGGTCATGTCAAGGTTCTTTGCACTGGGGGACACTGTGGAGTCAACCGTGATGGAGAGGTATTTGAGCGGGCAGACCTTCCCCGGGAGGAAGAGCAGCTCCGTCTTGTTGAGCTTGAGATGGTGAGCCGACATCCAAGCTAAGATATCTGCCAGGCACGCAGAGATGCGTGTCGCCATCTGGGTGTTAGAAAGGGGGAAGGAGGAAGATGACAACAATGTTAAGCTTGAGTGGACAAGTGACAGTGACGTCATGGAATTCAAATGGGGAGAGGGACTGGGGAGAGGGAGA
>10130 consensus sequence 1
TGCAGGTTCATAGTCAGTGGATCCTAACTTCAAACACTCACACAGTCCACACCTGAAGGGAACATGAAAGGGAAACGCATGGAAAGCTGGTTTATGGGGAAGTCTAACCAGCCCAAGTGATTTGTATTGACTGTGTGTGTGTGTACTATAATTAGCTTAACTATTTTCACTGATTTGTGAGCATATAAAAAATGTATGTTAAGAATGTGCTAGAGGGACACAGACGGCTAACTGGATTTAGATACAGGGTAGGAAACGAAGACTGCATGTGTCTGGGGACTATAAGACTGCTCAGGATCCAATTAGCCAACTAAATTGTGATGCAGAAGGACAAATGCCATAGCAGTCATTTTGAGCTCAGA
>101316 consensus sequence 1
TGCAGGCGTCCGGACCGCCACAAGGAGTCGCTAGAGCGCGATGAGCCAAGTAAACAATTAACAAGCTAGTTAGCTACCACATGTTCTTGTAAAACTGCCAACAGAGTTGCTAGCAAGCAACAAGATACGCCAAATAACAGTCTAAAAACCACGCGAGGGCAAATATATCAGATTTGACCATTCAGACACAAGTTGCATGGCTGGGGATCAGATTTGTATCTGACTTTAAACCACCAATGAAGGTGGTTTGAAATGTGGCTTGAAATATTCGATTCCATTAGCTTTTTAGCTGTTCAGACTGAAGAAAAAGAAGGCTTGAGACCTCAGCAAAAACGTCAAAAGGAATGACAGATTTCCTGGTTTATCTTAGATTAATTCAGACTTTTTTGAGG
>101324 consensus sequence 1
TGCAGGAACTCTCTCTCCCACACAATGCAAGGGAAGTGAAAAATCCCTTCTTTACAACAGAGAGAGATTGTGTAGTACTGTGACATCCAAGACTGGATAATGAAACAATATTTCTGTAATCCAAGCAGTTGGAATGGCCAGTGGGTACTTAAAGAACATTCAAGTCAAATTTATTACCAATTTTGATGTAACTGAGGACAATATAACAAAACTGTATCTCTGAATGTGTATATTTCCCAGTTGTCAGGTTCACATCCAAATGTTGTGGATCTAATATGATTAAATATGAAACTATTTGTGAGAAGATTAAATGTGATCTTAGCCT
>101334 consensus sequence 1
TGCAGGTGACACATATGCCCCCCTATGCACAACTATGACAACATAACCAACAAAAACGGGTCACAACTCCTGCAGCTCTGTCGCACGCTGGGTATGTACATAGTCAATGGTAGGCTTCGAGGGGACTCCTATGGTAGGTACACCTATAGCTCATCTCTTGGAAGTAGTACTGTAGACTACTTTATCACTGACCTCAACCCAGAGTCTCTCAGAGCGTTCACAGTCAGCCTACTGACACCCCTATCATAACACAGCAAAATCACAGTCTACTTGAACAGAGCAATACTCAATCATGAGGCATCAAAGCCAAAGGAACTGAGTAACATTAAGAAATGCTATAGATGGAAGGAATGCAGTTTGGAAACCTACCAAAAAACAATTAGGCAACAACAAATTCAATCCCTTCTAGAC
>101349 consensus sequence 1
TGCAGGCTCAGCAGATGCTCTCGGCCTGCCTGGAGAAGGTAGATGTGTCCAACACAGAAGGTTATGACATCTTCATCACTCAACTCA
>101377 consensus sequence 1
TGCAGGGGTGACAGTTCCTCAGCCACTGAAGGTCCTCCTCTGTGGGATCTCGGAACAGAAGGTTGTAGTCGTCGGCTAGGTACAGGTCCTCCACTGACTGCACCTGTTTGGGCACGGCTAGCCTCCACTCGCATTCCACATCTGTATGGGCGATATTGTGGGCCGCAAAAATAGCCAGCTACACTTATGGGCTCCACGGGGGCATTCGCATGTGGTGGAGAGAAACCCCTGGCCACCCATAGAGACCTGCCAAGAGGATGTTAACCAGTTGGATATAGGGGGCGCTCTTTTAATTTTTGGATGAAAAACGTTCCCGTTTTAAACAAGATATTTTGTCACGAAAAGATGCTCGAC
>101419 consensus sequence 1
TGCAGGGACGGGGGCTGGGATTAAAAATAAAAAGAAATGAAAGAACAATAAAGGACAAAACACACATCACGGCAAGAGAGACAACACAACATTACATAAAGAGACCTAAGACAACGACATAGCATGGCAGCAACACATGACAACACAGCATGGTAGCAACACAACATGACAACAAAATGGTGGCAACACAACATGGCTGCAGCACAACATGGTAGCAGCACAAAACAAGGTACAAACATTATTGGGCAAACACAACAGCACAAA
>101429 consensus sequence 1
TGCAGGTGATGTTGCCAAGGTGAACATGGGGATGCTGTTACCACGGTGACGTCGGTGGTTGCCGTGTTAAACCAGGGTCGGAGTGGGGTCAGGTCAGACGCCAGTGGCCACCTGGCTGTTGTAGTCAGTGGTCTCCATCTTGAGGATGTAAGGGATGATGCTGTCTATCTGAACGTTGCCGATGAGGCCAGTGAAGAAGAGCTCCTCGGTCACCACTGAACTCATAAGCCGCAGGGCAGGTAGACGAAGCAACAGCTTGGATAACCTGAGGGGAAAGAGGGAGGGAGGGACGTTATTAAATGGA
>101438 consensus sequence 1
TGCAGGGAGACAGTGTGATGGAGCTGGTCACAGTCTGCTGTGTCTGTCATGGTCAGTTCGAACTATAAGGGCGAGACCCAAGGCGAGACCCAAATGCAGACACAGGAGGCAGATGGTTGAGCTGTGATATTTATTACACCAAAAGGGTTAGGAAAAAGGCAGGTCGGGGACAGGCGAGAGCTCATAAACCATGTCAGAGTCCAAACAGTACCAGGGGATAGGCAGGCTCGAGGTCAGGACAGGCAAGGGTTCAGTGAACAGGTCCAAGTCCAAACAGTACAAGGGGATAGGCTGGCTCGAGGTCAGAACAGGCAGAGTGGTCAGACAGGCCGATTCGTTGTCAGGACAGGCAAAGGTCAAAATCAGGAGGGCTAA
>101472 consensus sequence 1
TGCAGGTTGCTCGTCTTCTTCCGGGTCTTGCCGCTCTCCTTCTGAGGCAGAGGTGAGTAACAGACAGAGGTTAGGCAATCATGAAGACTGTTGTCGTTGTCCCAGTAAAATAACTCTCCCAAGTGATTAGGAGACCATTAAGAGTGAAAAACAGACTGAAGATGTTTGAAGAAATGACCCTGTCTTGTAAAGTGAATGTCTGTGTGTGGAACAACAGCTTTCAGGGAGTCTAAAGGTATCTCTCAACGTGATCAAACTCCACCATCAACACGGTGATCATTAACAGCCACAGCTGTGTCTTAAATAGCACATTAATCCCTTTATAGTGCACTACTGTCGGCCAGGATCCTATGAGCCCTGGTCAAAAGCACTGCATAGGCAA
>101478 consensus sequence 1
TGCAGGCAAATCGCTGGGTAATTAAAGAGCATATGGCCACGTCTGCACGCAACCACTATTAACCCAATACACCTCAATTAGAGCAGAGAAAGGGTCTGTTGTGGGCGAGAGAGAGCGGCGGTCTGCGTATCAGCCCTTGACGAGTCAAATATGATACAACAAACGGCTAAGCCCTCCGCTAATAAAGCTTGGAATTTTTTGTTTCTTTTTCATCAGGCACTGGAGCCACGCCAGGACCCAAAATGAAAGGCTTATCTTACCTTCACTGCAAAAGTGCAG
>101485 consensus sequence 1
TGCAGGGGGGGACCACAGTCCAGTTCTGGAAGACATAGAGACGTAACGGCACAGTTACAGCACAGTTACAGCAACGACACAGTTACA
>101496 consensus sequence 1
TGCAGGGAGAAACTTTGTAGTGGGGCAGGGGAAAAAGAGGGAGGAGCATTGGGGGTAGTCACATTAGAAGGGGAAAAGAGGGAGGAGCATTGGGGATAGTCACATTAGAAGGGGAAAAGAGGAGCATTGGGGATAGTCACATTAGAAGGGGA
>101499 consensus sequence 1
TGCAGGTAACACACACACTCTAACACCTTGTGTTTTTTTACTCTGGTGTCCTGCTTTATGCAGACTTTTTATTGTTCCAACAGCCCCTATGACTGTTCTGTAATACCAGTACTTTTCACACACACGCATGAACGCACACAGACAAACACAAACAAACACACAGGACACTACAAGTATGTGTGTGTGTTCCCCCTGTCCCTAGTTGTTCCTGGTGTCTAACGGGGGTAAGTTTATGAAGAAGACCCTGATAGGAGAGGCCTACATCTGGCTGGACAAGGTGGACATGAGGAAGAGGGTGGTCAGCTGGCACAAGCTGCTGGTCAGCTCCACACACAACCAGTCATGAGAGATC
>101515 consensus sequence 1
TGCAGGAAATACAGACGGACGGACGGATGCCTCCAGTAGCCAGAGAATCCTCAATGTACTCCTCAATGGCCTTGGTCTCCGGGCCGGATAGAGAATATAGCCGACCACGAGGTGGTGTGGTACCGGGGAGGAGATCAATGGCACAATCATAAGGACGGTGCGGGGGAAGAGAAGTAGCACGTGCCTTACTGAATACCTCCAGGAGGTCATGGTACTCAGTGGGAAAAACAGAAAAATCTGAGGATTTGCTTACGCCCTGAGGAGGAC
>101517 consensus sequence 1
TGCAGGCCTAACTAATCCCAGCTCCTTTATCAAGCTTTGATCTGACGCTCACTAGGACAGATATTGTAAGTCAGTGTGCTATGCCCCAATGGAAGCCTGTGTGTGTACGTGAGTGTTTGCATGTTCGTGTACAGTTGAAGTCGGAAGTTTACATACACTTATGTTGGAGTCATTAAAGGCACAGTCAACTTAGTGTATGTAAACTTCTGACCCACTGGAATTGTGATACAGTGAATTATAAGTGAAATAATCTGTCTGTAAACAATTGTTGGAAAAATGACTTGTGTCATGCACAAAGTAGATGTCCTAA
>101519 consensus sequence 1
TGCAGGCAGTCACTGAGTCCGAGGTGCTAAAGGAGCTCCTTAAATTTGACACCCAAAAAACATGTTGGTCAGATGGTTTAGACCTTTTCTTCTTTAAGGTTGCTGCCCCTATCGGCACCAAGCCTGTCTCTCCTTTCTGGGGAGGTTCCCATTGCATGGAAGGCAGCCAAGGTCCTTTATTTAAAGGGGGAGATCAAGCTGATCCTAACTGTTATAGGCCTATTTCTATTTTGCCCTGTTAATCAAAAGTGTTGGAAAAACTTGTCAATAATCAACTGGCTGGCTTTCTTGAGGTCTATAGTATTCTCTATGGTATGCAATCTGGTTTCAGCTCAGGTTATGGATGTGTCACTGCAACCTTAAAATGT
>101524 consensus sequence 1
TGCAGGTTGTTTGTTTTCATCAGCGAGGTCTGTCTGGAAGGCAGCGAGGTCTGTCGGAAAGGCAGTGAGGTTTGTCTGTAAGGGATCCCAGAGCTGAGCCTCAGCTGAGCCTGGCAGAGATCCACTCCAGAGGAACAGATACATACAGACTCGGGGGCTCAGCTCTTTAACAGCTAATGAGAGAGCCGTGGCAGCTGCCACACACACAGTCACAGGGATAAGGGTGGTTCAGAGAGCAGCAGAAAACGTTCACAGGTGAAAACTGAGCTTAAAGAAAGAGCCAGCTTAGAGAGTTGAGAGGTAGAGAGAGGGGATGAAGCTCCAAGAGAAATAGAACT
>101561 consensus sequence 1
TGCAGGACAACAGTTGCCCAACACCCACTCACCCCTCCTTTCTCACAATGAACCGTGTTTTCGCTGGCGTACACTTCTGAGACAGACCGCCTGTGTGTGTCTCGCTCTGTGCCAAGGTAGTGGTTCCGATGTTTAGACATGCTTAGAAGATTTAGGGATCAGAGCGAGTCAAGAGACATCAAAGGCAGGAATTGGTCACATATACAGAATCAGTCAAAAGTTTGGACACCTACTCATTCCAGGGTTTTTGTTTATTTTTGCTATTTACTACATTGTAGAATAATAGCGAAGACATCAAAACTATAAAATA
>101577 consensus sequence 1
TGCAGGCCGCTTTAGCGTCTGTTCTACAATATTTCTGAGACCACTTTGTTCATAAAACAAGATGTTGTCAATCAAGACTCACAGTGGCTTAAACTTTGGCTGAACCGTATTCCATTCATGGTCAGATTGCCATTTTCAATTATATGGTGATGATTAATATTCATAATACTGTGATGCATTAAGTAACATCTGAAATAAATTCACAAGGAGGCCCTTGACACTCATAGAAAAAAATGGGGTACACTATTAGGTTACAAAATACTATAGAGGATTCGCATACTTGGAAACACCTAGGACTACGATGACA
>101585 consensus sequence 1
TGCAGGTGAAGAAGACAGATGTGGAGGTTCTGGGCTGGCGTGGTTACACACGGTCTGCGGTTGTGAGGCACGTTGGACGTACTGCGAAATTCACTAAAATTACACTGGAGGCGGCTTATGGTAGATAAATGAATATAAATTCTCTGGCAACAGCTCTGGTGGATAGTCCTGCAGTCAGCAGGCCAATTGCATGCTCCCTCAAAACATGAGTTATCTGTGGCGTGTTGGGTGATAAAACTGCACATTTTAGAGTGGCCTTTTATTGTCCCCCAGCAAAAGGTGCACCTGTGTAATGATCATGCTGTTTAATCAGCCTTCTGATATACCTGTCAGGTGGATGCATTATCTTCATAAAGGATAAATGCTCACTA
>101601 consensus sequence 1
TGCAGGTTGTTTGGCATCAAAGGAAAGTGGCCATGAATAAACAGATTAGATGGGAGAATAATAAATGCCCGCCAGACATATGTGAATGAATATACTAGCTCACGTTATTACTCTTGGTGGAATAGAGAGATAACCAAACGATGACAGGAAGCAGATGGAAGTTAGAGAGTTAAAGGTATTATTTGTCAATCATCCACCTCTTTGTCTTTAATATCACGCTCTCTTAATCTCTTGTTTTATTGCATCCTGCCACACAGTACACCAGAACAACAATGCAAGTAATACAAATGGACAGAGTGATTCTACAATGAATATGAATGTATTCAGATACCATAAT
>101607 consensus sequence 1
TGCAGGGCTCCAGTAATAATGTGCTGCACCGGGGCTTTCAGAGAGATGCGTCCGTGGTCATGCGTGTGTTTTGGGAAGGGGGCCCACTTCCATTTGATGATGTCAGGGCAAAAGGGGGAAAACAATGAAAGCAGCAAATACACATGCACAGGTTCGCTAAAGTGCCAATGGTGCAAATCTCACTGTAAGCACAGCTCAACTGAATGTTGTTTAGTGAATTTGAATGAATTTAAACTGTGTGGGGGCCCAGCATGTAGATTGTTTTTAAAGCAGGTTCAACACGAGTCCACTGTGCCACAGACGTAGTCTGTACATAGGGCTCTACTGTGCAGCTGGCATCACTGCAG
>101609 consensus sequence 1
TGCAGGCGTCTGCCCTTCCCACAGATGTCCCTCTGCAGGGAGGAGCGTAGCTTGTTGCTCTCTTTGGGGGGCAATTCGGCATTGACCATACACTCCTCCACCAGGCTCTGGATGACAGTGTCGTGGTGACGTCTACACTCACTGGGCCTCCAGAAAGGCTGTTTACTCTCCTGCTTCAGCCATCGCCTATCCTGCTCCTCCTCCTGTAGGATAGCCTTCACTGCAGACTTCAGAGCTTCCAGACGGTCTTTGTCCGGACTGAGAGAACTCTTCACAGCCAGGTCTATGTGGCTGAGGAGGCCTTTGCGATCTCTGGCGAGCTGCTCTTTCTCCTTCTCCCTCTCT
>101611 consensus sequence 1
TGCAGGTGAAGAAGTCTGATGTGGAGGTCCTGGGCTGGTGTCCGCAGCACAAGGTGCACCTGTGTAATGATCAGGCTGTTTAATCAACTTCTTGTTATGCCACACCTGTCAGGTGGATGGATTATCTTGGCAAAGTAGAAATGCTCACTAACAGGGATGTAAACACATTTCTGCACAAAGCTGGAGAGTGAAGGTTTATGTGCGTATGGAACATTTCTGGGATCTTTTATTTCAGCTGAAATGTTTATATTTCTGTTCAGTATAATATGTTACTTTAGATATTGTCTCAAATTCCCCCGTCATAATGACCAATGGATTTTAAAATGTATTTTCATTTGATTTAACTTCTGGCTTCCCACAGACTGTTCTTGTGCAACCCAATACAATAGGAAGT
>101621 consensus sequence 1
TGCAGGACTCCACCAATCAGGCTTTTATGGTAAAGTGGCCAGACGGGAGCCACTCCATGCTAAACGACACATGACAGCGTTCTAAAGAACGCTGACCATTTGAAACAAGATTCTCTTTTCTAATGAAACCAAGAATTAACTCTTTGGCCTGAATGCCAAGTGTCACGTCTGGAGGAAACCAGGCATCGCTCATCACCTGGCCAATTCCATCCCTACGGTGAAGCACGATGGTGGCAGCATCATGCTGTGGGGATGTTTTTCAGCGTCAGGGACTGGGAGACTAGTCAGGATCAATGGGAAAGATGAACGGAGCAAAGTACAGAGAGATTCTTGATGAAAACC
>101627 consensus sequence 1
TGCAGGACTATGAACTAGGCTTGTGCTAGTTGGTGCTACATTCCAGCGCCATCTTAGAGTGTGTCTTACTAGACCACAGTACAGACTGAGCCAGGCTTAAAGCTGAAGGCTGGTCTGAATTCCACTCTTACTGGCTGTTGAGTTGTACCAGCTGGCAGAGATTCTTATGTAGGTAAATTGATAAGAGCAGCAGCCAAATACGTATTAACACGAGAGTTTAACATCGAACTAGAGTGGGATGCTTTCAAAACTGTTTCAATACAAACATAAGTCCATCAGTCAATGGTAAACACATAATTACCACAGAAACTGCATTTAAAGAGCAGAATAAACAAAACACGTTGGAGAGGACAGGGTTAGGTTACTCTCCCAGAAACAATGACTCATAATTGCTCTCCAGCTGATGACATCACCTGCTGCTGCAAATCATGTAACA
>101628 consensus sequence 1
TGCAGGATCATCTGCATACAGCCTCTCTCTGCGCTACAGGTGATGTTCCCCCTAAACTCTGTATGCCAACCCTGTTCCTGCAGCTACCCAGAAACCAAGTAAAACCTGTTCAGGAACATCAATAGCAACATGTTTTCACAAACAAAAGATATTGCAATAAACGTTGACAGCCCCTCTCTCTACGTGCTGGAGAATGGGATGGAGAGAGAGGAGAGAGATGGAAACATACAGTGGTATTCTGTAGCTAAGGTAATGTGTCAGCCTATTAATTACGAAAATCCCTATTAGTAGGCTATTCAAAATCAAATACAAATTCACT
>101646 consensus sequence 1
TGCAGGGCCTGTCTGAAGCCAGTGTCTCGGTCTCTCACACAGCCCATCAGCAGGAAGTGGAAGGTCTCCTGAGTTACTGCATGACCAGCCTGTAGCATGTCCTACAAACAAACAAACGCACACACTTTGTTTGTATGTACAAAGGCCCTGAATATCTCATAAAGAGAAACATTTAAAATCTAATATGGTCTTATGTTTTTATTGTCTATAGAGGTCAAGGGATAAGTGTGTGTAGATAGGCTCTGAGGTGTTTGGTGAGGGAAAGTGTTAGAGGTCAGGGGCTAAAGTTACCCGTAGTGTGTGTAAACAGGCTCGAAGGTGGTTGGTGAGGGCGTGTGTCTTCAGCAGGGCATGGT
>101647 consensus sequence 1
TGCAGGGATGATCAAGTAGAGGATAACAACAGCATACTCTATGCATTACATTTTTTTTGACTCACATCCTGTCCTAGACCTTGATAACGTGGAGGGGATCTCAGTGGACTGGATAGGGAACAACTTGTACTGGACAAATGACGGCTACAGGAAAACAATCAACGTTGCCAGATTGGAGAAAGCTGCACAGACAAGGAGAACTCTGTTAGAAGGAGATATGTCTCACCCCAGAGCGATCGTGGTGGACCCTCTGCACAGGTGAGTGTGTCTTTTACAGTTGACACCCTGATAAGATCTCCTTATGTTGTGACGTTTCAATAGATATTGGTTTGTACGTAAGATGCCAGGACCCAATTTTGGTACT
>101666 consensus sequence 1
TGCAGGGGCTGGAATTAAAAAGAAAAATATAAGACAAAACACACCATGACAAGAGAGACACCACAACACTACATAAAGAGAGACCTAAGACAACACAGCACGACACCAACAAATGACAAAACAGCATGGTAGCAACACAACATGACAACACTGTAGCAACACATGGCAGCAGCACAACATGGTAGCAGCACAAGCATGGTACAAACATTGTTAGGCACAGACAACAGCACAAAGAGCAAAAGGTAGAAACAACAATATGTCACACGAATCAGCCACAAGTTTCAGAAAAAGTGTCCATGATTTTGTCTTTGAATGTAGAGATGGAGATAAAACGGGAACTGGAACACGCTGTTGTACATGTCG
>101673 consensus sequence 1
TGCAGGCGCGACACAGAACGCAGAACTAAAAATAGAAATCATGCCTTACCTTTGACGAGCTTCTTCTGTTGGCACGCCAATATGTCCCATAAAGGTCACAAATGGTCCTTTTGTTCAATTAATTCTGTCCATATATATCCAAAATGACAATTTATTTGGCGCGTTTGATCCAGAAAAACACCGGTTCCAACTTGCGCAACGTGACTACAAAATATCTCAAAAGTTACCTGTAAACTTTACCAAAACAATTCAAACTACTTTTGTAATACAACTTTAGGTATTTTTTAAGTAAATAATCAATCAAATTGAAGACGGGATGATCTGTGTTCAATACAGGAAGAAAACAAACTGAT
>101692 consensus sequence 1
TGCAGGAACACATTGTCTACGTTTCTTAACCTGGGTAATCCTCACACAAAGAGCGAGGGATGGATGAAGGGGGGGAGAGAGACGGCGAGAGAGAGAGACGGAGAGAAAGAGAGACAGACAGAGAGAGACAGAGAGAGACAGACGGAGAGATAGAGAGAGAGAGAGAGAGAGAGAGAGAGATGGAGAGAGACAGACGGAGAGAGGGAGATGGAGAGAGAGAGAGACGGAGAGAGAGGGAGAGAGAGCGAGATGGGGAGAAAGAGAGACAGACAGAGAGAGACAG
>101715 consensus sequence 1
TGCAGGAATTATACACATATACAAAATATAGACTCACTAAACTGTAAGAGGCTTTGGATGAAAGCATATTTGGTTTCAATGTTTTGATACGGCAGTTGCAATCATTTACCACTAGATGGCGACATCGATCAACTCGTTTGTAAGGAGGTAAAACTCACACTGACTACATGTATTGTACATCTACAAGCTACTATACCACAACATACAAACAACCATAGCCAGTCACAGATTATATTAACGTAATGTATGTTGTGTAATTTTATCCATTTTACAAAG
>101718 consensus sequence 1
TGCAGGACCAGTCCCTTGGACCTATGCCGAGAGGACCTACATCCAGACCACAAAACCACCAGCCACATCCACACCCCTACCCCAACCATGCCCACACCCCATTTAGGCCCCCTCAGATCAGACCTATGCCCCTCCTTTTATTTTTTTATTTTACCTTTATTTAACCAGGTAGGCAAGTTGAGAACAAGTTCTCATTTACAATTGCGACCTGGCCAAGATAAAGCAAAGCAGTTCGACAGATAAAACGACACAGAGTTACACATGGAGTAAAAACAAACATACAGTCAATAATGCAGTATAAACAAGTCTATATACAATGTGAGCAAATGAGGTGAGAAGGGAGGTAAAGGCAAAAA
>101722 consensus sequence 1
TGCAGGAACAAGTCACTTCTCTGATGTTTACAGAGAACAACAGGGTGTTGTCCAGGGTCACACCAAGGTTCTTTGCACTCTGGGAGCGGGATTTTGTAGAGTTGCCAACCGTGATGGAGAGGTCTATGAGCGGGCAGGCCTTCCCCGGGAGGAAGAGCAGGCACAGGTCCTCTCCACGTCACCTGGTAGGAGCGGCCTGCCAGGTAGGATGCAATCCAAAAGTGTGCAGAGCCTGAAACACCCAGCCCTGAAAGGGTGGAGAGGAGGATCTGATGCTTCACGGTGTCAAAGGCAGGGGATAGATTGAGGAGGAAGTGCACACAGGAGCGAGAATCAACTTTGGCAGTGCGGAGAACCCCTGTGACA
>101724 consensus sequence 1
TGCAGGGAATACAGCCATAATTCAATTCCTGCCTTAGACCCAAGCAATACCTAACCAGAAATAGAGTAAGACTGACCTCACTTTTCAAAAACGCCTGCGGAGACAAATGCCAGTATTCAGACCCATTTTTTCCACCTTCGGTTGCAGTGCATCATGGGACTCCAGACACAGACAATCAGGGCAGTCATTGTTAGAGTTAGAGCAAACTAGGTTTACCTCATCTCTCTCTCATGGAGAGTCTATTTAAAGTGCAAAATTACATGGCTGAACCCAAAGACCCTTCACTCTGATTCAAAGGGATTCATGTTGCACAGAGTACGTTGTAATGCAATCGGGATGCTTTTGTCTGCTCAAAGT
>101743 consensus sequence 1
TGCAGGCTGGTGTGGGCGGCAGACAGCGGTGGTGGAGTTTAGGAGTGTCGAGGGCACAGGCGCACCTGGAGCAGAGCAGGGTTGCCGGGGGCAGCTGTGCTGTGACATGCCGGGTGAGGAGCCTGCAGTGTACCTGTAATGCAGAAATGCAGCTGGATGCAGATGCTGCTGAAAGGCTTTTGCTTGTGTAAGCACCCAGGCTTCACCAGAGGCCTGAAGAGCTGCTTGATAAACAAAATGAACACAATGCTTCATATCATTATGTCCCCTACTGGGAATTCTCTTTTATTTATTTATTTATTTCAAACTATTTTTACTTTTTTCATCCTCACCTAAAAATGGTTGAGGAGTTTAGATTTGAAGAGCGGTGTGTTTTTAATGAGCGGCTGATGAGTGTATATGTAAGAT
>101751 consensus sequence 1
TGCAGGCTTTCTCTGATATAAGGATTTCAGGGCTTTATGTACCACCTGCGGTGAGAATGGCAAAAAGCTAAAAGTTTGACCAGCTCTCACTGGTTCATCCACACAGGGTTGTACAGAGACAGAGGACACGGAATCAAACATCCTACCAGATGATACAAAGTTCTCATTGAAACAATTCAGCATTTCAGTTTTGTCATTTACAGCAACAGAGTCCTTCAAAACACATGATGGTAATTCATTAATGTTACAGTTTCCAGATAGACTTAATAGCCTTCCAAAACCTTCATTTAGGTTATCAGTGGTAACAGACATAAAATATTCAGGCTTGGCCTTCCTGAGAAGAAAATAACA
>101763 consensus sequence 1
TGCAGGTGACTCTGTCCATGTAGGATTTACTAATATTCTGGGTTGGGCAGCAGAGATGGTGTTCGTTGCTTTGTATGGGAAGGGTTCTGTTCCTCTTCACCTACGCTACCGCCAACCCTTTGCAACTAGAGAGAAGTAGGTTTGGGCGGAATCTAGATTTTCATATCGTCCTTCTCATCCTGTGATTTATGGTATTACCAGCATGGCACACAAGGGTCACAAA
>101771 consensus sequence 1
TGCAGGCGCCCAGCCCGCCATAATGAGTCGCTAGAGTGCCAAGTAAAGCCCACCTGCCAAACTCTCCCCAAACCAAGACAACGCTGGGCCAATAGGGCACCGCCCTAAGGGACTCCCGATCCCGGCCAGTTGTGACAGAGCCTGGAAACGAACCCGGGTCTGTAGTGACACCTCTAGCACTGCGATGAGGTGCCTGAGACCGCTGCACCACTCGGGAGGCCAACTACTATTTCATTTTTTATTAACTCTAATATACAGTATCTTGATTATATAAGTATTGAACCCCCTGAGTCAATGCATGTTAGAATCCCCTTTGGCAGCGATTACAGCTGTGACTCTTTCTGGGTAAGTCTAAGAGCTTTGCACACCTGGATTGTACAATATTTGCACA
>101779 consensus sequence 1
TGCAGGAGTGTCGGAGGTGCTGGGTCGTGGCATAGGGCCTCCTGGACGGCTGCTTGGATTTCCCACTGTATGGGTCCCACGACACAACTCAGGAGCTGGGTTAGAGGAAGGGGTGTCAAATAGACAGGATAAGGAATCAGCCTTCACATTTTTCTTGCTTTGCAGATAGGTGAAGTTGAAGATGAGTGCCCAGCGAGCCTGTCTGGGGTTGAGCCTCTTAGCACTTAAGTACTCCAAATTGCAGTGGGCGGTGAGGACAAGGAATGGGTGATGAGCTCC
>101787 consensus sequence 1
TGCAGGCCTCTTCAATTGCCAATACTCACCGTTGCCTTTCTGCAGGTTCTTTTCAGCCTCCTCGAAGAGGCCAGGCAGGTGTATCAC
>101792 consensus sequence 1
TGCAGGAAATGCCACTTAACACATATGGCTAAAAAATACATCCAGTTTAAGTAACTGGACCAAAGACTAATCAACAACTGCTAGAGGTGATTTTATCATTACCGGTCCATATGTGTTGGCTGTATCTCTTTCTTTCTTCTGAGACGACTCTGGACCAGTTGAGTTGAAAGCCAACTCCTCTAGGAAAACATCTGTAACAAACACACACACATATATATGATATGGTAGGTACTATAATTCAGAAAAGGCATTTCTAACAGAATTCCTCTGAGATAAGCTGCAGTGCCTCATTACGGTCACCTCTTGCAGACTGCAAAGTGCACCCA
>101793 consensus sequence 1
TGCAGGGTTGAAATATGCTACTCTCTTTGTTTACTGTTGTGCTGTCATCAGATAATGCTTTCGCTTTCGCCGAAAAGCCTTTTAAATCTGACATGTTGGCTGGATTCACAACGAGTGTAGCTTTAATTGAGTATCTTACATGTGTCATTTAATGAAAGTTAGATCTTTATATCATTTAAAAAAAAATTGCTGCACTGCATTTTCCCTGTTTTTTGCCCAAGTGGGACGCAACCGTCCCCTATACCATAAGAAGTTAACAGATACATC
>101815 consensus sequence 1
TGCAGGCAGGGATGGCAACGTTAATAAATACTCTATTAAAGAATATTTTGTATGCAAAGTTTGCATTACAGAATTAACTTCCCAAACCCTAACCTCGTCCTCACCAGGCTAAATGCTACCAAATATAACAGGCTCCACAGAAAGAACTGGCTGGTAGATGAGATTACCGAAATCCCAACCCCTACCTGTTGGGGCGACAGTCCTGGGAGGTGGAGGATCAGACAACGCTCAAAGTCCAGGATGGAGAGCTTATCGTTGAGGGCCTGTCTCTTGAGACTGAACAGCACCAGGCTCTTAGGACAGCCCACCAGCAGGTCCCCTGTCACCCCACAGCACGCTACACACAGTGG
>101819 consensus sequence 1
TGCAGGACAAACAGGGCCAGGGGGAGTGGGGAGGATGGTTGGTCATTGGCTCACACTGCAGTCATGGAGGCCAAGCTTTGTGTTGTTGTGGGTCCCTACAGTAATACTAATGGACAGCTGATAGATTCTCTATGGATACAGATACACCCACACCACTTGGCCAAAGAAACACGTTGAGAAAGCACATTCTCCCATTACCCATACTTGTGTGTGTGTCTTTCAGCTCTAGTCATTACATAACACTACTGCAGAAGAGGTCTCTCTAAACTCCTCATCCCTATTTGTCAGGATCACACTCCTCATATCCAACATGTCCTTAGCTACA
>101827 consensus sequence 1
TGCAGGAGGCCTTTTTGGTAGGTCGTCATTGTAAATATAAATTTGTTCTTAACTGACTTGCCTCGTTAAATAAAAAGGTTTAAGAAAAATATATATATATTACGTTCCCAATGGCCCCCTATATAGTCCACTACTTTAGATATAGGGAATAGGGGGGCTATTTGGGATACGCCCAGTGTGTGAATCCTTCCAGTGAAGAAAACGTGATGGAAAAACACAGAAGGGAAACTTTGCCTGTCAGGTTCACTTCTGTTCTGAAGGGTAAGAAGTCCTGTGAAGATTGTCCCGGGGCAGAGTGTTCGCTGCTCTAGAACAATGCCACATTAACTTCCATCTCTATTAAGTTGTGTTTCAGTGGAAAAGGAGCCCATCCCAGC
>101828 consensus sequence 1
TGCAGGGTGCAGGCCAGACAGTGCTGGATCTGTTCCATGCACGTAAGCTAGACGTCTACTTGCGGGATATTCAAACTGGAAAGTTCCGCTACTTCAAGCAACTCAAAGGGCGGTCAACGCGGCACACTATCAGTACATGGGGATGCTGTACAAGTGGGTGCTGAAGTCCGAGTTCTCTGTCCGATTTTCATGCCACATTTTTTGATGAAGCCAGAGAACTTTGAGGAGAGCAACTTGGGTCTGTCTGTGTTTCAGTGGATAGGGACCGAGGACTCTGAAATGCAGCTGTTCTAGCTCAAGGCAACCTCCCTTTGGTCATCAAAATTCACAGCGCTGCGCAATGAACATGAAGACAGAGAAACCA
>101862 consensus sequence 1
TGCAGGTCTCTGGTCACAGGCAAGGCATTATATAGGCAATAGGTTGCAGTTTTGTCTCATATGACAGAAGGGCACAGGTTTTCTCTGTCTGGTTTGTTACACACGCACACACGCACGCGCACGCACACGCACACGCACACACACACGGTTTGAAATAGTCCCAGATAGTGGTTATAGGGGTTATTTGGCAGAACCCTTTCTGGTGTTATATGGAACTCTTTTCCCTTTGTTCTATAAAGAACCTTGCTCATAAGGTTCTAAGCGGAACATGTATGGTTCTATAAAGAACCGTGCTCATAAGGTTCTAAGCGGAACATGTATGGTT
>101866 consensus sequence 1
TGCAGGAGAACAAAGAGAGGGTGAGTTCAAAGTTGAAACCAAACGTCTCAGCGAACAATGTTCCATGTTGATAAATGTGCATTTTGCACGTATTTGACACATTTACCTGTTGTATATGGGCGTTGTTAGGGCCGCTGACAAATTCCTCTAGTTCGGCCAGTCTGACAGTTTTAGCCAGAGCAAAGATGAGCTCTGTCTCTACATACGACTCTCTGGCCTTCTTACGAGCCATCTGAAGGAACTTCACCAGATCCTCCCAGTTATCTAAAACACACACACACACACACACACACAATAAATTCTATACATTATACACACATA
>101875 consensus sequence 1
TGCAGGCCAGTGGTTAGGCAACCGATTTTGGCCAATTTTGTCAGAGCAAATGTTCGGGGGGCCAGAACATAATTATAATATTTTGTACACTGCAAATTGACCACAACTAAGCCACAAAACAGATTGCATTTGAAAATAACGATAATTTCATACCTTGATTACATTGAGACAACCTATCACTCAGGATCAACAGGAGAGAGAGAGCGCTTTGGGAAATATGTGCAAAGTCATCTCAGACTAGGGGTGTAAAGGGAGGGTATATTACTGGAAACCTAAGTCTACCAGTAAACTACCAGTATTTTGCTATCTTTCAAGGATTTTATGTAATCTGTCACAGGACATCTAGTGGCCGCTTTGGGTACTTCAGAATATCAC
>101880 consensus sequence 1
TGCAGGAGGAGTTCTCCAACCAGGTAACTAACCACAACATCCCAGATATTGGTTATGTTCCAATATACACATAACTATGCATATAAATCATGGCTAAAACACTGCTTCCTTCTGAATGGAGAATAGAGTGGATAATACTAATTAAGTCTGTGGTGTGGATTTTCTCACCACATCCTGTTCTTTACTGCTCTCCCTCGGAGTGACATGGAGAAGCTGGAGGGTCTTCCTGTGACTCCATTCATGGACAGGGACAAGGTGACCAAAGCCATTCTCTCAGACAAGCTTCAAATCAAATCAAATTTGATTTGTTTACACATGGTTAGCAGATGTTAATGCGAGTG
>101922 consensus sequence 1
TGCAGGCCACAGTTTTGTCGCACCTGGACTACTGTCCAGTCGTGTGGTCATGTGCTACAGAGGGACTTAGGAAAATTACAAGTGGCCCAGAACAGGGCAGCAAGACTGGCCCTTAAATCTACACGGAGAGCTAACATTAATAATATGCATGTCAATCTCTTCTGGCTAGTAGAGGAGAGATTTACTTCACATCACTACTTGTGTTTGTGAGAATTATTGATATGTTGAATGCACAGAGCTGTCTGTTTAAACTACTAGCACACAGCTCAGACACCCATGCATACCCCACAAGACATGCCACCAGAGGTCTCTTCAGTCCCCAAGTCCAGAACA
>101937 consensus sequence 1
TGCAGGACGGTTGAGCTAACGTGCGCTAATGGGATTAGCATGAGGTTGTAAGTAACAAGAAAAATTTCCAGGACATAGACATATCTCATATGGGCAGAAAGCTTTGCGTTGTCCAATTTACAGTAGCTATTACAGTGAAATAATGCCATGTTATTGAGGACAGTGCACAGTTATGAACTTAAAAAATATATCAATAAACCAATTCAGCACATTTGGGGAGACTTGATACAACATTTTGAACAGAATTGCAATGGTTCATTTGATCAGTCTAAAACTTTGCACATTCACTGCTGCCATCTAGTGGCCAAAATCTAAATTGTGCCTAATCTGGAATAATACACTGTGTACTTTCTCTGGCATTTCAAAGATTACAAAA
>101938 consensus sequence 1
TGCAGGTTAACTGAGCACCTCTGCTCTAACCGTCCTCTGTGCTCAGCTCCATGCCGTTTCAGACTCTGCATGCCGTAGTGACTTTTACTTAAACTGTCAAGCCCACGTTCGTTTACACAACTCCACCATCCTGTGTGCTGTAGTAGGTTACATGGTGGTCCATTGCTTGCAACTGTCTGCATTGCTGTGCAGATTGACAAGTTGAGATGGCGATCAAATCAAATTTATTTGTCACATACACATGGTTAGCAGATGTTAATGCGAGTGTAGCGAAATGCTTGTGCTTCTAGTTCCGACAATGCAGTAATAACGAACAAGTAATCTAACTAACAATTCCCAAAAA
>101981 consensus sequence 1
TGCAGGGAGAAACTTTGTAGTGGGGCAGGGGAAAAAGAGGGAGGAGTATCGGGGCGAGTCGCATTAGAAGGGGTGGGAGATGAGGAAATGTTGGACGGGCAAGGAGGCATGGCTGAGTCAAATAGGAAACCTGACTTAATGAAGTGGTGATTAAAGAGCTCAGCCATGTGCTTCTTGTCAGTAACAATCATATCATCAACTTTAAGGGACATGGGCAGCTGTGAGTAGGAAAGTTTATTCTCCAGGTCTTTAAACCATTTTCCAGAACTTTTTGGGGTTAGACCCACAGAGAGAGAACTGCTCCTTAAAGTAACTAACTTAGGCCTTTGGGATAGCCTGAGTGCAC
>101991 consensus sequence 1
TGCAGGACTTTTAAGAGACCTAGGTGCTATTGTAGTACTGTACTGTGTTCATCTCTTTCATCTACCTGTGACATTCCTGTTGGAGTCTTCACAAATGGATGTTTGTTCACGTTTGACTCTGCGACTCCGAGACACACAAAGAGAAGGAGAGAGAGCAGAGAGCAACAAAGGAATGAGAGAGAGCAAGAAAACAGAAAAGAGAGAGAAATTGAGAAAGCGAGCCAGAGCCGTGAATCATACCCCAGGAACACATCACGACTGAGATGATTGACAAGCAGCATCCTGAAGGGGAGTCATTGGGTTGGTTGCCATGGGGATTAGGTCTGGCCTCCTGACACACA
>101995 consensus sequence 1
TGCAGGTGGCGACAATGTCATGAGGAGTGCAGCCCTCGCAGCTCCAATCAATCTCTGTACAAGCATGAAAAAGTAGGTGATTGGTGTCAGTAATACCATACCTGTATATATGAACCCATTCTGTTATGTGTGTTATAGACATCAAATTGATGGGAATCTCATTCATGAAGCTCACTTCATCATATCATCATAAAGTGAAAGTTTGCATATTTGATTCAAAACGAGGGAATGAACCTTTGTAATGACAGTTGTTTGGTTGAGCTTTATGAGCCCTATTGTTTGCCAGTGTTGGGGAGTAGTGAACTACATAAAGTTAAACTACTAATGAATCTACTTTTAGTGGTAGCTTGGTGGTAGTTGAAATACATTCTAATCTTGGTAGTGATTTCAGTAGTTAATT
>102010 consensus sequence 1
TGCAGGCTGCTGTTGAGCTAGTTGCTGACGGGCTGGTCCTGAGGCTGGCTGATGTTCAATATCATCCTCTTCTTCCAACTCACTGTCAGACTCCGAATTGACAGAGACATGATCCACATATTCTGAAAATTCTTCATCTTCCAAAGTGGAAGACACTCCTTCCACACTAGCTTCCCTCTCTGCAAAAATTATTTCTAAGGCCCTCTGAGCAGTGATTATTTCTGTCTTACTGAATTGATTGTGGTAAGGAACCACACATGCAAAGCTATTTATTTGTTGGGTCCCTCCCCCAATTTGCACCTGGCTGGAGTAGAGTGTAGAAAAATACAGCGTTTCAAAATAATGTATTGAAATAATG
>102020 consensus sequence 1
TGCAGGCTTTGTCATAAGAAAACCTAACATGCCAAGACTAAGACTTTTCTGTAATTTCAACAGTAAAACACTAGGGTACACGGTATAATACAACACACATGTTTCACAGCGTTAATGCTGTAGATTGCACTGGATAATGGGTAAAATGCTGGAAAATACTGTTATTAACTGTAATTCGGAAGCCTCCTGTAAACATTACTCTAACATGCTGTACAAACAGGAAGACTGGCCCAGACCATCAGGCTACTGAATAGCCACCACTGCCTTTGATGTCTTCACTATTTTTCTACCATGTAGAAAATAGTAAATATAAAGAAAAAACATTGAATTAGTAGG
>102030 consensus sequence 1
TGCAGGGAGAGTGTGTCCTTTCTCAGCTCTATTTTACATCCACACTGATATTGTTTACTGACCCGTTCGTAAATATTTGGTCTGAAATGTTGGTCTGAAATGTTGCAGCCAGACGCTCTGACTTTAGGTTGCACCTGGAACAAGCCTTGAAGCTCACTGCTTGTGTGAATGTAAATAACATGAATAAATAACATGAATGAGATGACCCACAAGTTCAAAGTTGACCTCTAACCTTAATGCTCTCATATTCTCTGTGGGCACGGCAGTAGCCATGTCAATCGAAGAAAAGAGATTAATCCTAACATAAATGTATACAGTAGCAACGCTCTCAGGTCATCTCATGGACACAAGCCTAGAGAGCTGGTCGCTGGCTACAGTCCTGAGTCCTTACTCCTGAATGATATATAGCCCAA
>102043 consensus sequence 1
TGCAGGAGCGGGTTTTTTCTTTGTTGGAAAGAAGGATGGGGGATTACGTCCCTGTATCGATTACCGGGGTTTAAATAATATTACCATCAAGAACCGTTATCCCCTTCCATTTATGTCATCAGCTTTTGAGAGGCTCCAGGGAGTTACGGTTTTGTCTAAATCGGATTTACGGAACGCATACAATCTGGTACGCATCAGACGGAGAAGAGTGGGAGACAGCGTTCAACACTCCTAATGGACATAATGAGTACCGGGTCATGCCGTTTGGACTTACTAATGCTCCAGCCGTTTTC
>102047 consensus sequence 1
TGCAGGGAACACACAACTAGGGTGACAACAGGGGAACACAACACTGAGCTGGAGAGATGGAGTAAGAGGAAGAAATGAAAGAAGAGAGGGAATGGGAAGTGGCAGATTGACGTAGCCGAAGAATTCATTTGCCTAACTGGTCATACAAGCCTAATACATTAGGATGGATTAAGAATATACTGGCCCTCACAAACACAAACACACCCACTCTCTCTCTCTTTCTAACACATACAATCACACACAAAGCATGCAAAGCATATGTAATTCCACTCCCTGATATTTACAAGCAGCCAATGACACACACAGAGTGCTTTATGAGCTTCCATGGAGGCATGTGTGTGTATTGGTTAAAGAGTTTGTCTGTATTTTGTGGGAGCTATA
>102048 consensus sequence 1
TGCAGGGTTCTGGGGGGGCCACCCACAGTGTGGGTACTTCTCTTGGCATTACAAACATGCTTACGCACACATAGCACACATGCTTACCCTGCCATTTCCTAACCAGTTCACAGCAGCAGTTGTGTGGAGAGGCACTGGCTTGTAACATCGATATTGACCTTAGCCAAATGCATTCTGATCCCCATCCCTGTACAGTGGAGGGCCAAGCCAAACTCACCAGACCAAATGGAAACCACGATGCATGGGGATGGAGCTGGGTTTGCATGGGGATGTGGCTGGGGGTACAGGGCTACGGCTGGGGATGGGAATAGAGATGTGGCTAACACCAGGGATGTGGTTGGGGCAGAAAGTCTGGAGCTGGGCATGGGGATAGTGTTTGGGATAGAA
>102080 consensus sequence 1
TGCAGGTCATGCTCCTCAACATCTGTAGAGTACGAGCCTACCTCACAGAGTACGAGTCATCTCCCGCCTGCATCTCCCGCATCTCCTACCACAACTGTTGGCTTTGCTCTCCGCTTGTGCCATCAAACCCCTGCAATTTATCCAGAATACTGCAGCCTGCCTGGTGTTCAAACTTCCCATGTTCTCCCACGTCTCCCCGCCTCTCAGTGGTTCTCCACTGGCTTCCAGTCGAAGCTCACATCCATTACAAGACCAGCAGCAAGAGCAACTGCCCCTCCCTACCGATATATA
>102088 consensus sequence 1
TGCAGGTGAAGAGAGCCCGGGTGTGGGCTGGGATGGTTACACGTGTTGTGAGGTTGGTTGGATGTACTTCCAAATTCTCTGAAGAGACATTGGCTTATGGTAGAGAAATTAACATTCAATTATCTGGCAACAGCTCTGGTGGACATTCCTGCAGTCAGCATGCCAATTGCATGCTCCCTCAACTTGAGACATCTGTGGAATTGTGTTGTGACAGAACTGCACATTTGTTTGTAGATTTTTATTGTCCCCAGCACAAGGTTATCTTGGTAAAGGATAAATGCTCACTAACAGGGATGTAAACAAATTTATGCACAACATTTTTGCAAAATAGCATTCTGTGCGTATGAAACATTTTTGGGATCTTTTGTTCCAGCTCC
>102115 consensus sequence 1
TGCAGGAACATCTGAGACCAGCCATCCGGACAGCTGATGAAACTGTGGGTTTGCACAACTGAAGAATTTCTGCACAAACTGTCAGAAATCGTCTCGGGAAGCTCATCTATTTGCTCATCGTCCTCACCAGGGTCATGACCTAACTGCAGTTCAGTGGGCAAATCAAATGTATTTATATACCCCTCTTACATCAGCTGATATATCAAAGTGCTGTAAAGAAACCCAGCCTTAAACCCCAAACAGCAAGC
>102122 consensus sequence 1
TGCAGGATCGTCTGAGACCAGCCACCCGGACAGCTGATGAAACTGAGGAGTATATCTGTGGCTGCGCCCAGTCATGTGATATAGATTAGGGCCTAATGTATTTCAATGGGCTGATTTCCTTCTATGAACTGAACCTCAGTAGAACTGCTGCGTTTATATTTCTGTTCAGTATAATTATGACGTGTGGAATGTTATTTCAGACATGAATTGAGTTAATCAAGAACGAATCTAACGAGACGTGTTTGTGTGTGTGAGGGTGAGGTGTGGGGGGGTGTGTGGGTGCATTCAAGACTGGAAACTCAAAACAAAATGAGGTGAAATCGTAAAAACATTGAAGTCAGATGGTGAGGTCAAATCGTGACATCGGTGA
>102124 consensus sequence 1
TGCAGGCCTATGGACACCTCTCGGACCATCAGATTACACGACTGGGCTAACCGTTTTATAAGCTTCTTGGGCAAAACCTTTTTATATGAAAAGTACAGACCATTTAACAGTGGATTCACTATTAAAATATGCATTATTATCATAATGATATAGTCTTAATTCATTCATTGGGTTATGTGCGTCACAACACCGGGGTCTTGTAAGATCTCTCCTACAATGACATGCTTGTGAAAAGTTAGGTGAGTACTGGTACAGTGTGGTGTCGTGTCTTTGGCTATGCCGGATTAAGTGGTATGACATGCTATTCTA
>102168 consensus sequence 1
TGCAGGTCCAATGTACACCACCACCTCCATCCCTTGAGGTTGAACTATTAAAGCAATAAGGCATGAGAACTCAGGAATTATTGTGTAAATAACACCAGACTACGGGCTGTTCTTAGGCCCAAGGCAAAGACAAGAGCCAGGGAAACAGCCCTTGGGAGGGTGATATTCCCGGGTTAGAGGGCCTTATTGCTTTTAGAAAATGGTTTCCAAAGACAAGGGCCAGGGAAACAGCCCTTGGGAGGGTGATATTCCCGGGTTAGAGGGCCTTATTGCTTTTATAAAATGGTTTC
>102175 consensus sequence 1
TGCAGGTAAAGAAGCTGGATGTGGAGGTCCTGGGCTGGTGTGGTTAAATGTGAGACTGGTTTAACATACTGCCAAATTCTCTAAAAC
>102175 consensus sequence 2
TGCAGGATTGTCCACCAGGACTGTTGCCAGAGAATTGAATGTTCATTTCTCTACCGTAAGGCGTCTACAACATCGTTTTAGAGAATTTGGCAGTATGTTAAACCAGTCTCACATTTAACCAC
>102186 consensus sequence 1
TGCAGGGATGGGGGCTTGGATTCAAAATACAAATACATTAAATAGAAATATAGGACAAAACACACATCATGGCAAAAGAGACAACACTACATAAAGAGAGACCTAAGACAACAACATAGCAAGGCAGCAACACATGACAACACAGCATGGTAGCAACACAACATGACAACAACATGGTAGCAACACAACATGGCAGCAGCACAGGTTCCAAACATTATTGGGCACAGACTACAGCACAAGGGGCAAGAAGGTAGAGACAACAATACATCACGCAAAGCAGCCACAACTGTCAGTAAGAGTGTCCATGATTGAGTCTT
>102198 consensus sequence 1
TGCAGGTGATCTATGTGAGTCGTCCAGCCAGGACCAGGGGGGTAGGAGACAGCAGCTGGGGGACCCATGCCTCATGCCCCTGCCTAACTCTGGAGCTGACCGTGCTCTGGACTGGTCCAACCTGGTGGATGCTGCCAAGGCCTTTGAGGGTAGGCAAAGTAAGCTGGAGATTTACTATCTTTACCAACCAGAGGGTAGCAGTGCCCTGTCTCTTTCCTGTGTGTTGTCAATCTGAGCTGTAACTGAAGCTGTAACTGTTGTGTTTTTCTCTGTCTTCAGTCCAGAGACTGTTATCTGTTAATGATGGG
>102210 consensus sequence 1
TGCAGGCTCATCCTGACATGACCATCCAGCATGACAATGCCACCAGCCATTCTGCTCGTTCTGTGCTGCAAGACAGGAATGTCAGTGTTCTGCCATGGTCAGCAAAGAGCCCGGATCTCAATCACATTGAGCACGTCTGGGAACTGTTGGATCGGAGGGTGAGGGCTAAGGCCATTCCCTCCAGAAATGTCCGGCAACTTGC
>102214 consensus sequence 1
TGCAGGGAGAAACTTTTTGTAGCAGGGAAGGGGAAAAAGAGGGAGAAGCATTGGGGATAGTTGCATTAGAAGGGGTGGGAGATGAGGAAATGTTGGATGGGCAAGGAGGCATGGCTGAGTCAAATAGGAATCCTGACTTTATGAAGTGGTGATTAAAGAGCTCAGCCATGTACCATGTGCCTCTTGTCAGTAACAACCACATCATCAACATTAAGGGACATGGGCAGCTGTGAGGAGGACGGTTTATTCTCCAGGTCGTTAACTGTTTTTCAGAACTTTTTGGGGTAAGACCCAC
>102215 consensus sequence 1
TGCAGGAGGGACTGGTGCACTTCACAAAATAGATGGCATCATGAGGCAGGAAAATTGTGTCTATATATTGAAGCAACATCTCAAGACATCAGTCAGGAAGTTAAAGTTTGGTCGCAAATGGGTCTTCCAAATAGACAACGACCTCAAGCATACTTCCAAAGTTGTGGCAAAATGGCTTAAGGACAACAAAGTCAAGGTATTGGAGTGGCCATCACAAAGCCCTGACCTCAATCCTAAAGACAATTTGTGGGCAGAACTGAAAAAGTGTGTG
>102218 consensus sequence 1
TGCAGGCAGATTAACATCAGGATGTGTTACTAATGATAAATACCTCACTATGTTCATTTCCTAATACCTCACAACGTACATTTCCTAATACCTTTTTACATCTGTTGTGCTACAGTGCAATTGAAATGACATCACACATACCATCTGTGATATACACCTGTTACTTAGGAGGGGATAATTCTATAGAATCCATAGGGTAAAGCCTGTACTGTAGCAATTACTGTGGTATACAGTAATAGCCAGCCTGTCCTACTTCATGTACCTGCATCTCTCCCATCTCGTTGCTATGGCGGTC
>102252 consensus sequence 1
TGCAGGGATTTGTAGTCTTGCACCAGGGTAAGCCGACACAAAACATACATTATTTTAAATGTTTCTAAAATGGAAAAATGCCCTGCACCATTACTGTCCCAGACCTGTACTTGTTGACAGGGATTGTTTCAGTTTCATGGTCCTCAATGTCTAGTATTGTGAGTTTCCACCCTGGGCCAATACCCTCTCTCTTGACATAAGGGTAGTGTGATCGTACAGCACCGTGCCATGCCAGGGGAGGGTCTGGTTAATATAGCACCATGCCAGGGAATGGTCTGCGTGGAAAATGAAGGTGCTTACATTCTCCTCTTTGTAGCTGTCAGCACATAGTGTCTCTGGATTGTCCCCGAGGAGCTTCTTCTAGTACTTATTCCGTGCCGTGTTATGTTTAAT
>102254 consensus sequence 1
TGCAGGGATCGAACATCATTAACAATTTTTTGCAATCGTTTTATCCAGTCTCTTTGACTGGTAAGTGGCAATACTTTGTTAATAAAAGAAAACTGGTCTAAAAGTTGAACTAAAAGTAACTACATCCCCATGGTACTGCCATGTCCATAGACAGGTATCGTGGGAAGTTACTTTAAGGTTACAATCCTTAATTAAAACAACAACAAAGAGACCACCTCTGTTATAGTAAACAGCTGAGGGATTGGCCTAGAGAAATGTCACCACTTCTCAAATCCATAGATT
>102263 consensus sequence 1
TGCAGGGCTCTGGCAGTGCTCCTCCTTGCACAAAGGCGGAGGTAGCGGTCCTGCTGCTGGGTTGTTGCCCTCCTACGGCCTCCTCCATGTCTCCTGATGTACTGGCCTGTCTCCTGGTAGCGCCTCCATGCTCTGGACACTACGCTGACAGACACAGCAAACCTTCTTGCCACAGCTCGCATTGATGTGCCATCCTGGATGAACTGCACTACCTGAGCCACTTGTGTGGGTTGTAGGAAAAAAAAATTTAAGCCATTTTTAATTCGAGCTGTAACAACGTGGAATACATACTTTCAGAAGGCTCTGTATACTTGTTGATTGTCTCTCCCTCATTTATCCATGC
>102281 consensus sequence 1
TGCAGGTAAAGAAGCCGGATATGGAGGTCCTGGGCTGACGTGGTCACATGTAGTCTGAGGTTGTGAGGCAGGTCGGACGTACTGCCAAATTCTCTAAAACGAAGTTGGAGGCGGCTTATGGTCGAGAAATGAACATTACATTCTCTGGCAAAAGCTGTGGTGGACATTCATGTAGTCTGCATGCTAATTGCACGCTCCCTCAAAACTTGAGACATCTGTGGCATTGTGTTGTGTAACAAAACTGCACATTTTAGAAGCCTTTTATTGTCCCCAGCACAAGGTGAACCTGTGTAATGATCATGCTGTTTAGTCAGCTTCTTGATATGCCTTACCTGTCAGGTGGATGGATTATCTTGACAAAGGAGAAA
>102284 consensus sequence 1
TGCAGGGACGGGGGCTGGGATTCAAAATAAATTACATAAAAATATAGGACAAAACACACAAGCGAGACAACACTACATAAAGAGAGAACTAAGACAACAACATAGCATGGCAGCAACACATGACAACACTGCATGATGGCAACACAACATGGGAGCAACACAAAACAGGGTACAAACATTATTGGCCACAGACAACAGCACTAAGGGCAGGAAGGTAGAGACAATACATTACGCAAAGCAGCCACAACTGCCAACAAATTGTGTTGAATAATTGAATAATTTCAGTTTTTCATTTTTAATAAATTTTTGGGGGAAAAACTATTCCACTTTGACATTATGGGGTATTGTGTGTAGG
>102295 consensus sequence 1
TGCAGGAAAACACGTGCCGCCATCATTGCTTTGCACAAAAATGGCTTCACAGGCAAGGATATTGCTGCCAGTAAGATTGCACCTAAATCAACCATTTATCAGATCCACAAGAACTTCAAGGAGATCGGTTCAATTGTTGTGAAGAAGGCTTCAGGGCGCCCAAGAAAGTCCAGCAAGCGCCAAGACCGTCTCCTAAAGTTGATTCAGCTGCGGGATCGGGGCACCACCAGTACAGAGCTTGCTCAGGAATGGCAGCAGGCAGGTGTGAGTGCAGCTGCACGCACAGTGAGGCAAAGACTTTTGTAGGATGGCCTGGTGTCAAGAAGGGCAGCAAAGAAGCCACTTCTCTCCAGGAAAAACAT
>102300 consensus sequence 1
TGCAGGATTTCAATGAAGACCATATTATAATTTATATAAGTTTTTAATGTGAAAGAGAGGAAGCAGTAGGTAAGCAGTTTAAAAAACAACATCTTCTACAAAAATCTTTTAGGGATGTAATAATCAACGTAATCTAAAAATCGACCATTTTGATCGCCAACTCAAATGTGAGAATTCAATGATTCAGAAATGACTTAAAGTAATTATAGTTCATTCGAAAATGGATTATTTGTTGACCAATCTAAATTAAGTTACTGACAATGGGCCATGTCGCAGTGAAAGCACAGAGACATGTTTGAATTAGTACGCAGTTGAGTCTCATTTTGGCATATTGTTTTGTCAAGTTCATCAATATACAAAGAGTTAGTTAGGAATCTAAACTACTTTCATAACCTTGTAATAAATGGAAT
>102317 consensus sequence 1
TGCAGGTTCACTAAATATTGGTTTCGTCCCAAATGGCACCCTATGGGTCCTGGTCAAAAGTAGTGCACTATATAGGGAATAGGGTGCCATTTTGAACACACATTGTATACCCTTACACAGGGAGCTGTGCAGCTAAAGTAAATGATTCCCGGTTATATGAAAGCCACTTATGTGGATCAGATGACTCGGGATTTGATAGGTTTGTAATGGACTTTTCCTGTTCATTAACT
>102341 consensus sequence 1
TGCAGGCTCATCCTGACATGACCCTCCAACATGACAATGCCACCAGCCATACTGTTAGTTCTGTGTGTGATTTCCTGTAAGACAGGA
>102345 consensus sequence 1
TGCAGGTGAGAGCCCTCTTTTGGTGAAAGAACACATTACACCCTCCTATATTTTCAAGAAGTTTCTTGGTATTTTGAGTGCCGCTGT
>102346 consensus sequence 1
TGCAGGCAGTCACCGAGTCCGAGGTGCTAAAGGAGCTCCTTAAACTTGACCCCCCAAAAATATTTTGGTCAGATGGTTTAGACCCTTTCTTCTTTAAGGTTGCTGCCCCTATCATCGCCAAGCCTATCTCAAACTTTTTTAACCTGTCTCTCCTTTCTGGGGAGGTTCCCATGGTTTGAAAGGCACCAACGGTTCGTCCTTTATTTAAAGGGGGAGATCAAACTGATCCTAACTGTTAAAGGCCTATTTCTATTTTGCCCTGTTTATCAAAAGTATTGGACAAACTTGTAAATAATCAACTGACTAGGGTCCTTGAT
>102351 consensus sequence 1
TGCAGGAAAATTCTCCCTCCCCTCTGGTTCTGAACTTTCATCAGCTTCTCAGCATGCTCACGCTCTTCGTGGGACTGGTTCTTGAAAAACTTGGCAAAGTTGTGTAGGGCCTGGTCATCACGATCAAAGTAATATGCCTGAGACGGAGAGAAAAGTAAAGACCTTTAGTTCAAAGCGTGTGATATAACTAAAAAAAATAATTAATCACACAAGGTCGAAAACAAAGATGATTTAGGCCATGCCGCCCAGTCCTAGTATTAAAATGAGTGCCAGAGGCCAGGGTGTTGAACGCACCCATCTGCACCTTCATGGGGTGTAAACTTTA
>102363 consensus sequence 1
TGCAGGAGAGAACACACACACACTGTAAGGAACAAATAGTGGGAACAGAAACATAATATGTTTACTGTATCATTGAATGCCCTCCACTGAGGCTCCATAAGATGAGAGAAAAGCTGGTGCAAAGCAGAGCAGGTCTTGCCTGAGGTGCTCTTTGACATGGACCCTGGGTACCAACAGGACCAGGGCTATCAGAATACCAATCAGACATACTCAAAGCTACAACAGACCATCTCCATACACTACATCTAACATCGCTCCCTAAACTGATAGAGTATTGTGTGTGAACTGAGAGTGTGTGTGTGTGTGTGTG
>102392 consensus sequence 1
TGCAGGAAAACTGTCTCTCCCACTCTCAGAAATTGAAGTTAAATCCCTTTGTTACCACAGAGAGAGACATTGCAGTACGGTAACATCAAAAGGTTGAATAATTAAACAGTATTTCTGTAATCCAAACATTTGGAGTGGTCCGTGGGTACTCGAAGACCAATTATGTCAGATCAGTTGTATCTGGGGATCACATGAAGGTCAGCATAACAACATAACTGTATCTCTGAATGTATATATTTCCCAGTTTTCAGCGTCACATCCAAATGTGGGAGATCATATACGATGAAATATTAAACTACTTTTTTAATGGGCGTTAGCCTTCTAAACGAGATAATTGTTTTTCATATGAAGTCTTAACCAAGACAGTGGCCACGCCCACGTGAGCACATACA
>102446 consensus sequence 1
TGCAGGTGAAGAAGCCAGATGTGGAGGTCCTGGGCTGGCAAGGTTACAAGTGGTCTGCAGTTGTAAGGCAGGTTGGGTGTACTGCCAAATTCCCTAAAACAACATTGAGGCTTATGGTAGAGAAATTAACATTCAATTATCTGGCAACATCTCTGGTGGACATTCCTGCAGTCAGCATACCAATTGCAAGCTTCGTCAAAACTTGAGACACCTGTGGCATTGGGTTGTGTGAAAAAAATGCTAATTTTAGAGTGCCATTTTATTGTCTCCATCACAAGGTGCACCTGTGTAATGATCATGCTGTTTAATCAGTCTCTTGATATGCCACACCT
>102491 consensus sequence 1
TGCAGGGATTTTGGGCCACCATGAAAAGATATCACATTGGGCCCCACCACCACAGGCCACACCAACCCTGCACAATTGCCTGTAACCACACACCTACAGAACTCAATCGACCCGTTCACAGCTTTAAATAACTCTACCTTTAACCACACACCTCCAGAACTCAATCGACCCGTTCACAGCTTTAAATAACTCTACCTTTGCA
>102512 consensus sequence 1
TGCAGGGCGTGTGCAAACCTGCTGCAGATAAATTGGTAATTCCCTGGCCCAATGCAGTAGTAGAGACCACCAGATCCCGCTACGAGGGTTCGAGACTACCCAAAGCCAAACGGGCAGCTAGGCAATTACTACCAGTCTTCCCAGAATGCCCGGAGGAGGGTACCTGGAGTACACCATTCTCTTCCAAGAACCCATGTTGGGTCGGTGTTGGCCTGCTTTGACATGGAAGACTTTGTTCTTGCCCACATGCCCCCCATCAAGCCACTTGTGGCTTTCCATCTACACCCATGCCAGGTACGAGCGCTAACAGTTCTCCCTTGCAGAGAAGGTCTACAGTTCGGTTGCCACAGTGGTGAGGGCTCTTAGCACCACCTTCATGCACTCGGCAT
>102526 consensus sequence 1
TGCAGGGGCCAGAAAAGCCCACTTGCGGCGCCAGGAGCCCCGCGCCAATGGCTCCCAGGGAGAGATCATTACTGTATTTGTGTAGTCACACTCCTCACTGAGAGAGAGAGAGAGAGTCACACAGAGCACTGGGGAAACTGTGAGGAGCCCGAGCGTCAGGGAAGTCATTACGGCTCCATCTCAGAGCTAGGAGAGGGAGAGGAGGCTCCCCCCGGCTGCTCTGGGGCATTGCACATAAATAAGAAAGTAAAGAAAGGAATGGAATCGATGATGAGACTGAATCAGGCTGTTTTGCCTAGTGAGTGAAAGGTTAGGAAGGGCGTGTGTGTGTGTGCTCAGATGTCTGGGCTG
>102538 consensus sequence 1
TGCAGGCGGTCACTGAGTCTTAAGTGCTAAAGGAACTCCATAAACTTGACCCCTAAAAACATCTGGGTCAGATGGTTTAGATCCTTTCTCCTTTAAGGTTGCAGCCCCTATCTTTGCTCACCTTTTAAACCTCTCTGGGGAGGTTCCCAGTGCATGAAAGGCAGCCACGGAGCATCCTTTATTTAAAAGGGAGATCAAGCTGATCCTAACTGTTATAGGCCAATTTCTATCTTGCCCTGTTTATCAAGTGTTGGAAAAACTTGTCAATAATCAACTGACGGGCTTTCTTGATGTCTATTGTATTCTCTCTGGTACGCAATCTGGTTTTCGCTCAGGTTGTGGATGAGTCACTGCAACCCTAAATGATGTCGCCACTGCCCTTCGTTGACTCTTAGCAATGTTGTGTTGCTATTTTTATTGACTTGGCCAAAGCTTTTGATTTG
>10253 consensus sequence 1
TGCAGGTGAAGAAGCTGAATGTGGAGTTGCTGTGCTGGCGTGGTTACACGTGGTCTGCAGTTTTGAGCCAAGTTGGACAGACTGCCAAATTCTATAAAACGATGTTGGAGAGGGCTTATGGTAGAGAAATTAACATTCAATTCTCTGGCAACAGCTCTGGTGGACATTCCTGCAGTCAGCGTGCCAATTGCACGTTCCCTCAAAACCTGAGACATCTGTGGCATTGTGCTGTGTAACAAAACTGCTAATTTTAGAGTAGCCTTTTATTGTCCCCAGCACAAAGGTGTACCCGTGTAATGGTCATGCTGTTTAATCAGCTTCTTGATATACCACACCAGGTGGGTGTCTTATTTTAGTAAAG
>10266 consensus sequence 1
TGCAGGAAGTAAACTAAACAGAACTCCAAAACGAATGGATTTGTTTTAAAAAATGTATTACAATAGTCTTCTGTGATTACATGGTGGGTGGGTTTTCATAGTGAATTACTCACAAAAATGTCCAGTCAGTCAATGTGAGGTATAAAACAACACTGTATCATCCACTTACTCTCTTTTAGGGCCTTCTTGACACAAATTCAAAGCTCTTTTGGTAGCCTTTTCCAGTCTGTGGATAAAAAAATAAAATAAAATAAAATCAATCAGTAGACACACAGGTGCTACAATACTGTTTTTACGCAGCAATTACCTTGTCAAAATGATGGAATGTTGGTTCACATCCGGTTTTCCCAATCAGCCTCTATTCAGCAGACTAACAGCTCAATTTCTCCCATTTGACACA
>102742 consensus sequence 1
TGCAGGTCGAGCTGGAGTTCAGGACCCCACGTGCAGTGGACAGTTCCCCACTGCGTGAACATGGCGAGCTGCTTCTCGAGGTAGTGCCAGGTGGAGGAGAGACCCTGGCGCTGGCAGACTGCCTCCAATTTCCTCACGATAACCACAGAGACCAGGACCTCAACCTCACCGACACGTCGTCAGTGTTCGAGGGAACGGAACGGAGACTGTCGCATGTAGAGTGCAGAAAAATGGAGCTGATGGACTGGGAGTGGTGTAGGAGTAAATCCGAGAGGACCCCCAGACAGGTATCTAACCTCGCAACGTTTACCTAAGTGGTTAACATAAACAAACCTTTAGTCTAT
>102786 consensus sequence 1
TGCAGGGTTGAAATATGCTACCCTCTTTGTTTACTGTTGTATGTCATCAGATAATAGCTTTTTATGCTTTCGCCGAAAAGCCTTTTTAAAATCTAACATGTTGGCTGGATTCACAACGAGTGTAGCTTTAATTTAGTATCTTACATGTGTGATTTAATGAAAGTTTGATTTTATATCATTTTATTTGAATTTGCCGCGCTGCCTTTTCCCTGGCTTTTGTCCAAGTGGGACGCAAGCGTCCCCTATACCATGAGAAGTTAATGTTGCTGGACCCCAGGAAGAGTAGCTGCTGCTTTGGCAGCAGCTAATGGGGATCCATA
>10281 consensus sequence 1
TGCAGGCTTTGAAATTAACTTGTTTCACCACTTGTCCTTCAGACAAGGAGATGACTGAAAATGTTGTGTTATCTGATTCAAGAAACCACTGTACAAAACACAATTCATTATTATTCCAATATTACAGATAATCCAACTATTTTTACCTTTATTTAACTAGGCAAGTCAGTTAAGAACAAATTCTTATTTTCAATGATGGACCAGTAACCTTCCGGTTACTGGTCCAACGCTCTAACCACTAGGCTACCCTGCCGCCCCACTATTACAGACTACAAAGGGAAGCACAGCCGAGAGCTGCCTGTTGACCAGACGAGCTAAATAACTTCTATGCTTG
>102872 consensus sequence 1
TGCAGGCCTCATTGATCTGAGCTCATACAACTAGTTTTTGAGTAAAAAAAGCATAATGTATGGATTATTTAGACTATAACAAATACTCAGATGAAACATATTGTGCTATTTATCACAGACTACTTTGTGTCAAAGTTTAACAAGGACTTTCTCCTCACCAGTGTCATGATCAAAGATATGATCAAGAGCCTCACATACAGTATGTTGTTTGGTCATTGTGCTGCCACAGAATGAATTGTGGGCAAGGCCTCAAAAAAGCTTTATATACCAGAGCTGCGAGAAAAGTTCTATATACGAATAAAACATTGAAATATGTTTTATTTGTATATAGTATAAATATTGGAACA
>102903 consensus sequence 1
TGCAGGGAAAACAATAGACAGATGACATACCGCATATTTCGAATACCAGGTAGCGACACGGCATGGGATTTTAATGGTAGCCTACTCAGTTGATACCGATACGCAGGTTTTTCTTTCCCCTGAAATAAATGATTATGTTTGCACAATAAGGCGCCAGGTGACTTGGATACTGACCTCGACAGCGCGACCCAACTCGAGTTTCCTAAACAACAGTAGATGGGCAAATTATACTGGTGAGCCAATGCTCCTGTCATGAGGTTTCAAACGACCCCGGGGCACCAGTTACCCGACAG
>102983 consensus sequence 1
TGCAGGAAGGGTGCCACGAGGGAGGAGAATGTCTTCCCTGTGATGCATAGCATTAAGATTGCCTGCAATAACAAGCTCAGTCCGGTGGTGCTGTGACACACCACCCCAGAACATGATGGACACTCCACCTTCAAAACGATCCCACTCCAGAGTACAGGCCTCAGTGTAACGCTCATTCCTTCGATGATAAACGCAAATCTGACCATCACCCCTGGTGAGACAACTG
>103047 consensus sequence 1
TGCAGGGCTGACAAAGAAAAAGGGAGAACGAGGTCTTGGATATTAAGGTCTTGGATATTAAGGTCTTGGATATTAAGGTCTTGGATATTAAGGTCTTGGATATTAAAGTCTTGGATATTAAGGTCTTGGATATTAAAGTCTTGGATATTAAGGTCTTGGAT
>10306 consensus sequence 1
TGCAGGTAGAAAATATCCTGATAAAAAACATGGAAACCCTGCAAGTGGAAAATATCCTGATAAAAAATAAAAATTCTATAAATCACATTGGCTACGCATGGGATGTCTGTGAGGAACTGGAAACACCGTATCAACTATTAACTTCGTCCAGCCCGATCATACTAACAACCTTACCACACTGTATAAAATATTCTGCCACCTCAGAGTTTCCCACGCCAGCGAGCTAAGAAGTAATCAGGTAGGTCTATTTTATGACGTTTCCACCGGATCAGAGCATTACCCCCCCCAACATGCTGGGTGGTTATCGAAAAGGGAGAGAGCTGGTAACATTTTACGAATACGCTACATTGAGGGACTACAGTAATTCTCAA
>103080 consensus sequence 1
TGCAGGGGCAGTGTATGTGTGTGTGTGTGCGTGTGCATGTGTATGTGCATGCTTGTGTGTGTGTTTGTGTGTACGCACTACGGACACACACGCGTAAGCAAGCACACCCACAACTGTGTTCTGTATCTGTTACAGCATGATACTACAGACACAAGTATCTCAACCTTCTCCAAACACACTGCACAATATCACCAATGTATCATCCCTGGAGCTTTATACTCTGTGAAGGAACAGAGTGAAAAAAGAGAAGAGCGACTCTGGGCAGAATGAAACCAAATTCCATCCAAAAAAAGGAAAGGG
>103098 consensus sequence 1
TGCAGGGATACCACCCTCACCTTCGACCAGCTGGTGGACCTGTCCATTCGGCTGGATAACCTGCTGGTCACCCGCAGATGTACAGAGAGGGCTCTGTCGACTACCCCTCCCAGCACCACCAGTGCCTATGGAGCTGGGAGGTGCTGCGCTCAGGGAGGCCAGAGGAGGGGATTTCACGTGTACCATCTGTGGCCACAGAGGTCACACTGCTGGTCGGTGCCGGGTTGGTTCCTCTAGGGGTCGAGGCAGCAGGCTGAGAAATCTGGCGTCTCCCCAGATGAGCCTGCATCACTCTCATCCAGAGCCCTCTGTTGTACACCTGTTTGCGCATGTTTACTTTCCTGAGTTTTCCCCGCATTCCCAGAATAATGCGCTCATCGATTCAGGCACAGCTGGGAATTTAATCAACAGAGCATTCGCCCATAGGTTAGGGATCCCTATTGTTC
>103155 consensus sequence 1
TGCAGGCCCAGCCCCCCATCTCCTCTCACGTAGAGGAGGTCAAGGAGCAGTTCCACACACACGAGGTAGGGACACCCCCGAGGGGAT
>103218 consensus sequence 1
TGCAGGCGCCACAAGGAGTCGCTAGAGTAGTAAAGCCCCCCCCGGCCAAACCCTCACCTAACCTGGGCAACGCTTGGCCTTTGGTGTGCTGCCCTATGGGACTCCCGATCACAGCAGGTTGTGGTACAGCCCAGGATCAAACCCGGGTCTGTAGTGATTCCTCATGCCCTTTGATGCAGTACCTTCGACCGCTGCACTACTCGGGTATAACCTTGTTTTTTTTTCCAATTCTGATGTTTGTTAAAAGTGTGATTTTGACATTATTACCGTTATATCAACACACTTGA
>10331 consensus sequence 1
TGCAGGAAGAGGTTAAAACATGACACAGAAAACTCTACATATAGAGGTTTTTTTCTTCTCAATTATCTGGTCAAGTTTATACATTGTGTTTTCGTATTTAAACATAAGTTATATTGATTTAATTTTATAAATGAAGAAAAAATAATAGCCAGGTGTGTCACTATTCCCATTGAAGATCTAGTACTGTATGTAGGCTATATGTATTTCTCCCTTACCTTGCTCCCCCATCTTTAGTCCACTTAGCAGGTCAATGCTCTCTGGTCGGTCCTCTATGGTCTCCTCTTTGATGAGCAGCAGATCAGGCTTCCAATCCTCCATGTCTACTGACTGAAAGAGATACAGAGCAGGTTGGGCAATGAGGGATTGCTATGAGTATTATGATTTTTTTTTAGTTGATTTGATAATATGCAA
>103356 consensus sequence 1
TGCAGGGCTTCAGGAGGGCAGCAGCCATGTGATTCGGTGGAATGGAGGCTTGTGATGGTAATCACATAGAGACATCACTGGTCCCTACTGGACTGAATAACCTCCTTTAGATTCTTCATTCTTTTATTAGATTTGGATGTTTAGATTTTTTGACATTATATTATGGCAGTATGGTTCTGCACCCTGACTGTCATCCTAGCATGTGTCCACAGGATGGAATAATAGACTCAGAGTCTTGTGAAGTGGTGCTCTCACTACGGAAAAGCCATTCTAATAAGCTACAATAGACACATCGTCTGAGTAGAATGGATGGGAGGTGTCCGGTACATTTAGCTGATATAACTTGCCCCCGTGTGAAAGACAAACCCCCATTCATT
>103404 consensus sequence 1
TGCAGGGACCCCACTCTCATTTTCGACCAGCTGGTGGACCTGTACATTCGGCTGGATAACCTGCTGGCCACCCGCGGACG
>103439 consensus sequence 1
TGCAGGGGTAAACATGTCTCATTTGCCATTGGGCATGCAACAAAGTGTCCCTGTGTGTGTGAGGTCAGGGGGAACAAGGGTCAAGCGAGCTGCACGCCCTCTCTCGCTCTTTGCATGTGTGTGTGGACTCAAGTGGTGGTGGTGGGGGGGGGTCAAGGTGGCATTCCACAACACCTCAGAGACTAGCCTAATGGACAGATCATTGTAGAGGGGGAAAAATAAAAAGGATCTGGTGTTGATGCACTCTGTGGAAGTTAAAAGGGTAGAATGAAGTAGGAGAGGGAGAGAGGAGAGGGAGAGAAAAGCAGGGGAGGGTTTGGGGAATTGGTTGGTTTCGGTTCGCTTTCAATATGGGTTCAAATT
>103479 consensus sequence 1
TGCAGGCCCCCCAGTGAGGGCCCCATTAGTCTCATCATCACAGTTCATTCAAGCAAACTGTAACAGTGTCAGCGATATTTCCACACAAAGACGTACTTCTTTACACAGTCTATAAACATGCTTCCCCTCTGGCCAATTCATCGCACGGTGACACCTCTGAAAGAGGCTCTTTACAGGGGCCGTTCTCACTGAGGGGGGCTATCAGTCAGGCCTTCCTGGGGCCACACAAAGACAGGGTCAGCCGCTAATT
>103562 consensus sequence 1
TGCAGGTGGGGAACAACAAACTTAGATACACTGTAGACCAGGGCGGCCCAACCAGGGCGGCCCAACCAGGGCGGCCCAACCAGGGCGGCCCAACCCTCTTCCTGGAGATCTACCATCCTGTGGGTTTTCAGTCCAACCCTCTTCCTGGAGATCTACCATCCTGTGGGTTTTCAGGCCAAAACCTACAGGACAGTAGATCTCCAGGAAGAGGGTTGGACTGAAAACCTACAGGACAGTAGATCTCCAGGAAAAGGGTTGGACTGAAAACCTACAGGACAATAGATCCCCATGAAGAGGGTTGGACTGAAAACCTACAGGACAGTAGATCTCCAGGAAGAGGGTTGGACAGCCCTGCAGTAGAGGCTATAGGACATTTGAGTATAATTTTGTCAATAGGAGTTA
>103564 consensus sequence 1
TGCAGGGACAAAACAAAGAACCCACAAGTGTTTCTTGTGAGAGGGTTCTAAAAATCCAAGGGTTTTACGTGGCACTCAAAAGGGTTCCTCTACAGGGACAAGTGATAGAATGTCTATTGGTTCCAATCATTTAACAATCTTTATCATACCCACAGATCCAGTGGTGAAGCAGGAAATTCAGGTCGCTGGCAACCGAGACGTTCAGTACAAAGTGAGGTTGACTCCCAAGTTATTAGAATTTTGCTGGTATGCAAAACCACACCCATCATTATCATATTTCCCAGCATGCTCTATTGCAGTTTGCTTTTCAGAATTGTTTGTTTCAGTATCTGTGGTTTTGCATGTACATTGATTGATAAATCAGTTGATTTATCTTATGCTACACAAAGATGAAT
>103568 consensus sequence 1
TGCAGGTGAAGGGGAGACCAACACCTACCTAGAGGTGACAGGGGGGACCAACACCTACCTGGAGGTGACAAGGGGGACCAACACCTACCTTGAGGTGACGGGGGGACCAACACCTACCTGGAGGTGACAGGGGGGACCAACACCTACC
>103579 consensus sequence 1
TGCAGGGATGGGGGCTGGGTTTTAAAAATATGTGTATATTTTTTATTTTATTTGATCAGATAGAAAAGTCAACAGTAGATAAGAAGGAGATAGATAATAGATGGAGGTCCATGACACACGACCAGGGAAGAAAACACATAAAACACGTAGCCAGCTGGAGATGGCCTTGCTAGTGAAAGATTTATCAAAGGATACAAAACCTCCTAGTTATATATGTTTTCTTGATTTTTCAT
>103620 consensus sequence 1
TGCAGGGATGAGCTGCTGGAACCAGGCTGGAACACACAGACACACCAATCCTCCTCCCACTCCAACTGCCGTGTCTGACTCTGTGGTCAACAGGGTGGAGAGGAAGAAGAGAGAGGGAGAGGAGAAGAGAGGAGAAGAGAGGAGAGGAGAGGAGAGGAGAGGAGAGG
>103673 consensus sequence 1
TGCAGGAGGCCAGGTACAGCTCCCTGCTTCAGGGCGACCTGGCCAATTCTGTGTACGAATCCTGGGCCGACCACGAGGACCAGCAGAGTCCAGCCCCGGATCACCAGCACCACACCCAGCATCATCACCCTCAATGCTCAGGATCAGAGACTCTGTCTGGACATCGCTCCAGGCGGTGCAGAGGGTGTGCGGCTCTCCGTGTGGCCGACTCTGACTACGAGGCCGTGTGTAAGGTACCTCGGCGGTTAGGCAGGAGGAGCACGTCGTGTGAACCCTCCACCCGCTACTCAGGCAGTGCCATGGGGG
>103698 consensus sequence 1
TGCAGGGAGTCTGTCTGACATGGGATCTGTGTCTGTGTCTATCTATGATGGTATCTATGTAGAAACTAACTGAACTGAGATCCATTTTTGTGTTTGTGTTGAGCCATAATAGTATCTGTGTGAGGCCTGGCTGTTCCAGGATCAGTGGATAGAGGCAACACAGTGAGGCTCGGGAATGGGGAATGTGCTGACTGAGCAGATGGAAGTCTCGACTCGGCCTCTAGCTCTCCCCGGAGTCCCTTCAGCCTCTGGAATGTTCTTCCTGGGACCTCTGCTCTGTCTGTCTGTACGAGATGAGGCAGCCGTGGGCGAGACAGCGGATGACAAATGAAATGACTGACACCGTCTCAGTCTTTC
>103721 consensus sequence 1
TGCAGGATTCAATGGGATGATATTAGTGCAATAAGCTGCAGTCTTTAGGAAAACAGTGGAGTGCTGATCGTGTCCTAAAAACATCCAATAGACTAGAATACGACTTTATTAGAATAGAATACAACTTTATGTCCATTGGTTACAACAGAAATGTGTCTTCTGCCTTTCCCAACAACCCGAGGTACACACACACACGTTGAGAAGCACAGGGTCAGCAGCAGTGCAGCGTCCCTGGATGTAGATCAGTTGTGGGGGGCTAAGTGTCTTGCTCAAGGGAACAACGGCAGGAGATACATGGGATCAGAGACCAGCAGGCTTCCAATTGCCAGTTCAGTTCCATTTTTCTGTTGCCTAGTACGGGGCTTGCGGCTGCTGG
>103812 consensus sequence 1
TGCAGGGGTCCCAGAGCAGCAGCGACGGCAGAGTCCAGCCTCTCCAGCATCTGTTTCTTGTCTGGGTCTGTGGTCTCGGCCAGCTTGGCCTGGAAGGGCTGCAAATGATATGGAGTGAATGGGATGTTAGAGGTGGTAATGTGGCATCCAGCGCCCAAGTTCACCACTCTCTCTATTATATGGGATGGTTCATTCTCACCCCCCCATTACAGGGGTGAACTTTAGAACCTGAGAGTATGCCCAGGACATGCCACTGTTCCACAGATGACCAATCACGTAGCCACACCTGTAAATAATGACAGATTCATATGTCATGAACTTTCTAGACACTATAAAGAGTTTGATGTCTTACCCCTCTGGCACTAAGGACATCCTGCAGTACCTGGGCAGCCGCTGGTTTCTTCTCTCTG
>103839 consensus sequence 1
TGCAGGGGAGTGAAAGAGATGAGACTCGTCAGACATACCACTATAAAGCAACTTGTGGAGAAGAAAATGACTGCTGAGCCCTGAGAAAACACTGGAACTATTGTTTTCTCCTGCAAGTCTGTAAAACTGTATATGCATGGCCTTGGTCTCATGAGTAGAAGGTGTTGATGTAGGCAGTTCCATCACTAGGGGTTGACTGCAAACATATAAAAGCAACTTGAACCTTGTCTATTTTGCAGAACTCAGGAGAGACATCAGTTGTATGTTTGACTTCTGTCTACAGCTGTATTTTGATTCAAATTGTTATGATTTATACGTGCACATTTTGAGTATT
>103926 consensus sequence 1
TGCAGGGAGAAACTTTGTTGTTGGGGAAAAAGAGGGAGAAGCATCGGGGCTAGTCTCTTTAGAAGGGGTGGGAGATGAGGAAATGTTGGACTGGCAAGGAGGCATGGCTGAGTCAAATAGGAGTCCTGACTTAATGAAGTGGTGATTAAAGAGCTCAGCCATGTGCTTCTTGTCAGTAACAACCACATCATCAACATTAATGGACATGGGCAGCTGTGGGGAGGAGGGTTTATTCTCCAGGTCTTTAACCGTTTTCCAGAACTTCTTGGGGTTAGACCCACAGAGAGAGAACTGCTCCTTAAAGTAACTAACTTTGGCCTTCCGGATAGCCTGAGT
>103950 consensus sequence 1
TGCAGGTAGAGGTGCTCAAGCGTCTGGCTGACGGGGGGGATCCTCTCCAGCTGGTTGAAGCTGAGGTCCAGCTCCACCAGGCCAGACACGTTGAAGGTGTTGGGGGGGATGCCATTGTCGGTCAGCTGGTTGTGGGCCATGCGGACGTACTGCAGCTGGGAGAACTTACTGAGGAAACCCTCTGGGACAGCACTGATGGCGTTGGACTCCAGGTACAGCTGGTGGAGGCGCTCTGGGAGACTATCTGGTACCTGGACATGGATCGTCAGTCGATCAATTAATCATTCAATTAATTAATCAATCTTGCAAGTCTATTCGATTGCCATCGCTGGCTTCAATCAA
>104021 consensus sequence 1
TGCAGGGTCTAATAGGGACCAGTCTATTGGAAGTCATAAAGAGAACAGGAGAGGAAACACAAGCACACTGCCTCCTGGTCAAACACACATTGGTCCTCCCTGTGTGTTTACAGAAAACACACAACACACACTTAATTACCTCCCGTTATTGTGTGATCTGCTCAAACTCACTATCAGTCAGATACAGATCTCATTTTCATTGTTATACAGTGAACCACCACTGTTGATTTACATTGCTTCTGTGTAACAATGTGTAATGATGGTGGCGTCTGTATAGGAGGTGATTTATGTCCAGAGGAATGTCTGTCCTGTCCTGTTATTTCCTGTCCTTGTCTGTCCCTCCAGGTGCCATTCCAGCCTGGCCCAGACCCTGCCCCCAG
>104043 consensus sequence 1
TGCAGGGGCATTGTTCAGTCTCAGAAAGCATAAAGTACCCTTAGGGGGGAGGTAGGGGGAAGACTATCCATTTACAAATCCACTCTAAAACTCTTGGTTAAACTGTAAATCATTTTTACCTGCCTAGCTAGAATGCTCTGAAGCTGGCTTGTTTGTGGCCAAAGTGTTGATTATCATTAACGGAGTCGGCATGCAG
>104088 consensus sequence 1
TGCAGGGACGGGGGCTGGGATAAAAAATAAAAATATAGGACAAAACAAGCATCACGACAAGAGAGACACCTCAACACTACAGAAAGAGAGACCTTAGAAAACAACAAAGCACAGTAGCAACACAGCAGCAACACAGCAGCAACACAGCAGCAACACAGCAGCAACACAGCAGCAACACAGTAGCAGCACAGCAGCAGCACAGTAGCAGCACAGTAGCAGCA
>104094 consensus sequence 1
TGCAGGAATTGAATCCACATCCTTTGGATTGCTAATGCCACGCTCTTACCAACTGAGCCACAACAGACAGGGGGATGCACTAATCCACTAGATTAGGACACAGCACCACCGGGCCATTAGGGAAGGAACAGAGTGTCCCATGCCAGCCTGCTGCACATCTGGGCACGGTCAGAAAGGTGATTTTTAGCGTGGCCGTAAGCCTAGCCTAGTCTAGCATGCCCATTTTTTTAAGTGGAGGGTTGCGCTAGGCTAATCCGCTAGGACAAAACGCCTCAGACCTTGGGAATGAACAGTGTGTCCATTGCCAACCTGCTGTTGCAGCTGCACATCTGTGCACCGTTTGAGAAGCGGAAGAGTCCTCTTTTTAGTCAAATCCTC
>104164 consensus sequence 1
TGCAGGGGTGTTTCCTTGGTAACAGACAATAATTTTCCTCGTCCTTATTTTAGCTTAAAGCTACTTGGCTGAATTCAGAGAGAACACTGTTTTTTAATTTTTTTCCTTGTCTGGAAGCTCAATAGCTCCATTGGCAGATCAGGGAAAATCTCGAGATTAAGGTAGACTTCCAAGACGGATGACAAAAACCTGAAAGATGCCAGACAGAGGCAGTGAGCTTCCACTGAGTTTTGTATCAGCGCTCTGTGCTCTCGGTGGTGGTGTAGCCTAACACTTAGCTTTTATCCCCTCCCCGACTGGCCCTGTTTTCCCTCAGGCGCTTGTTCAGTGAAACCACATTTCCACTGATG
>104172 consensus sequence 1
TGCAGGGGGGAGATAGCTTAGCACGCACCGTCACAGCTGTTAGATCCCAGCAGGCAATGCAACTGGGCTGGGGACAGAGAGAAGAGAGGGACAGATGAGAGAAGGAATAGATGAGAGGAGGGGAGAGAAAGGGAGAGAGACAGAGGGAGAGATATGGGGTAGAGAGAGAGAGATATGGGGTAGAGCCAATGCCCCAATGCACTGCTTAAAATACTGCTGTTTACTGTATCAATCTGGAGATGTCAGGCACAGGGAGGCAGTAGAGTAGAATAAGAAAATACTGATACACTTCATGCTGCA
>104180 consensus sequence 1
TGCAGGAAGCATATAGGCTGGGAGGGGAGGAGTGCACACTCCCTTCAGGGGTGGAAAATGTCAGGATGGAGAGATGGAAGGAGGTTGTGGTTCAAGTCACAGCTGTGGGCCACCTTATACCAGGGTGGAAGGGGGGAGGAGATTCAGCCTCATGACAACACAAGGTCTGGAGACTGTTCATAAAGCAGAAGCTGTACATGTGGTTTGGATCTGAACCAGTGGGACTGATAAAAAACAATTTAAAAGACATTTACTCCTGAGGTGCTGACCTGTAGAACCCTCTACAACCACTGTGACCCTTGCTGGTCATCTATGAACATTTGAACACCTTGATGAGCAATCTGTCCTTAATGGCCACGTACTCTTACAATCTCCACCCGGCACAGCCAGAAGAGGACTGGCCACCCCTCAGAGC
>10419 consensus sequence 1
TGCAGGTTTTGAATTGTGACTCTACTTTGTCGCCGATGCACTTTCTAATGAACTCGCTCACTGATTCAGCGTATTCGTCAATGTTGTTGTTGGAAGCAATGCGGAACATATCCCAATCCACGTGATCGAAGCAGTCTTGAAGCGTGTCATCAGATTGGTCGGACCAGCATTGAACAGACCTGAGTGCGGGAGCTTCTTGTTTTAGTTTCTGTCTGTAGGCTGGAAGCAACAAAATGGAGTCGTGGTCAGCTTTTCCGAAAGGAGGGCGGGGGAGGGCCTTATATGCGTCGCGGAAGTTAGAATAACAATGATCCA
>104290 consensus sequence 1
TGCAGGGCCTCCACACACTGCTCCTACAAGGAGGGAGAGAGAAGGATATCAGATTTCCATTCGTGCTGTTCACTCTTACACTGAAAATTGAACAGCGATTGTCTATCAATGTTTCATGACGTACAATAATAATGTAGAGATGATTTATGTATTCATTATGGTTGGATGACAACCCAGGGAGATTATATTGTAATACATGGGGTTGGAAAGGACGCTATAAGAAGGCGTTGTGGAGTCAATCTCCACTTCCGTTATTGTACTTCTCCCAGCTTGTCCATGGGAAGGAAAACTGTATCAAATCCACCTTAACAAATAGCTCGAT
>104307 consensus sequence 1
TGCAGGCCAGGGACCCGAAAGAGGAGTCCCAGGAGTTTGCCTGACTTAAATTTGCTGTGGAGAACCACTGAGAAAAAAAGCAATATCTCTCCTAGCAGCTACCACTAAATCAAATAATTTGCTATAACTGAGGTGTGATTGGAAAGACCACACCTCAATAATCAAATCAAATCAAATGTATTTATATAGCCCTTCGTACATCAGCTGATATCTCAAAGTGCTGTACAGAAACCCAGCCTAAAACCCCATACAGCAAGCAAT
>104319 consensus sequence 1
TGCAGGTGAGAGTGTGAACCTGCGGATGGCAGGGCTGATCGGCCTCAGTGGTCCTCAGAATAAACAGCCCTTCATGGTGGCCTTCTT
>104335 consensus sequence 1
TGCAGGGGAGCCTGACATTGTAGTGCAAAGCTGAACGCCGCTGTGAGGGGAGACCAGGAACCGGACAAAGTGAAGGAAAGAAAAAGAAAAGCGTGAGACAAAAAGAAAGACAGAAAGCAAGCTGCAATTAGAGAGGCTTTCTGTGTGGCTTTACTGGCCGTGGTGGGCTCCTAGCCTAGTTTATTGTTCCCCCAGATGCTCCCTCTCACACTAACAGTCACAGACTGATAAATGCAGCCTTCCTCCTCAGGATTATGTTTCCTCCTGCAGCCCGCTGACAAGTAGCCATGTGACTGGAGTCAGTGACGACTTGTCCGAAGCCTCTGAGTCAGAGG
>104380 consensus sequence 1
TGCAGGGCCTCCTTGGATGAGGCCTCCGATGCCGAGCGTGCCTCCGTGGAAGTGCTGTTGCTGCAGCTTATCTGCTCGGAACTGGTTTCAGCCGTCTCCGAGCCGCTCCGCTTGGCCTCCAGGGCCTCGGTGGATGGGGTTGCCACTGAGGGTGCACCATCCTGGGGTTGAGGTGGCTGGACGGGCTGGATGACCACCTCCGGGGTCTGTGGGTTGGCTAGTTTGTCCAGGGGGGTCAAGGGGGGTTGCTGGCCCTCCTCCTCCTCTAGCTCCTCTTCACTGGGCGGGGGCGCAGGGAAGTCGGCGTCCTGCCCCTCTCCTTCTACCACTGGTTCTGGGGGCGGAGGGGGCTCGTGGG
>104394 consensus sequence 1
TGCAGGGCGTGAGATCCTGCTGCGTACGTGTGTCCCGCGGCCCGCGCCCTACTCCAAGGCTCTCCCCCAACGTCTCTTCTGTGTCCT
>104419 consensus sequence 1
TGCAGGCCACTTTCTGTCGCTCTCTTTGTCTCAGTCATTCCCTTTCTTTTGATTTCTTTCCCTTCCTCTCTCTTTTACACACCCCACATCTCTGTAGGTTCTGCACAGCATTACGGAGGTGAATGAGAACTCTGCTATCCATGTCCTCATCGTTCAGCTGCCTCTAGACTCCATCTACAAAATAGATACCGAGAAGGTGACTAACGCTGCGGCCCCAGAGAAGGATGTGGATGGGAAAGCACTAAGATGTTTCAACACGTTTGTCATGTTCTGTGTGACCAGTTTACTGTCAATCAAACTGTGATAACTCTCAAAAAAGGTTTTCATTTTATTTTGTGACACTCCGGCAAA
>104567 consensus sequence 1
TGCAGGGCCTTCACTGTTAACTGGGACACACAAACATAGAAGACTTAATTTTTTTTAAATGTCACCTTTATTTAACCAGGTAGACCAGTTGAGAGCAAGTTCTCATTTACAACTGCGACCTGGCCAACATAAAGCAAAGCAGTGCGACAAAAAACAACAGTTACACATAGGCCAAACAAAAGTACAATCAATAACACAATAGAAAAATCTATATACAGTGTGTGCAAATGGAGTGAGGAGGTAAGGCAATAAATAGGCCAATAGTAGCAAAGTAATTACAATTTAGAAAATTAACACAGGAGTGATAGATGTGCAGATGATGACGT
>104586 consensus sequence 1
TGCAGGGAGGCCCTGTACCTTCCACCCACACTCGTTCACTGGCCCGCAAGGTGCTCCAGTCAGCGATGTCCAGCCCCCGACCTGCACTCACCGGATTGGCTCATTAATAAAACAGCCCACACCCGACCCCAGACATGCTCCAGGGCTCTGGACATCACTTTCTCCAGCTAATGGGCCGACCCGGAGAGGGCTTTGTCTGTGCTCAGGTCCAAGCCATCCCTCAACATGTCAGACAAGACAATGCAGTGAGAGGATGGAGGGTTTCACAGCGTAAGCCCAGATCATGTTGTCTCAGTCCTGGCTGATGTATTCACCATGGGCCCCCATGTTTCTTCCGCTTGGACAACTGCCTCACCTCCA
>104645 consensus sequence 1
TGCAGGTTTTGTCTTGTTCCCAGTTTGTTCCAGGGATGACCTCTAGGCCGTTGTGTCACGGTCCACTGGAGTTTTTTGTCTGAATGCAGTGAAAATACGATAAATCTACAACCAGTTACTGTATTTGAACAGCTAAATCAAATCAAAGTTAATGGGCAACATGCTGATTTCTTGGGACTTAACCTCACTTGGGATTTGAACTCACACCCTTTTTTATTCCTGGCTACCTGAAGTTCCTGCTGCACCACCAGGTCTGTGGACATAATGGCGAAAGGAAAGAATACATTTCTATACTTTGCCTAACGTTGC
>104656 consensus sequence 1
TGCAGGGCTCTCCTCCGCCTGTCCCTCTGCTCCAGCCTCCTTACTCTGCTCTGGGAGCTGCTGATGATGTCTGGTCAGAACAGCTCCAGGGCCTCCTGGATATGAGAGTGTGAGCAGGGAGGGAGAAAAGAAGCATAAGATGCTTGTTTATGAGCATCAGCTAGCTGATACCCACACTGGCCCACGCATCTTAGTAAAATACTAATAAATGGCTTAGATTCTATTCAGTTATTCTGAAAATATACCTTGCCCCTTCCTATTGGGGACTCCCCTTGCAGATTGTAATGGATAGGTGTGGGGTAACCAATATGGCAATA
>104752 consensus sequence 1
TGCAGGGTCAGACAGCCAGGGAAGAGCTCAGGTGAATTTTGCAGCATATGATAACAATCAGTGAATAGACACTAGGTAACATCTTGAGTTGATTGGTAGGCTACACTCTGGAATTTGGGAATAATGGTAATTTCAATTATTGAAGCATTGATTCTATTCTTGGCTAATATAATGTATAAATGTACACAAGAAGGGGACCAACTCTATATTAATGCCCATGAGTGGGGCTATTTACAGGGGGGCTATTTACTCGGGACAGAGTCAATGTGCGGGTTCACTGGTGTCGAGGTAATTGAGGTAATATGTATATATAGGTAGAGTTTTTAAAGTGACTATGCATAGATAATAACAGAGAGTAGCAGCAGCGTAAAATGGGGGCCAATGCAAATAGTCTGGGTAGCCATTTGG
>104779 consensus sequence 1
TGCAGGGGGCATCATACCCACCTCCTCCATCAAAGGTACACACAGCTCTACTGCTCTCACTACCTCCATTAAAGGTACAGACAGCTCTCTCTCGCTCCGTACTGCTCTCATTGCTTTGCATTACTGGAATGTCCACTTAATTATGTCCACTTAGGCCTTATTAAATCAATGAATAGACTAGTGCCGTAAGCAATGTCTGTGCTGCTTGCTTGGTTTGTTAGCATTAAGAATGGTGAAGACTACATTTTCAACTGCCCCAAAGTGGTTTGACCTGATGGAATTCAATTCAGTTTTTTGTTTATTTTAGGAGGTTGCCTGCATGCTGTTCTGCATCAGTGACTCTATTTTGACCTAACCTTCTTTCTGATCTTTCAGGAGTCTATGAGTAGCAAACAGTCTCTCTACTGTATTGGCTATTTTGATTT
>10478 consensus sequence 1
TGCAGGACTTTTTTGAGAGTGGCGTCAAAAAAAGCTTCTCCCAATCTTTACAACCATTAAATCTATGTTTTGACCATGACAGTTTACAATCTAAGGTAACACCAAGTAATTTTGTCTCCTTAACTTGTTCAACAGCCACACCATTCATTACCAGATTCAGTTGAGGTCTAGAGCTTAGGGAATGATTTGTACCAAATACAATGCTCTTAGATTTAGAGATTCTCAGGGCCAGTTTATTTCTGGCCACCCATTCCAAAACTGACTGCAACTCATTGTTAAGAGTTTCAGTGACTTCATTAGCTGTGGGTGCTGACACATATATGGTTGAATCATCAGCATACAGCATACATGCATGTACACACAGGCTTTGTTTA
>104861 consensus sequence 1
TGCAGGGCCACATCGCAAATCAATCATTTTGGGCGGAACTAGAAGTCCCCTTTAACAGAGCACAGAAGGACTGGCAGCTGTCCACTTTGATTGGGCCCAGGATAAATGTGGTAATTGAGACAACACAGTACTTTACTATACATACTTTTATACTATGACAGATGTAGGTGAGAGAGTGTTGAACAAAGAAATGGGACACTGTGCGGTGTGATGTCACCAAGGTATTCTACTGTGCA
>104897 consensus sequence 1
TGCAGGGTCAGACAGCCAGGGATGACCAGTCTACGGAGCTCAGGTGAATTTTGCAGTATATTAACAGTATCAGTGACTGATACAAAGCTCCATTTTGAAATGATGGGTAGACCTACAGTAGCTACAGGACAGCAGCTTAAATCTACAGTCTGGGATCTGGGAATAATGGTCAGTTCAATTATTGAACCATATATTCTATTCTTGGATAATATAATGTATAAATGTACATAAAGGTAATTCTTTGTCATGCCTAATTTTAGGAGGATCAGATGGTGACAGGGGTCTCAGCAGGTTCAGGCAGCCAGGGTGTTACGCGGAGTGGAACAGGGGAACTCAAGAGCAGACTCAGACAAGGAGACTGGGATGAAGAAACCAAGGTATTTATTGAAACACAGGGGGGAGATAGAGTGCA
>104946 consensus sequence 1
TGCAGGGGTTCTCTCTCCTCATGTGGCTGTAGTGGAGGGGCGCCCTGGTCTCTCTGAACATCATTAGCCATCTCCTTGGACTCTGAG
>105098 consensus sequence 1
TGCAGGTCCTGCATCATGGCTGTGATGTTCATCTCAAACTCCCGCTGCAGGTTCCTCAGACCTCCGATGTCCCCCTCCACACACTGG
>105120 consensus sequence 1
TGCAGGCCCAGTTAAACAAACACACTATTAGGAAGACAAATTACATTAGCCTTTCAAAAAGGGCCCAAAATAAGCCATTAAAGAGGAAAACAACCACATTTGGGTTGAATAGTAGGCTTTAAAAACAGCAGTAGGTGGCGGGAGAGAGACATTCACACTTGGTGTTTCCATATGGGAAACATTAGAATATTAAAAGCTTGCTCTGAACACTGCCAACCGCTCGAACCTATGGAGACCGTGTGAGGAGAGCAATGGAGAGTACATGTGCTGTACTGTAC
>10516 consensus sequence 1
TGCAGGAGGCCTTTTGCTTTTTGGTAGGCTGTCATTGTAAATAAGAAATTGTTCTTAACGGACTTGACTAGTTAAATAAATAATACAAAAATAAATACAAATTGGTCCTTGCTATTTGGGATCCCGAGACCTCCAACTCTGACATCACCCCATTGAAGTTGAAATTTAAAAGGGTTAAGGTAAAGGTTTGGTAAGGGTTAAGTTTGGGGTTAGTGTAGGAGTTAAGGTTAGGATTAGTGTTTAGATAGGGACCATAGAATTCTTATGATGGCATAAAGGTCAGCTATTTTGGTCGGGGAGTTGGCCAACCATGG
>105189 consensus sequence 1
TGCAGGGGAGGTTCACAGATCGTGACTACTAGGCCATTTTGTACTGTACATGTACGACTATGTCTATGATTATGTCTATGATTATGTCTATGATTATGTCTATGATTATGTCTATGATTATGTCTATGATTATGTCTATGACTGTCGACATTAAAGATGATATCTGGAATAGACTATAACTATGTCTTATCTTTATGTTGAAGTCTGTGACTGTCCCAATAAGGATCTATCCATGATCATTTGTTTCTGACTAATGTCCATATTTATGTATTTAGCATGACTTATCTCTCTATCAACATCTGTATTGGTTCAGTCCACTGTGGGTATTAAAAAAGAGAGGGAAATTCATGGCGGGGTTATGTTTTGACTGCATTCGGGCATTTTTTGACTAT
>105234 consensus sequence 1
TGCAGGGGCAGCAGTCATGTGGAAAACTTCCTACGTCACATGCAAATAAATGACATCACGTCCAATCATTACTCATTAATTAATGTGTGCCCTGCTCAATTGAATGAGCTGAACCGCTGTGTGTGAGCGAAGACAAGAATGACAGCAGACAAAAGATGCTTGATTTGAGTCTTCACAAGTTATCCCTGGGTGTTGTGTGGTCATTGCAAATTGGTAGGCGAAAGTAAGACTGCACATTGTGTCCTGCGATAAAAGTGGGAAAATAAGCATTAATTAGCACCTATCGATTGTGCGGCCGATGGAATGCTTGAGGGAGAATGTT
>105249 consensus sequence 1
TGCAGGACCTTGGCCCGCAGCCAAACGTGTGTCGTAATGTGACTATCATTAATGCGATGACATGCTATTTATTGAATAATTAACTGTAATTATTACGTGATTAATTTAATCATGTAACAATCAACTCATTAGTAACCTGAGGTACCATGGAAAAAGTTTGTTTGAGTTACCGTTTACCGAATTAACTCAAGAATAGATCCGAATATCTCTATCATAGCAGTCAATCATTTGCTCATATCAATCTTATTCTGAACGTTGCATAATCCATTAAATCTGCACGAACCCTAGTCTACATGAC
>105259 consensus sequence 1
TGCAGGGGCAGAGTCACTGGCTTACTGGTGCTCGTCCATGCTCTCCCTAGGAGGGGTGCTTCACTTGAGTGGGTTGAGTTACTGGCGTGATCTTCCTGTTCGGGTTGGCGCTCCCCCCCTTGGGTTCGTGCCGTGGGGGAGATCTTTGTGGGCTATACTAAGGCCTTGCCTCAGGATAGTAAGTTGGTGGTTGAAGATATCCCTCCAGTGGTATAGGGGCTGTGCTTAAGCAAAATGGGTGGGGTTATATCCTGCCTGTTTGGCCCTGTCCGGGGGTATCGTCGGACGGGGCCAGTGTCTCCTGATCCCTCCTGTCTCAGCCTCCAGTATTTATGCTGCAATAGTTTATGTGTCGG
>10525 consensus sequence 1
TGCAGGCTCTATTTTAAAAAAAATGGTACATTGATTATTGTCCTGTCATATGTTCAAGTGCTGCAAAGCAAGACCTAGTTAAGATGCAGCTGGCCCAGAACAGAGTGGCACGTCTTGCTCTTCATTGTAATCAGAGGGCTGATATGAAAACTGTGCATTCCAGTCTCTCTTGGCTAAGAGTTGAGGGGAGACTGACTGCATCATTTCTTTTAATAAGAAACAATAGGTTGAAAATCAAATTGTTTGCATAGTCAACTTACACACAGCTCTGACACACACACACTTACCCCACCAGACATGCCACCTGGGGTCTTTTCACAGTCCCCAAATCCAGAACAAATTCAAGAATGTGTACAGTATTATATAGAGCCATTATTGC
>1053 consensus sequence 1
TGCAGGAAACTAGCGTGATATTCAATGGAGGAGCAATTTTGGACAACCAACCGTTCACTTACCAATATGTTATAGTAGCTAATGGTAGGCTATAATATCATACTGTCTTTCTAAAAGTTATAGCCTACGTGACCTTGTCACGCACATCTTCAGAGTAGCCTACAAACAGAGTTGATATACATTTATTTTGATTTTTTATACATGAATTGATGACGTCCCTGGGAAAGAATAATATAGCCCCCAACCCACAACCACATGTCCATCTTAAAGTACAGGCTTGGATATTGGACCATTAAAATCATATTCAAGACCGGATGCTTAGATATGATATGTCTAAATTGTTCCGTTGAAACGTTGTAATGCCATACA
>105407 consensus sequence 1
TGCAGGCCCTTGTCATGCCCTCTCATTTTTAGACAATCACCAAACATGACTACAGTAAACTGAGCTATATTAAAGCTACAACTTTGGGGGTCAGTTTAATTCAGATTCTGCATCAAATGTATTGAGCAGCTAATAGCCATGCTGAAGCCCAGGGCTGCCTTTAAAGGTTAACGGGCTGACGTTTATTTAATACTTCATTGCGTCAATTTATAGACTGACACATGGTTGCCATGTCTCATCCTGTAGCATCAATTCATTGGGAATGATTACCTACGTTTATAATGTCACGTTACAAGCACTCGCCACAGACTATTACAGCTTTAGAAGTGATGCTGATAGAACATGTA
>105549 consensus sequence 1
TGCAGGGATGTAAAATGAAAAAATACTCAGATTTATGTTGTCATTCGTCATTCATGTTTGAATAAAGGGAGCTGTCAGAGTTGTTGTCCCTCTGAGAAAGAAAGGTCTTTGTTTTGACCTGGTCTAAAATAAGATGAATCAATCTTATTTTTTTCTACCCCTTTTTCATTATATCCAATCGGTAGTTACAGTCGTGTCCGATCACTGCAACTCCCATATGGACTCGGGAGAGGCGAAGGTTGAGA
>105604 consensus sequence 1
TGCAGGGGGTGAGATATGTTCTAGAATATTAAAAGCCAGGTACCCTCCTCCAGTGAACACGAATATGTAACTCTATCGCAGGATCCAGGAAGCTACATCAGAAGCTGATGTTCTGAGTAAAAAATGATTAATTTTGCACACGGAGAGAGAGAGAGAGAGAGAGAGAGAGAGAGAGAGCAGAAAGCATGGAGCTGTCAGTGTCTCTGATTAATGTGTCTTTGATCGATGAGATGCCTTGCGGCTACTTTAGTTCAGTGCCAAACTACTTTGAATTACAGTAGCTTGTTTCCCCTCACTATTGTTTCACATAATAACCAAATTAGGTGACATTTTACAGTAACACTTTCAACTGTCCCATTTTGCTTGTATACCTGTGTAGTAACCATGTCACTCTAT
>105606 consensus sequence 1
TGCAGGAAGGTGAGGTGCCTGAGGTCCCTCCGCTCCCTCTGGACATCGAGGGGTTCCCGGCGTACACAGTACGTGGCATTCTGGACTCGAGATGCCGGGTGAGGGGCCTACAGTACCTTGTGGACTGGGAGGGGTACGGTCCGGAGGAGAGATGCTGGGTTCCGGTGGGGGACACTTTGGATCCTTCTCTCCTGAGAGACTTCCACCGCCTCCATCCGGATTGCCCGGCACCTCGCCCTCCGGGTCATCCTCGAGGCCGGTGGCGGTGTGCTGCGAGAGCCGCGCGTCAGGGGGGGCTACTGTCATGACTTACGCCGAAGTTGGCTCCCCTGCCTGTTCGGGCGGTGCTCGGGGG
>105630 consensus sequence 1
TGCAGGGGAAACCTCCCCCATATGACCACCCAGGCATAAAGCAGAGGACCCAGTCTGGCTTCCCTGCCAGGCAGCCAGGCTGCAGGA
>10563 consensus sequence 1
TGCAGGTCACATGAATATATGATACACTGACAGAACCGACCAATCACTCCTGTCGACATACAAATGAATGGATGTGGAACGGATGTGGGTCTTTTCATAGTCAATCTCGTAGAGGAAGCCAATCACAGCCTTCCCACCGGGCATAGAGGTCAGTTCAATGTCTAGTTTAGATTTACATTTGGTTGAGTTATCAACGTGAATTCAACAAAAAAATAAAGACTTTGTTGGGTGAAAAAAAGACGCAATTCCCTTTGATTACTTTTTTCAAACCCAATCAGTTTTCCACGTTGATTCAACATCATCACATTGGATTTTTGTTCAAATTATGTGGAAACAACGTTGATTCAACCAGTTTTCGCCCACTGGGTTCCCTCTCATTAGTTAAGGCTT
>105656 consensus sequence 1
TGCAGGTAGACAATATCCTGAAATAAATATACTATAAATCATCACATTGGCTATGCATGGTCTGTCTGCAACCAACTGGAAACATTGTATCAACTATCAACTGGGTCACCCTAAACTAGCAAACTTGAAACATTGTATCAAATATTCTGGGCCCTCAGAGTCTCCCTCTCCAGTGACCTCGGGACAGACACAGATGTAGGCTATTTGTGCAAGGGATAAGAAGTAATCAGGTATTTTATGACATTTCCACTGGTTATTGAAAGGGAGAGCGTTGGAAATATTGTTCAAATACGTTGAGGAACAATTGTCATTCTCAATAAGTAAAAGCACACTTTGTTTACTT
>105692 consensus sequence 1
TGCAGGGACACCACCCTCACCTTCGACCAGCTAGTGGACCTGTCCATTCGGCAGGATAACCTGCTGGCCACCCGCGGACGTCCAGACGGGGGTCTGTCAGTTCCATCCCAAAAGCAATACCGCTCTGATGTCCATGGAGCTGGGAGACCGGAGGAGGTACCGCCACGTGCACCATCCGTGGCCGCAGAGGTCACACTGCCGGTCGGTGTCGGGTTGGTTCCTCTGGGGGTTGAGGCAGCAGGCAGGGCTCTCTGGCGTCACACCAGGGGAGAAGGCACCATTCTCACCCAGAGCCCTCTGTTGCACAAATGTTTTTGTTTGTTACTTTTCCCCGCATTCCCAGCATAAGGTGCTCGTCGATTCAGGCGCGGCTGGGAATTTTATAGACCATTAGGGTCAGGGTTGATTAGGGAGGCCACTGCACTTCTGGGC
>105746 consensus sequence 1
TGCAGGGTTGAAATATGCTTCCCTCTTTGTTTACTGTTGTGCTATCATCAGATAATAGCTTGTTCTGTTTGCCGAAAAGCCTTTTTAAAATCTGACATGTTGGCTGGATTCACAAGGAGTGTAGCTTTAATTTAGTATCTTACACGTGTGATTTAATGAAGGTTTGGTTTTTAGATCATTTTATTTGAATTTGCCACGCTGCATTTCCCTGGCTTTTGGCCAGCTTCCCCTATACCATAAGAAGTTAAAGGGATAGCAACCAGATTCCTTTCCCTATGGCTTCCACATGGTGTGAACAGTCTTTAGACATAGTTTCAGCCTTTTATTCTGAAAAATGAGTGAGAACGATCACTTCGCTACAGTGGATGGCTGAGTGCCAGCAGA
>105869 consensus sequence 1
TGCAGGGTCTCAGCACAGGGAAAATGGACCCTTCGCCAATGTATTAGTCTGGTCAAATCAAACGTGACACTTGACTCAAGCTTATTCCGCGCGCACTCACATTGCCGCATGCAATCAGGCTGTCCTGGTCCTGCCTGACACCTTGAGGTGCCTGCCACGGACCCGACAACATTCCCTGTTACAGTTAGCCTAGCCTACATCATTGACATGCAACTCACAAGTCCAGCTGAACTAACTTTACCAAATAAAGAATCACACGGGATAGTCGTCATGATTGAATTATGGACGGTTGAGATCGACCATGTGGACCTTATAGCCTCCTTAAGAATGAAGGAAC
>105940 consensus sequence 1
TGCAGGCCGTCTCATCGTTGTCGGTGATCAGGCCTACCTACCACTGTTTTGTCGCCAGCAAACGTAATGATGATGTTGGAGTCATGTTTGGCCATGCAGTCGTGGGTCAACAGGGAGTACAGGAGGGGATTAAGTACACACCTCTGAGGGCCCCCAGTGTTGAGGATCAGCGTGGCAGACCTTTTGGTGCCTACTCTTACCACCTGGGACCAGCCCGTCAGGAAATCCAGGATCCAGTTGCAGAGGGAGGTGTTTAGTCCCAGAGTCCTTAGCTTAGTGATGAGCTTCGTGGGCACTATGGTGTTGAACGCTGAGCTGTAGTCAATCAACAGCATTTTCACATAGGTGTTCCTTTTGTCCAGGTG
>105967 consensus sequence 1
TGCAGGGAGAGAGGGCTTTAAGAACAGCTCTAATACTGTGCTGAACTGGTCAGGGGCATGCTCTTTCAAGCTAGTTGATTGCCATATTTGGTGTCTCTTTCACTATATTAACCCCAGTTTAACCAATATAGTATTACATAGTCAGAAAGACACCAAATATGGCAATCACTACTAAGGAATATGACTATAGGAGTATGGACTAGGTCTACTGGTTAGGGTCTGCAAATAATGCCCTCCCTTAAAATCACTGGCAAAAATAACCAGCATGCCCTCATTGTATCTAAGTATACAACACTGAAGAGAAATAGGCATCACTGAATATCTGGCAGCCTCATTAAGACCAATT
>10605 consensus sequence 1
TGCAGGAATGCGAAATTGACTGGCCCAATGAACTCTGGATGGCCGGGCAGTGATTCTGGTTTCTCTCCATCGCTTGTTGGTGTTGATTTCAGACTCAATTTGGTGAAAGTCTTTACGTTAAGAATTGACTGATTTACACAGGGTTGAATGCAGCGTTTTCACAATATG
>106151 consensus sequence 1
TGCAGGGTCACTCTCCAAAGCTCAGTACCGGAAATGGAGCGCTATTTTTAGACGCATAAAAATGCTTTTCCGTGTTTATGTTTGTTTAATGGGACATTGAGACAAGGTGATGAGTATCTGGGGATGTTTTTTGGGGGGGGTTTTACCATCAGTCATGCTGGGAATATCAATGTCTTATTTTTTATAAGTAGGCCTAAGCAATAATGCATGACAGAGTGTGCATTATCTGGGAGTAACACACACACGTAAGGAAGTAAGTCTGACTCCTGACCTCCAGTGGACTGATGAATGTGTCAATCTATTTCACTAGGTTGTTTTGAAGGTGTGTGTTAATAGGTGTGGTCCCAGGCCCCTTGGTCATCACAGTGGGATTCTACACTGAG
>106183 consensus sequence 1
TGCAGGCCAGTCAAGTTCTTCCAAATCGATCTTGACAAACTATTTCTGTATGGACCTCATTTTGTGAACATGGGCATTGTCATGCTGAAACAGGAATGGGCCTTCCCCAAACTGTTGCCACAAAGTTGGAAGCACAGAATCGTCTAGAATGTCATTGTATGCTGACTCTTAAGGGGCTAGCCTGAACCATGAAACACAGCCCCAGACCATTATTCCTCCTCCACCAAACTTACAATTGGCACTATGTATTCGGGCAGGTAGCATTCTCCAGCCATCTTCCAAACCTAGATTTGTCCGTCAGACTGCCAGTTG
>106191 consensus sequence 1
TGCAGGGCTGTATCCATTGGAAACAGGTCTGAGATCGAGCTTGCTGTGGGAATGAGAGAAGTGATCACCCACCGCCTCCCTGGAAAAGGTCTCTGTGGTATTTTGAGGCTCGGGAGGGGGGCCACGACAAGCCTCCACTCAATCTAATGAAAGCTCACAGGTACCCTGAGCAACTCTGACAGATCCCTCTCAGGCAGAGAGAGACAGAGAGAAGGGCAGAAGGCAGCTCCACAGAGACTGGTGGACTGAGAGAGTGTACACAGAGACATTGACAGTGAGACAGACACATGAACATGAGGTCAGGCAGGCAGGCAGGCAGACA
>106224 consensus sequence 1
TGCAGGACTTGATTTGTGGAGAGTGGTGTCAATCAAAACAAGCTTTTTTTAATCATGGACAGACAACCATTGAAACTATATGTTTTGACCATGACAGTTGACAATCTACGGTAACACCAAGTAATTTATCTCCTCAACTTGTTCAACAGCCACACCATTCATTACCAGATTCAGCTGAGGTCTAGCACTTAGGGAATGATTTGTACCAAATACAATGCCTTTGTTTTAGAGATGTTCAGGACCAGTTGATGACCTGCCACCCATTCTAAAACTGCCTGCAACTTGTTGTTTAGGGTTGCAGTGATTTCATTGGATGTGGTTGTAGAAAGGGAGTTGAGAGAAGGAGAGAGA
>106248 consensus sequence 1
TGCAGGCCAAACCCTCCCTAACCCGGATGACGCTGGGCCAATTGTGCACCGCCACATGGGCCTCCCGGTCGCGGCCGGCTGCGACATTGTGCCACCCAGAATCTCTGGTGGCACAGTTAGCACTGCGATGCAGTGCCTTAGACCACTGCGCAACCCGGGAGGCCTAAAAGTGCCATATTCAATGAGTGTGGGCCACTCTGCCCCTTGGGCATCTGTTTCCAGGTAACCAACGTAATAACAACGTAATAACAGCGTAATAACAACGTAATAACAGCCAAATTACGTATTAACGTTACAACCACGTTTTCTGATAGTCTCCAATCAGAATCAGAATGGTAGGATATGACAGTTTGTA
>106261 consensus sequence 1
TGCAGGCCGGATTGAAAAGCTGGGGTGACACGGGTGAGGTCATCCGGATCTCTATAGAGAAGGCAATAAAAGCACTCCCAGCCATATAGTCCAGACAGCGATCGTGACAGTGGGACAACTTAATTACTGTCACATGCTGGGGGTAAAGTATATGGTCTTTCTCAGAGTGTGTGTTAACTCTGAAAGTTTCCCAGTCTCTTCGATATTCATCAACTCTTATGTGGAACGTTAACTTATTCAGGTCAAGAAATCCTTATATTATAAACCATTCATTTAATGATCTAACGTAAATGTGGCCATTTCATTCAATAGACACAGTGTACAAAACATTAACACCTGCTCGCTCCATGATATAGACTGACCAGGTGAATGATAAG
>106279 consensus sequence 1
TGCAGGGGAAGCTTGGGAAATTGGTGTAAAATTCAATTAACACACAGCCTGAAAATACCCAGAGCAAATATCTGCTATTTAATTGTATACAGAGATGTTGCATATTACTTGTCCCAGCTCATTGGCTTGAAACACATCGCTAATTCCATTTAGCCGATAGGTGAGCAGCTTGCTGAGAAGATCAGTTAAGGACACAGGTTTGTTCTAAAGGAGAAACACTGAAAAATATGAAGAAAGTATCTATTGATTAAAGAGGTGGCCATGAAAATCCAGAATTGTATACTATATCTAATACCAAGAAAAGGGGAATCCATCACTATTGGCATTTTGTGTTGATGACCCAAGAAAGTGAGGGAACTTTATGGAGGCATTATAAGCTGGCTGTCTGG
>10634 consensus sequence 1
TGCAGGAAAATAAGTCTAGACTTTGCGTAGAGATAAGATCATTTCCACGTCAAAGTAAGGTTTTATAAATAACTACTTAAACGTGGTTTTCTGCGTAAGTCATACTTAAAATCAAAATCGCTCAAAAGTCAGTTTTTATAAATGAGGCCCCAGGTGTTTTTCTGATTAACTTAATTAATATGCTACATTGCCAACTGTGAGGTTATCTACATTGAGAAATACTATTTTGTTTTTTTAACTTCAACTGATAGTGTTCCTACTTTGGATCAA
>106352 consensus sequence 1
TGCAGGGGGCATTGGTGAGCTATGGCCCGGTTATGAGACTCGCGGAATTTCTGTCAACCCCACAGGTAATTCCCCCAGCACTGATGCTGTCAGACACAGTCAATATCCATTTACACTCCTGTCAGCCTCAGAGTGGGAGGCCTTTCACAATGTAATTAAGCCCCCACAAACATTGAGCTGGCAGAGACTGACACCAATGTCTGCA
>106509 consensus sequence 1
TGCAGGGTGACGGTGGGACCACACGTATTTTAGTTTGTCCAGACATGCTGTCTACATTCACACATGCCGGCAAGAGAGATTATAGCCCCAATTTGCTGGATAGATGCTTCAGGCAGAAGCTTTTTGGGGTTTTGAACTTCTGCATCTTGTAGTCATTGCCTGACATTTCTCCTTTATTCCCATTGGTGTTTTGATCGTTCTTTCCTCGTGTCTGTTTTGGTCCTTCAGTTTACTGACGTTGGAAAATAGATGAGGGCTCCACAGAGACAGCAGAGAGGCATAAGGAAACATAATTTCCATGTAAAGTTCATATGAGC
>106515 consensus sequence 1
TGCAGGGTGAACTCTGTGGTTAACGAGTCAACGTCTGGACCTGAGAGACATATGGAGGAGAGACATTTTATGCAGTGCCAGTGAATCAAACTATGAAGTTGCTGTTTACTGTGCATGTCTGTTATAAAATAAAACATGTTCAAAAAAAATATGGCATGGCAAGTGGCACCGGAGTGCCAAGTCTAAGACAAAAAGGCTTCTCAACAGTTTTTACCCCCAAGCCATAAGACTCCTGAACAGGTAATCAAATGGCTACCTGGACTAGTTGCATTGTGTGCCCCCCAACCCCTCTTACGCTGCTGCTACTCTCTG
>106546 consensus sequence 1
TGCAGGGAACTCTGGGTAAATCTTTCTGTGAAGGGGGCGAAGAACTAACAGAGGCTGATTCTGATCTTTTTTTCCACTAATTGGTCCTTTGACCAATCACATCAGATCTTTTTCAGAGCTGATCTGTATGGTTAAAAAAAGGATCAAAGTTGGGCTGCCTGTCTAAACTCTGCAAGAGACTCGCACGCACGCACAGAGAGAGAGAGAGAGACTGGAGGAGACACACAACCTTCCAAAACACTCCA
>106589 consensus sequence 1
TGCAGGGGGTCTGACCAGTCATTAAGCGCTTCAGCGTCTCTGAGGAGCCTGGCCTCATCCACGGCTCCGTGGCAACCGTATCCACGGAGCCCTGAGTGTGTGGGGTGCGAGGAGAAACCTGCGGAGACATATCTTCATCACCAGACAGGTCTGCTGGAAGAGAGAGACCGTAAACGGATATCATCAACCTAACAATGATTCATAGACAGATCTCCCAGGTAAGATGGCTGACAAATTGTTCCATTCCGGCACATTGGGGCACTGACAGCCTCAGTTTAATCTTCATACAACACCCACCTCTTCTGAGGCCATGGCGGCTCATAGCCAGCAGCCTCTTGGTCCTATGGTGGTTACGCTC
>106666 consensus sequence 1
TGCAGGCCAAAGTCAACAACGCCAGTCTGATTGGAGTCGGCTATACACAGGTCCTCCGGCCAGGTAAATCAAAACCGACCTTTACACCAGATGACTAGCTGCATCTGTCTATATCTACACACCTTGCCTATTAGTACCACAGGAGTTGGTTAGAAGAAAGGAAGAGGTGATGTCTATGCTCTATATATGAAAAGAGCTGCTCTTTGTGTGTTAAGACTGGTGTCTCTCTCTGTAGGAGTGAAGCTGACTCTCTCAGCTCTGATCGATGGGAAGAACTTCAACGCAGGCGGCCACAAGGTTGGCTTGGGCTTTGAGCTGGAGGCATAAGGATGGAGGGGAGAGGAGAAGAGGGGGATGGGTGAAGGAAGGGAAAGATTCAGAATCTGACAA
>106726 consensus sequence 1
TGCAGGGAGAAACTTTGTAGCGGGGCAGGGGAAAAGAGGGAGGAGCATCGGGGATAGTCGCATTAGAAGGGGTGGGAGATGAGGAAATGTGGGACGGACAAGGAGGCATGGCTGAGTCAAATAGGAATCCTGACTTAATGAAGTGGTGATTAAAGACCTCAGCCATGTACTTCTTGTCAGTAACAACCACATCATCAACATTAAGGGACATGGACAGCTGTGAGGAGGAGGGTTTATTCTCCAGGTCTTTAACCATTTTCCAGAACTTCTTGGGGTTAGACAGACAGAGAAAGATTTTGATTAGACCCACAGAGAGACAACTGTTCCTTAAAGTAACTAACTTTGGCCTTCCGGATAGCCTG
>106749 consensus sequence 1
TGCAGGCCATATAGTAGGTAAGTGCTGCTATAGTGGGTACGTGATGCTATAATTAACCACAGTGTAATGTAATCTAACAAACAGTTGGACGCAAAGGATTTACTACTCATACCGGAACAGGCCCATGACCGTGCGCACATACCCCAACCAGAAGCCATGGATTACAGGCAACGTCCCCACTGAGCTAAAGGGTAGAGCTGCCACTTTCAAGGAGCGGGACTGTAACCTGGACAGTTATAAGAAATCCTGCTGTGCCCTCGAACCATCAAACAAGCAAAGCGTCAATACAGGACTAAGATTGGATCCTACTACA
>106784 consensus sequence 1
TGCAGGGGGTAAGACTGGCCAGAAATGCCAAGAATGCTAATACCGTTTCACTCCTTCTGTTGTGATAACAAGAGCGCTCACTCAGTATCACATATTCAGCATGTGTTGAATGTGCACTGTGCAATCATTGATTAACAATGGGAAAACTCGTCTTCTTCCATGCCACACAGATATATGTACTGGACAGACTGGGGGACGAATGCGAAGATTGAACGTTCTACTTTGGGAGGGAACTTCAGGGCAGAGATTGTAAACAGTAGTCTGGTGTGGCCCAATGGGCTGACCCTGGACTATGAAGAGCAGAGACTGTACTGGGCAGACGCCAGCCT
>106887 consensus sequence 1
TGCAGGGATGCCCCATCACCTTTGACCAACTGGTTGATCTGTCCATCCTGTTGGATAACCTGCTGGTCACCTGTGGACGTCCAGATA
>10691 consensus sequence 1
TGCAGGTGGCGTTTAAAACAAATGTTTTGCTCACCAATCAACCAGTTTTTGTATGGTCAATGAGAGTCAAATTTTGTAAACAAAAAATGTAATCGCTTATTTGCCAAGTGTGGCTTACTTAACCAAATATACGCTTCGTTATGCTTAAGTTGTTACGAGTGTACTGATATAAGTAGGACACGTGACATCCCGGAAACTTATCACACTTGTATCTACCCTCTCATTGGCTAGAATGGTCCCACCTGATCTTGCTTCCTCCCGACTTGCTTTTCATTGTTAGAACGGCCAATTGTGTATCTGGTCAACAAAATTGATAATCTGTATCTACACAAGCATGGTGGGAAAGCTGCAGTGGAGTAATACTCCAACAAA
>107037 consensus sequence 1
TGCAGGGCAAGACAGGAAGTGATGCAGCAGCGCCTGAAAGGCGGGTTGTGATGGGGCGTAATGGAGGCCCCACCTGCTCTACTCCCAGGAGTCCTGTATCCCAGGGGAATAGCTCAATGATTAGCCCCACCAAGAGTCTTCCATCTCTGGATAGCCCCTTGTTTTCAGCCGGCCCGGTCAGCCCCTCTGACCATAGCTGGAAGGAAAAGGACAGTGGACTGAGCACATCCATGCTGGAGGTCCGTAGGACTGCAGACAACCAGGGAGAGCTGGAGAGACTGGTGGAGGAGTGTAGGACAGCACTGGGTCTCAGCCCCAGTCAGTATGCTGCTCTGAGCAGCGCGGGTAAGAGCAG
>107084 consensus sequence 1
TGCAGGGAGAAACTTTGTTGCGGGGCAGGGAAAAAACAGGGAGAAACATTGGGGATATTCGCATTAGAAAGGGTGGGAGATGAGGAAATGTTTGACGGACAAGGAGGCTTCTTGTCAGTAACAACCGCATCATCAACTTTAATGGACATGGGCAGCTGTTATTTTATGGATGAAACCGGCATCAACTGCTAAATGGAGACGGATGGAAATCCAACAAATGGAAAAACTAATGAGTGCAACT
>107172 consensus sequence 1
TGCAGGATGTGTAGGATCAGGAGAGTCATGGGTGGTGGGATTTCCTCCTGTTTTCTCTAGAGTAGTATCTGCCCTTCTGCTATAAGTATCAACAGTATAGCATGTGTTGGAAATGTCCTGGTTTTAACCCTGATAGCTGAGTGGAGAATATAGCAGATCTTCTTGTTTTTATTTATTCATCATCTCAATTTGGACACATAGTGAGACATTTTGTAGCTTTTCTTATGTGAAGGCCCTTAGAGCTAGCACTGGGAGCTAGCTCTTGGCTAACTTCCTGTTGTCGTGTTGTCCTTATGGCAGGCTGCTCTCATCTCTGCCAAGGAGGC
>107243 consensus sequence 1
TGCAGGCATACTGGCTGGATTTGTACACTATGTTACAGAGACCTGCTGGCATACTGGCTGGGTTTGTAGACTATGTTACAGAGTCCTACAGGCATACTGGCTGGGTTTGTATACTATGTTATAGAGTCCTGCATGTGTAAG
>107391 consensus sequence 1
TGCAGGCCCCATCAGGCCCTAGTCCTTCCCAACCTGCGCCACGGGAGGTTGGGAAGACATCAAAGAAGGACAAGGGGCCTTGGTCAGAAACAACCCAGGGGGTCGGAGATGGGTCGGTGGGGTTATGTGTGTGTCTGAGTAGCCTGTTATACACAGTATTACTGTTTCTGTAATCTATTGCTGGCAGCACCTTGTCACAAATTCTGGGTCTGTGTAGAGTGAAGGTGATTTCTGATTCTGATTCTTTCTGTTTTTATTTCAGA
>107469 consensus sequence 1
TGCAGGCGCAAGGCTAAAGGTGGATGTACGCATGGGCTAAATACGACAGCTCATAGCAGTACATTTTTCTGATAGCCTGATCCTCTCAATGTACACTAGAATGCCTTGAATAGGACTAGGATAGGATCCCCTCTAATCTGATGAATCTGTCCAAAGTCTCTAAAGTGAAACATCTGTAAAGCGTTACAGAGAGAGTGTTAGGCCTGTTTTAACTGAAAGTATGTTAGATTATTATCATTAACAGGGATTGACAAGAATGGGTAAGTGCAGTGATGGTGTTAAG
>107484 consensus sequence 1
TGCAGGCACGACACAAAACGCAGAAATAAAAATATAATTCATGCCTTACTTTGACGAACATCTTCTGTTGGCACTCCAATATGTCCAATAAACATCACAAATGGTCCTATTGTTCGATTTAATTCTGTCCATATATATCCAAAATGTCCATTTATTTGGCGCGTTTGATTCAGAAAAACACCGGTTCCAACTTGCGCAACGTGACTACAAAATATCTCAAAAGTTACCTGTAAACTTTGCCAAAACATTTCAAACTACTTTTGTAATGCAACTTTAGGTATATTGTAAAGTAGATAATCGATAAAATTGAAGACGGGATGATCTTTGTTCAATACAGGAAGAAA
>107520 consensus sequence 1
TGCAGGCGCGACACAAAACACAGAAATAAAAATATAATTCATGCCTTACCTTACCTATTGGCACTCCGATATGTCCCATAAACATCACAAATGGTCCTTTTGTTCAAATAATTCCGTCATTATATATCCAACATGTCCATTTATTTGGCGCGTTGGGATCCAGAAAAACTGGTTCCAACTTGCGCAACGTGACTACAAAATAACACAAAAGTTACCTGTAAACTTTGCCAAAACATTTCAAATTACTTTTGTAAATACATTTAAGTGTTTTGAAACGTAAATAATCG
>107543 consensus sequence 1
TGCAGGGATACACACACAGGGGGAAGGATAGGCGAACGTGTTTCCTCAACTGCAGAGAATGTCCGAAGTTATTGGCCTTTTAAGAGGGGCACCTACATGCCTCAGTGAGCATTGCATAGTGGCCTTTGTTTGTTGTAGCAGTGGGGGCGGGGTCCATTGACCAAGCAGTGGCAATTGGGAGCGCGAGGTCCATTGTCAGAGAGCTTTTAGGAGAGGAAAGAAGTCCTGTATCTTCGGGTCTGGATAATTGCAG
>107560 consensus sequence 1
TGCAGGGCCTGGATTCACCTCTACATCACCAGAGGAACAGAGGAGGAGTACGATAAGGGTACGGCTAAAAGCTATGAGAATTGGTCGTCTGGAACAGAGAGTAAAAGGAGGTTTCTGGGGCCGATAAAATAGCTTCAAAGTATAATGTACAGACAAAGGTATGGTAGGATGTGAATACCGTGGAGGTTATCCTAGGTATTGAGTGATGATGAGAGAGATATTGACTCTAGAAACATCATTGAAACCAGGTGATGTCATCACATCTGTGGGTGGTGGAACTGAAAGGTGACTAATGACTTCTCCAAAAGCTAGTTGGAGTCAGGAGTCAGCTAACCTGGAGTACAATCATTGAGACAAGATTGGAGATGTTGA
>107601 consensus sequence 1
TGCAGGGAGCCACCAATGGGAGACATGAGGAGTTGTTACAGGGCCTTTTGGAAGGGCTCAATTCCTTGATGGAACGCCACGACCATGGGTTAACTTCTTTGGGCTAGGGGGCAGTATTCGGAGGTTTGGATGAATGAGGTGCCCAAAGTATACTGCCTGTTACTCAGACCCACAAGCTAGGCTATTGAATAGAATACACTCTAAAGTTTCCAAAACGGTTAAAATAATGTCTGTGAGTATAACAGAACTGATATAGCATGCAAAGAC
>107732 consensus sequence 1
TGCAGGCCAACTCCCGATGGACGTCCTCACGCAAACTGCAACGATAGTGGTTGATCAGGGCCCTGTTGTTCCATCCCACGACAGCGTCCAGGGTCCGGAAGTCCAGAGCGAACTCCTGGGCGCTCCTCGTCCCCTGCCTCAGATGAACAAGACATTCACCGGATGGTCGAAGACTGCCGGGAAGCGGCGAAGTGGTCCCGCGTAGCCTCTCCTTCTCCCCACATGGCGTTGGCCCACTCCAGGTCTCTCCCTGAGAGGCATGAGACGAGGGCGGACACCCTCTCTCTGTCCGAAGGCGCCGGGTGAACGGTTGCTAGGTAGAGCTCCAGTTG
>107760 consensus sequence 1
TGCAGGGGGCAGTATGGGCAGGAGTACACCCTTCCTCCCAGGAAGCCCAACATCAACACTCTGGGCCTGAGAAACAAGTCACCATCGTTAACACATGCACAAAAATACAATCATTTCACAACATGGATCCATTTTGACAGTAAGATCATACATACCTAACCAATTCAGATATCTGTATTTGTGTGGGCTGTCCTGGTAGAATCCTAGATGAAAACATAATGAATAGTCAAATATACACCACTTTGAGAGTATAATTATTTGATCAATGATCAAAATATCTAATCTCAACTATCAGAAGAAACTCTCAAACAAATGTTTTATTAATCTCCATGACCTCTTAACAGATCATGTTTAATGAAAGAGGAAGAGAGCTGATTTAAAGTC
>107841 consensus sequence 1
TGCAGGGAGAGTTGTGTTAGTGCAGGGAGCTGTGTGGACTGAGTGGACTGACTGCTGGACTGAAGAGGGGCTCCACTGTGCAGGACT
>10787 consensus sequence 1
TGCAGGGTTGAAATATTATGTATCTTTTTGTATACTGTTGTGCTATCATCAGATAATAGCTTCTTATGCTTTCGCCGAAAAGCCTTTTTGAAATCTGACAAGTTGGCTGGATTCACAACGAGTGTAGCTTTAATTGAGTATCTTACATGTTGGCTGGATTCACAACGAGTGTAGCTTTAATTGAGTATCTTACATGTGTGATTTAATGAAGGTTTGAATTGTATAGTATTTTATTTGAATTTGGCGCTCTGCATTTCCCCTGGCAATTGGCCAAGTGGGACATTTGTGTCCCCCTATCCCAGAGAGG
>107903 consensus sequence 1
TGCAGGAGTAAGCATGTGTCATTATCACCCTATTTAGCTAGATCCCTCTCTCCTCTCCTCTCCCACAGTCCCTGCTCTAGCGAGTCAGACACAAACACACACAGCCCCATTCCTTGTCTATGTATCAAAGCTAGCCACTAATACTCTCGTCTTCTGCTTGGATCTGTGATCTCTTCTTATTGCCCCGTTCTTATCCAACAGTCAATAGGATCCATTCCTTTTCTCTCAGACCCTCCTGTGCTGTACAGTATGTTGAGTCAGTCAGACAGACAGACATTGTTGTCGTCTGTTCTCTGGCCTCCACTTGGTCTTCTTCTCAACACTTATTAACTGACTGTCATGTTCTGTTCTGTTCTGCCCCCCAAACACTGTTTAACATCCTCAGGCCACTTAGTGCAGTCTGTTCCTCCGTCCCAAATGGCACCTTATT
>107924 consensus sequence 1
TGCAGGCCCTGAGTGAGTGTCACGGGGTTGGACACGGCGGTTGCGTTCACCCACACATTCATGGCGCTGGGGGTCATTCGCACGCACACACCCTGGGGTCACCGGACAGGAAGATGATGGGGTCGCCAGCCGGAGTCACGATGGGGGCAGGGGTCAACCCTCACATGATGTCGAAGCTTGGCGGTGGCACTAACGTGGATCCTCACGGAGAGCAGGGTGGACAGTACGACCAGAGACAGATGGACAGACAGACTGACGGGAACGGTAGCAGCGGTAACCACGGTGACGTCAAAGAGGAGAGGGACGGCTCAAACGACGGCCCCAACGCGCAGAGCCGTGTCCTCCACGACAACAAGGGCCACACCAAACTACTCCAGCTCCTCACCACCAAGTCCG
>107931 consensus sequence 1
TGCAGGGAACCTGCACAGTCATGTCACGCCACGTCTCACAACAAAAGACTATACACGTGTAATTACAATTACTGTCTGCCATCTTTGTTTCTGTCTGTAATGCAACATTATATAAATTACCCTCAAAGCACTCGTTTGAGTAAATTACTACTATCCAATCATGTAGACCTACTGCTCTTATTAAAACAATGATTTGATTACATCACACCAAGCTACAATGTATTAATGTTATAAGTATTATAAATCTTACTCAGAAGCTGCCTTAGCAAGGCAATTGGGACAGGACTTGGGCAGTGAGCTGTGCTTGGTGCAGAGTGGAGTGGACAGAATAGCTTACCCTGCATGCTACGCAACACATACTGTACACACTCAACACAC
>1079 consensus sequence 1
TGCAGGAGGCCTGATTAGAAACGGATGCAATTTGGCTTTTCCAGCCGCAGAGTTGAGATCATTGAAAATGGAAGACGAAAGTCAAAAGATTTCAGTCTTGATTAGATTTGCACCGATGTGATTGATTTGATGTCTGTATTTACTACCACTTCATAGTTGTCGGTTCCAAGAGAGAGATGTTTCATGTTTCATGGGAAATTGTCAAAGCGTTTGTGCAGATCAGACTTTTTTTCTTGCTCTGTGCATAAAAGTGGTTTGCAGTGAGGAATGTGTGATGTCTTAAAAAAAGGGCTATTTCACACAAATGCTGTCGTAGCTACCTTTCTGCTAGCCAACTCTGGGGTGG
>108020 consensus sequence 1
TGCAGGTTTCGGACCTCGTAGGGAAGAAATAGGCAACCCTGTTCCTGGAGTGCCGCAGGCCCACTAAGAAACGTAGTTAATTAATCATTTTGGTGATTGCCTAAATTCAAAACACCTGGTCTTCCAGGTCAGTTAAATGATAAAAAATGAAGCACCTGCAGAACTCCAGGACCAGAGTTGCCTATCCCTGTCATAGGGTAAGAGTTGAGTACCCCTGCTGTAGACAATACTATTTACCAAGAGAGTTTTCATCTGTATTTTTCATAGCTGTATATTTACCACCAAAAACTGATGCTGACACTAAGACCGCACTCAACGAGCTGTATACGGCCATAAGCAAACAAGAAAATGCTTATCCAGAGGTGACGCTTCTAGTGGCCGGTGACT
>108060 consensus sequence 1
TGCAGGGCCTTGTGGGCGTCACCGCCGGCTCTTGCCCACGCTGCCTTCACCTGACCTCTGACCTGTTCCTGCACTGCCGGGTTACGA
>108164 consensus sequence 1
TGCAGGGGGAGAAACTGGTGACACGGCTTGCAGAGAGGAGCGCTCTCACGTGAAATTAAAGCATGAGGGAGAGCGAGAGAGTCCCCCAAATCAAAATCGCAATGTCAGATTACACATTCACATGCCATGAAGATGGGAGGTGGGGGACATATGGGGGTATAAAGAGAGGGGTATGTGGGTGTATAACTGTAACCAGACTGTGTGTGTGTGTGTGTATGTGAGCTTGTGTAGTACGTCTGTGTTTTCTTACTTGTGTGATAAACTAACTGATTGTAATCAACCAGTTAGTCGTACAGTATAGTCACATCACATCACTACAGTACTGATTAACTTCCAAAAGACAAAAGATATTTCCGGCGCCGACAGAGATGGCCGCCTCGCTTCGCGTTCCTAGGAAACTATGCA
>108215 consensus sequence 1
TGCAGGGATGTGGAAAGACAGCTGTCTAAATCGTTAATTAAAGTTGATGGGTCATTTACAATAAAAACTTTTGATTTTGGCAATAATTTCAATAACTATTTCACTAGTAAAGTGGAAAAACTCAGAAATGAAAGGACAACAGTGAACTATCAAATTTTTGTATAAAATATCTAATAATGAAAGAGAAGGATTGCTGTTTGAAATTTGGTCAGGTTAGGGGAGGTGGAAAAACTATTGTTATCCATCAATAATGATAACCCACCAGGTATAGACAACCTTAATGGGACACTATTGTTATCAATAATGATAACCCACCACGAA
>108290 consensus sequence 1
TGCAGGGACCTAAAATATAGCAAAGAACGGTACTATTTACATAGCATATTTACTTTGCATTTCTAAGTAGGCCTACTGATTTTACTAGATTTCTCCCTATGGAAAGCTAAGATAAATGTTTTTTATTAAACCAATTCTTTACAGCGCAATGCACTTACCTTGGAAGGCATAGAATTGTTCCCATTGAAACCTGCACTCTGAGATAAACCTACAGGAGCCCTATATATTTTTTCCCTCCTAAACCTGCAGAGTGCTTACATTTGGAGCTAGGCAGCGGTCCAAACAAGCCTCTATTGATCCCTGACTTAGACTTTTATACTTTTTAGACCTAAGCATCTGTAGATAACTGCCGTTTATAGAACT
>108295 consensus sequence 1
TGCAGGCGCGACACAAAACGCAGAAATAAAAATATAATCCATGCCTTACCTTTGACGAGCCTCTTTTGTTGGCACTCCAATATGTCCCATAAACATCACAAATGGTCCTTTTGTTCGATAAATTCCATCGATATACAGTGCCTTGCGAAAGTATTCGGCCCCCTTGAACTTTGCGACCTTTTGCCACATTTCAGGCTTCAAACATAAAGATATAAAACTGTATTTTTTTTGTGAAGAATCAACAACAAGTGGGACACAATCATGAAGTGGAACGACATTTAGTGGATATTTCAAACTTTTTTAACAAATCAAAAACT
>108362 consensus sequence 1
TGCAGGCCAACTCCCGTCGGACGTCCTCGTACAGACTGCACCGGTAGTGATCGATCAGGGCCCTGTCGTTGCATCCGACGCTGGCGGCCAACATCTGAATACTTTTGATAGCAGCGGAATCTGTTTTGAAAGTTAAAGACAATACTGATGCTGTAAGGTTCTGGGTGTAGCTGGTGCAGAGGAGTAAGGCGCAGGACGGCAGAGATGAGTAACACAATGAACTTTACTCAAATTTTCCAAATACATGAACAAATACCAAGCCCACGAACAACGGACCGAACTTACAATAAAACAATCACTCACAAAAATCATGGGGAAA
>108364 consensus sequence 1
TGCAGGACGGCAGAGTAACAAGAACATTTTCCAGGACATAAACATATCTGATATTGGCAGAAAGCTTACATTCTTGTTAATCTAACTGCACTGTCCAATTTACAGTAGCTATTACAGTGAAATAATACCATGCTATTGTTTGAGGAGAGTACACAGTTATGAACTTGAAAATGTATAATAAACCAATTAGGCACACTTGGGCAGTCTTGATACACAATTTTGAACAGAAATGCAATGGCTCATTGGATTAGTCTA
>108387 consensus sequence 1
TGCAGGCAGGGCTTCGAACCAAAATTATTTAAAATCATTCCGTTCTTAGCAGAATCCCTATTTTTTTCGTTCTGTTCCAGTGTTCTGACCAGTAAAAAAAGTTCTGAACCGTTTCGAACCCAAATAACGTCACAGTTCATCTAGATTAGATTAGATTCAACTTTATTGTCATTGAACAAGTACAAGTACAGTACAACGAAATGCAGTTAGCATCTGACCAGAAGTACAAATAAGAGAATGCAAAAAATGTGCAAGTAAAACAATTAAGTACAATGTATGTTATTAAGTGGGATGTATAAATATACAAATGGTAAGTCTAAATGTGCAATGAAGGCAAATTGAAAGTGCAAGGAGGCATGCAACTGAAATTCAGGGATAGTAGTA
>108409 consensus sequence 1
TGCAGGGGGGGAGCTATCCAGGAGGAGGGTTAGCCAAACAATAATGACTGTAACAGAGACACCAAACCCCCTCATTACTTAATGACAGAGACACCAAACCCCCTCCTTCCTTAATGACAGAGACACCAAACCCCCTCCTTCCTTAATGACAGAGACACCAAACCCCCTCATTACTTAATGA
>108421 consensus sequence 1
TGCAGGCCGGCCGGACCGGGAGGATCTGACACAGACTGTCTTGTCCCAAATGGCCAGGGCCAATAGGGCTGTGGTCAAAAGTAGTGGACTATATAGGGAATAGGAGAGGCATAGAGGGCATGTCTGGGGCACTTTAATCTTGTAAATCTCTGACAGAAGAACATCCTACCATTTCCCATCACAGCTTCAGATAGTGGCCTTTAATATGATCTGAGAGGCATCGCTGCCCTGTTAAGTACAAATGTAAAGTAATGCAGTAATGCATCGTCATTCTGTATAGAGCAATACAACATTTATTAAGGTTGTCAGGATGCTCTCACTGAGCAGAGGAGGAAAAA
>108426 consensus sequence 1
TGCAGGGTGTATTCCACCAACCTGAAATGCTGCCCTTCGCCTTATTCTCCTGTCAGTCCAGTAGCACTCAGTGCTATTAATGAACTTACTCAGAATGGCTTCTGCTCATCCAACTGTGTGTGTCCCTCCCTTTCATCATCAATTAAGGTGCTTTTATTTTCTCAGTGGGACCAAGCTGACGGTGAATCTGCATGGGATGCGACGCGCACTCAGAGGCGTAATATTACCAACCCTGAAAAACAGGGAGAGAACTATGAGAGAACTATGTCCAGCAGTAGTC
>108443 consensus sequence 1
TGCAGGCCCTTGTTAAAGCGGTACACTGTTTCCTCACACCAATGACTGACGCCTGCAAGAGTTCCCACCACCACCTCTACCACCAATCTCTCTCTGCCTCTCTCAAGTCAATTCAATTCAAAGGGCTTTATTGGCATGGGAAACATATGATTACAATGCCAAAGCAAATGGAATAGACTCTCTCTCTCTCTCTCTCTCTCTCTCTATAACAGCTCACTTAGCACCACAGAAAACAAGGATACAATTCAGGAAACCAATCAGCAAGAGGAATGAGCCTGAGGGCTCAGAAATGACAATGTCCTCTTCAGATACTGAGTCTGACAGAGGCGCACATAAACCGC
>108543 consensus sequence 1
TGCAGGCCGTCAGTTGGGGAACCCTGCCTTTATAGTCTAGTCCCACAGAGCAAACCGAGGTGTCATTAATCACTACAATTCAAGTAATTACCACGGATTCTCTGACCTGTTTGGAAGTGGTGAAAAAATTGTTTAATGACACATATTTTGATCTTCAGGGGTGCGGGGCAAGCCGTTCACTGAGACTGGCTTCATGTCTCCTCTAATGCTATCCAGATGTTGCGTGGACTACTTTGCCAAATTAACTTGCACAATCCCCCTCACAGTGCTTGCCCTGGCATCAAGAAGATTGAATCTCGTAGTAAACTTGGGTGAATAGTTTTAAGTGATACTATCTACATATTTTACAACTCCACGCCTTGA
>108565 consensus sequence 1
TGCAGGGTGCCTTCTGGTATCCTTCCTAAGCCCTCTATAAATGAGATCATGTGAATGGTGTCTTTGACATAAAATGGGAGATTCTCAACCATAGGGTTAATGTGGTAATCCACAAATTTAGAAATGTGGATGTGACAGAGCCGTTTGCTGCTGCAATGGGTCTACCTGGAGGAGAAGACACTTGTTAGTGTAATTTAGCGACTGTATACAAAGTTGTGATCTTGCAAAATTTCACGCATAGAAATTCAACTTCTTTTTTGAAGATTTGTCCTGATTCCAAACAGCTTTCCACTGTGGAAGAGATATTATGCTGGAATTC
>108699 consensus sequence 1
TGCAGGCTGACCTCGGTCGTCAGGTGAACACCCGTCAGGGCGGGTGTTAAGAAGCAAGGTGTGGTGGGTCATGTTTCGGGGTACGCATGACTCGACTTTTGCCTCCCAAGCCCGTTAGGGAGTTGCAGCAATGAGACAAGATCGAAATTGGGGAGAAAAAGGGGGTGAAATACAAAAAATATATAAAGAATAAATAAATAAAATTGTTCACCAAAAGAAACATGCAGCAACAATGGAACTTACCTGCAACTAAAACTAGCAGCTTTTCCTGGGTGCTAAGCCTGTTCATCTGTCACATCACAGGTGTATGGGCCCTAGTC
>108803 consensus sequence 1
TGCAGGGGAGGAACACAAGGTCTTTCCATCTGTCTCGCCACTTAACGTCTCAGCCTCTCCTTGGACATTTGTGTTTATGTGTTTCTGCCTTGTTTTCAGGATGTTTGTTTTCTGGATGCAAGTCCCTGCTGTGTTCCTCTGCTCCAGCAGGAGCCAATACTGCTGTGAAGGTAGTTCATACCTTCACTTCTGGCTATATACCGGATGTTGGATGGGCATTTCATTGACGATGATGAGGAGGATATCCACATGTTCTTTCTTTCTTGTAATTTAATTTACAAT
>108968 consensus sequence 1
TGCAGGCCTGTGTAAGGTGATGGATGATTAGTTAGTTAGTTAGCTAGTTAGTTAATTAGTTCGTTATGATACTAACCTGTCCTCTCCTCTCTGCAG
>10896 consensus sequence 1
TGCAGGACACAGACGACAAAAGATACAGAGCATCTCAAGGTCAACGACCACTAAAAGCGAAGATGTAAACATGTCCTGGCTTGTGCAGATCAAGTCGTAGTCGAGCCATTTTTAACACTTGTTCTGGGACCCAGTAATAGCAGATGAGTCATGGGTCTATTCGTAACTCCGGAGGACCTGAAAATAGTTTGACTGGGAGAAGACATTCTTCACATTGCCTATGTCAGGGAGCACCTACATTTCCAGGGTCATTTAATCCCTGGGATGTCTAGCAATGGATTGCACTACAGTGAACACGATGACTGGAGGCAGGCGAAAGGCCAC
>109051 consensus sequence 1
TGCAGGACCGACTCCAACAGGCCAGCAGAGGTAACCAACTGCCTGGCTCCGAGTACTCTCCAAACACTCTAATATACTACCCAACATACTATCAATTCTGCTCTATAGCCCATTCTGTAGAGCGTTGTTCTTGCAATCCCAAGATAATGACCACTCGTATGTAAAATGTAAGTCACTTTGGATAAATGTGTTTGCTAAATGACATACTGTATATTACATTGAGAAGAGAATAATGATTGGCTGACAGCCGTGGGTGGTATATCAGACTGTATACCACGGATATGTCCAAAAACATTTTTTTACTGCTCTAATTACGTTGGTAACCAGTTTATAATAGCAATAAGGCACCTCA
>109100 consensus sequence 1
TGCAGGCTGCAGCACTACACTACTATACTGCTGTTCTACCACTAACACTGCAGGTGTTACATAGGAATAACAGAGAAGGAGAGACAG
>109141 consensus sequence 1
TGCAGGGCTCTAAATGCACACTATATCGGGAATAGGGTGCAATCTGGGACGGCTGTCAGTGACACAATGGCAGTCAGAGTACTTGCG
>109185 consensus sequence 1
TGCAGGGACGGGGGGATTAAAAATATAACAGCAAATTAAAACAGAGGACAAAACACACGACACAAAGACCTAAGACAACAACATAGTATGGCAGTAACACATGACAGCACAAAATATGGTACACACATTATTGGGCATAGACAACAGCTCAAAGGGCAAGAAGGTAGAGACAACAATACATCACACGAAGCAGCCACAACTGTCAGTAAGAGTGTCCATGATTGAGTCTTTGAATGAAGAGATGGAGATAAAGCGGTCCAGTTTGAGTTTATTTGTTGCAGCTCGTTCCAATCGCTAGCTGCAGCGAACTGAAAAGAGGAGCAACCCAGGGACGTGTGTGCTTAGGGG
>109251 consensus sequence 1
TGCAGGCTGACCTCGGTTCATCAGTTGAACGGTGTTTACTCTGACACATTGGTGCGGCTGGCTTTCGGGTTAAGTGGGCGGGTGTTAAGAACCGGGGTTTGGCGGGTCATGTTTTGGAGGACCTTCGCAGCGATGAGATAAGATCAAGGGTTAAATACAAAAATAATAATAACTGAGCACACAGCCATGCAATCTCCATAGACAAACATTGGCAGTAGAATGGCCTTACTGCAGAGCTCAGTGACTGCCAATGTGGCACCATCATAGGATGCCACCATCAAGTCAGTTCATCAAATTTCTGCCCTGCTAGAGCTGCCCAGGTTAACTGTATGTGCTGTTAT
>109253 consensus sequence 1
TGCAGGGACAGCTTCCGGTCTGACAGGTTTAGTCTTGCCCTGTGCCCCTGGGACTCAGGGGACAGGGCCTCGGGGTGGCCCACAGAGTGGGACAGCAGGTCACAGGAGTGGGTTCTGAAGGGCGTCTCAGAGCACTCCATGTCCTCCACCTCATCACCCCCCTTGGGCTCATACTCGGTCACCACGATAAGGGACTCCATGTAGTCTGGGACGGGGTGAGGGTTCATCTGCGGGGCAGGGCAGCTGCACAGTAGGTCAGGCAGGGGCTGTGTGTGAGTGTGTGTGGGCAGGGATACATGACCGCAGGGCGACGGGGGCTCAGC
>109279 consensus sequence 1
TGCAGGCCCAGGCCAGAGCCCACAGGATTGGCCAGAAGAGACAGGTATGCAACCAATTACTTTGTGAAGTTGACTTGCGGTCAAGTTCAACGTCAAGTTTTGTTACCCAATGACAAAGCAGTTAAGAAACCAAAATAGCGTTGATTAATACAGGTTTTTAGAGCTATGTGCTATTGGTCATTGGTCTCTCTTACCATCTATCTGTATAGTAATGTGTAGTGTAGAGGTCTGTATGGAGGGCTGTCTGTATTAGAGGTCGACCGATTATGATTTTAACACCGATACCGATTTATTGGAGGATTTACAAAAAAGCTGATACCGATTCAATTGGCTGTTATAAAAATAA
>10931 consensus sequence 1
TGCAGGCAGCCTAATTATATTTTCTTTAAACTCATTAGGACAGACGACAGAAATTTGTTAGGACAGACAACATATGTCAGTCATTATTAATAGTCGTTATTCCATAGGTAAATATTTTCTGAAACCTATAACCTTCAATCCTCTCTGTATTGACACAATGCCTGTGTCTCAAATGGCTCCCTATTCCCTATAGTTTGCAATCCTTTTGGCAAAGACCCAAAGGGAATAGGGAGCCATTTGGGACAGACCCAGAGGTCTGGAAGGGATGAGAGAGCCAAGCCTACAGTATGGGTTCGTAGCTTCAACCCCGCAGCACACAAGCACAAACTGATTAATGGACTGGTGAATTTATATATTTTTTCTCTTGTCGGGTCTTTTCAG
>109346 consensus sequence 1
TGCAGGGGTGTCGGAGGTGCAGGGTCATGCGTAGGGCCTCTTGGACGGCTAATTGGATTTCCAACTGTACGGGTCCCACGACACAAGACGGAGGCAGGATGGGCTCGAGAGCTGGGTTAGAGGAAGGGGAGTTAAATAGATGGGATAAGGAATCAGCCATCACCTGTTCCTTGCCAGGCAGATAGGTGACGGTGAAGTCGAAGCGTGTGAAGAAGTGTGCCCAGCGAGCCTATCTGGGATTTAGCCTCTTAGCACTTCTTATGTACTCCAAATTGCGGTGGTCGGTAAGGACAATGAATGGGTGATGTTCTCCCTCTAACCGGTGGCACCACTCTTCAATAGCCAGCTTAATGGCGAGGCGCTCT
>109374 consensus sequence 1
TGCAGGGGAGTGTAAGAGATAAGAGACTAGTCAGACATTCCACTATAAATCAACTTGGGGAGTGGACATTTACTGCTATTTTAGATAACACTAAAACTCTTGTTTACATAGCTGTGTAGGCATGGTTTTGGTCTCATGAGTAGGAGGTAATAACGGAGACAGTGACATCACTAAGATATATGACTGTAGGAATAATGAAACAACTCGGACCCTTTTCTATTTTGCAGAACTTACTCGGAAACATGCGTGCCATGTTCCTGTTGTGTCTGCCATGTTCCTATTGTGTCTGCCATGTTCCTGTTGTGTCTGCCATGTCCCTGTTGTGTCTGCCATGTTCACATTGTGAACTTCTGTCTGCAATTG
>109408 consensus sequence 1
TGCAGGGGGGTTGTGGAGAATGTGGACAAACTATCAAAATAGTGATTTTTAATTCCGGTCAGGCTTTGGCTTTGTTATTCTCCCGGGCCTCTTTTTCTCGGGACGGATTCTCAACCGAGTCGACATTAGCATCGGACCAGTATTGATCACAGCTCGGTGGGAGTGGAGCAGAATGAAACAAGGCGCTCCAGGTAGATTAAATAACCTGACCTGTGCCTGGTCTCCCCCAGTAATTCATGAGATTCTAGACATGCATGCATTACCACTCCTTTATCTACAGCTAAGCTCCGAAACATCAGAGGTGGGAGAGAGTGCTGAA
>109416 consensus sequence 1
TGCAGGGGCGCCACTCTGACCTGCTGGGGCTCTTCCCTCCTCCCGATGAGGTCTGTCCCAAATAATAATATTAATGTCATCCATACACTATTCACTTCTGTTTGGCTCAGCTGTTGCTCAGCATGTGTTGCTGAAGTGCTAGCCGACTTTGTATAGAATGATATAGCTATAACATAAAAAGTTATGGAAAATATATCAAAACGTATATCTTTTTTTTTTAAATTCAAAGTTAATTACATATAGATTATTTTTCAAAAAAATCAGGCAGTTCCACCATAGAAGCACATCAATGAAATAGCCTTCTCAGCCATGTGACCATCTGTTTGCGTATCTTGCCTCTAGGGCTGGGCGATATGGCCAAAATATAATATTATGGTATTTGAAAAATGTATGTTTTTGGGGTATT
>109528 consensus sequence 1
TGCAGGGGTGGATAATATATAATGGCCTCAAAGAGAAAGAGCATCAGTGTCGATTATGTTATTTTCTGTATTATCATGAAAATGGGTTAAAGTCTATACATTCTTTACCTTCTCCAGAGTTCCCATGGGCCCGAGACCCCACCAGAAGCAACAGAACCAGCAGCTACAGTCATCAGCTTCATGTCTCCAGGTGGGATAGACAAAGATACAGTGCCTTGCGAAAGTATTCGGCACCCTTGAACTTTGCGACCTTTTGCCACATTTCAGGCTTCAAACATAAAGATATAAAACTGTATTTTTTTGTGAAGAATCAACAACT
>109590 consensus sequence 1
TGCAGGGGTCCCACATAGATAGAGTCCACCATTAATTCACCACCGGGAAGGAGAGTAACAATGGCTTATTGTAAGCCAGAAGAGGACTGGCCACCCCTCAGAGCCTGGTTCCTCTCTAGGTTTCTTCCTAGGTTCCTGCCTTTCTAGAAAGGTTTTCCTAGCCATCGTGCTTCTACATCTGCATTGCTTGCTGTTTGGGGATTTAGGCTGGGTTTCTGTATAGCACTTTGTGACATTGGCTGATGTAAAATGGGCTTTATAAATACATTTGATTGATTTGATTGACTGAGTGTGAGTTGGATCAACTCTACTACACTCCTGCACCACCACTGATAGGAGTGAGTTTGCTA
>1095 consensus sequence 1
TGCAGGAAATGAACTGATGCTTTTCCAAATTAGGTTTACGTATAGTAATAAATAAGCATTGCATGAAATTTCACTGAATGGCGCCCAGACAATGGCCTTGCTACAAACCATTTTAAACGGTACTGTCTCAAGTGTCTCCTCTTTCCCAAGGTATACTAAGCATTCCCCTTTGCACTAAACCATTTGTATTACTCATCCAAACGGACTTGCGATGACGAGGGTGGATATATGGATATAATAGACCTGTGTCGTTTACAGTTTAGGAGTAGGCAAGGTGGAGCAGAGGCCAAATCTCTTACCCCAGTCATCAAGGGCAAAGGAAAAGCAGCAG
>109626 consensus sequence 1
TGCAGGCCGGGTGGTTTATCCTCATACCTGTCTACTCTCACACAGGCACCTTGTTAGACACATCTGACCAATGACAGGCCTGGGATCTGATCTCACACCAGTGCCAGGACAATGCTCCTCAATCTGGGCTGTTCAGGCTCAGTCACAGGTCTTTGCTAATGCTGTAAAAGTTGTGCATAGAGGTGATTATATCAGTTATATCAAATCAAATCAATTGTATTAGTCACATACGCCGAATACAACAGGTACAACCTTACAGTGAAATGCTTACTTACGAGCCCCTAACCAACAATGTGGTTTAAAAAAATACAGATAAGAATAAGAGATAAGAGATAAAAGTAAAAAGTAATTAAAGAGCAGCAGTGAAATAACAATAGTGAGACTATATACAGGGGGGTACCGATACAT
>109643 consensus sequence 1
TGCAGGGGGTTTGGAGATTCAAATGTCCAAATGGACCGGTGGGCCTCCCCTCTCAGCTGGGTCATACCACTTAACGGCCCCCGCTCCGGCCCCGGAGCCAGGGATCTATACTCCAGGCCCCTCCAGCACCACTCCAGCACCACTCGACCTCCTGACACAGCTTATCAGAGATGCA
>109664 consensus sequence 1
TGCAGGCTGACCTCGGTCGTCAGGTGAACTGTGTTTCCACACATTGGTGCGGCTGGCTTCCGGGTTAAGCAAGAAGGTGTTAAGAAGTGCGGTTTGGCTGGTCATGTTTCAGAGGACGAATGACTCGACCTTCGCCTCCCGAGCCCGTTGGGGAGTTGCAGTGATGAGACAAGACCAAAATTGGGGAGAAAAAGGGGGTAAAATATTTCTGGTTGGTGGTGTAGTCTACAGTTCAGTGTCCTGGAATGTCTGGTTGATGGTGTAGTCTCCAGTTCAGTGTCCTGGTATTTCTGGTTGTAGGGGTGTAGTCTACAGTTCAGTGTCCTGGTATTTCTGGTT
>109706 consensus sequence 1
TGCAGGCCAGGGAGAGATATGGTGGACCACGGGCCCTAGCTGTATGTGTACATGGAGGAAAACATTCCTGAGGTGTGTTTTAAACATCCAGAAAGCATTTATCCACGAGGTGGAATGTTCTTACCATTAACCAGAGAGATCAGGTATGGTGAGAGAAAGTACACTCATACAGGATACTATGTTGCTGTGGCCATGCATGATACATGCGATACAGGATACCTTACGATACGCTTCAGTGGCAAGTTCATCCTGGCGATGAGTCTCCACGGTAGATTTTTGTATGGTTGGCATGCTGGTACCCAGAACTGTGGGACGCCGGCTGTGGAGGAGAGCATTGTGGGTAGTATAAA
>109759 consensus sequence 1
TGCAGGCGGTGAATTCTAAGACACCAGTGTTCATTGTGCTGAGTGTGTTAACTGCACCACTAGTGCCTAGTGTCACGCTGTGTCATTGCATGTGGCAATCTCCGTTTTTTTTTTAAATCAGCTCTGGTACAAAACAGCGGTTCCTCTCGCCTGGCTGTGCTCACCAATCCTCCGGGTTCAACTCTTCTTTTGACTCAAGAGGCAAAACGGCACATTGAATGGAAAAAAAACACCCGTTTACTGAGAGATTTGTTGATCAAACAAAACAATAGCCCAAATTCCTGATAACTGTCAGCATAGCATACATTGGGATTTAGGCATGTAGCCTTTCAGATACCAACTAGTTATTACAGTAA
>10978 consensus sequence 1
TGCAGGTCTCCATAGTCATTTAGCAGACACTTTATCAAAAGCTTTTTCCATAGTGACATTGTGATACATTCAAAATGTGGAAAAATACTGTCTGTGTGGGAATCTCTCTCCCATTCTCTCTCTCTCTCTCTCTCTCTCTCTCTCTCTCTCTCTCTCTCTCTCTCTCTCTCGCTCCCTCGCTCCCTCGCTCTCTCTCTTTCTATCTCTGACAGCAGAGTGGGGGATGGGCGGAAGGCGGACAGCAGCGGCCTGTATATCTCTCTGTTCCTCACAGCTGGCTACCTAAAGGTGATCCTGATAGTGTTTGATAATCCCACAACGATACAGCAACACTCAGCTATGCTTTCACCAAATACTGCTGGGTCCTGTTATGGGACTGTTGTTGACTATAGA
>109907 consensus sequence 1
TGCAGGAATTGAACCTACGACTTTGGTGTTACCACCGCCACACTTGTGCCAACTGAGCTACACAGGAGAATGACAATGAAGGCCTACATGTATACAAGACAGAGACCTCTCAGCCTAGCGTCTTCTAAAGCAGTGTACCTGTAGAGAGCACGGTGTCCACAAATATTACAATGAGAGATTCACTCCGTAGTCTATACATCTGCATATTTAAGTGGTAATCTGGTCCCGATTGAAGAAAACTGTATTCAAGTAAACAGAAAGCAAAGATGAGCAGCTGGCGCCATCTGCTGATTTGGTAGATGTAAAACCTTCTCAATATTTGACTCTTTGTAGGTTTTAAACATTCTCAATATTTTAATATTTTG
>109940 consensus sequence 1
TGCAGGGATATCTGCAGGGAGTGATCCATCAGGTCAGCCAGAGGGTTACCAGCAACAATATTGCTGTATACTACCTACTGCTGTTGTGCCCTTGAGCAAGGAACTTTATTCCTAAGTGCCCATGAGCTGCTCTCAGCCTTTGATGTGTGTTGTGTGTCAAGTTGGTCACTATCTATGGTAGCTGTGCATGTAATGTATTTAGTCCCAAAGTGGTTGCAAGAGGCTCTAGTGAAATTAAGTCTTTGAAGTTGATGACAATGTGGAAGACGTAGATTTTGTTTTACACAGGGTCAACGAAAATCTGTCCCAACTCTCAAAAATGAATTTCTCATTTTCACTGACCCTAAAACTTTAGAATC
>109965 consensus sequence 1
TGCAGGAAATACTCTGAATAGAATATGACTTGATACGAGATATATCAAATTCACCATGGTTTATTGGTGACTAGCACCTGTTCCCAATGCCTATATCAGACAATATGGCCTTAGGTTGGCCATCATCTGATTCAGCCAAATATGCATGCTCCGTATTTTAACTGGGTCTGGAGGGCACAATGGATTGTCACAGTATCACAGGACAGGAGTCTGGCAGGGGTACCACTCA
>110003 consensus sequence 1
TGCAGGGGTGTATGCCACACCAGTGAAGCACACAGAGTAAAAGTCATGATAACTTTATATCACGGTACCAGTTTTACATTATGTAATACTTCAAGATGGCGCTGCAGACGGCACCCCGACAAGACTAGGTTGATGAACAAATAAACTTCCTCTACCCTCCGTTCTGTTGGTGAACGTACAATCACTAGAGAACAAACTGGATGAGCTCCGCTCGAGACTATCCTATCAACGGGACATGAAAAACGGTAATACCCTATGCTTCTCAGAGTCGTGGCAGAATGAAGACATGGATATACATCTTGCTGGTTTTTCTAAGCATTGTCAAGACCGGATAGCAGACGCTGGTATGAAGAAGGGAGGAGGGGTACACAATCTTTAAGGAAAGGAGAACACCTCATGACAAG
>110043 consensus sequence 1
TGCAGGACAATCTAGAAGAAAAAGAAACGCACACCTACTTAGGTGAGGTGCTGGCTAGCGGAGTAAAAAACTTGAAAATTAAAGAGAGCCGCACACTCTAGGAGCTCAGACGCAAAAATGTAATTTCTGTTTGCACAATGTACTGAGATCCCAGCTGGCTGCATGGACGGGAGTTAAAGGAATTTTAACAATTCCTTTATGTGTTCATTAACCAATTCAATTAAAATCACTCTGTCTGTTTCTAAGAATTTGTAAGATCCTTATTTGCATAAAATAGACAGAGACCAGTCTACCAAAATTAGCCAATAGCATTTATTCTCGAGAGCGCTGATCATAGTACCATGTACATCAGTTTATATATTACATACGACATCATAGGTTTTAAAATGTCCCTCCTCTC
>110089 consensus sequence 1
TGCAGGGGCAGAGCTGACTTTTGTTACGTTGACCGGGAATCATTGACATAACATTACCCAGACGTTCAAGACAACATTCCTATGGTCACTACCTGGCTTGGCCAGTCAGTGTGTTTGTCTCGACAGGGGAAAAAGACCAACAGCAGATCAAATCCTATCATCAACATGGGGCGATAGTTGGTTTATGTGTGTGTTTGTATGTGTTTGGGTTATGGGAGAATGGTAATGGTGATCGGTGCACTGGGGGGAGTGTGGGTGGTTTATCAAGGAGTGTGTGTG
>1100 consensus sequence 1
TGCAGGTTACAATTTCCCAAGGTTGCAAAAAACTGTTGAACTGCTCTACGTACATACAAAAGTTGGAATGTTAATACCGACAGGATCGGGATTACTTGGAAATAACAAACATTTCATTGCATAATCCCCACAGGCTAAACAGGGGCAGTGTTGGCTGATGAACTGAGAGTTATGTGGTGTTGGAGAGGCCCTTAAAGACTTGGATCAGACAATGGACCTGCACATTGTAAATCTTAGCTGAGTTTCTTCTACTCCATTCGCTCTATGGAGTCCCATTGAAATTCCATTGGGAAAGGGACCTGCCGGTAACTAGGTACAGAGGCCAGGAGTAATCCAAATGCTCCTGGTCTGCTGTTACTACAGAAAAATCTGTTTGGAGGATTTGCCAGTGAACG
>110211 consensus sequence 1
TGCAGGGAGAATGGTACCCTAAACATGTCCTGTTTCTTTCACAAGCCACTAGAGGACACTTTTAATTTAAATATGTTAACTGGTGATGGTCATGCAATGTTTACCGAATCCATGACAGTCAGTGGTTATCCAGAATGAACTCCCTTGAAACTATGATAAATCATTTTTACAAAAGGGTGTATGTCAATATGTGAATATGGTAAATTCATCCTTTGAGTTTAAGGTGCTTGCATATGGATACAGAAACTCTCATTGTAGTGGTTATTATCCTGACGAGATAGGGGCATGAATTAAAGCAAATAAAAAGCTATTTGCATCCAGACTCTGTATATGTCTCCACTTTTTCATTACCTGACTACTAGAAA
>110214 consensus sequence 1
TGCAGGGATGCCACCATCACCTTTGACCAACTGGTGGATCTGTCCATCCGGTTGGATAACCTGCTGGTCACGTGGACATCGTGACGGTGGCTATGGAGACATATGTCTCAGAATCCCTGCGTCAGGGGTACCTTCAGAACTCCACTTCACCCGCCTCCTCGAGTATATTTTTTGTGAAGAAGAAGGATGGAGGTCTACGCCCATGTATTGACTATAGAGGTCTCAATCAAATCACGGTGAGGTACAGTTACCCGCTACCTCTTATCGCCATGGCGATTGAGTCAATGCATGCATTTTCCCATTTGTTTGTAGCCCCCAGCACAGAGGAGATAGGAGCACTGAGGTTTCTGGCAAATTTTCACCCCTGAGCATAGCTTGCTAGAAAGCTATTT
>110335 consensus sequence 1
TGCAGGGCAAGCCTCTCATCACACTGACTGTAAGTTCAGGGCCTGGTTCCATTTCAGTCCCTGGTCACGTTCCATAGTTCCTACCCCTTCAGTGTTCACAGATCTGAGTGGAGGAATATTGGAATATAGTTGAAGGTAATATGGCACTCACTGACTGAACCAATGTGTTGACTTTCAGGGAATCCCCACTCTGGTCACCAGACACGAGAGAGATTATGACATCATTTTCAAAATGGTGAAAGGAAACGTGTCTCAGGCAAGTCGTTCTTCATCATCAAACTTGTTTTTGTTTATACTCTTAATATGGCATGTGATTATTCACTTCACTTTACAAAAAAAAAATATTGAAATGTTTATTTTAGGAGCATCTGCCGTCCCTGACCC
>110348 consensus sequence 1
TGCAGGCCAACCAGACGATCTAAAATATTGGTTGAGGAAACCATTTTACCAGTGTAGAACACATTAAAATGTTTAGTGCAAAAGAGCCTTCAAATTATAGTACAGGTCATAGACCACTAGTTCATAACTACCAGTCTACCACACACATTCATCATTCGGCGGCAGGAAGTCTAGCAGTTAGGAGCGTTGGGCCAGTAAACGAAAGGTCGCTGGTTCGAATCCACAAGCAGACTTAGTTAAAAATCTGACGTACCCCTGAGCAAGGCACTTTACCCCAATTGCTCCTGTAAATCACACTGGATTAGTCTGCTAAATTAATACAAATGATTCCTTACCCTGACAGTGGTCTATGGGCCAGGAGTCTAAATCCAATTGGGATTTCTTTTTA
>110353 consensus sequence 1
TGCAGGCTCATCCTGACATCACCCTCCAGCATGACAATGGCACCAGTCAAACTGCTCGTTCTGTACGTGATTTCCTGCAAGACAGGAATGTCAGTGTTCTGAAAAGCCTGGATATCAATCCAATTGAGCACGTCTGGGACCTGTTGAATCGGAAGGGTGAGGGCTAGGGCCATTCCCCCCAGAAATGTCAGAGAACATGCAG
>110439 consensus sequence 1
TGCAGGCTGACTTTGGTTATCATTTGAACATCTGACACAGTGGTGTGGCTAGTTTCCGGGTTAAGCGGGTGGGTGTTAAGAAACGCGGATTGGCGGGTCATTTTTCGGAGGACACATGACTCGACCTTTGCAGCGATGAGACTGGATCGTAATTAGATATCACAAAATTGGGGAGAAAAAGGGGTAAAATACATTAAAAAACAGAGTAGATGGAGGCTATGGTGTTTGACCCTAAATATGTCGGCAACCACGTGCCTGTGGTTGTTCACAATGCCAACATAGCAGGTTAGTTCGTACAAGTATCTGGGTGTACACATGGACAACGTGGTGAGCTGGAGGGTCCAAGTAGAGAGTGTTTGCTGCAGAGTC
>110447 consensus sequence 1
TGCAGGCTGAACAGTCAATCAAGCTGCAGCTAATTGGGTCTTTTTCAGTATGCTGCACCTCTGCCCCATCTTACCAGAGCAGGCTCAGAATGTTGAATGACCACTGAGGTTACTGGCTGAAAAGTTAACAATGAAAACTGCTGATGCCCTGCCTGTGGCAATGTGAAGGTGCTACAGATGAACTGTCTGAGCAGAGTATGTGACTCGGACTCACTTCTAAAACTTTGGCCTGTCGCTGTAACAATGTCTGGATTAGATTTTTATAAGAATAAATACGTTTTCAACATACTGAGTATTGCAGAAGCAAGGTTGAAGCGGTCACAGTCTTAGCTGTGGAAACGTGGCTGAGGGTTCTTTTTCAGAAGCCCAATGCCCCC
>11051 consensus sequence 1
TGCAGGCCAGTCTGACTAGGCTTTGCTGGGGAAAAGCATTGCAGCAGAAAGGAAGAGGCAAAGCGAGAGGTTTCACACGCCAAAATCTGTCAAAAATAAGCCCTGTGCGTTTCTATGGACTTATTTTGGACCTAAGCTTGTCGTTATATAGAGATCTCTGAGCACAGTGGCAGTAATACTTACGTCTTTACATCACTGAAAACCAAGTTTCTAGCCCGAACCATATTACCGGAGCTACCATCTCCTCTCTACCTTGAATTGAGGCACATTTTATATAATTTTATAAATCATGTCGCGGGCTGTTTTAAACTACTTGCGGGACAGTTTTTGGTTTAAT
>110523 consensus sequence 1
TGCAGGGGTAACTTCCTCTGGGAACCAGGATTAGGATTAAGCCACACATACCCATGGCCAGAAGTCTCTGCTGATGACTCAGACAGGCTGCTAGGAGAAGAAGCTAAAACAGGTGCGTCTGTAAGCATTTCATCACAGGATAAAGGAGCACCATTAGTCCTCTGTGAAGAGGCCAACATAACGGTGGTATTCCTGTGTGTTCTCTTGGTTGGGATGAAGTCCCTCCCAGGAGTTTGTGGGGTCCTGATGTAGAGGCCGGTGCACAGGGAGGGGAGGGGGAAAGGGTTACAG
>110539 consensus sequence 1
TGCAGGGCTTCAGCCCGTTCCACTACCAGGTTGTTCAGGAGAATCAGGGCCTCAGTGAAACGATGGAAAGCCTTCAGTAGAGATAGGATGTCCAGGGAGGAAGCTAGAGAGGATAGGCAGTCCAACACCCAGTCTGCAGCCGCTATGGTCTTTCTCACTGTTGCATCATCTTCCACTGAAAGTATCTAGATGACATAGGAATATAAATAATCGATAATTATGATTTTTGGAGGGTTTACTTGAATAATATTACATTTTCTAATGAATATGATAATGTTATACAACATGCTTTATAGGGTTATAAAGGGTTTTCTTGAACACTCTCCACATGTTTTTCAGATAGTTGTTATTTTTCCAATTACAT
>110611 consensus sequence 1
TGCAGGCTTCACCCAGCACCAAACCGCCTGCATCGGTGAGGGGCCATGAGCCAGATACACACTTTGTTTAGGACAATTCTACTTCCTAGAAAAGTCCAAGAACTCTTTAGACTTAAAACTGGGTTGTTGAATGGTTTTGAACGAAATCTCAGGAATGTGTATCTTCATCTCTCGCAGACAACAATGAGTGTAATGGGCAGAACAGTGTGTGTGGCTCCAGGGCTTCCTGTGTCAACACTCCCGGCAGCTTCAACTGTGACTGTGGGAAAGGCTTCTCTCTGGACACCACTGG
>110641 consensus sequence 1
TGCAGGCTCATCCTGACATAACCCTCCAGCATGATAATGCCACCAGAAAAACTGCACGTTCTGGGCATGATTTCCTGCAAGACAGGAATGTCAGTGTCCTGCCATGGCCAGTGAAGAGCCCGGATCTCAATCCCATTCAGCATGTCTGGGAACTGTTGGATTGGAGGGTGAGGGCTAGGGTCATTCCCCCCAGACATGTCTGGGAATTTGCA
>110731 consensus sequence 1
TGCAGGCCTGAGGGCCTCTTCTACATGCAAGTACTCTGATAAGACGGTGGCAGTCAGAGGAACTCTCCACTCAGTGTTACAGTACGAGTAGCGTAAAGTGAAACTGAACAATTCGGTTTGAACCCAGGCTGACAGTATATAGCCTAAGTCTCCTAAACCAGAGCCATAGTGTAGGTCTATATGGTTCTGTCCTAAACTCGAGACAGCATCTGATTGCCCAGCTTTCTCTGAATGGTCTTCATCAAGAGGGCTGAATGACAATGTAGGTATCCATCTGCTTCTATTACAGCACTGTCATAGGCCGGGTGACAGGGGTGGTGTTGGCTGCACTCAGGAGGAGCCTCAT
>110732 consensus sequence 1
TGCAGGTTGAGTTCAATAACTACAGGTATGGTGAGATGCTGAAGGAGGCTTTGAATAGGTCAGTAGCCTACAGAGTAATATGAGAAGACTGCAATTGCTAAATTGACATAGGTTTTCTAAACTAAGTATTTTGATAACTTTCAACAACCCTTTACATAATACCATAGATACAGTGTTCTGCTCATTTAACAATGTGACCCTTTCATATTTTATTCTCATTCCCATCCAGTACAGATGCAGTGCTGACAAACATTTTGTCTAGTGGTAATGGCAAAGATATCAGAGTGGTCATGCCTTCCTGTGTGGTGTCCCGTATACAATAGGAGTTCCTTGATCCTGGTGCAGAATACACAGT
>110742 consensus sequence 1
TGCAGGGGAGTGAAAGAGATAAGAGACTAGTCAGACATAAAGCAACTTGGGGAGTGGAAAATGACTGCTGAGCCCTTAGAAAACACTGGAACTAATTGTCTCTTCTGCAAGTTTGTATAACTGTATATGCATGGGATTGGTCTGATGAGTAGAAGGTGTTGACGTAGGCAGTTACATCACTAGGGGTTGACTGAAAGCATATTAAAGCAACTTGGACCCTTTCCTATTTTGCAGAACTTACTCGGAAACATGCGTGCTATGTTCCCATTGTCAACTTCTGTCTGCAATTGCATTAATAAA
>11077 consensus sequence 1
TGCAGGTAAGCAACAATAAGACAAAATAAAATACAAGAATAGCAACAAAGTGAATGGCTCAGTAGAATAGAATAAATGTGTTAGTATAATACAGGAAGACACAATGTATAGTCCAATATTTACACATTTTGGGGAAGGGGGGACAGTGTAGAAACTGAACAGTATAATAACAGTCTGGTAGCAGCAGTTGTGATGTGTGACAGAGTACTGACCGGCCTCAGCCAACTGATGCTGAGGGACAGAGTACTGACAGGCCTCAGCCAACTGATGCTGAGGGACAACAGAGTACTGACAGGCCTCAGCCAACTGATGCTGAGGGACA
>111017 consensus sequence 1
TGCAGGGGTAGATACTCAGGACAACCACATCAGACTGATGAGGCATAAATACCACTCTATCCATTCTCATTAAGTAAATAACAACATATTTAACGCTTCATCTCTATCATCACTGCCTCGGGTCAGTGGGTGAGGAAGAGCAAGAGAAATAGAGAGAGGTAGCAAACAGAGATAAAGAGAAATAGAGAGAGGTAGCAAAGAGAGAGACAGAGATAAAGAGAGAGAGAGAGAGAGAGAGAGAGAGAGAGAGATGAAGAGAG
>111031 consensus sequence 1
TGCAGGCACCAGGCCCGCCACAAGTAGTCCCTAGAGCTCAGTGAACCAAGTAAAGTCCTCCACGGCCAAACCCTCCCCTAACCTGGACGACGCTGGGCCAATTGTGCGCCGCCTTATGGGACTCCTATGGGATCGAACCCCAGGCTGTAGTGACGCCGCAACACTGTTCTGATCTGCAATAGGACCTTTTTTCTCGGACCTACAAATATGATGATAGATTCATGCAATGTTTTACTATGAAGGATATGTTTCCACCCATACTGTGGTCTGCGAACCCACAACCTTCTGGCCCGCAGCCCTGTGTACCATCAAAATCCATGTAATGCTTACAGCCACAGTTTCTAATGATGCATTTCTAAGGAGACATGTTTTCTGCTATCCAATTTGTTTTAATTATTATTTGGGGTATATAGGGGAAGGTCACTTTCAAGCATTCAGGGAGGGTTTAGGTAAAATATAGGGAGGGCCATCCATTTAAATTTCTGAA
>111037 consensus sequence 1
TGCAGGTAACTGTACGCATGGAAGAAGAACATGCATAGGAATTCACACGCTCCCACCTGTAACCAGCCTGGTATTGAACTCTTGTCATGTCTGATCAACTCAAGACCCCGTTAACCAAAGGAACTTAAGCTTGTGTCTTCAGGTCTCAGACAAGGTTGCTCACGTGTTTCTCTTATGAGACCATACTCACCAAACACATACGCTGACATACACCTACATATAACTTTTCTATCTCTCTCTCCTACCCTTTCTCCCTTTAGGACCCTGTGGTGCACTTTGAACTCCCCCTGTGCCTAGAACGCTGGTTCCCACGGCAACAGGTGAGGAGGAAACGAGACGAGATCAGGGACCTGGTGCTACACCTGTACAGACACCAGAGGGGCACGGTGGGGAGTATAGGAAATA
>111040 consensus sequence 1
TGCAGGGGTGTCCTAGGAGACTGCCGACACTATTCATCATTCCTTAATTAGCCAGTTAACTCCAATAATTAACTCTCTCTACCCACAATGATTGAATTGGGGAGGCTGGGAATGGCATTCGTTTCTAACTCGTGCACATGGACACTCTCGTTCTTGTCACGCCTTGGTCATTGTGTTTTGTGTTTTCGTTATATATTTGGTCAGGCCAGGGTGTGACAGGGGTTTATGTTATTGTATTTCGTATTGGGGTTTGTAGTATTTG
>111207 consensus sequence 1
TGCAGGGGAAGAGAGAGACAGGCAAGGCTCATTCATATGTACAGTAGGTACAGGTCACAGCAGGGAGGATGGGTTTGTGGTAATGACTGGAGTGGAAATAGTGGAATGGTATCAAATACACCAAACACATGAAATACATGGTCTCCAGGTGTTTGATGCCATTCCGTTTACTACGTTCCGGCCATTATTATGAGCAGTTCTCCCCTCAGCAGCCTCCTGTGGTCCAGATGTGAATGTGAACAGGAAACAGACACATATTGATCTGCAAATGACACACGGTCTGGTTTCCCAGACCCAGATTAAACCTACTAAACTAAAAACGTATGCTCAATAGAG
>111218 consensus sequence 1
TGCAGGCCCAGAAGCCCATAAATCATTTAAATAGGGAAAAAAACTTTAAAACATTCATCAGAACCCATCTATTCAATTACATGATTTAGATCTGAGGTCCACCTGTACGTCGTCAGCAGCTCCTGATGAGAAGAAATACTAACCGTGCCCGTGGCAAAACCTATTGAATATTCCAACCATGTGGACAATGAGTCAATACAAAACAGACTTTGCGAGGCAGATCTTCAAGACAATGATTTCCCTGCTCATATAGAATCCAATCACATATAATAAATACATAATTGGTAGCTCTATATTGAAAGAACATCATAATACCATTGAGGAATAAGACTGAAAAGGCAGAAATAGATATATAG
>111392 consensus sequence 1
TGCAGGGGCACTGTATGACCATGCGTGTTCCTCTGTCTTACAGAGACACCTATGTTGGACGATGGGGACGAGGGAGGTGTGAAGCTCTGGCACCTGGTGAAAGCCAACGAGGAGCCAGACCTTCCCAAACACAGGCGTGGCAGCCTGAGGGAGAGAGAGAGAGCCAAAGCCATCCCTGAGATCTACCTCACTCGCCTACTCTCCATGAAGGTGCCATAATGCACATGCAACACAATCCCACACACACAGGCTCACCCACAAACAGTATTTGTAACAATTTACACTCAAC
>111393 consensus sequence 1
TGCAGGCTCTCACATTGGAGAGAAGAGAAACACTACCACCACATTTCCTGACTGGAGCAGCACTGTTGCTTCACATATTAATACGGGAGCCTACTGTACTAATATTAAATACAGAGCCAATCTAGTCATTAACAAACAGAATGACAAGCATTGACATGTTTGACAGCCATCCACATTGGGAAATAAATCATTAAATGGGGCACAAATCTT
>111406 consensus sequence 1
TGCAGGCAGCAAATCTGCTACTAGGTTGGGCACTGCACAGGTCTGTACAGAACTAATGCATTTGCATATCATTTGGGAATCAGTATCTAACAGCAGTGATCTATAAAGTAACTGGCCAGTGTATCCCGGGCCTATAATTCATTACAATAGAAGTGAAATAGTGTTCCTTCAAAAAATGTCATTAAGGATGTTAAAAGCAGCTTTTGTGTAGCTAGTGATTTCTATTGTCCTGTATGGCAGGTGCTACATGGCTATTTTTCTAGTGCCTCTGTGACTGTGTGCCGCCCCATGTCTGACTGGTTATAGAATAGAAAATAATTGGGTAAATATGACTTTATTGGTCCCCTGATATAAATTTGCATCATATGATCAACAACAGACAACTTTTAAAAGTG
>111431 consensus sequence 1
TGCAGGCATACATAACCCGTAGTATTTACTGTCTATGCACACTAGGTAAGACCTGGGTGGACCACCCCCTGTATTTTGGTTAGCACGCCAGGAGGTGCTAAAAGGTTAGGTAAATAGTGGGTGGGCAGGTAAGGTAGGAGAGGGGATTCTTTAACTTGAACTTTCTTTGCTTTGGTTCTGTCCAGCCCCTTTTCACCACATTACCGTGTTAAGGAAATAAATTCCCTGTAAACAGTCATATTCTCTGCCTCTGTCATCCTTACCCGCAACTACAATCTCATACCTCTTTCACTCCACGGGGAGTTGAGTGTAGCAGGGTGTTGCGTTCCCTCCTCCAAGAGGCGTACGTAACATG
>111432 consensus sequence 1
TGCAGGGGTCCAGAGAAACTGTGTCACTTCGGTGCTAATGGGCACCTGTCTTCATGTCTCAATGGACCATATCTAAGAGTAGGAGTGCTGATCTCAGTTTAGCCTTTTCAGGTAATAATGAATAAAAGGGGAAATCTGATCCTAGATCAGCATTGCTCTAAGTCTGTTGGTGAATATGGGCTATTGTTTTTAGTGAGGTAACAGCGTTGTTTTCCCAGGAAGAGGAGAAGCCTGCAGAGAAAAAGGATGAGGAGAAGAAAGAGGAAGAACCTCAGAAGGAGGAGGCTAAACCAGCAGGTAAGTTTGTTTGTTTTCATCTAGCATTTTCTCTTGCTTCTATATGCTATTGAACTTGCTCAGTTTGTGTCATATAATACTCAAACACAAGGGGACAGAATTAAGACTTTTCATTGTCG
>11155 consensus sequence 1
TGCAGGAATTGAACTCATGACTTTGGCGTTGCACGCAGTAAGCTCTAACCAACTGAGCCACAATGATGGACACTAGTATTGGTCCCGAATCCCGGTTGATAAGTGTAGAATCGTTATAATGGAAAAAGTTGGCTAAATTGTTTGTATGTCATTTTAGGGAGTAACCAAACTGTGTGTAGGGTTACCTTTGTTCAATTGAGCCACTACTGCATACCGTATACTGTACGTACACCAACAGGAAACCAAGAGGAAAGAGACAGCAAGGAAAGCAACAAAATATGAGCTAGACAAGCAGTCAAGGCTGTCTTTATAGTGCACATTACT
>111681 consensus sequence 1
TGCAGGGAGAAACTGTGTAGCGGGGCAGGGGAAAAAAAGGGAGGAGCATCGGGGCTTGTCGCAGTAGACGGTCTGGGAGATGAGGAAATGTTGGACGGGCAAGGAGGCATGGCTGAGCCAAATTAATGAAGTGGTGATTAAAGAGCTCAGCCATGCGCTCCTTGCCAGTAACAACCACATCATCAACATTAAAGGACATGGGCAGCTGTGAGGAGGGTTTATTCTCCAGGTCTATAACCATTTTCCAGAACTTCTTGGGGTTAGACTCACAGAGAGAGAACTGCTCCTTAAAGAAACTAACTTTGGCCTTCCGGATAGCCTGACT
>111682 consensus sequence 1
TGCAGGCTGACTTCGGTCATCAGTTGAATTGTGTTTCCTCCGACACATTCGTGCAGCTGTCGTCCGGGTTATACAAGCATGTGTTAAGAAGCGCGGTTTAGCTGGTCATGATTTGCAGCACTTGACCTTTGCCTCTCCAGGGCCTGTTGGGGAGTTGCAGCGAGCGATGAGACGATTGTAATCACGAAAGGGTGAAATGTGACTAATA
>111692 consensus sequence 1
TGCAGGGAGTGCCCGTGGGGAGTTTCACAGTCGGGGCTGTAGTGTTCACAGTAGTCATAAGCTGCTTTAGGATCGGCCACAATCAGCAGCTGCTGGATGTCACCCTGCAGAAAGACAACAAGGAAATGAAGAAGGATTAGGTGTGGGAAAATCCTGTTTACCTCTAACCCTTCCAGTTGGTGAGAGTTAGCGGAGCAGACAAACACAGTATTGTATTGTATGTACCAGAATAACAATCAAAAACATGTCTATCTTTAGTCATTGGTTTGATGAATATTGATCCCTGTACTGTTGGAAAAAAACACGTTCACATCAGATAAAACAAGGTCATAGCAGGAAGTACAGAGGACAGA
>111703 consensus sequence 1
TGCAGGCCTGCTGTGGAACAGGCCACTCCTCCTGAGCCCCCTTTGGCACAGAGGAATGTGCAAGGCGCATAGTGCAGCTGGGCTTAAGCCAGACCAGAGACTGGTAGGTATGTGCCTATGCAGCCACCCTGACATGGGGACCAAGGGACAGGAGGAGACGAGAGCAGCAGTGTGCTACTCTCTTATGTAAACCCTCTCTCTCTCTCCAGCCCAGGCGAGTCATCTAGCCCCTGTGTGTGTGTGTGTGTGCAAATAGATCACACAGGAGCTGCCTGCTTAGTGGGGATCTTTGCAAAGACTGTGCTCTCTTACCTTTTCCTCGCTCCCCTCCTTGGTGCC
>111744 consensus sequence 1
TGCAGGCCCTTTGACAGACAGGGTGGGGTCGAAGGTCCGACAGGCGGGGCCAAATCCAAAGTGACACCGGCTGATTAGTCGAGACTCTGGAGCATGGCAGGGGGGCTCATGCATATTGATGAGGAGGGGAAAGGGCAGGATCGTCTCAAGGGAACGGAGGTCATAACCAGGGCAGTGGGATGGAGAGAGAAAGAGTTGGAGGAGAAGTTAAAGAAGGAGAAAAGAATTCAAATGAAAATGAAGACGACAATTATTAAAATAGAATAAAGAGCAGGAGGTGATGGAGGTAGAGGAGATGGGTATGAGGTGATGGAGGTAGAGGACTAGA
>111748 consensus sequence 1
TGCAGGGCTACTCAATGTCCATGATCCAGACTTACTATCCCATTATAATGACTTACTAATTCATTTGGATTATTACATAAATATGACTTACTATCTCATAACTCCTAGTCAGAACTTGGGGTGTGGCGGGAATGGGCCGGCCCTCTTAGTGTTAAAAAGTGAGGTAATGGTGTAATGTGCAGAACATCTGCTGTAGCATGATATGTTTGGGCACTTGGCAAAAACAAAGTAAAGGGAGAAATGCCTCAATTTGTAGCAGGACCAACCCATTACTCATAAACTACACATGCGTATGGAGTGTGTGTTAGACTTTGAGCAAACAGAATGCACATATGGAATGGGAACATTAGATGTGTTTCGATCAGTTTGTG
>111749 consensus sequence 1
TGCAGGACATGCCCAGGAGTTTTTCCGAATGATATGACATATTATCCCATCAGAAAAATCTAAGGGCTGTAGTCTATAACTTTCTATCAAATCAAATTTCATTTGCCGAATACAACAGGTGTAAACCTTACCGTTAATTGCTTACTTACAAGTCCTTAGCCAACAATGCAGTTCAAGGAATAGAGTTAAGAAAATATTTACTAAATAAAGTAAAACATTTAATAAAAAGTAACACAATAAAATAACGATGCTATATTTTATTTAACAAGGCAAGTCAGTTAAGAA
>111758 consensus sequence 1
TGCAGGATGTATAAAACCCTGCGGGATGTATAAAACCCTGCGGGATGTATAAAACCCTGCGGGATGTATGAAACCCTGCG
>111762 consensus sequence 1
TGCAGGCCTTACCTCCAGCCCTGATCTAACTAGCCTCCTCCTGGAGAGCTGCCCTCCTGTAGGCCATACCTCCAGTCCTGCTCTAACCAGCCCTGCTCCTGAAGATTAGCCCTCCTCCTGGAAAGATTCCCTCCTGCATTAACTAG
>111772 consensus sequence 1
TGCAGGGGGCCTTTTGCCTTTTGGTAGGCCATCATTGTAAATAAGAATTTGTTCATTGACTTGCCTAGTTAAATAAAGATAAAACTGTGGCAACAAAGTTGGAAGCACAGAATCGTCTAGTATGTCATTGTAGAGAAAGGGGGATACCTAGTCAGTCATCCAACTGAATGTGTTCAACTGAAATGTGTCTTCCACATACGCCAAACCCAGATTCGTCCGTCGGACTGCCAGATGGTAAAGCGCGATTCATCACTTCAGAGAAGTGATTTCAGCGAGCTTTACACAACTTCAGTTG
>111972 consensus sequence 1
TGCAGGGCTGGGTCTCAGGATCATTTATTTGGTTGGTCTTTGGTTTTGTTGGGTGATTTGTGAAGAATAACAGCCTCGGCATCCGAGGGGGTGGAGAGGGAGCAAGATGGTGTGTGTATATGTGTGTGTTTGCGTGTGTGTGTGTGTGTCCTCCCTCCTCAGGTTGCAGATGTTATGGAGATTTATGAGCCATCATCCTCCAGGTATTGATGAGCAATCACGTTGAATTAAGTGTGCCTGTGCGAGAATGTGTTTTTGTGTACGTGTGTGCACGTGTGTGTGTGTGTGAATGCATGCGGATTCGTGTGTAAGCAAGGATATACAAGGTGAGTGAGTGTAAAGTGTGCAT
>112104 consensus sequence 1
TGCAGGGAGCCCAGGAAGGCCTCAAAGGGGAAGTGGAGGCGCGGGTCAGACAGCGCCGGAATAAAGAAGTGAAAGATCTGCTCCGTGAACGGCGCCGAGATGAACTCCTCCGTGAAGGCTGCAAACACAAACTGCCTGTGGAACCAGAGAGGGAGGGAGGGAAATTGATTGTCATTCCACAAACGGCTGGAGTGGAGCCGCGTACATTATCCACATTCTAAAAATGAGTTGGTTTTAAAATGTGAAGCACGGGGGTGGCAGCATCATGTTGTGGGGGTGCTTTGCTG
>112134 consensus sequence 1
TGCAGGGGAAAGAATGTAGCGATGTAAACTGACCTTCCTGGCGGCTCCGCCTATCTACACTCCCCCTATAGTGTACAGGTACCTACAGCTTGTCTCTGATGGAATGGCCCCACCATTACCTGTCTATCGGACTAGATGAGGTCATTGGTATTATAGGGAACTAGCTATGTGGACAATGGGGCATTATATGAAAATATAAGATCCATAGATTACTGTATGGAGCAGTCTGC
>11220 consensus sequence 1
TGCAGGTTGCCAAAGAATGTAAAAGCATCTCTTGAGATGTGAATTCAAAAGAAGCATGACAATAGACCATTGATGATTTCATCATCATGCCCCATTTATAATATCATACTTCATAACCTGCTCAGCACAATACAAAACAATACATGAGGACTACATCCGTTGTTTATTGTTGACTTGGTCCTAGCTGAATATACAGTATAAATTGGCAAGGTGATGTGAGAAGGCAGGAATTCTGTCCCTCTCCCCTCCTGGCCATGGACATTCTTTCCTGCTTCGTGGCTTCACCCCGCCAGTCTTGTGGCGAGACTCACGGAGGGCTGGCATGCCAGTGGTCTGGGTCTAGCCGAA
>112226 consensus sequence 1
TGCAGGGCACATGGTCGTTACGCTTGACGAGTGTGTTGCGCTGGTACGGGCCCGTGTTCGAAGGTAGACATTTGACGGCGTCAGCTGGCGTCCTGATGTGTGTTTTATGTCAGGTTGCGTTTTAATGTGGGCCTGTCACCGTGTGATCATCTGTCGTCTGTCCTTGATCTGCTTGCTGACTGTATCACATGACACACACACACACACAGCGTGTCTGTACTGTCTGTGGTAGCCACTCATCTCTCTGGCTGGGCGGTTGCTGGGGCTTCTGCCTTTCTTTTCACCTTGAACATATTGGACATTTACACGGACTTCCATGGGATATT
>112233 consensus sequence 1
TGCAGGCTACAATGCCAGTGTCTTCCAAGGCCCCACTTGGGTCCCTCTCCCACACTAGCAGATATATAATTCTACATGTAAACTGTGGCCACTCACACTTTAACCCTTTAAACAACCATCAGTCTGCAATTTAGTCAAATAGAAATGGCTGAGTTTCTCATCATCATAAAATCTAGCCCAGCAGGGAAGGTAAGTTAAAGG
>112332 consensus sequence 1
TGCAGGGTTGAAATATGTTCTCTCTTTTGTTTACGGAGGTGCTATCCTCAAAGAATAGCATCGTTTGCTTTCGCCGAAAAGCCTTTTTGAAATCTGACATGTTGGCTGGATTCACAACACACGTAGCTTTAATTTGGTATCTTACATGTGTGATTTCATGAAAGTTTGATTTTTATAGGAATTTATTTGAATTTGGCCCTCTGCATTTTCTCTGGCTTTTGGCCAAGTGGGACGCTACCATCCCACATATCCCAGGGAGGTTAATGGATGGTGTTGGAGTCGTGCCTGGCAGTGCAGTCATGAGTGAACAGGGAGTACAGGAGGGGGCTAAGCACGCACCCCTGAGGGGCCCCCACATTGAGGAAAATAGTAC
>112339 consensus sequence 1
TGCAGGCCCTCGTTGCCCGAGATGCCCACGCCCACGTGAGCCGTCTGGATCATGCCCACGTCGTTGTTGCCGTCACCAATGGCCAGCGTGATCACCTTCACCTGCTTCTTTACCATCTCCACCACCTCCGATTTCTGCAGCGGGGACACCCTACAGGAGAGTAGAAAGT
>112349 consensus sequence 1
TGCAGGGCTGTCTGGGGCCTGTCGACGACCAGCTAAGCGAGGCCTTTGTTTGAAGGATTAAGCGCTACTTTTTTTGGCCAGCACGTGACAAGTGAGTACAGTGTACTCCACCCACCAAGGCATGTTGATCAGCCGAGCAAGATGGGCTACATGTCTATCCAACTGGTACAGGACTCAACGAGTCCTCTGTATGCAACACCACACCACATTTTCCTGGTGCCCCTTAAAGAAATTGAACCCAGAGAGGGAGAGTTCTGACTAACATGAAAAAAATCTACTCTGTGCAGTAATCTGTGTGACAGCTAAGCCATGTGTGAGAGCTACATTTCCAGCCTGGAGAGAAATTTTAAAAACAAGCCTACCCTTCTAGTTCC
>11262 consensus sequence 1
TGCAGGCACGAACAAGTTACTGCTTTGATGTTTGCAGAGAATGACAGTGTGTTGTCCAGGAACACGCCAAGGTTCTTTGCACACTGGGAGGGGGTCCCTGTGGAGTGGTCAACTGTGATGGAGAGGTCTTGGAGAGGGACTTTCCCAGGAGGAAGAACAGCTCCGTCTAGTCGAAGTTGAGCTTGAGGTGGTAGGCTGACATCCAAGCTGAGATGTCTGTCAGGCACGTAGATATATGTGTATACACTTAGTTGTCAGAAGGGGGGAAAGAGAAGAATAGCTGTGTCATCCGCATAGCAATGATAGGAGAGACTATGTGAAGATATAACAGAGCCGGGTGACTTGGTGTAAA
>112630 consensus sequence 1
TGCAGGGAGGAGTTGAGGGCCTTCGGAGTGTGGTGTCAGGAAAATAACCTCACACTCAACGTCAACAAAACAAAGGAGATGATCGTGGACAACAGGAAACAGCAGAGGGTTCACATGTTCACATAACACTTCTGCACAACAGTAATGAATCAAACTAGGGTGGACAAACTATTGTGACACGGGGTCAGGTAACAAAATGAAATGAAAACAAATTGAAACATTTCGGACATTTGAGTAGTCATTTTGTGTCAAAATCTATGAAACGAACAATA
>112734 consensus sequence 1
TGCAGGGGTTGTGTGTGTACGGGAGTGACTGTGCTTACCATCATACTGTGCTGCCCTACCACTGGCAGATCTGCAGGAGTGATACTG
>112737 consensus sequence 1
TGCAGGGTACAGCTCAGCATAGTCTTCCCAACCAGACAGTGACCACTAAGTAAAAGAACAGGGAGTGGTGATAGCAGGGCTTATTCTAGATCAGGTGTTGTACATTAGAGAATAAGAGGGGTGGGGCCTGGAGAATGCAGAGTTCTTGAACACACGCTCCCGTCCACCTAGCTCCCGTCCTCCCCCCACCATGTGAAACGGTCACAACTCACTGGAAGCGCACCCCCTCGTATAAACCGAGCACATCATTAGAGCACCAGTAAATCACTAGGGAGGAGTCACTGGGAGTACTGGGGGATCCAGCCTGTCCCATCACCAGTGTAGCTTTACTGAGTAGCAAACTGGGGGGGTGTCACTTCCTCTCTGGTTAC
>112770 consensus sequence 1
TGCAGGTGCACTAAGGTCCCTGTATGCCCCTGTGCCGTACCCCATTGGACTGCAGAGAAGGGATGCCCCGGCTCAGCGACCATGCAGCGCCCCGACTAGGAGGGTTGTTCCATTGACCACGCAGAACCAGAATAGCCCGTTCCCATCCTCATAAGGGACAGGTTTGGAACTAGATTTATTCTGTGAATGGATAGCTGCAATTTTTTTGATTGAATTGAATCTTATTAAGTCTTCAGTTTGATACAATTTTGCCTTGAATCTTTTGTTAATTGGTAGTATAATTAAACTAGTGGAAAGTTTTCGTCATGGACATATGAATTTGTAGACACAGAATTTTGTTA
>112780 consensus sequence 1
TGCAGGAAATAAGGGAGGAAGAAAAGCTGACCGGTGAGTGGTGATGGCTAACATTTTGGAAATACTTTTTTTTTAAGTATATTTTTCCTGTGTGAAAATAAGCATAGAACACTTTACTCTGACAGATAGACGTCCTGGGAATTTTCATCCCTGGACCGTTTTTAATGGAGGTATTTATTTAGCCAGCACTGGCCTTGGTGAAGCCTATTTTCCATCATGACACTTATTTTCCACAAAGGTTATAGTTCTATGAGACAATTGTTGCTCAAGACATAACATAAGACCAGAACAGGTCCAACAGTGGTGGA
>112887 consensus sequence 1
TGCAGGGACAGGGGCTGGGATTATTTTTATTATTATTTATTGTTTAATTAAAAACAAGGTGCTCTTAGAGGGAATTTATTTGAGTCACAAAAGGCAAAAAATATATCCACAAATAGTTGCTAAGTGGCATACAAACCCAAGTCCAGGCACTCGTGTGGGTTTGAAAGTTAAAACACCTTCAATGTATGGGTTAAGGCACAAGTTATCTACTGTAGTCAAAAGCATCACTTTGAAATTCTGTGAGAGACATGTGACATGATTGCTGTAGAAGCCCTTTGGACTTTACTTATGGTTATGGGTCACTGGTCACATGACCAGAAAGTAGGGAAGCCCAGGTAT
>112934 consensus sequence 1
TGCAGGTAAAGAAGCTGGATGAGGATGCCCTGGGCTGGCATTGTTACACATCGTCTACGGTTGTGAGGCCGGTTGGACGTACTGCCAAATTTTCGAAAACAACTTTAGAGGAGGCTTATGTTAACATTAAAATCTCTGGCAATATCTCTGGTGGACATTTCTGCAGTCACCATGCCAATTGCGTGCTCCCTCAACTTGAGACAGCTGTGGCATTGTGTTGTGTGAGACAACTGCACATTTTCTTTATATGCCACACCTGTCAGGTGGATGGATTATCTTGGCATAGGAGAAATGCTCACTAACAGGGATGTAAACAAA
>112981 consensus sequence 1
TGCAGGTTTTATTTTTTTCCTTTCAATTAAGACCTAGACAACCAGGTGAGGGGAGTTCCTTTCTAATTAGTGACCTTAATTGATCAATCAAGTACAGTGGAAGAGTGAAAAGCCGAAGACACTCAGCCCTCTGTGGAGTGAGTTTGACACGTGGAATAAAGCTTTCAATAGCTAGTCAAAAGGTCCTGACCCCGGGGAACCCCTGCATCACAGACAGACAGGGGTCAACTAATGAAGAATGTAGAGAGACTTTACCTCCAATCAACCCCTCTTGACCTCCTCATGCTCACCTCAATACATGCATCTATTCTACCTTCACCTATT
>113001 consensus sequence 1
TGCAGGCCAAATTCCGACGGACATCCTTGCGCAGGCTGCAGCGGTAGTGGTCAATGAGGGCCCTGTCGTTGCATCCCGCTCCTGCGGCCAGGGTCCGAAATTCCAGGGTGAACTCCTGGGTGCTCGTCGTCCCCTGCCTCAGGTGGAAGAGATGTCGCCGCTCTACCCTCGAGCGGATGGTTGAAGACTGATCGGAAGTGGCGGGTGAACTCCTTGAAGTCGTCCAACGCCGCATCTCCCCACACGGCGTTGGGGAGATGACGAGGGACACAAGACGAGGGACATCACCCTCTCCCTTCCTGAGTGAGCCGGGTAAACGGTGCCCAGGTATAAGTCCTGCTATAGCAGGAAACCCT
>113059 consensus sequence 1
TGCAGGTGTCGCTTAATTTCCCCAGTGTATTTATCCCTGTGTTTCCTATCTCGCTGTGCCAGTTTGTCGTAGCTGCGCGAAGGGATCTGGAGGAGCTGCAGCACCCCTGATGAATTGAAATAAATTTGCCAAAGTTATAGAATTACTGTTGTCTGTCATAAATAAATGAAATAATTCAGAATAGCCTACTACACCATGAGAAGGCCTATAATTTAGCCACAGAGGATCAATAGCTTTTTAAAATTATTATTGCCTAGCTGTGGATTGTGTGTAGCCCAATAACAAGGCATAGCCTACAGTCTGGAATGTGCAGCATGCAGTGAACAGCATGCAGTGAACAGCATGCAGACAAAACAGGCCTTTCGCAATTTTTCAAATGCAATTGTGGGAAAACACAGAGAAGAAAAGAGAAC
>113075 consensus sequence 1
TGCAGGCTATTGTAATGTATGATTTGATAATGGGTGGATATTTATTTCTATCAGAAAATCATATCAAATTGGTCACACACATATTTAACAGATTGTATTACGGGTGTAGCGAAATGCTTGCATTCACAACAATACAAACACATCTAAAAGTAAAAATAATGGAATTTAAAAATATATAAATATTAGGATGAGCAATGTCGGAGTGGCATTGACTAAAATATATTAGAATAGAATACAGTATATACATATGAGATGAGTAAAGCAGTATGTAAACATTATTAAAGTGACTAGTGTTCCATTATTAAAGTGACCAGTGATTCTATGTATATAGGGCAGCAGCCTCTA
>113242 consensus sequence 1
TGCAGGGAAAGCGGGTCTGCCAACTGGGCACAGACGTCAATTCAACGTCTATTCCTCATCGGTTCAATTTAATTGAAATGAAGTGGAAACAACGTTGATTTAACCAGTGTGTTGTGACACACAGAGATGCTCCTTATTTCTCTAGTACCTTATAACGCTTTGCACTGGAAACGTCTGTATTAATTACAGGAATAACACCGGAACCTTCTGTATTAATTACAGGAATCACACCGGAACCTTCTGTATTAATTACAGGAATAACACCGGAACCTTCTGTAT
>113285 consensus sequence 1
TGCAGGGAGCCACCATTGGAAGGCATGAGGAGCAACTGCTGGACCTTTTGGAAGGGCTTCATTCCCTGACAGAATGCCACAACCAAGGGTTCAAGGCTATTATGGAGAAAATCAGTGAGTTAGCTCATAGGCAGCCTGCCACCTCAGAGACCTCCCAACCTCCCAGTAACCTGTCTACTATCAGTGATGGGTTTGTACAGCCTACCCCGGCCCCCTGAGAACCCTGCTTACCTCCCCCGGAGTGATATTCTAGGGATCCTGAAACCTGCCAGAGTTTTCTTTCTCAGTGCTCCCTTATTTTTGAGCTACAGCCATTATCGCTCCCTTCAGACCGGTAGAAGATAGCGTTTATTACTACGCTATTGACGGAAAGGGCGCTCTCCTGGGCTATGGCAGTTTGCGAGCA
>113359 consensus sequence 1
TGCAGGCAGGCTTTCAAGGCATCTCTGCCCCGAGGGCAAGAAAAATAACCACCACTGTTAAAAGAAAATCATCTCGGCTGATGCACAATTAATGGCGGAGAGAGAGGAAAGAGACAAAGAGAGAGAGAGAGAGAGTGCTCAGAAGGTTCTGTGTTGGAGAGCAATGTGGAGCGAGGGCAGGGGCGGAAGCCGCGGAAATCTCAGTTTAAAAGGGAGCATTCGAGCCTTGATCCATGAGAAGGTTCTCATTGAAACAATAATGCCAGTAGGAGAGAGAGAGGCTGTGTGTGTTGTGTGGCTGTGTGTG
>113380 consensus sequence 1
TGCAGGGAATGACTTGAGACTAGTACATCTCCCCGGAGGTGCTGAGGGGAGTGATATCCGCTGCATAACAGCTGCACCAACGCATAGGTACTCACACGACCACCGGACATGGGAACAATAACCGACAAAGACAGAGGGAACAGAGGGCACATATATAACATACTAAACAGAGGAAATGGGAACCAGGTGTGTGTAATCAGACAAGACAGTCCGGGGTTGATGATAATGAATCCCATCCAGTGAAGTCTAGAAAGCCAGTGACGTAGACCTCCGGAACTGGTGAACAGAATGAGCAGCAGTACCGGGAGGATCCGTGACAGCTTGCTCATTCCTAGAGCGGTGGCTTCCCAAAGCTCTGGAGA
>113463 consensus sequence 1
TGCAGGGGGTTCACTAAATAACAGCAGGACCGTTTTAATTGCTGTTGAATAAATGTAGGAACATAATCATTGTTATGTAAATCCAGTTCCATTCCTCAACAACCAGATGTCTTTAGAGGCATCAAAGCCATTGGTCTTTTGAATATTAGTTCAGTCGTGGCTGCTAGCTGCTTTCTATTTTTTATTACAATGAATGTGGATCCTCAGAGCTGCCCTAGTTCGCACACTACGTCTAGCATAGATCTTACATACAGGGAACTGTGTGATATTTGAAATAGTAATCATAGAACCAAACCTCAGACTTCTTCGAGCATAATCCACACTTAGTCATTTCTTTATCATCTCTTGCCTTCTATGGCTCTCTGCCATTCGGGACTGAACTTACCCACAAGGTCCCACTC
>11347 consensus sequence 1
TGCAGGGTCATTCCATTTGAAATCAGTCAAAATTGGCTGTTTTTGTCCTCTACCTTTTACTTGAACAAAAATGTCCAATCATGTGCAGTACACCTGTTAGAGACCCATTTTAGACGCCCCCCCCCCATTCTAACATGAGACACCCATATCCTCTCATCACTGATAAAGATGGAAAATTGATTTTGATACCATTCTACATCTTATAAAACAGTTTTCTCAAACTGTGGATCACTTATTGAACAAGAAGTGGGGTACTGACTT
>113498 consensus sequence 1
TGCAGGGGCGCTGTGCTACGCGGAGCTGGGCACCATGATCACTAAGTCTGGAGGGGAATACGTGTACTTGATGGAGGCCTATGGGTCAGTGACGGCCTACCTCTACTCATGGAGCACCATCATGGTCCTACAGCCCTCCGCCTTCGCCATCATCGCCCTGAGCTTCGCAGAGTACACATCCACACCGTTCTACCCAGGATGCACTCCTCCCATTGTGGTCACCAAGTGCCTGGCTGTAGTGTGCATATGTGAGTGTGAATCTTTCTTGAATTATGAAAA
>113541 consensus sequence 1
TGCAGGGAGACAACGTGGCGGAGCTGGTCCCAGTCTGCTGGGTCTGTCATGACCAGTTCCTACTATCAATGCACAAGGCGAGACCCAGGTGCAGACACGGGAGGCAGACGGTTTGCGTCTTTGATATTTATTCATAATCCAAAAGGAGTAAGCAAGAGAATGGTCGTGGACATGCAAAAGGTCAAATCCAGTTCAGAGTCCAGGAGGTGGCAGGCAGACTCGAGGTCAGGGCAGGCAGGTACAGAGTCCAGAAAACAGGCAAGGGTCAAAACCGGGAGGACCGGGAGGAGGACCGGGAGGACTAGAAAAAGAGAATAGAAAAGGACAGG
>113598 consensus sequence 1
TGCAGGTCAGAGATAACCAGGGGACTATGACTGACAATTTGAGTGGCCAATGGGCTGAGTCCAAAACAAGTATAGATCAAAACGTGATTGGAACAGATTCAGTAGAAAACCAAGGAGGTTCTCAACGAACGGACAACCAGAAGGACGTGAAGGAGAAAGATGTGGAAAGACAAAGTGCA
>113627 consensus sequence 1
TGCAGGGTTGAAAAATGCTTCTTTGTTTACTGGGGTGCCATCCGCAGATAATAGCATCGTTTACGTTAAAGCATTTTTTAAATCTGACACGTTGGTTGGATTCACAACAAGTGCAGCTTTAATTTGGTATATTGAATGTGTGATTTCATCAAAGTTGAATTTTTATAGTATTTGAATTTGGCGCTCTGCATTTTCACTGGATGTTGGCCAGGTGGGACGCTACCGTCCCATTTGTCCCAGAGAGGTTAAAGCTACTGAGGAAGGGTTCAGTGATTCAGT
>113669 consensus sequence 1
TGCAGGGGACAGGGAAGGGCGGGGGTTAGCTCGTTCCAGGAAAGAGACAATATCATGAGTCGCTGCTTTAATCTGGGACGGCCCTGTGTCTTCATCCAGCATTGGGATCGCATAGATTAATGATGACATAAAAGGGGAACTCAGGACATACGGCGGCGGTACACCATGGACCTATTGTGATAAACTGGTCCCACTAGAAGGGGAGGTGAGTAAAATGTGTGTGTGTGTGTGT
>113727 consensus sequence 1
TGCAGGCGAAAGAAATCTCAGCCGACCCCAATGGCTGCCCAACACTGTAAGTTTACATGAAAAACATGGAACAGTTTCTGTGAAAACTATATTTATCCTCATTATGCCAAGGCATTGAATGGGATTTGATTAATAGAACATTTTTATAACAGCATGGTTTGCTTCTAGGTTGTCCGTCATAAACAGTCCAGAACTTGACCCCAAAGTCACAGATTTCAAGTAAGTGACATCGCTCCTTCCTGCTGTTCAATTTATCAATCATTCAAATAAGGATGCCATTAAAGCTGGCAATCTCAGCTCCGGTCCAGGCAGGGATTGACCAAGAGGAAGATGAGCCTACCTTCTCATCCATAGAGATATCATTACATTTCAATGCCTCTCACCTCTCACCAAT
>113793 consensus sequence 1
TGCAGGCACCCGGCCCACCACAAGGAGTCGCTAGAGCGTGATGAGCCAAGTAAAGCCCCTCCCCTAACCCGGACGAGGCTGGGCCAATTGTGTGCTGCCCTATGGGACTCCCGATCATGGCCGGTTGTGATACGGCCCGGGATCACACCCGGGTCTGTAGTGACGCCTCTAGCACGGCGATGCTTATATATACTTATGTAAATAAGGTATTTCTGTTTTAAAAAATGTTATCCATTTTTCAAACACTTCTAAAAACCTGTTTTCACTTTGTCATTATGGGTTATTGTGTGTAGATTGATGAGGAAAACATTTTATTTAATACATTTTAGAATTGGGCTGTAACGTAACAACAGCGGATAAATAGGGTAAGGGGTCTGCA
>113795 consensus sequence 1
TGCAGGGATACCACCATCTCCTTTGACCACTGGTGGATTTGTCAATCCGGTTGGATAAGCTGCTGGTCACCTGCGGACGTCTTGAGGGGGCTCTGTCAGTGCCATCTTCCAGCACCCCCACTCCGATGCCCATGGAGTTGGGAGGGGCTGCACATAGGGAGGCTGGAGAAGGGGCCATCACATGCACCATCTGTGGCCGCAGAGGGCACACCGCCGGTCGGTGCAGTGTCGGTCCCTCTGGGAGTGTAAATGGCAGGCAGGGCACTCTGGCGTCACCCCAGGTGAGTTTGCACCACACTCATCCAGCCATTAGCCATTAGTTTAGGGATCCCCATTTTTCCTGTAGTTAGACCTTTCCCGGTACATGCTCTGGATAGTCGACCATTAGAGTCCGGGCTATCAGGGAGGCCACCATCTCCATGGCCATGGTGACACAGGGGGATCACG
>113828 consensus sequence 1
TGCAGGCCCAAAGACTTTCCATATGGAAACATGTACAGTGTGATTTGTCCAGGCTGGGGAATCCCCTTAGCAACCAAAGAGCTAATACCATCTATTTACCACCACAAACCGATTTTCCATATTTTATACGTGCAGTGATTTATGTACTGTATGCGAATGCAATGGTGAATAATGTAGGTATTGTACAGTACCTGTACACTCAATAGGACCAAACACACCCACAGCACACACTGCGATTCAAATGGGACATAACAGATAAGAGAGCAGTTAGCCATTGTGCTCCTTAAGGAAATGTCAGATTGCTGACAATGTAAGTAAACTATGTCCTTTC
>113974 consensus sequence 1
TGCAGGAAGGATACGACATGAGGGAGGAGGATGTCTTCCCTGTAAAGCACAGCGGTGATATTGCCTACAATGACAACAAGCTCAGTCCGATGATGCTGTGACACACCGCCCCAGACCATGACGGACCCTCCACCTCCAAATCGATCTCGCTCCAGAGTACAGGCCTTGGTGTAACGCTCATTCCTTTGATGATAAACGTGAATCCGACCATCACCCCTGGTGAGAAAAAAACACAACTCATCAGTGAAGAGCACTTTTGCCAGTCCTGTCTGGTCCAGCGACGGTGGGTTTGTGCCCATAGGCGATGTTGTTGCTGGTGATGTCTGGTGAAGACCTGCCTTACAACATGCCTACAAGCCCTCAGTCCAGCCTCTCTCAGCCTATTGCGGACAGTCTGAGCACTGATGGAGGGATTGTGCATTCCTGGTGTAA
>114003 consensus sequence 1
TGCAGGGCGGATGTCTCCCTCTCCCACTCCATTTCTCGTTCGATGTAGCTCAGCCAATGACCTCTGGAGCTTCTGCACCTCAGCACTTCTGTCCTGCAGCTAGAGGACATAGAAAGAAGAATAATGTCAATCACACACACACACTGTACAGACAACTTTTGCTCATGGGAGGTAAGGTATGGTCACACATCCTGGTCGAAACCACAACCAACAGCATCCTGCTAAACTAAAGGCTTGACAACAAGCAGCTCATCAGACTAGAGAACATCATCAGACTAGAGAACATCATCAGACTAGAGAACATCATCAGACTAGAGAACATCATCAGACTAGAGAACATGTTGGGTAGTTCCTCACAAGACTCTTCATTTGGCTATAAAACTCCATACGATCCATATGATTGAGAGGTC
>114005 consensus sequence 1
TGCAGGCTGGGGCAGGGGTGTGCCTGGTCTGTCTGGCCTTTCCCCAGGGCTCGGAGGCAGGGAGTGGGAGCCACAGGGTAGGGGCGGGGGGGCATGGATGGAGAGATGGCAGGTTGTCTGCTCACAGACAGAGATGCTGCCGCGGGGGGTGTACAGAAGCACACGCGTCAGTCTGTGTGATGCTCACTTTATTCCCTTTGTTAACCCATGCTGCACTCTCTAGATGTGATTTTATATGCCACCACATATGGTAACCCTGGCATGAGTAACGGAGAACTGCAGTGGCAATTTCATTTATTTTCTGAATAGGTTGACGCATGGTGAGTGCGTGCTCTCCTGAGGCAGATAGTAGGCTAGA
>114013 consensus sequence 1
TGCAGGGCCCCTGTGTTGAGGGTCAGGGTGTTGCTGCCTACCTTCACCACCTGGGGTTGGCCCGTCAGGAAGTTTAGGACCCATTTGCACAGTGAGGGGGGTTCAGACACAGGGCCCTGAGCTTAGAGATGAGCTTGGAGGGGCACTATGGTGTTGAAGACTGAGCTGTAGTCGATGAACGGCATTCTTTCATAGGTATTTCTCTTGTCCAGGTGGGATAGGGCAGTGTGCAGTCCAACGGCGATAGCGTCCATGGATCTATTGGGGCGGTGATGCAAATTGGAGTGGGTCTAGGGTGTTAGGTAAGGTGGAGGTGATATGATCCTTAACTAGCCTCTCAAAGGACTTCATGATGACAGAAGTGAGTGCTACGGGGTAAT
>114016 consensus sequence 1
TGCAGGGCTGCGGAGGAGATGGCTACCTGCTGGAACTCAGCCAGCCTGGTGTTCATCTCGTTGTGGAGTGCCCACAACTGGGATTTGAGGTCGATGTTCTTCAACTGCTCTGACATTGCCAGGGTAACCTCCGCCTTCTGCTGGGCCTGTTTCTGAGCTGCCTCCAAAGCCAGTATCCTCTCCTCGATCAGACCTCCTGAACTCATCTGGGCTTGGTTAAAAAACAGATATCAGTTAAAGCTTGTGTTCCAAAGAAACAGCAGATTTTGAGAAATCATTTGATACCTCTAGAATTTGTTTATAAGTGCTTGAATTTCTTCAAATTTGGAAA
>114022 consensus sequence 1
TGCAGGAAGGGTACCACATGAGGGAAGAGGATGTCTTCAGAAAATTGGTTATGTTACAAACGTCAGCTCATCGGATTTTGTAACGTTAACGTTAGCTGTCTGACTTTATTAGCCTGCTAATTCTCACACCATAAACTCAATAATTTGATCAATTAAGTTGGCTAATGTTGCTCAACATTTCCCTGGCTAGCTAACGGAGAATTCAATACGGCTAGCAAGATACTTAACAATGCTAACAATTAGGGACGCACAATATATCGGTGGACATATTGGAATCGTCCGTTATTAGCTAAAGATTCCAACATC
>114190 consensus sequence 1
TGCAGGTCAGTTAAATGCTCCCAGAGAGATTAATGAGCCTTAGTCTCGGCCCAGACCTGTTAAACGATCACAGAAAAATGAATGGCTTCAGGGGCCTGGCTGGATGGAGGCAGCTTCCTGATTGCAATTAAACCCGTTACGGCTCTCCACCAACGTTCATGCTGAGTCGCAACGGATCTGGCAGCAAGTTAATGCATTTCGGCCACTGGCTATTCATCACACACACCTAATTTGCAGTCTTCCATGCTCCACTGGGCTGGAGGCAGTCAAAATGTTAGGTGCCTCAAGGGCAGGGTACACACACCTACACAATCATATACATTCAGTACACATGATCCCTGGGCACATGCTCAGAAGCACAAAACACCCTTAAATTCTAATAAAGCTCTGTAAATGAAAAGAGAGGTAAACTGCTGTGTTCATACTCTCAGCAGGGTCATT
>114215 consensus sequence 1
TGCAGGCCAACTCCCGACGGACTTCCTCGCGCAAACTACAACGGTAGTTATCGATCAGCGCCCTGTCGTTCCATCCCGCGCCGGCGGCCAGGGTCCGAAAGTCCAAGGCGAACTCCTGTGCGCTCCTCGTCCCCTGCCTAAGGTGGACGAGACGTGAAATCCTTGAATTGGTCCAACACCGCTTCTCCTTCCTCCCATACGGCGTTGGCACACTCCAGGGCTTTCCCTGAGAGACAGGAGACAAGGGCTGACACGCTCTCACGGCTCGAAGGAGCCGGGTGGACGGTTGCCAGGTA
>114338 consensus sequence 1
TGCAGGAATTTAACCTACGACCTTGGCGTTACCAGCACCATGGTCTAACCAACCACGCAGAACCACATTGTCTGCCTGGGCACGTTATCATTGGAGTTGGGGTGGCTGACTAGCTGCAGTAGGGGCAGGTGATACAACTGCTATATGGCTACCAGCTCGGGGCAAGGTAGCAAATCCACTTCACTCAGGCCATTAGCGAACAGTTAAAAGGCAGGCCTGTAATTGAGTGGAGTAAGTGTGAAGTTGCTCAGCTTGTCCATCCATCTCTCCGTTGTCACTGGGAAACAGGGACAAATGGGGTGCTGTTTGTAGCATGCCATTTGTTGTGAAACAGATTAATTACGAGGCACAAACTGTTTACATTTTGTAGCATCTGTTACATAGCATTTACCATGTTACAA
>114498 consensus sequence 1
TGCAGGGTGGTTTAGGGGTTAGAGGTCAGGTTTAGGGTCTACCTGGCTACAGCCCTGGTGCAACATAATGAGACGTGTTGATGAAGGAAGAGGAGGAATGTCTGGTCTGCACAACACTGCTACACTCTCTGGTCTGCACACCTCTGCTAGACTCTCTGGTCTGCACAACACACACATGCTGCCACTTTTTTGAACAGATTCAATCATACTCTTTAGAACGAGCAGCCAGCTCATGAGTGAGTGCACCGGTAACGAGCACAGGGAGAACGCTACCGATGCGACAAGTGAAGGAAAATGATCTAACTGGGGATAGCTAGCATAATACCACAAAGCACGATGAGCTAGCTAGTTCATTTTCATTCTGAAAATACATAACATTTTAAAGTTAAAGACATTAGTTCAGATAGACTTGAAATGGGCATGAGAGCTAG
>11449 consensus sequence 1
TGCAGGCCGTCACTGAGTCCAATGTGCTAAAGGAGCTCCTTAAACTTGAACCCCAAAAACCATCTGGGTCAGATAGTTTAGACCCTTTCTTCTTTAAGGTTGCTCACCCTATCATTGCCAAGCCTACCTCCAGCCTGTCTCTCCTTTCTGGGGAGGTTCCCATTGCTTGGAAGGCAACCAAGTTCGTCCTTTATTTAAAGGGGGAGATCAAGCTGATCCTAACTGTTATAGGCCTATTTATTTTTTGCCCTGTTTATCTAAAGTGTTGGAAAAACTTGTCAATAATCAACTGACTGGCTTTCTTGATGTCTAT
>114553 consensus sequence 1
TGCAGGGCGGCCTGCATCTCAATAGTTTACTAAAGTAGCTGCTGTTGTATCTCCTATTTATGCACTGATCTGAAAACGGAGGGAACACAGAATGTTGGACCTCTTCAGGGTTGAGGAGTAACGGATTACAACCAAACTAACTGATCAGTTACGTTACCAGCAAACATTTTGTAATCAGATTACCTTTGAAAAACTAGATGATTACACCAAAGTATTATTTTATATTTCAGAAAGGATGTTTGCGGCAAAAAAATCTTCGACAACTTTCTGTTTTCAATCAAATTGATTTATAAAGTCCTTTTTACATCAGCCGATGTCACAAAGTGCTGTACAGAAACCCAGCCTAAAACCCC
>114555 consensus sequence 1
TGCAGGGGGTCACCGGGGTGCTGGGGCCTGTCCTCATGGAGCTGGGAGTGTACTCTGAGACAGAAGACTGACAGTGGGAACTGAGAGAGAGAGACAAGACAATGTTACCCCACACAGCCATGTCATAAACACTACAGCACAAACACACAACACCAATCACCTTCATAGTTGTGTGTGTGTGTGTGTGTGTGTGTGTGTGTGTGTCTGGAGGTGACCTGGGTGATGTCAGAGGGGTG
>114577 consensus sequence 1
TGCAGGCCTACAGTGGCCCAAATGGCAACCTATCCCCTAGGTAGTGCACTACTCTTGATCAGGGTCCATAGGGCTCTGGTCTAAAGTAGTGCACTATCTAGGTAATAGGGTACCATTTAGGCCACTATCTAAATACTCCAGTATTAGATGTAAAAGCAGTTCCCCTGTCCTCCCAGACTCACCAGCCCCCCCAGCCCCTACACACACACACACGCACGCACGCACGCACACACGCACGCACGCACGCACGCAC
>114584 consensus sequence 1
TGCAGGCCACTTCTCCTTTTATGTCTCTCAGGACAGCTTCAATATATCAGGCCGCCCGCTATTCACATTTTTGATTTACGGTGGAGATTTTGCTTGAGGTTTGTGTGGGTGAGGTAGAACCTGGAGAGCTCTCACTCATAGGTTTTATAGACCCAAAGTGGTGCCTGTGCCAATTTAGACCGGACGATTGTGCTGGATTTAAAAATGGGAATGTTATTTTTTACATTGGTTCCAGTCACTCTCAAACCCACAGGAATCGGGTTCCTTGATTTCACTGGACCAAAACATTGTTGATATTTTTAATGTACAGCCAT
>114602 consensus sequence 1
TGCAGGCACGCCTCAAAGACAGTAGGTCACACACCCACCTTCACCGTGGCTTACTGCCTTTACAATCAACCTCTTCCTTGATCTTTCCCTGCCTGTGTTGCTGCTGTGTGTATGTCTCCCTCTCTCTGCACCTGTCTCTCACTGTTAGGGTTGTCACGATACCAGAATCGTTGTACCACGTTACCAGATTTTCCGTGGCGAAAAAAGGAAACAGGATTTAGACTAAACTCTTATGGTCCTATTAAAAAGCTACTTCATGTAAAATTGTGGGTGCTATAGCTCGCCAATTTTAAACAAATGTGACTCTAGGTGTCAACATAATGCTGTTTGTTTGTAACACCGGGACTGTTTTCCTCAAGATATGAAATCCGCTTT
>114618 consensus sequence 1
TGCAGGCCATGAGGTCAGCAGATATACAGATACTGTGGAGTAGACAAGACGAGTCTGGTTTTCCATTAGCTCTGTGTTACGACGACTCTGTTCCCGCTTTCAGGACCAAGCTGAACCACAATGCGGGGGGGGGCGCGAAGGACATCATAGACCTCCTAGAGGAGCGTAGCATGTACTTCAAGGGCCCATTCGGGTAAGAGAATGGAGAATATGATCGTGGCAGGGATTTAGAGAAGACTTACATTACTATCTCATATCTGAAATATTTATCGCTGGAAACCCTCTTACTGGAAAAAATAATAATGAATTCCGTCCTCTGTGCTTCCTGCAAACAGAATATCCGGTTGGAT
>114774 consensus sequence 1
TGCAGGGCGGATTTCGCCTGCGGGTGATTTTATTTGGCACCGCTAGGTTTTCTGAGCAAACACCAGCAAATCAGCTCCAAGTGATTTTGATTTTGGAAATCTGTTCCAAAGTATTAGTAGAGAGATACTGATCGTATACAAATGTAAGCTAGGTTTGACATTATAATGTTTTAGTCAAACATCTGTTTGGGCTTCTTGCAGTCAATTTGCAGTCCACAAATTAGTTGTAATTATGTTTCGGCCCCCTGACCATCCGCTCAAGTAAAAATCGGCACGCGGCTGAATCGAGTTGAATATCCCTGCTGTACTTTATTTGAGTGGTCCCACACCGGTGCATTAGTTCCGTAATTTAAGTAGTGAAGTGAGTCAGACCCAG
>114856 consensus sequence 1
TGCAGGCAGAGCCCTCTTGTAGAAAAAAAATGCTTCTGATCTTCCACACGGGCTTCTCCCTCTTCAAAGAAATACTTTACCCGGGCTCTGTCTCTGTGTTCAAAAAGTGTCATTATCTCTGATTCCTGAGAGAAAGGGAGGAAAGAAAGAGAGAAGAAGTGAGAGGAGTGTCGAAGGGATGTGAGAGATGATACACAGCTGATCAAATGCGTGCTGAGGATGGGGGAGGAGCAGGAAGGTGCTCTATGATTCCTTCACACACACATTCCTGATCTCAACAACAGCAACAGTGAGCGCTATTACCATCAAGTGGGCATAGGTTTTGCTAGGGTG
>114892 consensus sequence 1
TGCAGGGAGCATATGTGGCCACATCATTATAGGACAACTTGGGAGAGTGATAATCTGCAACAGAAAGCACATCTTAGTATCAGAAGTAAAAATACAGCTAGACTGGCCTGCTACTCTGCCTTTCCAGACCTTATAAACTGTTCAAGGTAGTGTTGTGTATATTCAGTACTGAGCGAGACTTGGTCATTTCTTCAAACAATGATCTTTATTTAATATTGATTAATTATTGCAATAATCTAACCAGTCAGCCATACAGTCTTGACTGTTGAGCTGAGCAGCCTAAATGAAAATGAAAAAAATGACCTAAAAATGCTTAGTCAGACTGGTTCCATATCCCATAAGCCACCTTGGTTATCTAC
>114917 consensus sequence 1
TGCAGGGTACCCACACCGTCCGACATGGGTTCAAACCGTTTTCAAAATCTTTCAAATACTTTAAGCTTTTTTTCTCTCTGGTGTGCCATGAGTGCTAAATGGATGGGTGGGTGGGTGAGTTGATGGGTCGGTGTATTGGGGTCGGTGGGTGGGTTGATGGGTCGGTGCCATTGTGCAAGACAAACTCAATCAAGCCTCGATAAAGTATTTGAAAATATTTCTAATACTATTTGAACCCAGGTCTGCAGTCAAACCCGTCAGGGGAAGTAGTCTGGGATGCCGAAGGTCAACATGCCAGCTACAGTATTCCCTGTAT
>11492 consensus sequence 1
TGCAGGCTCATCCTGGCATTACAATGCCACCAGCCATACTGCTCATTCTGTGTGTGATTTTCTGTAAGACAAGAATGTCAGTGTTCTGCCATGGCCAGCGAAGAGCCCGGATCTCAATCCCATTGAGCACGCCTGGGACCTGTTGGATCGGAGGGTGAGGGCTAGGGCCACCCCCCCCAGATATATCAGAGAACTTGCAG
>115459 consensus sequence 1
TGCAGGGTTGAAATATGATTCTCTCTCTTTGTTTACAGAAATGCCATCCTCAGATAATAGCATCGTTTGCTTTAGCCGAAAAGCCTATTTGAAATCTGACATGTTGGCTGGATTTACAACAAGTGTAGCTTTAATTTGGCATCTTACATGTGTGATTTCATGAAAGTTAGATTTTTATAGGAATTTATTTGAATTTGGCGCTCTGCATTTTCTCTGGCTTTTGGCCAGGTGGGACGCTACCGTTCCACATATCCCAGAGAGGTTATGAAATGACCTTTTCTCATTTAGGGTCAAGAACCTAACATCAAAATGTGGTCTCGCT
>11572 consensus sequence 1
TGCAGGTTTGAGTTTGGAATGGCTAATGTACTGCAATTGTTGGAATTTGGGTGTTAGCAGTAAAGTAATATGGATGCAGTAGTGAAATAGTAACACCACTATTGTCATCCCTTATTTTGAACCATATCATTTACACGAGGTTGAGCATCCCCAGCTGATTTATATGTATACCTAAGACACTATCCTTTATGCATTTTTCTGATCGATTCCATTAGACAGTAAACATAGCGACTGTCACAATAGAGTGGTCCCTCTGTTGTGGGTTGTACTTGCCACTCTGAGTCTGGGGGCTGTGGATTGGTGTGTGTTGTCTGGCTGGCTCTCTAGTGCTGCCTCCTCCAGGGATCCACCAAGCCTTAGAGAGAGGAAAGGAGATGG
>115799 consensus sequence 1
TGCAGGCCAAGTCCCGACGGACATCCTCGCACAGGCTGCATCGGTAGTGGTCGATGAGGGCCATCCTGCTCCGGCAGCCAAGGGTCCGAAATTCCAGGGCAAACTCCTGGACGCTCCTCGCCCCCTGCCTCAGGTGGAAGTGGTCCAACGCCGCATCTCCTTCTCTCCACACTGCATTTGCCCACTCCAGAGTTCTCCCCGAGAGGCACGAGACGAGAGAGGACACCCTCTCCCTTCCTGAGGGAGCCGGGTGAACGGTGGCCAGGTATAGGTCCAGCTGTAATAGGAACCCCTGGCACCATGCTGCCGTGCCATCATACTCCTTGGGAAGAGCGAGACGCATCCCACTGGGACCGGATACAGGAGGGACGAGTAGTGGT
>116044 consensus sequence 1
TGCAGGTGACGTGCCTGTCACTATCACATTATCCATTGTAGTAACTACCCAGCCTGCCCTTCCCCCCTTCCATAATGTGCAATAAAATCTTTCTCTTGATATTGAATAAAGTTTTCTCAGCAACCACTTTCGAAGTATCATTTTTTCTACCGAATGATGAGGTGTGCTCCGATGCTGTGGCTACTTCAAAACATCTCAATGTCACCAGGTGCTGAAGATGCATCTAGAACGAGAGAGAGAACTATGTGATGTGACTTTCTCGTCCTCCTCCTCCTCCTCCTCCTCCTCCTCCTCTCCTTCAGTTGACATGGAGAATGAAGACGGAACCTGTCTGCTTGATGTT
>11610 consensus sequence 1
TGCAGGGACTGGGAGACTAGTCAGGATGGAGGGAAAGATGAACGGAGCAAAGTACAGAGAAATCCTTGATGAAAACCTGTTCCAGAGCGCTGATTTTTAATACATTTGCGAAAATGTCTAAAAACCTGTTTTTGCTTCGTCATTATTGGATATTGTGCGTAGATTGATGAGGGAAAAAAAACAATTTAATCAATATTAGAATAAGGCTGTAACGTAACAACATGTGGAAAAAGTGAAGGGGTCTGAATACCTTCCGAATACACTTTAGTATCACAGTTATATCCGAGTTATATTAGTTAT
>11618 consensus sequence 1
TGCAGGTCATAGTTTTCAGTTTGGTACTGACTATAGAGCTACTCAATTGCTCTGGCCACAAGAAGACCAGGAGGAACTGATAGAGACAGGTGATAAAGGTCAGTTAGAACTACATTATAGGGTTCTAGTGTTTATGAATATACAACCAGGCCCTTCCAAGATAGCTACCAAATAACCTTTATTAGTGACCATATTTACACACAGCCAGTTGCATCAGCTGTCCGGGTGGCTGGTCTCAGACAATCCGGCAGGTGATGAAGCCAGATGTGCA
>116725 consensus sequence 1
TGCAGGGGTTGCTTTTTGGAATGTGGTCAAAAAATCTCTTTATTACGGAGAAACCGCTCTCCATCTTTACAACCAATGAATCTATATGTTTTGACAATGACAGTTTACAATCTAAGGTAACGCCAAGTAATTTAGTCTGCTCAACTTGTTCAACAGCCACACTATGCATTACCAGATTCAGCTAGAACTTAGGAAATGATCTGTACCAAATACAATGCACTAAGTTTTAGAGATGTTCAGGACCAGTTTATTACTGGCCACCCATTCCAAAACAGACTGCAACTCTTTGTTAAGGGTTTCGGTGACTTCATTAGCTGTGGTTGGTGATGCGAATGGACACACAGGCTTTGTTTAATGCCAGTGGCAGGTCATTATAACATTTGAA
>11716 consensus sequence 1
TGCAGGAAAAGCATTGGAGTGGATTGGAAGCATATATACTGTACTGGATACACATCCTTTAAGGATTCCTTGAAAAACAAATACACCCTCATGTTAGAATCCTCCAGCAATACTGTGACTTTAACAGGACAGAACCTGCAGACTGAAGACACAGCTGTGTTTTATTGTGCCAGAGACTCAGTGATACAAACCAGGGCCAGACATGTACAAAAACTCACTCATCCCTTAAACAGTTGGAGCAATATGTTTCAATCAGTAAATGGTGATATTAACCTTCTTGCTGTAATAAAATCAAGTCTAATCCCCTCATGTAATTTCTAATTCTGTTTGTACTACATTGATATCATTGACAGGATAACAAATAATTGGCTTAGACTGAATAGATATGGTTTTCTCAATGTTAGGCTCCAACCTTCTCCATAATATA
>11717 consensus sequence 1
TGCAGGTAAGTAAAGTGTTAACTCAAGGTTCTTTCCAACCTTTTTAAGAAACAAAATGTGCATCGATATCAAAATCCAAATCAAATTTATTTATATAGCCCTTCGTACATCAGCTGATATCTCAAAGTGCTGTACAGAAACCCAGCCTAAAACCCCAAACAGCAAGCAATGCAG
>11811 consensus sequence 1
TGCAGGTTAAAATATTGTTGAAAAACAACTTATTGATTAGGTATGTTTGGGAATAGCATTGTATGACTTATATGAGAGTTGTGTGAATGTGGAAATGAGTCTTAATCTGACGTTTGGATAGTAACATATAGAAATATGCTTACTCAGATTATTGAAATTTGGATAATAAACGGGATGATATTTTAGAAAGCAGCGGAAGGTCTATAGTTCCTGGGAGGCTTGATTTTTCCCGTGGTGTTTGGGAGGTTAGAGAACCGTTGACGATCCCATGGTC
>11844 consensus sequence 1
TGCAGGTATTTCCGCTACACTTCTGCAATTACATATTTTCTAGTCTTATTAAACACTGACATAAAATGGCCTTCTGCGAAGGCATAGTTATGCAGTTCCATATGTAAGATGAAATACATTTGCA
>11856 consensus sequence 1
TGCAGGTAAAACTTACTCTTCTGTCTGCATTTGTCCCCTATATTGAATTTTCAACCATGTTTGCATTACTATTCACCAGCAGATGGTGGTGCTGATAAAGGCGGTCAAAGAAAGGTGAAAGTGGTCTTATGACATGTGTTTACCCTCTTTCAAGCATGTGCAACTCTACTGTAATTCAACTATTTATTTTCAAAGATAGCCTCAAAATATTACCTAATTCCCTGTAGCCATTCCCCTTGCAAGGGGAAGATGAAACTCTATTGGTCAACATAAACTAGTAGGGCTGGTCAGTTTATTAATATTTTCCCTTGTAACTGTA
>11878 consensus sequence 1
TGCAGGATAGAAATAATGCAATAAAGAAAAATGTGCACTCTGTTTCTGATCTGGTCATTTATTGACGGGACATACAACCATGTTTCCCTATTTCATCCGTTGAAGAGCCCTGGGGCAAGGAATGTTTCTTACAATAAAAAATGCATTCCAATTAAGTCTAAACTTTTAATAATTTCAGTTTTCATACAGTTACACATGGGGTGAAGCTATCTATAACTGTGACTGATATCAATAAGACCAAGTCAATCTAGCGGACGTCCCATTTGTCATTGACCAGTTAAATATTCTGAACCTGTCATGTCAGTGATGT
>12043 consensus sequence 1
TGCAGGCTGACACTGTCGTCAGTTGAGCGGCGTTTCTTCCGACACATTGGTGCAGCTGCCTTCCGGGTTAAGCGGGCGGGTGTTAAGGAGTGAGGTTTGGCAGGTCATGTTTTGGAGGACGCATGACTCAACCTTCGCCTCTCCCAATCCCGTTGGTGAGTTGCAGCGATGAGACAAGATTGTAATTGGGGAGAAAAGGGGGTAAAATACAAAAAAAAATAAGTGTTTTGGCCCATAGATTGGACAAAGAGTATAGGAATATGGACTCAGAGAAATAGTTATAGGGCCATCTGTGGCAATAGGAAACGTGCCACCATGGTTTTATACAAGACCACATGTTGATCTGAGCCTGACAGAAGTAAATAAACAGTGGTGTGGAGATGATAACATAGGAACAATAGTG
>12116 consensus sequence 1
TGCAGGCCGCGGTGGCAATAAATGAGTAATACCAAAAGCTTACCATGACTTGGAAGAGTTCCAGTGTTGTGTTGGAAAGTCATAGCCAGCTAGCTAACATAGCATCCCTTTGTTTGAGCACGGTGTTTCAGTAGGCTAAACTAGCTAAGTAAGTGAAACTGAAAGTGAAAAAATGAGGAAATCTCTCTCTCTCTCTTTCTCTCTTGCTTCTCCTTAATTTTTGAATAAATTGATTTGTTGAGGAGCCTCCACTGAGTATCTTTTTGTTGCGCTTGGTGCATATGTTTTTATATA
>12124 consensus sequence 1
TGCAGGAACTTGATGATCTGATATGTACCTAAATGCATTCGAAAACTGTAATACTCAGAAATACACAAAAATAAGCAATGAACCAAATCCTGGTAAAAGAAATACAGTATTTTTCTCAGTATTACCATAGCTGATGGAATTTGAAGGTATTGCAGAAGATACTGATGTCCCTGTGCCATCCATGGTAGGCACTGGTTAAATCACTGGGTGTATAATCTTAGATAGCGGAAAGAAGCGTCCAGTCTCGGGTTATTGCCACCAAAACAGAGTTCCAAATCAACATTTGTGCCTATCAACCAAACATTTCAACATTCCATTTTCAATTGCTATATCATCATTTTCAAATGTAATTGTAT
>12169 consensus sequence 1
TGCAGGGGATCTCGGCTCAGTGCAACAAATTACAACAAACACTTTTCTTGTAAAGGAATATTTGTCAGCAGTTGAAAATTAAAAAATGTTATTAAATTAAAACACATTTAGGGTGACCAATTTTTATGTTATGGTGTCCTTTTGATCTGAGTTTATTTATTAGAGCAGTTTTCAGTAACACGATCAGAACAAAGGCACAGTTAAAAACATTTGTTTCCCAAATGCCATCCTATTTCCTTTTATAGTGCATTTGTTTTTACTCGGGTCCCGTAGGGTCCGGTCATATGCAATGCACTACAGTATGTAGGGATTAGGCTGTCATTTGGGACGCACCCAATGATGGGCTATTCATTGTGATGGTAGATGGTGAATGATAGCC
>12174 consensus sequence 1
TGCAGGAAGTGGACACGTCACAATTGGTTCAACTGATCAATACCAGAGTGAATATTGGGAATCAGGTGTAAATTTAGTATGCTAAACTAAGACTCATACCTCCAGTTCTTTGGCATCAA
>12187 consensus sequence 1
TGCAGGTTTCCTGTGGTTCTATGTAAAGTCGGGTTTAACAGAACATTCAAATAATGTTTTTTTCTTTAATCCTTATTTTACCAGGTAAATTGACTGAGAACACGTTCTCATTTACAGCAAAGACCTGGGGAATAGTTACAGGGGAGATGAAAGTTCCAATTGGAAGCTGGGGATGATTAGGTGGCCATGATGGTATGACGGCCAGATTGTGAATTTAGCCAGGACACTGGGGTTAACACCCCTAGTCTTACGATAAGTGCCATGGGATAATTAGTGAGAATCAGGACACCCGTTTAACGTCCCATCCGAAAGACAGCACCCTACACAGGGCAATGTCCCCAATTACTGCCCTGGGGGCAA
>12200 consensus sequence 1
TGCAGGGTTGAAATATGCTTCAAAAGCCTATTATATGCTAGTGTCATACTCTGTTAAAACATGATTTAGAATTATGGTTTAACTAATAATAATATGTGGATGTATATTTTGTATATGTTGTATGCATTTAATCAGATTTGTTTATTTTCATAATCTCTACGTTTTACTACAGCAGTTGGGCCTATGTTGGTTAACTTATTATATACTGCTACTTTAAATATGTTGGGACAGTTTCTGTTCACGTGAAGAGTGCGTGCTCGGTTTGGACCAATCAATATGGACTATGGGTGGTGTGCAGAGAGGGCTTCTCAGGTTTTTTCCATTGTTGCTGAGGAGAGAAAGAGAAAAGAGGGGGAGAGATGCTCTT
>12207 consensus sequence 1
TGCAGGACAATTTTATTGTTCCAAACTTTAAATGTATAATGGGGAAACATTGCTCTTCGTAATTTCTATCTAACTGAACTTTACAGGAATTAATACCTAGAATGAATGCATGGCCTAAATGCGGAGAATATTCCAGAAAGAAATGCCTCTCCTTACCAGCTTGTCAGACCTTGGAGCACCATCATCTGCTTCTTTTCTATCCTTTTTCTTACGGAAGATTTCCTCAAGCTGGTTAGAAGACAGAAGATGTTCCAATGTTATTCAGACTTCCTTCACTAACCAAAGGAACCATCCTTCTCATTTAACCTTAAGATAA
>1223 consensus sequence 1
TGCAGGAGTGGAGACACTTCCCCACCCCCATGCCCATGCGACTCACGCACTACGCTGCTGTCCAGGTTGCTCTGCGTCCTTCCCAGCATGCACTGCAGCAGCTCTGACAGTGGGAAAGTACATCACGGTCGTGATCATTAGGCACCAAACAGAAGAAACTGGACTTCCAACAAGGCGGGACTACATGGACACGTCCCATAACAAAACCTCCCATTGTTGTTTTCCGTAGGAAAATGCTTCCCATTTTTCAAATGAACACAAGCCAGAGGTCAGAATGTTGTGTGAACAGCTCTAATCGTGTGACGTAATACTGTCTCGTAGTGTTGGGGGTGTTACCTGAGCGTG
>12263 consensus sequence 1
TGCAGGGCATAAGGTTTGTCTTTAACAAAGGCCTCCATTCACACACAGAGAAGATGTGTCTTTAACAAAGGTCTCCAGTCACGCACAGAGAAGATGTGAGTCATAAATAACCTCTGAACTCTACTTCCAGGGTAGGAGTACTGGTCTGACTTTATATCCCAGTTTGAGTCATTAATAACCTCTGAACTCTACTTTCAGGTAGGAGTACTGGTCTGACTTTATATCCCAGTTTGAGTCATTATTAACCTCTGAACTCTACTTTCAGGGTAGG
>12270 consensus sequence 1
TGCAGGCGACGCACACAATCAATAACAGAACATGAGAAACAAACATGGGCAAGGCCATTTATGACACCCATGAACTCACCACACTCAAATTCAGGTTTGACAGGTTACAGGATGGTCAGTGCTATCCGGAATCCATGGGACGTCCCGACCCTAAACCCTAACCTTGCCAATATGCTTCAGTGACGCCTCCAGTAAGCCAAAACAACATTGTTATGTCACTGAACTACATACAAATAATCAAGTACTAGCAGGTGGCAATTAAATGGATTATGTACATTAAAAGGAACACTAATTAAATTGTAAACAAACCTGTCAGCAAGCTCTAACACTTCATGCAC
>12297 consensus sequence 1
TGCAGGATTATTTTCCTGCTGTAGCAAACTGGCTCAAATTAAGATCCTACATCTGTTTGTTGTTCCGAAGGCTTTTGTTATGTCTTTTATGAGCTATACAACTTGCCCATGTGATTTGTTTTCATCATACTTTTTTCTCTGAAGTTGATCCGCAAGGCAATGTCAAACGGAGGTAGAAGTGGTCTATTTATTCATAAATATTTACTCATGCATGTTTCTATATTATCTGTTTGCATGTACTGGTGAA
>12354 consensus sequence 1
TGCAGGCGCGACACAAAACACAGAAATAAACCTTTGACGAGCTTCTTCTGTTGGCACTCCAATATTTCCCATAAACATCACAAATGGTCCTTTTGTCCAAATAATTCCGTCCATATATATCCAAAATGTCCATTTATTTGGCGCTTTTGATCCAGAAAAACACCGGTTCCAACTTGTGCAGAGTGACTACAAAATATCTCAAAAGTTACCTTTAAACTTTGCCAAAACATTTAAAACTAGTTTTGTAATACAACTTACGGTACTTTTAAAATCAAAATATACTAATAATATACTAATAATATGCATATCTTATCTTCTGGGGATGAGTAGCAGGCAGTTGAATTTGGGCATGCTTTTCATCCAAAATTCCAAATGCTGCCCCCTATCCTAGAGAGGTTAAAGTGACCAGTGATTCCATGTCT
>12376 consensus sequence 1
TGCAGGCAGAAAATATCCGGAGAAAAAAAAACATCTTATAAATCACATTGGCTACGCATGGCCTGTCTGCAAGGAACTTGAAACAGTGTATCAACTATTAACTATGTTTGGGCAAAGCTGGGTGCTAGCAAACTTGCAACATTGTATAAAATATTCTGTCCCTCAGTTTCCCACACCAGTGAACTCCAGACAGACAGACAGAGCTGTAGGCTATTTGTGCAAGTAATCAGGTCGGCCTTTTTTTATGATGTTTCCACCAGATCAGAGCATGACATTTATTTCCCCCTTTGATGCTGAGTTATTAG
>12407 consensus sequence 1
TGCAGGCTGCAGTGTTTTTATTCTTTGGCTTTATCGGCTATTTTTACATACAGTAGTTGGCAATAGAAGTGACTTTTTAGGTTTGTGTCATTTTCATTTAGATTTGGATTGAATTTTGATTAACCACATGACAATGATTTTGAGATACGAAGACGTTATTATAAATTAAATTGAACTGTTCCATGAAAATGTGCATATGAAAACCATAACTGGCACACAGTTCGGTAGAAATGGTAAGATAAATTGGAAAGTTTGATGAGAAATGAGAAAGTTTGCTGACTCCGGGTGTAGCCTATTACCGGAGAGTAGCGGAAGA
>12498 consensus sequence 1
TGCAGGTCTTCAAGCAGAAGTATGTGAGCACATCTAAATGGAAAATTGTGTGCTTAAACATTACTTTTACATTGCCAAAGTACTTCAGCTTGTGCTGCTTTTTCGTGTGTGTAGTGTCTTCAACTGTGTATTGACATGTCCATGTGTGTCTGCACTCCAGGATGGAAGCCCCTCGCTACAGGCGTGTGAGTCCAGCCAGCAGTGAGCCTCAGAGGCTGGTCATCACAAAGGAGGTGGGTGGAAAACACGGACCAGACTCTCTGTTTAATGACCTGGGTTTGGGGCAGAGTGTAGGGTTGGGTCATTTGGT
>12507 consensus sequence 1
TGCAGGCCTTTCTACAGAATGGTTGCCATATTTCACTGCTACTGTACTGTTCCAGTAAAATGTGAAAACTACCACTTATGTGTCATCCACATCAGCCAATAGGGTTTCTAAAAAGTTAATGATACCCTGCCCTTTTCAGTAAGAGCATGCGTGGCCCTGTTTCAATTCTTATGAAATGCATTCAACAGATTCAACCAGGTTGGTTTGGTTAAAAGCAATAGTCTTGTAACCTATATTGATTTTATCCAATACTATTCAGATCAGTGATTAACCAAAGGAAGGTAATATAGGACACATTTGAAAAGTTATGAAACAGGCCTTTTATCCATCTCCTATTCTCCTAGTTACAGTACTGTCCTAAGT
>12551 consensus sequence 1
TGCAGGAATATACAGTGTCAATAACTATTCAAACTCGCACCTGTTAGGCCAACAATATCTCATTGTATTACTGCAACATTCGACGTTTGTCCACAAACATCGAGTTTTTAAGGTTAAGTTTAGGCATTAATTCTGACTGGTTAAGGTAAGGGTTAATGTTTGGGATATATATTTTTTTAATTGCCCACCACTGGGATTGAATCGGCGATCCGTGGTTTGCACGCCTTAGGAAGCCGCGAGCCTACTTGATGGGAATAGCGCTCACCGTTGTACCTAGTGGCCAATATAAAAGACATCTCCCGACATTCTAGGGACCTGGAATAGTTATTTGGG
>12555 consensus sequence 1
TGCAGGCTCCACGTTATCACTATGTTGTTGTAGGTGGATACCACTCATTTCACTATTTACTTGTACCACAATGTGAAATCAATCATCAGTAACGAGTTGGCAGTATTGGAAAAGCAATTACAAGGGCCTGTATACACACACTCACAGGCCATTTTATTAGGTACACCTGCATGTTAACGCTAATAGCCTGCTCCTTCGAATAGTGAAACGTGTGGCTGCCTGCAACTCAATATATAGAGTAAATAGAGTAAAGAGCTTTAGTTGTTGTTCGACCAAACATTAGAACGGGCAAGATGCGTAATCTAAACAACTTTTACCGTGGTTTGATTGTTGATGCCACACAAGGTGGTTCCAGCATCTCAGAAACAGCTGCCCTCCTGGG
>12663 consensus sequence 1
TGCAGGGCAAAGCAGCTGTGGTTTGTGTCAGGTGAAAACGGCTCTGCTTGAAAATGTTTGTAACAACTGAACTCTAATCAATATTTTGTTCCCTCATCTTGTAGCTTTAAATCCTCATTGTGGTTGGTGTGTGTACACAGGTGATATAACTTCTTGATATTTCTAGCAGAGAGAGTCAATGTCTGTCATTGCCATTGTCAGTCCAGTCTGACCAACCCTGATAGGAAACCAGCGAAGCTCAAACGTCTCCAGTCTCCCACGATGAACATGGAAGTTAACTTTGACCCACAGACAGAGTGGGTAGGGGTCCTTGTCTAATTT
>1267 consensus sequence 1
TGCAGGTCTTTTGCACAGCAATATAATTCTGGGAGTGTACTGACTAAATACAAGAAACCTTTAAAAAACATCATGACAAACATACAAAAGAGGAATGAGCAATGTATTTATTTGCAAGTGAGATTTATTCCCATATTCCTCAATGTACTTGTCTGAAAACAACATGTGCCACTACTTTTGGAATGTTTGAAGTGTGTGAGCTGCATTTTCATTAAAAGCACTTCATTCAGGAATCACTATGTTCCTATATTGTCTCTTTTGCACAAGAACAGGCACCTGTTGTTTGAAACAAGTACAGACAAGTACAGTTCAAGTGCTTTTTACGATGCACCATTACATTATA
>12751 consensus sequence 1
TGCAGGAACAATGGACAGACGCCACTTTATTTAACGGGAACCGAAAAGAACATAACATACCACAAATCACAGTTTTTACGAGCCATATTACTAAGATATCACCCGCTTCCCTGCCAACACAGACCGAGGGGGAGTAGGGCGTATGGTGTGTGTGTGTTAGTGTGTGTGTGCGTGTGTGCATGCGTGAATGTGTAAGTTAGTGTGTGTGTGTACAGTAGTGTGTCTCTCTCTCCATGTTTCTCTCACTATCCCTCCCTCTTTCTCTCCGAGGCTAGGATGAATCAGTGTCACTCCGTTTTGCTGTAATGAAAGCTGTAGAGCAGTGAGAAATAGAGAAGAAAAGGAGGATATACTGAAAAGATAACACAAAGAAAGAGG
>12768 consensus sequence 1
TGCAGGTAGAAAATATCCTATAAATCACATTTTCTGCACATGGCCTGTCTACAACGAACTTGAAACATTGTATCAACTATCAACTGGGTCGGCCCAAAACTCGAGATAGCAAGCTTGCAACATTGTATAAAATATTCTGGGCCCTCAGTTTCTAGCGCCAGTGAGTATGGGACAGACACAGCTGTTGGCTATTTGTGCAAAGAATAAGAAGTAATCATGTATTTTATGACATTTCCACTGGATCAGAGTGTTACATTTTTCCCTTTTATGCTGAGTGGTTATCAAAAGGGCAAGAGCTGGAAATATTTTACGAAAA
>12860 consensus sequence 1
TGCAGGGAAGTTCTCTAATCAACACGCTTAACACTATTGCTTGTATACGTGTACGCTGTCAGTGAAACTATATTCGTTCATAAGGGAGGGTAGCTAGTATTTATTTACATTTTGGGTATTTTCTATTGGAAATCATTGTGGGTTTGGGTTCAGGAAATGAGAGCTTGGGATTGTAGGTTAACCACACATGAGATATGGCATTATTTATAGAAACATGATCGCCTCATGATCAATGGCCATAGTGTTCAATGAAGATTGTGTTCTTTGTTGAGCCGGGGTTGGATCTTGCTGTGGTCACCACTGTGGCATTTGTCGGAGCAAAATAGTCTTGTCAGATGTTACACTGGTTATGTTACACTGGTGTCCATATTGAACTGATTATCACAGCAGGAGCACTAGCCTTAGGCCCCAGGCCT
>12902 consensus sequence 1
TGCAGGAAATATGAATCGTTTGTTTGGATTATAATGCATGAAAACGCCTGTGCGAAAGAGTTGATTCTGATTCTGCTTTGTTGGCATATACACTCAGTATACAAAACATTAAGAACTCTTTCCATGACAGACTGAACAGGTTTAAGCTATGATCCCTTGTTGATGTCACTTGTTAAATCCACTTCAATCAGTGTAGATGAAGGGGATTTTTAAGCCTTGAGACAATTGAGACATGGATTGTGTATGTGTGCCATTCAAAGGGTGAATGGGCAAGACAAAAAATGTAAGTACCTTTTCAACAGGGTGTAGTAGTAGGTGCCAGGAGCACCAGTCTGTCAAGAACTGCAACGCTGCTGGGTTTTTCACG
>13005 consensus sequence 1
TGCAGGATTGTCTGAGACCATCTGATGAAACCGAGGAGTATTTCTGTCTCTAATAAAGCCCTTTTATGGGGAAAAACTCATTCTGATTGGCTGGGCCTTGCTCCCCAGTGGGTGGGCCTATGCCCTCCCAGGCCCAACCATGGCTGCGTCCCTGCCCAGTCATCTATCTATCTATCTATCTAGCGTTAAGGTATTCTCCAGTTCTTGGTGCTGCTGGAGATATAATATATTACACACTTTACAGAGGACCAGAGAGGGGAGCTGGAAGCTATCCGGGCATTCTGCTATACCATACGGATTGGTAGATGGAATATACACTGCTCA
>13007 consensus sequence 1
TGCAGGCAGATTTGTTAAACAGCAGGTTTCATATTTTGACTAAGTTTATCAGACATTCATGTTCTACATTCATTGGTTCTAATTATAGTTTTATTGGTTAGGGGTAAGTGAAGTTCTGTACAATGCTTTAACCTAATCTTTCCCAAATGATCCATAAAGGGACCACTGAACATTCCTCAGAATACTTTTTACACCACTTACGTATGTCTACGTGAGGGTGTGCAAGTTGTATATTATTATTATTTTTCTATTGTTACTTCATTAGATCTCTAGTGTCATGACTTTCCTGTGAAGATATGAAGAATCA
>13015 consensus sequence 1
TGCAGGTTTTTCTCGTAGAGTGATTTCAATAAAGAAAGTGCTGTCTTTCCTGTGTCCAGCTCAGGATTCCGGTAGAGAGTGGACACCTCCATTTTCAGCTTCTCCTGGTTGCCCACAGGCCATAGGTTGGTAGCACATGAGTTCTGTGGTCGGAAAGGAATGTATATACTGGGAGAAAAGTGAGCTGTCCACCAACTTTGCTGCAATTAAGTGGTCACTTTCAGAAAACCTTTCTTGCACATGAGCAGCAATTTTGTCGCATGCCTCCTTCATCACTGGTGCAGTGTTAAGTTCTCTGCCTTGGTTCAGTGGCATCAACGTGTCCTTTGGCCAGTGCATTCGTATGCTCACAAATGTTTTTGAATGT
>13077 consensus sequence 1
TGCAGGAAAAAACTGTTTGTTCGAGCTGAATGTTAAGCCTGTCTAGGATTATGACTTGTTGCTGTGTTGGTTGACATCCAGTTGTGTGAATACAGGCATGTTTAATGATTTGAGTGAGGATGAGGGTTGGACTTTGCA
>13156 consensus sequence 1
TGCAGGTCTCCTCATGGTTCTATACTTCAGCATAACGTTTTCCTACAGGTTTCCTCATGGTTCTATACTTCAGCATGACGTTTTCCTACAGGTTTCCTACTGGTTTCCTCATGGTTCAATACTTCAGCATAACGTTTTCCTCCAGGTTTCCTACTGGTTTCCTCATGGTTCTATACTTCAGTATAACGTTTTCCTACAGGTTTCCTACTGGTTTCCTCATGGTTCTATTTAAAGTCATGTTTGGAAATTGTTCAGAGAATTTTAAAAACATACACTCCTCTACGGGATGGG
>13231 consensus sequence 1
TGCAGGAAGTGTAGAAATATGATAGACTCATTTTGAATGCACACAAAGCAAGTGCTAAATATTTGCTCAAGGAGTACAGTTTTGTTCAAACATAATTAATTCCCGAGGAGAGGCGCATGACATTGAGAACACAGTTTCCCCCTGCACAGCATCTACACAGCATCAGTTTCCCTCTGCACAGCGTCAGTTTCCCCTTGCAGAGCATCAGTTTCCCCCTGCAGAGCATCAGTTTCCCCCTGCACAGCATCTACACAGCATCAGTTTCCCCCTGCACAGCATCTACACAGCATCAGTTTCCCCCTGCACA
>13253 consensus sequence 1
TGCAGGTCATTAAGTCAGAAGCCATTACAGCAGCACCGTCGTAGGTTTGGATATCAAGTTTCTCCAGAAATCTCAGAATTCATAAAGTCAAACACTGCGCATCTCGCCCACTTGACACATAAAAGTAAAGAAATGTTCCTGGAAAATACCCACAAACCTGACAATAATTGACAACTGTCAGTGACAGCTGATGTCTGTGGTTTCATCCATTTGCCATGCAAAAAAAAATCTCACTTTTAATGGATGATTCGATGGTGGCGCTGCATCCACCTCTCCCTTAGTCTCACTTTTAATGGATGATTCGATGGTGGCGCTGCATCCACCTCTCCCTTAGTCTCACTTT
>13389 consensus sequence 1
TGCAGGTAGAATATACTGATAAAAATAAACATTCTATAAATCACATTGGCTATGCATGGCCTGTCTGCAACGAAGTTGAAACATTGTTTCAACTAGTCAATGGATTAGTCCACTGATACAGGAGCAATTACAGGTTCTTCGTGTAAGAACTAATTATTTCATCCATTTGCGACTGCTCGACCAGTCGACGAAATGGGGTCAGCCCTACAACCTTCATTTGCATGCTACAACAATAAGGACAAGCTAATTG
>13406 consensus sequence 1
TGCAGGACTTTCTTTGTGTCAAAAAAGCAGAGCATCTTTTTATTACGGACAGACCTCTCCCCATCTTTACAACCATTGGATCTATACAGTGCCTTGGAAAGTATTCAGACCCCTTGACCTTTTCCACATTTTGTTACGTTAAAGCTTTATTCTAAAAATGGATTTAAAAAAATCCTCAGCAATCTACACACAATAATGACAAAGCAAAAACAGGTTTCATAGAACAAAAGCAAGCCACGATGTCGAAGGAATTGTCCGTAGAGCTCAGAGACAGGATGTGTCGAGGCACAGATCTGAGGAAGGTTACCGAAAAATGTCTGCAGCATTGAAGGTCCCCAAGAACACAGTGGCCTCCATCATTCCTAAATGGAAGAGGTTTGGAACCACCAAGACTCTTCCTAGAGCTGGCTACCCGGCCAAACTGA
>13483 consensus sequence 1
TGCAGGAAGGGTACCACATGAGGGAGGATGTCTTCCCTGTAACGCACAGCGACGTTGAGAGAGCTTGTCATTGCAGGCATGTCCGAC
>13508 consensus sequence 1
TGCAGGAGCGAGCCACTGCTTTAATGTTTGCAGAGAACGACAGGGTGTTGTCTAGGATAACGCCAAGATTCTTTCCACTCTGGGAGGATGACACTGTGGAGTTGTCAACTGTGATGGAAAGGTCTTTAAGTGGGCAGGCCGTCGACGGGAGGAAGAGCAGCTCAGTCTTGTCGAGGTTGAGCTTGAGGTGGTGGGCCGTCATCCAAGTTGAGATATCTTGCAGAGATGAGTGTCGCCACCTGGGTATCAGAAGGAGGAAAAGTGAAAAGTAGTTGAGTGTCATCAGCATAGCAATGATAGGAGAGACCATGTGAGGATATGACGGAGCAGAGTGACATGGTGTA
>13523 consensus sequence 1
TGCAGGACTGTCTGAGACCAGCAACCTGGACGGCTGATGAAACTGTGGGTTTGCACAAACGGTCAGAAATTAGTCTCAGGGAAGCTCATCTGCGTGCTCGTCATCCTCACCAGTGTCTTGACCTGACTACAGTTTGGCATCGTAATCAACTAAAGTGGGAAAATGCTAATCTTCGATGGCCACTGGCATGCTGGAGACGTGTGCTCTTCACAGATGAATCCCAGTTTCAACTGTACCAGCCCTCGTGTGGGAGAGCAGTTTTCTGATGTCAACATTGTGAACAGAGTGCCCCATGGTGGCGGTGGGGTTATGGTATGGGCAGGCATAAGCTACAGACAACA
>13589 consensus sequence 1
TGCAGGAACTGGAAATTTGAATTATTGTTTGGATTATAATTAATGGAAATTGTTTGTAGGGGTTGATACATTTTTCTTGTAGAGCCTATCAAGTTAGACCATTTAAAGTGGAAATTACAAAGTTTAGAAGCCTTTTTTAAACCTGGAATACACTAGTTTCCATTTTATTTTGGGCGTGAAAATTCTCAGCAACTAAAAGAGAGATCAAATTATGATCCTACATCAGTATATTCTGCCTTCAACTGGCTTCCATAGACTGATGTTGGAGCTTTATTTTTGTTCACAGCTGATTATGACATCATAACCCTATAAAACTGTAAATTATGAACTGACACATCAAA
>13600 consensus sequence 1
TGCAGGGATTACATATTAGTGTTAGTACACAGATTAATATACATTTCTGCAATCTCTGTGACTGGATGAAATTGACTGCT
>13616 consensus sequence 1
TGCAGGACTATGGTCAAAATGACTTCAATATTTTATTTACCTAGGCAAGTCAGTTTAGAAAAAAATCTTATTTTCAATGACAGCCTAGGAACAGTTTGTTAACTGCTTTATTCAGGGGATGAATGACAGATTTTCACCTCATCAGCTTGAGGATTTGATCTTGCCACGTTCTGGTTACTAGTCCAACACTCTAACCACTAGGCTACCTGCCACCCCCATTACCTCAGGACTATGGTCAAAATGACCTCAATATTACCTCAGGACTATGGTCAAAATGACCTCAATATTACCTCAGGACTATGATCAAAATGACCTCAA
>13646 consensus sequence 1
TGCAGGGTTGAAATATGCTTTTCTCTCTTTGTTTACTATGGTGCTATCCTCAGATAATAGCATATTTTGCTTTTGCCGAAAAGCCTTTTTTAAATCTGACATGTTGGCTGGATTCACAACAAGTGTAGCTTTAATTTGCTATCTTGCATGTGTGATTTCATGAAAGTTTGAGTTTTATAGTAATTTATTTGAATTTGGCGCTCTGCATTTTCACTGGCTTTTGGCCAGGTGGGCGTCCCACATATCCCAGAGAGGTTTTTAAGGTTGGAGATAAATCAATCTCTCCCGCTGCTCTGCCACAACCTGGCTGTTGCGTCATCAACCTTTACAATATATTTGTATTTATTTA
>1364 consensus sequence 1
TGCAGGTGAGAGACTTCTGCTCTTCTGCTATTCTCTCAAGTAGCCCACACACACAGTGCAGGATAGATCGTATCTAACATTACTAAT
>13653 consensus sequence 1
TGCAGGTGACCACAGATGAATTAGCTTCCCGGCTTTAAACTCTGACACTTTCACATTGATGTTGAAACTTTAATAGGATGAATAATGTGTGTTTTGTCCCTGGGGGAAACACATTTACATTTTTTACATGTAATATATTTCAGGAGCAGCTGAGCCCAGACAACTGCCTCAGCATGAAGCGACTGGCAGAGATATTACACTGCAACAGCCTGAAGGAGAAGGTCAGTAGAACTTATTTAGTTTTAAGTATGTATTGTTAGGTCACTTGGCAGCCTAGGGGCCCTGGTGTAGTTAGTTCACTTGGCAGCCTAGGGGCCCTGGTGTAGTTAGTTCACTTGGCAGCCTAGGGGCCCTGGTGTA
>13735 consensus sequence 1
TGCAGGCAATAGACAATATGAAATCCATAGTTTTTTAATAATTCAGTTTCTATTTACTGTTAACCACTACATTGTTTTGGTTGAGTGTCGAATGTGTGCATTGCATTGTCAACATACTATCTAAAAGTGACTGAGTCATCTTTACTTTATAGAATATACATTTGGGGTGTTAACCCCGGGTGTCCTGGCTAAATTCTCAATCCGGCCCTCAAACCATCACGGTCACCTAATAATCCCCAGTTTACAATTGGCTCATTCATCCCCCTCCTCTCCCCTGTAACTATTCCCCAGGTCGTTGCTGCAAATAAGAACGTGTTCTCAGTCAACTA
>1373 consensus sequence 1
TGCAGGGCCCAGATCTTTTTTCATTGATAATTTTGTGTCAGTGTCATCAGGCAGGGTAATAACAGTATAATTTCCTTAACATCTTTCCTAATGTTGAAATGTGTTCTTCACGATCGATGTGGAGGTGTCATGTAACACCATGTAAAACCCTTTAGCCTTAATGTTTATTGTAACCTGGAGACGACTAGGACTGCCTCCCCAACTAGATATGCTTCTCGAGTCCAGGAAGAACAGAAGGACACCCTGCCGAGTTGAATGTTTGTGGGATAGTGTCAGTTGGGCAACACCAGACGAGGACAGTGTTAGCTAGGCTAAATCCTCTACGATGAGAGCAAACATATT
>13783 consensus sequence 1
TGCAGGCTAAATTGAAATGTGACGCTTTGGTCATAGATCTGGCCGCAGATCTGGCGTCATTTTAGAGAAGTTCCGGAAATTATTTTTTCAACGGGAATATAAAGAAAATGTATTTTTAGGATTAACGTTATCACAGTTGTTTCTCGTTGAAGAGGCATTAGCTAATGTTAGCTTGCTATAGGTGGCTATCCTCTTCCTCAGTTTCTGAATTAATATCGAGTCTGATTCTTTCTAGCTGGCAAAATAAGTGAACAAAATGTTGTTTGTACTGCCATACAGTATACTGATAGCATATCTAGCCAGCTAGACAATGATAGACGCAATAAAAGATATGGGTGGAAAGAATTCAC
>13821 consensus sequence 1
TGCAGGAACGTCTGAGACAATCCGCCCGGAAAGCTAATGAAACTGTTGATTTGCACAACAGAATAATTTCTACACAAACTGTCAAAAACCGTCTCAGGGAAGCTCATCTGCGGGCTCGTCGTCCTCATCAGGGTCTTGACCTGATTGCAGTTTGGCGTCGTAACTGACTTCAGTGGGAAAATGCTCACCTTTGATGGCCACTGGCACACTGGAGAAGTGTGTTCTTCACTGATAAATCCCAGTTTCAACTGTTTTTCATTTTTCATTTCACCTTTATTTAACCAGGTAGGCTAGTT
>13910 consensus sequence 1
TGCAGGCGCAACATAAAATGCAGAAATAAAAATATAAATCATGCCTTACCTTTGACGAGCTTGTCCTGTTGGCACTCCAATATGTCCCATAAACATCACAAATGGTCCTTTTTGTTCGATTAATTCCGTCGATATATATCCAAAATGTAAATTTATTTGGCGCGTTTGATCCAGAAAAACACCGGTTCCAACTTGCGCAACGCGACTACAAAATATCTCAAAAGTTACCTGTAAACTTTGCCAAAACATTTCAAACTACTTTTGTAATACATCTTTAGGTATTTTTTAAAGTAAATAATCAATAAAATTGAAGACGGGATGATCTGTGTTCAATACAGGAAGAAAACAAACTGACGCTACCTTTCTGGTCTCGCGCCTCTAAC
>13921 consensus sequence 1
TGCAGGTCGTCTGCTAATACAGCTCACCAGTTAGATTCTGTGATGACTGAATAAGATCCAGATTCTGACTGATGATGGGATAGAACCAGTAATGCCTGAGAGAAGTGATGTTACCCCAGTTTGCACATTTACTTTAGCTGCCAACCAACCAATCAATGCACATTTGCTGTGCCCCATTGTATTTCAGTGGTTTGATTTTGTTTTGCGGTAAAGATTCACATTAACACATCCATGTATTACACATCTATAAGCATTTCATCAATGAACAAGACATTATAGCTACATACATACAGCATTATT
>1396 consensus sequence 1
TGCAGGAAAGGGCTACAATGGGATTGAGTGAAGTAGCAGCAAATATGTTGAATGAGCAACTGATGAGCACCGAGAGCCTCACAAGTTTGACAAAATACCTTATATTTTTCAGTCTAATACGGCTATTTACTTACTTTTGTAGCTCTTCATCAGAAGCACACTTTTTGGAAGTAGTTAGGAGGCCTAACCTTTCTATCCAAGTTTAGCTGGAATTTAGCCCAAAAGGATTAGAGAAATATGATTGGTTGACGATAGGCCTATGACATTGGCCTATGTCTCGTCTTGCGCTGTGCAGAACATCAGATTCAGATCTCAACAATAAGAAGTGTATACCATCACCAGTAGGTTTAGGCTATCACATCCGTATAATATCTTTTGATATCGTTATTGCAAGA
>14006 consensus sequence 1
TGCAGGAGAAGGGCACCTGAGCAGATCATCATGAACTTCATCCAGTTAACGTTACATCAACCAATGCAGTAAGTTCAAAATCAGCCTTTTTATTGGTGTGGGTATATTTCACAAACCTTTCCTGTTTACTAAAAGGCAAATGTAGAAAAGGCATGTGTGTGAGGATACTACATGAATTGCTAGAACAATTGGCCTACTTTTCTGAATGTATACCTACCAACTTTCAGGGGGGCTGATAATCAATGATACGGATCCATTCTGATATTACTTGATTATTGATTCCCGTCACACCCTCTCATTCACACAGTCCAGTCACTCAGCCCGATCCAAAAACGTTTACACTACTTCTTCCTACAACATCCTGACGAGAAGCAAAGGGCCTGGCACCATGACTAAGTTTGC
>14022 consensus sequence 1
TGCAGGGTTTAATTTCTCTCTTAACGTTCTCAGTGAAATGCGATCAGGCACACATACACACCAACTCATACACATAAATACATCAGCTTACCATTTTTTAATTGCCATGAAAGTAAGACACTGCCAAAGTGAGTGTCTGATACCCTTTGTTTTTTGTCTTTTTTCTTTCTGTCTTTCAGAGAGGGAGCCCTGCTTGCCTGTTCTGTATCAGCATCAGACAAGGCAGGCCTTTTGTATGAGGAAGTCACAGTGAAGGGAAGTGGGGAGAGACCCCACCAAAACACAAGCCCAGCATAGAGCCACATTACCTGCTCCACTGGCTAAATAGATCAATCCATTTCTGCTCCCACCATACAATTATGATGTTGAAAATTACAAGTAAAAGGGAGAGAGCA
>14037 consensus sequence 1
TGCAGGAGCAGAGTCACTGCTTTGATGTTTGCAGAGAACAACAGGGGGTTGTCCAAGGTCACACCAACGTTCTTTGTGATGAATTTGAAAAACATATTTAATGCAAAAATGTACTATTTTTATTACATTTAGATTTCAGGGAGTATTTCATTGTACATTTACAGTGAATTACAAGCAACAGAGTGTGCTCCTGTAATGTCAGATTACAGTAGGCTAATTTAAATCCAGCTATATGCCCCATTGTATTAGTACAGGACTATTTTCTAGCTATAAAACTTATTCATTATGATATTACAG
>14057 consensus sequence 1
TGCAGGTGAAGAAGCCGGATGTGGAGGTCCTGGGCTGGTGTGGTTACACCTGGTCTGCAGTTGTGAAGCCGGTTGAACGTACTGCCAAATCCTCTTATGGTAGAGAAATAATCCTAAAATTCTCTGGCAACAGATCTGGTGGACATTGCTGCAGTCAGCATGCCAATTGCACGCTCCCTCAAAACTTGAGACATCTGTGGCATTGTCTTGTGTGACAAAACTGCACATTTTAGAGTGGCCTTTTATTGTCCCCAGCACAAGGTAATGATCATGCTGTTTAATCAGCTTCTTGATATGCCACACCTATCAGATGGATGGATTATCTTGGCAAAGTAGAAAGCAGGGATGTAAAC
>14065 consensus sequence 1
TGCAGGAGTTGGCTATTAGCTGAATACAAGTGAAAAAAAATGGACGGCTGAAGTTGGACAAATAAGCCAATTAATTGAGGTAGACTGCAATGAATCTTGGTAAAAATAATGCTAGATAGACCATCTGTCCAAATACAGTTTGTAGTCATTGGATGAATGCTCTTTTCTAGGAACTGGATAAAGTGGGTAAAGTTGGGCTTGGTTCAGTCAGTGTGAAAAAGGTAGAAGGGGAGAGCGAGTTCCACTGAGATGCTGCCTCTGTCTGTGTAGAGGGTTTGACACGCTCATCTGGCTGCTACGGGCTGAACTGTTACTGGATTTACTCCTGGCTCCATGTTGGCTAAGTGCAGCGTCTGTGGGTCCTATTTAAAAATAGAAAAGAGGATCCACACACTTCACACTCAGACACACAATATAT
>14076 consensus sequence 1
TGCAGGAGAGACACAAAACGCAAAAATAAAAATAATTCATGCCTTACCTTTGACGAGCTTCTTTTGTTGGCACTCCAATATGTCCTATAAACATCACAAATGGTCCTTTTTGTTTGATTAATTCCATCGATATATATCCAAAATGTCAATTTATTTGGTGCGTTTGATCCAGAAAAACACTGTTACGGTTCTCTTCTATCTCCTCCTCTGAAGAAGTGTAGCAAGGATGGGACCAAAATGCAGCGTGGTTATTTTGATACATGTTTAATAAAATATAAACAACACAAAACAACAAACGTAACGTGAA
>14244 consensus sequence 1
TGCAGGATCATTGTGCTCTTTAGAGATGCTTCATGTCGTGGAGTGATGTTCTTGTTTACTTGTTGCCAGACTGACAGACAACAACAAAAAGAAAGAAAGAAAGAAAGAAAGGAAGAAAAACAGGTAAATTCATCAGAATGGAGGGAAGACAGCAGGACGGGGACCTTTCTGATATCAATCTCCTGATCGCTGCTCCATTAGTGGATCTCTCTCCTTCATTCATTAATCTGCCTTCTATTAAACAAAACAAGCCTTGAGCGCTGCCTAAAAGGAGCATAGATAATCTAGACAGGAAGACATGC
>14289 consensus sequence 1
TGCAGGAGGTTTTGAAACTGAGCACAAAACAAGACAATAACCATACACAGAATGAACCGACAACATGAAATGCATATTGGAAAGATGTTATTCTACATTTTAAAATCTCCAAATGAATCCCTTTTGTTTTTATTGCCAGAAACAATGAGGAATATCTGTTTTATATGATTAATATTGACATACACAATATGGTCTATGTCACAACAGATTCTAAGAGATCCCAAACTAGCATAACAAATCATATATTATTCATCGTTTAACATGCATTTATCAGGACTTATTGACGTGGCTGTAGTGTTGATTAATCACTGATGCCTTTAGCCGATATTAGTTAAGGATGATCCCCAAATCGAAGGCTGCCGCCCTCAGACAGTCATGGTGTGTGTG
>1436 consensus sequence 1
TGCAGGGTTGAAACATGTTTTCTCTCTTTGTTTACGGATGTGCTACTCTCAGATTATAGCATAGTTTGCTTTCGCCGAAAAGCCTTTTTGAAATCGGACATGTTGGCTGGATTCACAACATGTGTAGCTTTAATTTGGTATCTTACATGTGTGATTTCATGAAAGTCTTGATTTTTATAGTAATTTATTTGAATTTGACGCTCTGCATTTTCACTGGCTTTTGGCCAGGTGGGACGCTTGCATCCCACATATCCCAGGTAATTTTCACAAAGTCTGCTGCCTCAGTTTGTATGATGGCAATTTGCATATACTCAAGAATGTTATGAAGAGTGACCAGATTAATGGCAAAGTCCTTATTTGCCATGTAAATGAA
>14378 consensus sequence 1
TGCAGGAGGGACTGGTGCACTTCACAAAATAGATGGCTTCATGAGGGAGGAAAATTATTTGGATATTTGAAGCAATATCTCAAGACATCAGTCAGGAAGTTAAAGCTTGGTCGCAAATGGGTCTTCCAAATCGACAAGGACCCCCAAGCATTCTTCCAAAGTTGTGGCAAAATGGCTTAAGGAAAACTAAGTCAAGGTATTGGAGTGGCCATCACAAAGCCCTGACCTCAATCCTAAAGAACATTTGTGGGCAGAACTGAAAAAGCGTGTGCGAGCAAGGAGGCCTACAAACCTGACTCAGTTACACCAGCTCTGTCAGGAGGAATGGGCCAAAATTCATCCAACTAATT
>14414 consensus sequence 1
TGCAGGTAGAACAAATCCTGATAAAAATAAATATCTTATAAATCACATTGGTTACGCATGGACTGTCTACAACGAACTTGAATCATTGTATCAACTTGGTCTAGCCGAAACTCCTCATAGCAAGCTTGCAACATTGTATAAAATATTCTGGGCCCTCAGAGTTTCCCGCGCCAGTGAGTTCGGAACAGATACAGCTGTCGGCTATTTGTGCAAAGGATAAGAAGTATTCAGGTATTTTATGACATTTCCACTGAATCAGAGCATTACATATTTCCCTTTCATGCCGAGTGGTTATCAAAAGTGTGAGAGCTGGAAATATTTTACGAAAATACTTGGAGGAACTATTGTCATACGCAATTGTCATACGACTTTTACTTG
>14465 consensus sequence 1
TGCAGGTGAGAAGGCTCTGAGCAGTTTGTGAATGCCTCCTGACAGACTGCAACAAATACTCCACACAATTCGTTTCACTATTGTTCCACAGCAGTGTTTCCCAACTCCAGTCCTCCGGTACCTCAAACAGCATTCATTTCTGTTGTAGCCCGGGACAAACTTACCTCATTCAACTCATTTAGGGCTTGATGATTAGTTGACTAATTGAATCAGGTGTGCCTGTCCAGGGATATAATACAAACGTGTACTGTTGGGGTTGTTGAGGACTGAAGTTGGGAAACTCTACAGCATGAGGATAGCAGTGTACCATCCATCTGAGAGCTAATCAGAAATGCTAGGCCCTACTCTAACCAGATTGGTATTGGTTCAGAATGTAGTATT
>14503 consensus sequence 1
TGCAGGTAGACGCAAGGCTGCAAACGTTACCCTGCTGACGTCACTAGTTGAAGGTAAATTGCATGGTAAATTATCTGAATTCCGGTTCCGGCGATAGCAGATGCTTTGAACGGTTTCAGGGGGAACATTCGAAATCAGTACGTTAGTGTAATTTGGGCCGGCCTTGCAAATCAATAATGCATGAGGATATCTGTGTATTTTTGAGTGAGATGATGATGATGGTAATTATTCTAGAGGCTTTACGCAATATTGGCCTGTGTATTTAGCCTACCTGTGTGCAATCCTCTCTTTGTAAAAGTGCATGGGCCTAAGGCTAGGCTACTACATTGGAGGTAGGAGTCGGTTAGCCTTGCTGGCCTAGTTTGTGCCAGATGAATTAGGCTCGCTGTTGAA
>14549 consensus sequence 1
TGCAGGCTTTTCACAAGAACCTGCTGTTTCACTGCAGTCAGTCAAGCTCTTACTTTGCTCTCCACGTGTAACTTAGAATTTCACTTGTATATCAAAGAGGGCCAATAGTTGAGATGAAAAGTTTTCAGCTAATGTCAATGATTTATCACCCCTGATGTCATGTCAGGTGTACATATCGAAGAGGAAGAGGTAGAGGAGGAGTTGGATATGTCTCTCAAAGGGCGACTCCTCCGAATGCTGGACAAGTTGAGGCACCTCCGTAAGAAGAAGGTAGAGGAGGAGAAACCTGAGGAGGAGAACAAACCCAGTGAGTCTCACTCTCTATCAGCTGTCCCAGTGAAAAACGGTCAAATCAAGCCAAAAATGTAC
>14600 consensus sequence 1
TGCAGGCTGGAAAACCCCCAGACTGAGTGATTCTGTGGCACTGTAGCACTTAGCTCTGGCCTCAGCTCAGTGCAACAGTCAGGGGTGTCTTATGCAATCTCTTAGCCTACGCGAACGGCCACAAATAGTGTCTGCTATGCACTCACAGCCGTATGATTTCTCCACATTTACATAGACATTTGCATTGCATCGATCTGGAGAGGCTTTAGTTTCAGTTGATAGATTATGAACTTTCATTCATCCACACACACCCATGAATAGAGCTGTTACTGTATCAGAGGTTGAATGTAGGTCATTGTGTAGGATAACTTTCCTTTTTCATAAAGCCACAGTACAGTACCCAACCTGACAGTTGGCTCTCACCCAGCCAAATTACATTAGCTTACTGGCTAAC
>14602 consensus sequence 1
TGCAGGTTTACCATTGAAATCCTCATCTTTCTTCTCGAATCCGAAGATAGATATCGTTTTTGAGACATGACATATTATTTTAATATTTTAATATACGCTTTTCATATTAATGCGGAATTCCAGTTATTTTTCCAAAAAACAAACATATCTCTGTAAAATGTCAACGAAGCACTGAGCATACCGCAAGCATTTTATTTTCAAAGCCTTTTACATTTCATTCAGCTCGTGTCATGCTAATTGAGTTTTTTTGCGACCCGCAGAAACAACTTTGAAGACGACCACCACATGTAAAATCCTCAAAAGTTGCTG
>14633 consensus sequence 1
TGCAGGCTCATCTTGATATCACTCAACAGCATGCCAATTCCACCAGCCATACTGCTCATTCTGTGCGTGATTTCCTGCAAGGCAGGAATGTCAGTGTTGCCATGGCCAGCGAAGAGCCCGGATCTCAATCCCATTGAGCACGTCTGGGACCTATTGTACCAGAGGGTGAGGGCTTAGAAATGTCAAGAACATTGCAG
>14698 consensus sequence 1
TGCAGGAATGTCCACCAAAGCTGTTGCCAGATAATTTCTCTACCATAACCCGCTTCCAAAGTCATTTTAGAGAATTTGGCAGTACATCCAACCTGCCTCACAAGCACAGACCACAAGTAACCACGACAGCCCAGGACCTCCACATCCTGCTTCTTCACCTGTGGGATCATCTGAGACCAGCCACCCAGACAGGTGACAACTTAAGAATTTCTGCACAAACTGTCAGAAATAGTCTCAGGGAAGCTCATCTGTGTGCTCGTCGTCCTCAACAGGGTATTGACCTGACTGCAGTTCGCCGTCGTAACCGACTTCAGTGGGTAAATGATCACCTTTGATGGCTT
>14705 consensus sequence 1
TGCAGGTTCCTTCTCGACATTGAAACAACAATAAGAAATAATAGAAGATAAGAATACAAACTTAAAGAAAATGTCTCAGTTGAATAGAATAAACATTTAAGCATAACAATAATACAGGAAGGCAAATTTATAGTACAATATTTACACATGTATCAGGGAAAGAGAGATTGGGGGGCAAGTGTTTAAATTGTGCAGTATTAGCGATAGTAAATAAGAGTCTGGTAGCAGCAGTTGTGATGCGTGTGTTGCATGAATGCATGTACATATATGTATGTATGTATGTGTGTGTGTGTGTCAGAGAAAATTTTGGTACTCT
>14732 consensus sequence 1
TGCAGGTTCACTGTAGTCAGTTAATCAAAGTCTCCGGAGCTCTGGCAACAGGCAGCCTGGAACACACAAGTGGAAGTAGGATAAATGGCATGTGATTAACAATGTAAGTGGTCACACTCTAATGAAGGAATTTGAAATGTCCATCCTTGTTTACATGAGACACTAGCAGAGTATAACGTTTTGTCTGGGCTGAAGGTGCAGCAGTGGTGGCAGTGTTGCTTCAGGGGTCAGGAGACTGGAACACACAGGAGGACCTCCGGTAAGTGGCATGTGAACCTAAACCATAAATGACATTCACGTGCCGATAAGGAAGTAT
>14767 consensus sequence 1
TGCAGGGACAACGATACAGATATTCAACAGGACAAGCGACCCAATCAAAAGCTCTCAAATCACTCTGTACATTTCATTAACTAAGAAAATTTTTAAAAAAAAGTTTGGTTTTCAAAAGGAAACGCTTTAATTATTCAGATAAGCAATAAAATACTAAATTAGAAGTTGAATTGGGGGACGCAGGATCCAACTTATAATCATAAAATAACCAATCCAGGGCCAAGAGGAACTGAACCAACCAGGACTAAAGCTCAGATTTTAAAATTAGATTGTGGGAGAGAGGGGCATTACACCCAAGGCAAGGCTCCTCTTCATTACAACCCACTAGCAGGCAGGCAGGCAGGCTGGCACAACGCCAGGTGCCACGGTTCCAGCATGACATTCCCTTCAGT
>14770 consensus sequence 1
TGCAGGTAACGAACCTTCTGCTTTAACTCTGTGGTCTCAGAGTTCAGACACTCCTTCTCCCCCTGAAAACACAACATACAACAACATTGGCACAACCTGCTTCAACTCCACTGTTTCAGAGCTCATTCAAAGTTTAAAACCAGACTGAAGGATGTGAAAGTTCCATGTGTCAGAGACTGTCAGGTTAAAGTTCACCTGACGGTAACCTAATGGTGACCTATCAATAACGATGATATCATAGGAAAACATCATCCTGGCATGTTTTTGAAAAAAAGGTCAAATGTCACAGTAGCTGACGTTTTTCTCGTCTTCTTTTTTTCAGTCAATGTGAAAAGCTGTGTCAAGAGGGTTGACGTTTTTCTCCTTTGTCTCTCTCC
>14801 consensus sequence 1
TGCAGGATCTTCTGAGACCAGCCACTTGGACAGCTGATGAAACTGTGGGTTTGCACAACCGAAGAATTTCTACACAAACTGTCAGAAACCAGCTTAGGGAAGGTCATTTGAGTGCTCGTTGTCCTCACCAGGGTCTTAACCTAACTGTAGTTCGGCGTCGTAACCGACTTCAGTGTGCAAATGTTCAAATTCGAAGGCCACTGGCACGCTGGAGAAGTGGCTCTTCACGGTTGAATCCCAGATGGCAGACAGCATGTATTGCGTTATGTGGGCGAGCGGCTTCCTGAAATCTACATTGTGAACAGGGTGCCCCGTGGTGGTGGTGTGGTTATGGTATGGGCAGGCATAAGCTATGGACCAAAAAATTACA
>14971 consensus sequence 1
TGCAGGAAGGACTGCTGCACTTCACAAAATAGATGGCATCATGAGGTAGGAAAAGTATGTGGATATATTGAAGCAACATCTCAAGACTTCAGCTTAGCAAGTTAAAGCTTGGTCGCAATGGGTCTTCCAAATGGACAATGACCCCAAGCATACTTCCAAAGTTGTGGCAAAATGGCTTAAGGACAACAAAGTCAAGGTATTGGAGTGGCCATCACAAAGCCCTGACAACAATCCCAAATCCATTTGTGGGAAGAACTGAAAAAGCGTGTGCGAGCAAGGAGGCCAACAAACCGGACTCAGTTACA
>14 consensus sequence 1
TGCAGGCTCTAGTTTTATCTTATCTTGGTTATTGTCCAGTCATGTGGTCAAGTGCTGCAAAGAAGGACCTAGTTAAGCTG
>15228 consensus sequence 1
TGCAGGAAGTTCCTGCACTTCATCTTTAGCCGACGTTGTCAGCTATCATTCACCAGCACGATCAGAGAGAGACCTGTGCCCAATCCATGATGAATCCATTGCTGTATTGAAATTACTTGAATTAAGTGTTGAACTTCTTCATCCCCTTTCTGTGTCTTCGCTAGCCACTGACTACACTTTAGCTAGCTAGTTGGCAGAGCAGTAGATCAATAAATCAGCCTAGATAGTTTTTTGTACAGTATATCGACTTTGGTGTCTATTTAAGACCTTATAGCATTTTTCAAGGATGAGCATAAGAACATTAAAAGGGGAGAAGACCACTAAATGTGGACAAGTGCAGCTATTGT
>15327 consensus sequence 1
TGCAGGCTCGTAAGCATTCATTCAAACAGCACTTTTGTGCGTTTTGCCAGCAGCTCTTCGCAATGCTTCAAGCATTGCGC
>15473 consensus sequence 1
TGCAGGAACTATTTTGCCAAGTCTGCTGAGGTGGATCTTTGTCTATATCTGTATTTCTCTTTGTCTCAATGTATCTTGACGTTTCATCATTATTTATTCATATTGTGGAGGAAACAGCTTCTTGCATAAAACTGAATGGCCAACTGAGTGATGAGTACATTTTAGGGTCTGAGATTCCTGCATAGGAACATCTGACAGCTCTACTTTGCTTTTTAACCTTCAATAACTGTTTGTGTTGATCACAATAACACACCAGAAAGCAAGGTCAGGTAAAATGGACAGGATAGGAAGCAATGGGATAGTTCATAAATGTTATAGGTCAATAAGTTGATGGAATTAGGGTTTGTGTTCCAAAACTGTGCCACATTTCCCTTTCACAAGAACCTAATTTGACCT
>15555 consensus sequence 1
TGCAGGGAACAGTGTATTGTTAAGGAACGGCAACCCCGGCTGACAGAGACCTACACACGCGACGGCTGTCGTGTCTTTAGGCGTCAGGTCTTACCTCTTGGTTCTGCCTTAAAGCTGGGTACCCCACCTGGCATGAGAGGGTAAGAGACTCCTTGGTGGAGGTGCACTTCACCTCTGTTCCATCACTCTGAAATGAAACACAACGTTAGGTAAATGCTTACTGATAAATATCAAAATAGCCCTCCTCTAGGGTATGCGTATGTGTACAAAGCAAAGATGCTGATGCATACTGGAGGACTGATGGATGCGAAGAAGAGGTTTTTGGAGTACGTGGCCGTGACTTGGGTGTTGTACGCATTCTCCTTCTTGTTGGTCACAGACACAGTGAAGGACAGCCTCTTGTCCTTAAAGCTGACCA
>1560 consensus sequence 1
TGCAGGGAGTAATCATGGGAGAGAAACGGCAATTACAGCACTGAGCGTTCCAAACAATTATGACACCAATAAAGCAAAACATTTTTTTTGTTGCAGTGCAGCGAAACAGATTACAATAGGTAGGCTGCACAGGTCACTGAAAGACCATTAAGGAAAATGAAGAGGTGGACTGAGTGGTATTACAAAACAGAGGGATACACATGGAGTCATCTACCATTGTTATGAAATATAGGACTGATGATGAACACCAAGTGATAGGCTCCCTCATCAGTGTAGTAAGATATCCCTCTCTCCTCTTCCACAGTGGAGGGCTTGACAGGCAGGAGATAGGAGCGACGGTGGGCCTGAGTGGCTATATGGACAGGCGGCGA
>15635 consensus sequence 1
TGCAGGATTGTCTGAGAACAGCCACCCGGGCAGCTGATGAAACTGTGGCTTTGCACAAATTAAGAATTTCTGCACAAACTGTCAGAAACCATCTCAGGGAAGCTAATCTGCGTGCTTGTCATACTCACTAGGGTCTTGACCTGACTGCAGTTCGGCATTGTAACTGACTTCAGTGGGCAAATGCTCACCTTCGATGGCTACTGGCACGCTGGAGAAGTGTGCTCTTCACGGATGAATCCCAGGTTTCAACTGTATCAGCAGGGGGTTCGATGCCACCTGCCCTGCATAGGGCTTACGGCATCACAGCATCTGGCTCCCAGGGTCATCCCT
>15695 consensus sequence 1
TGCAGGAGTTTGGAATCTGTAGGACAAGTTGCCAACTTCCTAAAGCATTAGTGCTGGCTGCCGATCGGGCCGCCAAAAGCATGCCTCTGTAGTTTGGTCGTTGAGGAGCTGCAGCGATGAGACAAGATCGTAATCATGAAATTGGGGAGAAAAGGGGCTTAAAATAATAATCCGGCACTATGTACAAAGAGGGCAGGTGGAGGAAGAGAGTGAATTGGGAGCCTTGAATAAAGAGATGATCTTTGGAAGCGGATTACTGCTGAGTCACTCATGCAAGGATATGCCCTGGTCAACTGTACACTATATT
>15742 consensus sequence 1
TGCAGGATTGTCTGAGACCAACCACAAGGACAGCTGATGTAACTGGGTTTGCACAAATGAAGAATTTCTACACAAACTGTCTCAGGGAAACTCATCTGCGTGCTCGTCGTCATCACCAGGGTCTTGACCTGACTGCAGTTCGATGTCGTAACCAACTTCAGTGGGAAAATGCTTACCTTCGATGTCACTGGGATGGTGGAGAAATGTGCTCTTCATGGATGAATCCCGGTTTCAACTGTACCGGGCAGATAGCAGACAACGTGTATGGCGTTGTGTGGGTGAGCAGATTGCTGAGGTCAATGTTGTGAACAGAGTGCCCCATG
>1579 consensus sequence 1
TGCAGGAACTCTGGGAAAAGTTTGGAGATCTGTCAGCTGTTTTGCTTTTCTCTCGATTAAAAACTACAACACTAATGAAGTGTGACAACAATATGAGTGTTGACGTGTGTGAGGAGAGGAAAGGAAGGAGAGGTGAGAGGGAGGAGAGAAGGAGAGGTGAGAGGGAGGAGAGAAGGAGAGGTGAGAGGGAGGAGAGAAGGAGAGGTGAGAGGGAGGAGAGAAGGAGATGTG
>15831 consensus sequence 1
TGCAGGAACAGGAAATGGGAAATATTATGTGGATTATTATCCACGTTTAATATACACTGCTCAAAAAAATTAAGGAAACACTAAAATAACACATTCTAGATCTGAATGAATGAAATATTCTTATTAAATACTTTTTTCTTTACATAGTTGAATGTGCTGACAACAAAATCACACAAAAATCATCAATGGAAATCAAATGTATCAACCCATGGATTTGGAGTCACACTCAAAATTAAAGTGGAAAAGGGGTCTGAGGATCTCATCTCGGTACCTAATGGCAGTCAGGCTACCTCTGGCGAGCACATGGAGGGCTGTGCTGCCCCCCAAAGAAATGCCACCCCACACCATGACTGACCCACTGCCAAACCGGTCA
>15847 consensus sequence 1
TGCAGGAAAAAGGAAAAGTTTCTTTGTCAAAGGTTTTGTCAGATTGTATTCACCGAGTGTAACTGAACTGTCAGGCTTATATGGTGGAGAAAAGTTTACTATGGGAAGAATGCTCAGTTCCACTCAATGTTAGCGTTTCCAAAAAACCTTTGAACCTGCTGCTGCGCAACAAGTATTTCCACTTCATCTGATTGGATCTGGGCTGTTATGCAAGGTAAAACCACTCACGTGAACAGGCCCATGATTTTCAAAGTTACAGTACTTTTCTCAGCACTGTTTACTCCTGCATATAGGGGGTAACCTTGACTTTGAAGACTGACTGGTCTCAAGTGCTTGCTTG
>15873 consensus sequence 1
TGCAGGTATAATGCTTTATAACTTGTTATCATGTATGAACCTTTAAAACAACTTACAATACGCTTTTAACAAGTTGTCTCTACAGGCAAGCTTTAGATAAAGTGTGTCTCTATGCATGTATCAGTCTGTGTGTGTGTGTCTCCGTGTGACTCGAAATGTGCATCCTCCTTATCTTACGTAAGTTTTT
>15928 consensus sequence 1
TGCAGGTACCAAAACATAAAAATACAATTTTCTCAAAAGTGAGGTTAAAAGTTCATCATCTTTCAAAGCATAATTACTTTACAATTGTTCATCA
>15930 consensus sequence 1
TGCAGGTGAGCAGTCGTAAAACGTACAGCATTCTGCAAACATTTAATATTGACTACAACACTAACATTGGCCTTTGTGTTGGCGAACGATTCCTCCAGTATGTGTGTGTGTGAAGACTGATTGTGTTGGCTGTGTGACCCCCCTAGGGAGATGGGACGCAAGGAGAGGGAGAGTCTGCAGATAATGGCTGAGATCACCAAGGAAGGCTTTCTGCTCAAACAACAACTGATACATGAAGCTAAAAGGGGACAGGAGGACAAACAGGTGAGAGACTAATCAACCAAAGGGTGTGAAAAGGGTACTAGATGTATTTGGGGTTGATTAGGTAGCAGAAATGGCTAGGGCCTATACAGAGA
>15974 consensus sequence 1
TGCAGGGGGACACATTTGAAGTGAAACATTAGAAGAGAAACATGCACACTACATGCTTTGCTCATTTGTGGTGCAGGGAATTAAATA
>1601 consensus sequence 1
TGCAGGAAGCAACCATTTAAAAACAGTAAATTGTTTTTGAGATAGCAGAAACGCCTATGGGTTGGATCTTCTGATTATTGATGGAATGATATTACTTATTCCCGTTAAAACAAAGGAAAAACAGGAGCCTAAATATAGCGGTTTAGAGATGTACTGGGGAATACCTAGACAGTTGTCCAACTGAATGTATTCAATTGAAATGTATCTTCTGCTTTTAACCCAACCCCTATGAATCAAAGAGGTGCGGGGGCTGCCTTGATCAAAATCCACATTTTCGGCACCCGAGGATTAACTTCCTTGCTCAGGAGCAGAACAACATATT
>16093 consensus sequence 1
TGCAGGATGTTTGTTTTCTTATCAAAGCCTTCATACAAATACAGAGAGAGAACCAAAATCCACCTCCCTCCCTTTTCATGGGTTTTGTGTTCGCTGCGTGTCTGATTCTAAATTCAAGTGCTTATTTTTCTGCCGTTTCTTTGCGATTCTGAGGTTGCACCATGCGTTAATGTGTTGTCGGAAAGCAAGGGGGTTTGGGGGGAGGCGTTGGGGAGAGAGGTGCATTAGGCTACCCCCTGCCAGTCTGTTGGTAAGCCCTGCTGCCGTGTACCTGTTGGCAGCTGCCGGTACCTCCGTGGTAACACATATCGCCGGCGTCTCACTCGCTCTGAGCACGTGCAGTAGAGAG
>16124 consensus sequence 1
TGCAGGCTCTAGTTTTGTCTTATCTTGATTATTGTCCAGTCGTGTAATCGAGGAAAGACCTAGTTCAGCTGTAGCTGGCCCAGAACAGAGTGGCACGTCTTGCTCTTCATTGTAATCAGATTGTAATCAGATATGAATACTATGCATGCCAGTCTCTTTTGGTTAAGAGTTGAGGAGAGACTTATTATCATCACGTTTTCTTTTTATAAGAAAATCCCAAACTGTTTGCATAGTCAACTTAAGCACAGCTCGGACACACACACACTTACCCCACCAGACATGCCACAGGGGGTCTTTTCAAAGTCCCCAAATCCAAAACAAATTCAGGAAAGGATACAGTATTATATAGAGCCGTTATTGCATGGAACTCCGTTCCATCTCATATGGCTCAAGT
>16167 consensus sequence 1
TGCAGGACTCCCGGGAGCGCTAAATCGCGGAGTCGGCTGTCTTTGACTAAATCGAGCGTGTTCAACAAACTCATGTGATCAGGAAGTGCAACTACAAAATCGAACGAAATGCTGTTTGCCAGCAGCATTAGCACATCGTTGCCATTACATTTAGCAAAATAATGTGGTACTCAGTGTTACAAAAATCATATATACATACCTCTGTATATCTCCTAAAAAAGGCTGCGCATAATCTAAAAGGAAAGAGTACTGCTGATCAGCGCTGGATAGTTCGGCAGTTTAATGACCCCTTTGTGAAGGCTGCCCATGTGCACAACTACCGGTGTAGAAGCGCCTTCAAACTGCTGG
>16264 consensus sequence 1
TGCAGGATTCAAGTGTTGGAATTGTAAGCGTTGTTGCCTTGTCCCTTTCTCTGTGATGTCATTCTAATGGAATCTAGAAAGAACAAAACACTGTCCTCAAACGTTTACATCAAAAGGTGGAAAGTTATGAGCAAAGACACAAAATATCCATATCAAGTTAAATATATTTCTTGATCAAGTAACATGAAAACAACCACTTTTTGTGCAGTATTAATTGACCATCCTTACAAACCACTTAATGTACATTATTGTATTCTACATAGGCTGGTCATCTAGGTTTGTAGACGTTCCATCAACATGAAGAAAAACAATGCAGAATGAAGTACATTCAG
>16272 consensus sequence 1
TGCAGGAACGGAAGATTAATAACTCAACTCAATAAATTAAATTCAACTTAATTCAACCCAACTAAACTTAATTAAACTCCGCTCATCTCAACCCAACTCAATTCAACCCAAACAAACTCAACTCATCTCAGCTTAGGTAAACTAAATTCAACTCACTTCATTTCAACTCACTTCAACTCAACTCACCTTGAAGGGTATGCGGGTAGTGAGGGTGTGTCCATGGTAGATGATTGGCATGCCATCATCTCCATCCCAACAGTCCAGTTCAACACTCCTACATCCTTGGAGGAGCACCTGAGACAACAACAAACCAAACAATAACGTAGCGACCTG
>16281 consensus sequence 1
TGCAGGGATTGCACACCGAGGGTCCATTGAGGTGGCAAGCTGCATATTGAAGTGGTACGCAAGTTGATCATCTTCAGTGACAGATGCTGTGGGCAGAATAACAACTGGCGGATGCTCAATCTGATGTCGATGCTGGGTTACTTTACCCTACTTGAGCAGAAGTTCATGCTCTCTGGTCATTCTTTTCTTCCTTGTGATCGATCTTTTGCCACCATCGAGAAGAGGCGCAAGGTGTCAGTCCTTCATACACCTGAGGATGTTTCAAAGATGACACTTGAAGCACAACCAGCAAAACCATTCGAGGTGATGAGGATGCAATGTGAAGACTTCAGGCACCTCCCAGATTCTGTCCTCAAGCGACCAGCTGGACTACAGATCACCTCAGTGAGGTGGTTAAAAGTCACAGGTATTGC
>16317 consensus sequence 1
TGCAGGGAATGGAAGTCTCATAATGAGCTTGGTTGTTTACTGCTTGTTTGCTGTTGATCACTTAGTCTCATATTGGGGTTGTATTGTTATGTGATAGTGTTGTTGTGACCAGTTTTTCTCAGCTCTTTAGGCAACACAGTGCATTACAGTGCATGCAGTAAATATCACATGCAAACAGATGTGTTAACCACATTGTTCACCACAGTCAAAAATGTCAACCTCAATAGCACGGTAAACTTAAAAACAGAAAGAGTACAGTACTTCTTTGGAAAGTAAGTACCAGAAAGTATACACTGTCTGTTACCACGTCAACTAAAGCATAAACAGCTGAAACAGGATTATAAACGCAAGCGCCACCAGCTTGGTACCTTTTCCTCACACAGCTCCA
>1635 consensus sequence 1
TGCAGGGGAAAAAGGACTGAATAAAACAGTAATATAATCTGAACCAACAATGTGAGATAAATTGTCCTCGTCATAGGATATTCCCAATGTCACCGAGACCAACTGCAAACACCGACACATAAACCCTGGTAACGTCAGGACGTACAGAAGAAATCGACATCTCAATAAAATGCTTTAAAAACATTTAGAGAATGAAGAAGGGACAAGCCAGCGTATCTTGAAGTCATTATTAAGCCTCTTCCTGTTCCTCCAGAGACCATTATTCCATCGTCTCAAATTAATCGGATCTTATCAAATGACAAAACTTTGTGAGACTATTAA
>16444 consensus sequence 1
TGCAGGGAAGTTAACATAGCTCAGCCTATTTTTAGGAAGTGTTAACGGCAAGCATGCTTATCGACGCCAAAATGAAGGGCCTGTTGAACACATGTTGATGTTGCAGAATCTTTTAACTTCAGTTAACAAAACACTTGTTGGAAACAGCATGGGTCCCACTTATAGTAGACTGTGTCTTACTAATTGCTTGGATGGACAGGTCTGTGGTGGTACACTGTAATTGTCCTACGTAGTTTGAAAACAGTGATTTTCAAACACTATGAGATTCACGGTGACACTGGGAGCAAGGAAATACCCTCCCTTG
>16447 consensus sequence 1
TGCAGGGATGGAAGGACATTTGATACGTGTGCCTTAAAGAGAATGAGTGAAGAGAGAGATATTACTAAATATTGTGTGTGCGTGCATGTGTGTGCGTGTGCGTGTGCGTGCGTGTGTGTGTGCGCTTGCTGTGTGTGCGACAGAACAGAAGGTAAGGCAGTGGTGAGAGCCTGTGGTCCACAGCAGAATGTTCTTCTTCGTTCACTAACTGTGGTCTTGCTCTGTGCAGAGGAACTAAAGGCAAGGACATCAACACCATCAAGTCACTCAGGGTGCTGCGAGTCCTGAGGCCCCTGAAGACCATTAAACGACTGCCCAAGCTCAAGGTGACTACATCTGCCACCCGTCACCTCCTCTCTGACAGAGCA
>16558 consensus sequence 1
TGCAGGTAAAATAATATCCTAATAAAATAAAAAAAATCCTATAAATCACATTGGCTGTGCATGGCCTGTCTGAAATGAACTTGAAACATTATATCAACTATGAACTTGGATCCGTCTCAAGATCCATGCAACATCGTATAACATATTCTGGGCACTCATAGTTTCCCGCGCCAGTGACCTCAGGACAGACACAGCTGTAGGCTATTTCCGCAAGGGATAAGAAGTAATCGAGTAGGCCTATTTTATGATGTTCCCACTGGATCAGAGCATGACATTTCAGGCTGAGTGGTTATCGAAAGGGAGAGGGCTGGAAAGATTTTTCAAATACATTGAGGAATTGTCCATGTCTGTAA
>16562 consensus sequence 1
TGCAGGTTACTGGCCCAACACTCTGACCACTAGACTCTAACCACTAGGCTACCTGCATGTTACTGGCCCAACACTCTGACCACTAGACTCTAACCACTAGGCTACCTGCAGGTTACTGGCCCAACACTCTGACCACTAGACTACCTGCAAGTATGAGATC
>16571 consensus sequence 1
TGCAGGGAGTTGAAACGTGAATTCAGTATCTTGGCTTTGTCCCAAGCCTAAAGTGAAGTCCACAGATACAACGAAACAAGACAGCAAATAGAGTCTTACAGCAACGCTCAGATCAAACATGGAACCCATTTGTAGCCTAGAAGCGACTTTGGACTTCAGAAAAAGTTACAATCACTGTTGACTCATCGGCAGCCATGAATGCTTGTTCTTGTAGTCTAGTAGCCTACTTCGCTTCCCTCATACCGCGTTGTATACGTACATATTCCATAGACTGTCAGCGACCACGAGCTGTAGGCTATTTATTGCTTGTGATCAAAGTTAGTCATAGCAGGAATTAAGTCGCCTACTTCACCGAACAACTAGCTTCAGATCAGTTCTGACCACTGCGCGCAACTGAAAGTGAGTCGATTTTTTGACAT
>1661 consensus sequence 1
TGCAGGTTTATTATATCCACGACCGCTCATCTCTACCGACACTACGCCACAAGACATGAGCAGTGATCACATCGCTCCAGACGGGGATGATAGAATGAGTTTGTGTAGTGTGTATGTGTGTTCGCTCCAGACGGGGATGATGGAATGAGTGTCTGAGCACTGAGAACGAACACTTTGTGCCTTGGGAATCCCACCTCTACCATCTCCCTGGGCTCTATGATAGAGGAAAGAGCCACCAGTAACTGGTTGTGTCCCAAATGGGACCCTATTCCATATATATAGTGCACTAATATGGGCTCTGGTCAAAGTAGTGCACAAAATAGGAAATAGGGTACCATTTG
>16653 consensus sequence 1
TGCAGGTTTGGCTACTTACGAAGCATGTAGAGGTCTGTAATTCTTATCATAGGTACACTTCAACTGTGAGAGATGGAATCTAAAACAAAAATCCAGAAAATCACATTGTATGCTTTTTAAGTAATTAATTTGCAGTTTATTGCACGACATAAGTATTTGATCACCTACCAACCAGTAAGAATTCCGGCTCTCACAGACCATGTAGTTTTTCTTTAAGAAGCCCTCCTGTTCTCCACTCAGTACCTGTATTAACTGCACCTGTTTGAACTCGTTACCTGTATAAAAGACACCTGTCCACACACTCAATCAAACAGACTCCAACCTCTCCACAATGGCCAAGACCAGGGAGCTGTGTAAGGACATCAGGGATAAAATTGTAGACC
>16709 consensus sequence 1
TGCAGGCTGCAATGTTTTTATTTGTTGGCTTTATGTCGGCTATTCTTACAATGTCAATAGAAGTTACTTTTAGATTTGCATAATTTTCATTTAGATAGAATTTTGAATCACATGACAATGATTTTGAGATAGGAAGAATTGATTATAAATCTGTTCCACAAAAAGGTGCAAATGAAAATCACAACCGGCACGCAGATCGGTAGAAATGGTAAGATAAATTGGCACTCCAAATGGAAAAGGTTGCCGACCCCTGGTGTAGCCTATTACCAGTAACTTCGCAGATTCTGCCATTACGCTCCCGAAAGCCAGCAGCTGTTCGGGAACAGGTTTATTTCT
>16737 consensus sequence 1
TGCAGGAGAAGAAACATTACATAGGAATGTTTCCACAGTGAAGTGAATCTGAATAGTATACTGTACACATTGACGAGACTTTCAAGAATCCACACAACAATTCAAACAGTAATACCCTGAACAAAAATATAAACACATCATTAAAGTGTTGGTCCCATGTTTCATGAGCAGAAATAAAATATCCCAGAAATGTTCCATATGCACAAAAAGTGTATTTCTCTAACACTTGGAGAACAAATTTGTTTACATCCATGTTAGTGAGCATTTCCTCTTTGCCAAGATAATCCATCCACTGGACAGGTGTGGCATATCAAGAAGCTGATTAAATAGCATGATCATTACACAGGTGCACCTTTTGCTGGG
>16811 consensus sequence 1
TGCAGGTTTTGTAACATTCTTATGTAATTTCGGTAAAGTACAGAAAGTGGCAATTTTAGGGTGTTGAATAGCCAAAAAGTAATGTTCTTTTTTGGTTATCTGACTAGAACTTAAATACCCATCTAGGACAGTAAAGATAGTATTCTGTAATTGGGAAGAGGGGTCACTTCTGAGTTTCTTGTAAAAGGTGTTGTCAAGCAGCTGTCTATGACACTCATGTACATAAACTGTCCTATCCATGAGTACAACCGACCCACCCTTATCAGCAGGACGAATAAGGACTGACGTATCAGATTGTACAACCGACCCACCCTTATCAGCAGGACGAATAAGGACTGACGTATCAGATTGTA
>16865 consensus sequence 1
TGCAGGGTTGAAATATGCTGTGCTATCATCAGATAATAGCTTCTTATGCTTGCGCCGAAAAGCCTTTTTGAAATCTGACATGTTGGCTGGATTCACAACGAGTGTAGCTTTAATTGAGTATCTTACATGTGTGATTTAATGAAAGTTTGAATTTTATAGTATTTTATTTGAATCTGGCGCTCTGCATTCTCCCTGGCAATTGGCCAAATGGGACATTTGCGTCCCCCTATTCCAGAGAGGTTATGACACTGGGTGCAACGCCTTGTTGTATCAGGGGGTTCAAAAGAAGATAGGAGTCATATGCTCTAGAATTGTGAGCTATAAATGTGAAGTTTCTGTACTGGGGTTTTCTGAAGTGTTTTAGAAAGAGTAGTGCACAATTGGGCCCCTCTGCCGACCACTTTTCACCCATGG
>16890 consensus sequence 1
TGCAGGTAGAATAAAAAATAAATAAAATAATATCCTAGAAATCACATTGGCAATTTTTTATTTTATTTAACTAGGCAAGTCAGTTAAGAACAAATTCTTATCTACAATGACGGCCTACCCCAGCTAAACCCGGACGACGCTGGGCCAATTGTGTGGCGCCCTATGGCTATGCATGGCCTGTCTGCAACTTGAAACATTGTATCAACTATTAACTTTGGTCTGACCCAAAGCTGTGCTAGCAAACTTGCAACATTGTATAAAATATTCTGGCCCTCAGAGTTTCCAGCACCAGTGAGCTCCGGGACAGACACAGCTGTAGGCTATTTGAGCAAGGGATAAGAAGTAATCATTTTTTGATGTTTCCACTGGATA
>16910 consensus sequence 1
TGCAGGTGCTGGCTCAGTAAGAAAATACCTTTAATTAACAGGCTACAACTCGTGTTCGGATTTAACCCCGGCCAAAGAATAAACAGGTGATTACATGGACTACCTGACTTGATGGAAAGGTGGCGTCCTATGACGATGCGACGTTGAAAGTCACTGAGCTCTTCAGTATGGGTCATTCTACTGCCGATGTTTTTCTATGTAGATTGCATGGCTGTGTGTTTGATTTTATTCACCTGTCAGCGACGGGTGTGGCTGAAACAACCAAATCCTCTAATTTGTATGATACGTTACGAATTGCAATTCGTATAATATGTTACGATACATTACAAATTCCAATTTATTGTGGC
>16960 consensus sequence 1
TGCAGGTAGAAAATAAATATCCTATGAATCACATTGGCTATGCATGGCCTGTCTGCAATGAATTTCAAACATTGTATCAACTGTTATCTTGGGTTTGGCCTGTAGCTTGCTCTTGCAAACTTGCCACATTGTATAGAATATCAATACGGAACTGGTCAGATGACGCGGATGCTAAGCTACAGGACTGTTTTGCTAGCACAGACTGGAATATGTTCCGGGATTCATCCAATGGCATTGAGGAATACACTACCTCAGTCATTAGCTTCATCAATAAGTGCATCGATGACATCGTCCCCACAGTGACTGTACA
>16992 consensus sequence 1
TGCAGGTCCCCAGGCACCCTCATTTGTTGACTTCTGTGATCGAAAAAGCCTTGGTTTCATGCATGTCAACATCAGAAGCCTCCTCCCTAAGTTTGTTTTACTCACTGCTTTAGCACACTCTGCTAACCCTGATGTCCTTGCTGTGTCTGAATCCTGGCTCAGGAAGGCCACCAAAAATTCAGAGATTTCCATACCCAACTATAACATCTTCCGTCAAGATAGAACTGCCAAAGGGGGAGGAGTTGCAGTTTACTGCAGAGATAGCCTGCAAAGTAATGTCATACTTTCCAGGTCCATACCCAAACAGTTCGAACTACAAATTTTGAAAATTACTCTCTCCAGAAATAAGTCTCTCATGGTTGC
>17053 consensus sequence 1
TGCAGGTCACATTTTTATGGAATCGCTCAAACTACTTGTACGACAAACAATATATTATTTTGGATATACCTTCTTTGGTTTTCTCTGGTTACATTTTTAGGATGATTTCTTTCCCGTTTTCTTCCGTTCTCTTGAATTTTCCTTGTCATCTTCAAAGAAGACTTCCTGAGAGTACCTTAAATAAATCTGATGCACTACTGTGGCCCCATTGCTGGGGAGATTGGCTTGGAGAAAGTATTAGAAAGTGTCACGTTCTGACCTTAGTTCCTTTGTTATGTCTTTGTTTTAGTTTGGTCAAGGCATGAGTTGGGGTGGGTAGTCTATGTTTTTTTTTCTATGTTGTGGATTTGTGTTTGGCCTGGTATGGTTCTCAATCAGAGGCAGGTGTAGTTCGTTCTCTCTGATTGAGAATCATACTTAGGTAGCCTTTTCCCACCTGTGTTTTG
>17081 consensus sequence 1
TGCAGGAAGAAATGGTACCAAGAGAAGACTTGACTATTCAAGTACATTTTTCAAATATTTTATTTTATTTTTTTGTCTGAAATTACAGCAATATATTCATAAATACCTAATTACTACATTCAACAAATAATATATTACATTACAATTAATTCAAACAAGTACATTTTAAAATCAGAGTTTCACAGCATCTAGAGTCTAGACATCCTCCATAGAGTCAGGGGCCTATTGCGTGTGCGTGCGTAGTAGAGTAAGGAGGCTC
>1712 consensus sequence 1
TGCAGGAAACGTTATGCTGAAGTACTGAAATTCCCATGGAAGAAAGTTGTTTCTTAAAGCCTATGTTACAATGTGAGAACATGACTTTAAATAGAACCATGAGGGTAACTTGTAGGAAATGTTATTCCCACAGAAAACTATTTGAGAACATTCCAATGTCAAACCAGTTGGAGAACATTCCTAGAGCATTACCAAAATTGAATTTAAATGTAACCATGTTTGAACTTTTAGGAAACGTTCTGTTAAAGTAATGAAATACCAAGAAGATAATGTT
>17156 consensus sequence 1
TGCAGGTTTTAAGTGAAGTGTTACCAAAGTAATGCAAGTGGGAGAAAGATTTAATCGAAGAAACCAATGTCTCACTTCTCCATTGTGTCCTTATTAGTGTAGATGTGGACGACACCGTTTACCATCTTGCAGCCATAGCCTATATCAGGAGGCATACAGGCAGGTTCCTGGTTCTCGTAAGGGTGAGTGGTGGAGACGGGAGGATGGACCGTCTGGTCTAAATCTAGAATACAATAGAGTACAATAGAATAGAATCAAAAAGATTAGAATTCAATAGAAAATAATCAAATAGAATAGACTACAATAGAATAGAATCAAATAGAATAT
>17209 consensus sequence 1
TGCAGGCTCTAGTTTTATCTGATCTTGTCTATTTCCTAGTGATGTGGCCAAGTGTTGCAAAGAAGGACATGGAAAAGCTGCAGCTAACCCAGAACAGAGCAGCACATTTAGCCTTTCAATGTACACAGAGGGCTATTGTCAACAGCATGAATGAGATTCTCTTTTGGCTCAAGGTAGAAATATTATTGTGTTGAAAGTCCCAAATTGTCTGTATAATCAACTTACATACACTGAGTGTATAACACATTAAGGACACCTTCCTAATATTGATTCATTTTCAGAAAACGTTAATGTCCTCAAAGAGGCAATTAATCTTGCAGCAGTCATAAAACATATAACATCTATAAGTGCAGTTTCAGAGTGCATGTGCGAAGTGCAATTAGTTGCAGAATTGCATTCAGAATAAAAGAGAACTTGGCCCCATTTTTTTA
>17257 consensus sequence 1
TGCAGGCTGATTTTGACATTTTCCATCTGGCCATAATGAAATTCTAGTTGACACGATTAGTAGCCGTGACTGGGGGCTACAGTGCACACAGACTGCGTGACGGAAGGCTGCAGTGCAACACAGACTGCGTGACGGAAGGCTGCAGTGCAACACAGACTGCGTGACGGAAGGCTGCAGTGCAACACAGGCAGTGTGACGGAAG
>17260 consensus sequence 1
TGCAGGCTCTAGTTTGTTATCTTATCGTCAATATTGTCAAGTCATAAGGTCAAGTGCTGCAAAGAAAAACCTAGTTAAGCTGCAGCTGGCCCAGAACAGAGCCACACGTTTTGCTCTTCATTGTTATAAGAGGGCTAATATTAATACTATGCATGCCAGCCTCTCTTGTCTAAGAGTTGAGAAAAGACTGACTTCATTACTTCTTGTTTTTGTAAGAAATAACCACCAAGGGTCCCCAGGTCCAGTCCAATGTCTTTTTCGTTATGTTTCGGACCTCAGTAAGAATAGCTGTCACCATCGGCTAATGGGGATCCTGATAAATAAAATGAA
>17270 consensus sequence 1
TGCAGGAGCGAGTTATGTTCGCAGAGAATGACAGAGTGCTGTCCAGGGTCACGCCAAGGTTCTTTGCACTCTGGGAAGAGGACACTGTGGAGTTGTCAACCATGATGCAAAGGTCTTGCCTTTGGCAGGCCTTCCCCAGAAGAAAGAGCAGCTCCATTTTGTCAAGGTTGAGCTTGAGACAGTGGGCCAACATCCAAGCTGGGATGTCTGCCAGGCACACAGAGATGCATGTCACCACCTGGGTGTCAGAAGGGGAGAAGGAGAAAAAGTAGTTGAGTGTCATCCGCACAGCAATGATAGGAGAGAACATGTGAGGATATGACAAGAGCCGAGTGACTTGGTGTACGGAGAGAAGAGGTGAGGGCCTAGAACTGAGCCCTGGGA
>17346 consensus sequence 1
TGCAGGAGGTCTTTTGCCTATCGTCATTGTTAATAAGAATTTGTTCTAACTGGCTTGCCTAGTTAAATAAAGGTTCAATC
>17370 consensus sequence 1
TGCAGGAGGCCTTTGATAGTCATTGTAAATAAGAATTTGTTCTTAACTGACTTGCCTAGTTAAATAAAGATTCAATGTGACGACAGCAACCTGGTGGTGGATGTCGCCACAAATCCACGACACCCAACCTCCACTGGGCAAACCCTTGCTTTCCAGCTACGCTGCTCTGCATCAGCTGGAAACTCAGCATGCCACAGCATTGTCTCCGTATGCTAAATTTAATGGGACATTTAAAAAATGTATGACAAAATGTAATGGGAAATGTTTTCTGTAATCCCCACTCTGCCCAGGGGGTGGCAATGTGCATATTATGTGCTGCGTATAAAGCCCAGAAGTAGAATGAAAACTCGTAACTTCCTTTAAC
>17448 consensus sequence 1
TGCAGGGCAAGATTCATGAAAATAAACGCCTAATGTTTCGCGGTGCAATGCCTTTTAGTCAAACTACTGATAATTGCAGAAATAATAACATGAGCCTACCTTGGTTTCTCGTCAAGCAATGATATGGAACTGTTCAACCACACTACTGTTTCACATTGTTTGACCTTTAGTGGTTAGACAATTGACCTTTTATTGGTGAGCTATTGTGGTGGGGTGCAATAGAGGGAGGTGGAATGAGGCTCTTAACCCATTGACAGTCCATCCATCACCCAGAGGAGGCCTGTGACTCAATCTCTCCATTTTACTCTGGGTACTCCGACCTCCATATAGGCTTGTAACATTGCATTAAGGATTAGAAGACTTCGTCCAAGACTTCATGCAATACATTTCT
>17453 consensus sequence 1
TGCAGGTTTATCATTGATTAAAAAGAAATATTAATTGAGTGAAAAAACACTCCTCATGAGGGATTTGTCAAGTGTAATCTTATCGGAGAAATAGAGAAGTAACGTAAAGGTTCAATGGTTTTTCTATTTCATATGAAAGGATCACACCCTGACTTTCCTACTGTAGGCAATGTATGAGTGGGATATCTATATGCCTGCATGAATTAATTTATCATGAGATAATGTGGAGGGATGTGACACACACACATTTCTTCCATAAGCTGTCGCCAGAAGCTGGCCACCCTGATTTGACCCTGAGCACCATGGGAATCCTGGGCTCCAGACTAACATTATGGATCTGTCTATTTACCCACACACACATACACTCATACACATGCATACACACCCACACACAGACACACAAGTAC
>174 consensus sequence 1
TGCAGGCATGACAATGCCACCAGCCATACTGCTTGTTCTGTGCATGATTTCCTGCAAGACAGGAATGTCAGTGTTCTTCCATGGCCAGCGAAGAGCCCGGATCTCAATCCCAATGAGCACGTCTGGGAGCTGTTTGATCGGAGGGTTAGAGCTAATGCATTCCCCCCCAGAAATGTCCGGGAACTTGCAG
>17541 consensus sequence 1
TGCAGGTACCTGAAAGGAACGTGCAAAGAACGTTCCCAATAATTCTTAAGAACGTAAAAATAATGTTCTCAATGATTCTCATAAATGTAGAAAGAACGCTCCAAACAATTCTCTTTCCCTCCTCTGTAAATGCCTTCACGCCCTGCATAATAGCATATGAAATTAAACACCTCACATTGCATCTCAACGCACTTCAAGTCTCATCATATCAATCGTCTGAGGTAACTCTCCTAAGTGACACTAAGCAACCGCATGCAATAACACCCGAGTGTTATTTCCAAAGCAATGCAATCAACTAAATCAAATCCAAGTGTA
>17574 consensus sequence 1
TGCAGGCAATTTCGTCAAAGCAACGAAGGCTTGGAAGACCATCGCGAGAACATCCGTGAGGGTCAACAGTGAGGGTCAACCTGAGTTAATGAGTGAGTGAGTGAGTGTGTGTCGTCACCTCTGATGGGGCACCAGGACGTTGTTGATGCCTCCCAGCTTGGCGTTGATCTTGAGGCAGAGGTTGGAGAGGGTCTGGGGGGATGTCTTCACCACGTTCTTCACCTGAACACACTGAGTGGCCATGCCCAGGAGAGTGTCTCCTACCCGCTTCACCTCCGCTGT
>17640 consensus sequence 1
TGCAGGAACAAAGCTTGTCTTGTTTTTGTAAATAATCATTTTCTCCATTATTTCTGCCCTTGTGCTTTTTTGGCAGAACACTCAATAACTAAATGAAAGGTGAATGTGAGCCCTGGGGCTGAAGGAGATGAAAGCCCAGACGTGGCAGAGCAGGTCTGGGCAACACAGTAACAGGCAGCCGCCCAACACTGGAAGTAGTGAACCAACCAACCTGCAGTGGAAGCTCTGACCTTTAACCCCTACATGTTTCACCTTATGGGCTGAGGGGTCAAAGGCTATAGAAGCAGCTGCACACCAATGGAAATGCAGTTGC
>17664 consensus sequence 1
TGCAGGTTGAGTTCAATAACTACAGGCAGATGTTTCCTCTGACATCTCACCATACATTGAATAGGTCAGTAGCCTACAGAGTAAAATGAGAATGCAATTGCTGAATTTATGTAGATATTCGAAAGTAAGTGTTTTGATAATAACTTTCAAATGTAGGAAGAAATCCATGTAGAATAAATAACCCTTTACATAATACCACAGAAGCATTGTTCTGCTAATATAACAATGTGCACTTTTCATTGTCATTCCTAGCTGATACAGATGCCTATGCCTTGTGGCATTTTGTCTGGTGGTAATGGGGCTACCTTTGCAAACATGCCAGAGTGGCCATACCTTCCTGTGTGG
>17843 consensus sequence 1
TGCAGGGAACACAAGATATGGTCTATACTTGACATGTAGGCTCCTCACTCATGGGTGGCTAGAAGAAGTTTGGATCGCGCTTAGTAGTTACATAAGCGTTTTTTTCTGTTTAAACACAAGACGGTCACGTGTCCTGTTGCGGAGACAGTGGCGCCAGCATCCGGTCACGTGTCCTGTTGCGGTGACAGTGGCGCCAGCATCCGGTCACGTGTCCTGTTGCGGTGATAGTGGCACCAGCATCACAGTATCAATAACGCTTTAACTAACAGGGCTTGTGCCTAGGCTGCTGAGTGGCTGCAGACCCCATGTTATGAAATAAACACTGGGGTTGTCATCCGATAATATATTTTA
>17845 consensus sequence 1
TGCAGGCTCATCCTGACAGGACCTTCCAGCATGACAATGCCACCAACTTTTCTGCTTGTTCTGTGCGTGATTTTCTGCAAGACAGGAATGTCGGTGTTCTGCAATGACCCGGTCTCAATCCCATTTAGCACGTCTGGGACCTGTTGGAACAGAGGGTGAGTGCTAGGGCCATTCCCCCCCAGAAATGTCCAGGAACTTGCA
>17860 consensus sequence 1
TGCAGGAGGGAATAGTGTTTGTGGGATTGGACAAAATACATTTTGGGTCGTTCCACCATTTTGGTGCCTTTGGGGAAGTGTAACTTGCTCAATAAAACTTTTGATTTCACTTAATTTGAACATTCTGTAGCGGTGCGTGGGTAAAATCACAAACAAAGCCATATTGCATACCTATACATTGTTTGCTCTATAACTTGTTAGTTCATATGCCTTGCGACCATGATATATAGGCCTAAGGCAGAGACAAAAAAGAAGACACAGTGGCAGAATAAATTAAACCACACCTTTGTTTCATCACAAAACTGGAGAGCTGCCTCTGTCCAGTGAAGTCCACAAAGAATATTGCTTGTAAC
>17905 consensus sequence 1
TGCAGGATATTTGAGCATGCCTAATTCGTGATGGTAAATGCCCATTGAAACATATTACAAATGTACGTGCACTTGCAATATGATTCAACAGTGAAAAAACATCACCAAATGGACATGATGAAATTAACACAATGAGCGATGAAGAGGAACCACTATCACTGCCCGGCCATCCTGTGTTCATCAGGCCCGTCAATTTTGTATTTCTGCACGATTTTTGAGCATGGCAAATTCGTGATGGTAAATGCCCATTGAAACATATTGCAAATGCACGTGTATTTCAAATTCATGATGGTACATGGCAAATGGACATAACATCCTGATTTGGCAT
>1790 consensus sequence 1
TGCAGGCTGCAATGTTTCTATTTGTTGGCTTTATGTAGGCTATTTTTACATAGTTGGCAATTAAAATGTAAGATTTTTATCATTTTTATTTAGATAGAATTTAGAACCACAACAGCGATTTTTACATAAAGACTATTATAAATTAAATTGAAACTGAAAACTGCTCAACGAAAATGTGTACATGGAAATCATAACTGGCACGCAAGATCAGTAGAAAATTGGCACTCCAAATGGAAAAGGTTGCCGAACCATGGTGTAGCCTATTAGTAGCAACTTCAGGAGCATAAGGGCAGAATCTGCAAAGGCCGGCAGTGGGAGGAGGGGGGT
>17988 consensus sequence 1
TGCAGGGTTGAAATATGCTACTTTGTTTACTGTTGTGCCATCATCAGATAATAGCTTCTTATGCTTTCCCCCTAAAGCCTTTTTAAAATCTGACATGTTGGCTGGATTCACAACGAGTGTAGCTTTAATTTAGTATCTTACATGTGTGATTTAATGAACGTTTGATTTTATCATTTTATTTGAATTTGCCGAGCTGCATTTTCCCTGGCTTTTGGGCAAGTGGGACGCAAGCGTCCCCTATACCATAAGAGGTTAAGAACGGGAAGCATAAAAATATAACAGATCTACCGCTTCTTCAGACCTATAACTCACATTTCTATGTAAATTTAGTTGGGTTGCTAGAAAAGTTACATATTGTAGCTTTAAATGTGTATACCCTGTGTATAAAGATTGTCTTTGTTTTGCATACTGTGTTGCAAAGTATGACTATATTTTGTTGCATTTGTTGTTAATAA
>18028 consensus sequence 1
TGCAGGAAAGCAGCCTGGGATTTGCTTCGACCACAAGGAATGTTCAATTCTACTTTCTTCTTCAGATTTTATTGACAGTTGGAAAACAAATTCAACGTTGCATTATTTACCATTATTAATTGGGCTGGAGCATGGACCAGTGGCAGGGAAGATCTAAACCTTGTTGATATGCTTCTAGAACTCTTTGCCCACCTATCTCCAAGAAAACAAATTACAAATATATGAATAATCTCCGGTGGTTTACTAAGCATCTCTTTCATATCTGCCTCCTGAATGCTGTTAAACTTGCCTGGAAACATTCCCTTTC
>18049 consensus sequence 1
TGCAGGCGCCACACAAAACACAGAAATAAAATATAAAACATGCATTACCTTTGACTTGAATGGGATTTGTCCCAGAGAGGCTAAAATGTTAGCATGTGGAAACAGTGCCAGGTAAACTAAACTAAACCATGAATTGCTGTCATACCTTGTCCATAGAATGCTTACTGGGTAAGGAACCCAATATGTCATTTTGTAATTTGGGTGAGCTATCCCTTTAAGGTCAACGACATCATGAACTTCACCCAGTACCAGGACATTTTGGCCAAACATCTGGTTGTCTCTGTCAGGAGGTTGAAACTTGACAGTAAGTAGATCTTCCAGTAAGACAATAACCCCACGCAC
>18144 consensus sequence 1
TGCAGGGGAGAGCACACAGAGACAGTTACACAACTAAACTCAGCAAAAAAACCGAAACGTCCTCTCACTGTCTACTGCGTTTATTTTCAGCAAACTTAACGTGTAAATATTTGTATGAACATAAGATTCAACAGATTCCACAGACATGTGACTAAGAGATATGGAATTATGTGTTCTTAAACAAAGGGGTGTTCAAAATCAAAAGCAACAGTCAGTATCTGGTGTTGCCACCAGCTGCATTAAGTACGGCAGTGCATCTCCTCCTCATGGACTGCACCAGATTTGCCAGTTCTTGCTGTGAGATGTTACCCCACTCTTCCACCAAGGTACCTGCAAGTCCCTGGACATTTCT
>18204 consensus sequence 1
TGCAGGTTTGAGATCAGTTTTATTTTAAAGTATTTCCTTCTGCACTTTAGCACACACAAATAGCAAACCAATGAAGTATTGCTTAAGCAAGACATGGGACAAGAATGGAGCAACAATGACTTACAACAACTAAGCGTTCCTAGTCAGTACTCTAGAGGAGATCTGCATGGAGGAATGGGCCAAAATACCAGCAACAGTGTGTGATAACCTTGTGAAGACTTACAGAAAATGTTTGACCTCTGTCATTGCCAACAAAGGGTATATAACAAACTATTGAGAAACTTTTGTTATTGACCAAATACTTATTTTCCACCATAATTTGCA
>18243 consensus sequence 1
TGCAGGGTTGAAATTAGCTTTTCTCGTTTTGTTTGCTATGGTGCAATCATCAGATAATAGCATCGTTCGCTTTCGCCGAAAATACTTTTTGAAATCTGATATGTTGGCTGGATTCACAACAAGTGGAGCTTCAATTTGCTATCTTGCATGTGTGATTTAATGAAAGCGTCCGACATATCCCAGGGAGGTTAAGAGACCTATCTATAGTAGGCACAAATACTCTTTTGAGCAAGACTGGGAATCTTCTTAATCCCATTAACCATATTCCCTCCTTTGGTATACTGCTGTGGGGAGACCAGTCTAAATCTAAGGGTGCTCATTCACTCTGGGGCAGATGACAGTTTTATGGATGCTACTCTAGTTTCTGAATTAGGTATT
>1824 consensus sequence 1
TGCAGGCTCTCCTTCACTGCAGCCAACTCGAGTAAAACATTTAAACGTGTTAACGCTCGCAAGGCTGCCGGCCCAGACGGCATCCGCAGCCGCGTCCTCAGAGCATGCGCAGACCAGCTGGCTGGTGTGTTTACGAACATATTCTTATCCCAGGCTGCTGTTCCCACATGTTTCAAAAGGGCCACCATTGTTCTTGTTCCCAAGAAAGTTAAGGTAACTGAGCTAAATGACTATCGCCCCATAGCAGTCACTTCCGTCATCATGAAGTGCTTTGCGAGACTAGTCAAGGGCCATATCACCTCCACCTTACCTGACACCCTAGACCCACTCCAATTTGCTTACCGCCCCAATAGGTCCACAGACGACGCAATCGCAATCACACTGCACACTGCCCTAACA
>18273 consensus sequence 1
TGCAGGGTTGAAATATGTTCTCTCTCTTTTGTTTACAGAGATAATAGCATTGTTTGCTTTCGCCGAAAAGCCTTTTTGAAATCAGACATGTCGGCTGGATTCACAACACGTGTAGCTTTAATTTGGTATCTTACGTGTGATTTCATGAAAGTTAGATTTTTATAGTAATTTATTTGAATTTGGCGCTCTGCATTTTCTCTGGCTTTTGGCCAGGTGGGATGCCAGCATCCCACATATCCAGAGAGGAATATCTACATAGGCGTACAGAGGCCCATTATCAGCAACCATCACTCCGGTGTTCCAATGGCACGTTGTGTTAGCTAATCCAAG
>18428 consensus sequence 1
TGCAGGTAGAAAATAGCCTGATGAAAATAAATATCCTATAAATCACATTGCTACGCATGGCCTGTCTGCAAGGAACTTGAAACATTGTATCAACTTAACTTGGTCTGGCCCAATGCTCATGCTAGCAAAAGTGCAACAATGTATAAAATATTCTGGGCCCTCAGTTTCCTGCACCAGTGAGCTCCTGAGAAACAAACACAGCTGTAGGCTATTTGTGCAAGTGATAAGTTATCAGGTAGGCCTTTTTTATGACTTTTCCACCAGATCAGAGCACAACATTTTTTTCCCTTTCATGCTGAGTGGTTATCAAAAGGAAGAGTACC
>18432 consensus sequence 1
TGCAGGAAATGTAACTTTAAGGGTATTTGAGGTTTAAAAAGGCTCCTGAAGATTGATTTCCATTTGATTTTCCCTATAAAAGGACCTATAAGCACCAACATGTGAAGTTCATAGGAACATATCAAATGATGTGTCAAATGAAAGCTAAGAGTATTTCTATTTCTGAGAAATTAAGGCATATATACATTTTCAACAATTTTCCATCCCAAAGAATTGGGGTAAGCAAAGACTTTGATTTCTGATCAGACTGAGGGAAAAGGGCTCTACGAAAACATCTACCAGAAAGTCTTAAAATGTCTTAGAAATATACCAAAACACAATGTTGAAATAAAGAACCTTGCCAACTAATATCAACACTTATATTTACACTT
>1845 consensus sequence 1
TGCAGGCTCTACTTTTATATAATCTTGATCATATGGTCAAGTGTTGCAAAGAAAGACCTAGTTAAGCTGCATCTGAACAGAACAGAGCCGCATGTCTTGCTCTTCATTGTAATCAGAGGGCTAATATTCGTACTATGTATGCCAGTCTTGGCTAAGAAAGACTGTGTCACTTCTGACACACACACTTACCCCACCAGACATGCACCAGGGGTCTTTTTCACATTCCCCAGGTTCAGAACATAATCAAAGAAACATATACTGTAGTATTAAACAGAGCCATGAGTGCATGGAACTTGCTTCAATCTTATATAGTGCAAGTGAACAGCAAACCTGGTTTCAAAAACAAATAAAGCAACCCCTCATGGCACAACACCTCTCACCTATGTGACCTACTTCTTGTGTGTATACAGTGCCTT
>18470 consensus sequence 1
TGCAGGCGCTACACAAAACGCAGAAATAAAATATAAAACATGCCTTATCTTTGACAAGCTTCTTTATATCCAATATGTCCCATAAACATCACAATTGGTCCTTTTGTTTGATGAATTCCATCCATATATATCCAAAATGTCCATTTATTTGGCGCGTTTGATCCAGAAAAAAAACAGCTTCCAAATTGCGCAACGTCACTACAGAATATCTCACAATTAGCCTGTAAACTTTGCCAAAACATTTCAAACTACTTTTGTAATACAACTTTAGGTATTTTTAAACGTTAATAATCGATCAAATTGAAGACGGGTCCATCTGTTTTCAAAAGAGGATGAGAGGAAACTAACAGT
>18492 consensus sequence 1
TGCAGGACTAATTGTAATAGTAATGAAGAGTCACGAGTGGATTTGATGGATGTTTCAATCAAAATATGACTGAAGTCTAGGTTTCTGAGGGCCTGAATTTGACTGGTTGTAATTTCTCCCGGTAATTGTTTTTCTGTTCGTCACAGAGGTTTCACTTTGATACTACTGATCTACAAAGGATGTATACATTAGATACTATAGTCCTCATTTGAAATGAGAATGTAGATTAATCGATTCATTTGATCTACACAACACTGTAGACCACTCCCCTCTGAGTTCATTATATAAACCAGGGTAAAAAA
>18766 consensus sequence 1
TGCAGGGAAACACGTGCCGTCATCATTGCTTGCACAAAAAGGGCTTCACAGGCAAGGATACTGCTGCCAGTAAGATTGCACCTAAATCAACCAATTATCCGATCATCAAGAACTTCAAGGAGAGCGGTTCAATTATTGTGAAAAAGTCTTCAGGGCGCCCAAGAAAGTCCAGCATGTGCCAGGACCATCTCCTAAAGTTGATTCAGCTGCGGGATCGGGGCACCACCAGTACAGAGCTTGCTCAGGAATGGCAGCAGGCAGGTGTGAGTGCATCTGCACGTACAGTGAGGCGAAG
>18797 consensus sequence 1
TGCAGGTGTCATTTTTGTTCCTAATGATAATGATGACAGTGCCAAAATGACAACAGTCAGTGAAACTCTTTTTTAAGTAAAAGAGAAAAGAGATGTTATCAATGGCTGAACTGAGGCTGTGTTATTCATTGAATTTCTTGTGCTGAGAGGAAACAGGACACTACTGCATGCAGCTGCAGTGGTTGATGTATGACACACACACACCCACACACACACACACACAGCTGCAGTGGTTTATGTATGACA
>18799 consensus sequence 1
TGCAGGAAAGGAAACAGAGTTTAGGTTGAATTAGTGCATGTTTACTGTTATGTATCTATCAAAACAATATACGGTGCAGTATTATCTGTTATGCAATGATATTAGGAAATGTGTTTGTCCCTCTAGTGACTGGTAGCCTACTTTGCGTACTGTAGGCCTGAATGGGACAGGAAATGAAGAAATAGTCTCTCATAATAGCCATCCACTGAGCTATGCTAGTGTGTGTTGCTATTGTAGGCCTTACTCAACCATGTATAACTTCATGCATGTAATTTTCCTTGTGTACTGTAGTAATAATAATGAACTATTTCATTTAA
>18810 consensus sequence 1
TGCAGGACACACAGGAAGGAATGATCAACCAGTCTCACTCAGAGAAACAGGAAAAGCTTCAGGAAATTGAATCCGTTTAGTTCAGTTCAGTAGAGCGTTATTGGCAATTAGAGTGCTCTCTAAGTAGCTGTAATTATCTGTTTGTGTGTTGAATTACCAATTCTTGGTCATTGTCACGTCAAAGTTAAACAAATCTGGGACCAGGGACATCCTACACTCAAAGTGCTCTGTTTAATTTAACCTTTAATTTAAGCCGGGAGTCATGCTGAGACCACAGACTCTTTCGCAGATGAGCCCTGCATGAACACGTATATAAACAACATTACACTTGACATATCTATACTGAACAAAAATATAAACGCAACATGCAACAATTTCAAAGATTT
>18825 consensus sequence 1
TGCAGGTAGAAATTTCCTATGAACCACATTGCAGACAGGTCATGCCTAGCCAAAGAACTTGAAACATTATTGTGTCAATTCGGTCCTGCCAAAGCTCACGCTAGCAAACTTGCAATATTGTAAAAACTATTCCGGGCCCTCAACGTTTCCAGCGCCAGTGAGTTCAGTACAGACTGGAGGTCGACCGATTAATTGGCATGGCCGATTTCAAATTTTCATAACAATCGGTAATTGGCTTTTTTGGACGCCGATTATGGTCGATTACATTGCACTCAACCAGGAGATTGCATGGCAGGTTGACAACCTGTTGTTACGCGAGTGCAGCAAGGAGACAAGTT
>18840 consensus sequence 1
TGCAGGCACGACACAAAACGCAGAAATATAAATATAAATAATGCCTTAACTTTGGCGATCTTCTTCTGTTGGCAATCCAATATGTCCCATAAACATCACAAATGGTCCTTTTGTTCGATTAATTCCATCCATATATATCCAAAATGTCCATGTATTTGGCGCGTTTGATCCAGAAAAACACTGGTTACAAACTTGCGCAACGTGACTACAAAATTTCTCAAAATTTACCTGTAAACTTTGCCAAAACATTTCAAACTACTTTTGTAATACAACTTTAGGTATTTTTTTAAGTAAATAATCGACAAAA
>18913 consensus sequence 1
TGCAGGCCTACAGTATGTTTCATTCAAACGTTTCTGAGTCTAAAGTGCTACCCAGAGGACACACACTCAACAGACAAGGCTTGAACACGACTTCTGTTGTTTTAATATACCCATCCTTTCTCTCCTTTGTCTATGCTCTCTCTCTCCCCCCTCATATACTGAGTATATCAGAATATGATGGCTTTATTTGGCTGTATTTTCTGGACACACACACACACACACAGGGTAAGGTTTGGTGTTTGGGCGTTGTTGACATGTGCTGTATGGGTAATAAATGGTCCGACCTCTGTCTTCCACAGACAATACTGATTATCACCATCTGTCAAGAACAACAAAGACCTCAGTACGCAGGAGAAGAGAGAGACGTGGAAAAAC
>19171 consensus sequence 1
TGCAGGGTTGAAATATGCTACTCTCTTTGTTTACTGTTTGTGCTATCATCAGATAACAGCTTCTTATGCTTTTGCCAAAAAGCCTTTTTAAAATCTGATATGTTGGCTGGATTCACATGGAGTGTAGATTTAATTTAGTATCTTACAGTGTAATTTAATGAAAGTTAGATTTTTATATAATTTTATTTGAATTTGCCGCGCTGCATTTTCCCTGGCTTTTGGCCAAGTGAGACGCTAGCGTCCCCTATCCTAGAGAGGTTAAACACGGGATGAAAAACAAACTTCTTGCATTTAAACTCTGATAAGACAGAAATTATGCTAATTGGCCACAAGAAACTACCAAATAA
>19188 consensus sequence 1
TGCAGGCCGTCTCCTGTCTTCGCTGGGTGGTTTGGACAATTGTCTCAAAGTGAGAGAGAATCCAAGATGGATGTTTCTTCAAAAGCGTCCCCGCTTCAATAGCCTGATGGCCGACATATTTCAGTACCGGGACACATCACCATCAAAAGGGACACTTTCAATAGTTAGTGTCCCTGTACTGAACAATAAATAATTGAATATGCTATAGGGACGATATGAGCGGAAGAAAGGTGTGTAAGGGATTTGTCCCCATTTATCTCAACACCTATCTAAAGCGTCACCTTGGACATTTTAGAGATGGGCCTGGGTTCAAGAAACGAATGGTTCAACATGTCTTCATATTCTATTCCACCATTCAAGTATTAGTACTGTGCACATTAGATTCTCGCACAATCCTTTTTAA
>19214 consensus sequence 1
TGCAGGGCAAAAGGAAACAAAACTTAACTTTATAAAAATGCTAACTTTAAGTCCATAGTTGTGAATGTCTATTAGCAGTGACATTTGTACTGTCTCAAACACAGAGGAACACATTTTTGTGTACAGTTTTGCAATTGTCTACACGAGGTTGTTGTCATTAGAAAACTGTATCAAATGAAAAATAAACATG
>19215 consensus sequence 1
TGCAGGCTGACTGCAATAGTCAGTTGAACAGTGCTTCCTCCGACACATTGGTGCATTTGGCTTCTGGGTTAAGCGAGATGGTGTTAAGAAGCGCAGCTTGGCAGGTCATGTTTTGGAGGACGCATGACTCGGAATCTTTGCATTTCCTGAGCCCATTGGCGAGTTGCAGCAATTAGACAAGATCATAATCACGAAAAGGGGGTACATTTTTTGGGGGTGGTAAACAAGTCTCAGTTGGAAAATTACACAAAATACTAATGCTAATGCCAAAGACACACCAGGATGGCTATAAAATTGGTGTTATGTGATCCAGTCTCACTCCTGACAACAGTGCATTCGGAA
>19251 consensus sequence 1
TGCAGGGTTCAACAACAGGTCAGAAGACATCAGGCTTCAGACCACACAAACTCACACAAAAAAAACATTGTTTGACAAGAAGCCATGAACACAGAGCCATATTCGCCCTCTATTGGCCAAGTTTCTGTACTGCAACTTGCCGATGCTCCTGACCACTCTCCCTCACATCTCTTATGAAGTGTATTTTGAGAATCAGCCTGCATTCATGTACAACATCATACAATATTTTATGAGACCTATAAGGATCATCAAAATAAAGCGAAAATAAGATAACGACATTAAAAAAGCCCCACTCTATTTTTGGATCAAATATATTCGAGTGGGATCTAACTGTTGTTAT
>19501 consensus sequence 1
TGCAGGGCGTTCTAAAAGTTCTTTCAGAACTGGCTCCTAAAATGACAGCAGTTCAATTATACTGAGAAAATTTCCACTGTTGGCCTGCCCCAGCTTTTCACAGTGCTTCCAGCTGAACGCTAAATTACACGATGCAAGTGTGAGAGTTACATTAACTATGCGCTCCAACACCTGTCGCCAGAAATTTGCTGCGTTACGCACGCCTCTCTCTTTCTGCGTCAATAGTGCCATTGAGCTTCCATTGCTCATATACCAAACAGGCACCCATGTGAATCTGGGATGTCTCATGACATGCTATTTTGGGTGTTAGATGGCGGCAATCTCTCACTCCATTCACCCA
>19502 consensus sequence 1
TGCAGGAGATTTGTGAAAAGCTCAAATAAATTGCTCATATTTTTTATTTCACCTTTATTTCACCAGGTAGGCCAGTTGAGAACAAGTTCTCATTTACAACTGCGACCGTGCCAAGATAAAGCAAAGCAGTGTGACAAAAACAACAGAGTTACATATGGGATTAACAGTGTGTGCAAATGTAGTAAGATTAGGGAGGTACGGTAATAAATGGGCCAAAGAGGCGACATTATTAGAAATTGGCATTAACACTGGAATGATAGATGTGCAGATGGTGCAAGTAGAGATACTGGGGTGTAAAAGAGCAAAAATAAATAACA
>1952 consensus sequence 1
TGCAGGCTGTCTCAACAGATAATAATGACAAGAAAGAACATTCTAATAGTGTAAAAGGCTTAGTTGACGCTTAAAGGTTATATGCTATACTCATCTGAGGAGAGAAAATATGTTCTTAATTTGTTTGATAAGATTATAGATTTTTCTCAGGGGACCACATTATTAACTTCAGGTGACCGCTCATGGGGTCCCGACGCCCAAGTTTGGGAATCATTTGACTTAGTAACAAATTTGTAACCACTTCATAACTCCTTTATGAGACGACGGTGAACATTTATAACTGTGTACTTCGGCTTCAACTAATAGCTAGTCTTTGTTCTGAGTGAAGTGGCTGGGCTTGATAAGTCTAAACTACATTTC
>19703 consensus sequence 1
TGCAGGTAAAATGTAAATGCATTTTTCTGTCTTATAATAAGGCTTATATCGAGTTATGTTTCTCAGGTATCACTGTTTCAACTTATTCCAAAAGGCTTGTATTTAGTCAGTGTCATTATTGGATGATTATAAGATAGTGTAAGGGTTTGTAGTTCATACATGCTCATTTCAAGTTATACAGCGTATTATAACTGCAGTTAAGTCAAGTGTTACCAAACAGACCAGCCAATGTCTCTGTGGATAATGAGGTAATCGCATTCTCTCTCTCTCTCTCTCTCTCTCTCTCTCTCCCTCT
>19712 consensus sequence 1
TGCAGGCAGTCTGAATTCAAATATGTACAACATAGGGAAACGCATACAGTCATCACAGTCGTGCAACATGGAGTCTGCACTAATCTCACGTGGACAGACGACGTCAACAGAAATGGTACCAAAGATGATCAATCGATCATCTGACTAAATTACACAAGATGTTAGTGCTGGGTTATCTGAGATGATGTCTGCACAGACATGGGCTAACTGTATGCACACTTCTGTGATTAAATAGCCCATGTCAACACACAGCCAACACACAGCCTTTCCTAAATAAACCTTCGAGGTGCACAGACTCAGTCAATCACTTGAACCACAGGCAGGGCTTTAAAGTACAACCAATTATGTTGGTGTTTTATTCTGTGCGACAAGACAGAGACAAAAAAATCCAATCAAAAATTAAACGCATAACAATATTTCGTCCGAAC
>19721 consensus sequence 1
TGCAGGCTCCGATTAAAAGAAATCGCAGGTTTTGCGGGTGGGGCACAACAGAAAACGCACAAAACTCAAAGCATGTTCTCCACTTTCCTCTGGTATTTACTCAGCAAGCGTGATAGCGCACCACTCCCGACAGACACAAGCAAAAACTCTTGCAAGCCTATACCCCTAACGATTAGCGATCAGACATGCTGTATTG
>19849 consensus sequence 1
TGCAGGAGAGAATGGTGCGTTTCACAAAATAAATGGCATCATGAGGGGAAACTTTTGTGCATATATTGAAGAAACATCTTAAGACATCAGTTAGGAAGTTAAAGCTTGTTGGCAAATAGGTCTTCCAAACGGACAATGACCCCAAGCATACTTCCAAAGTTGTGGCAAAATGGCTTAAGGACAACAAAGTCAAGGCCCTCACCTCAATCCTATAGAACATTTGTGGGCAGAACTGAAAAATAATGTGCGAGCAAGAAGGCCTACAAACCTGACTCAGTTACACCAGTTCTGTCAGGAGGAATGGGCCAAAATTCACCCAACTTATTGTGGGAAGCTTGTGGAAGGCTACCCAAAACATTTGACCCAAGTTAAACAATTAAAAAGCAATGCTACCAAATACTAATTGAGTGTA
>19907 consensus sequence 1
TGCAGGCTCTAGTTTTGTCTTATCTTAATTATTGTCCAGCCATGTGGTCAAGTGCTTCAACGAAATTCCTAGTTAAGCTTCAAATGGCCCAGAACAGAGCGGCACGTAATGCTCTTCATTGTAATCAGAGGGCTAATATAAATACTATGCTGCCAGTTGAGAAGAGATTCATTGTTATAAGAAACAATGTGTTGAAAATTCCAAATGATTTGCATAGTCAACTTACACACAGATCTGACACACACACTTACCCCACCAGACATGCCAACAGGGGTCTTTTCACAGTCCCCAAATCCAGAACATATTCAAGAAAGAGTACAGTATTATAAAGAGCCAT
>19911 consensus sequence 1
TGCAGGGTTGAAATATGCTTTCGCTCTTTTTTTACTATGGTGCTATCCTCAGATAATAGCATTGTTTGCTTTCGCCGAAAAGCCCTTTTGAAATCTGCCATGTTGGCTGGTGTCACGATCGTCGTAAGAAGCGGACCAAAGTGCAGCGTTGTGTGAATGCATCATTTAATAGATGACAAAAAACACGAAGTAAACTGTACAAAAACAATAAACGACCGTGACGCTATCATAAGAACT
>19954 consensus sequence 1
TGCAGGCAAGGACACACACTCATTTAGTTTCAACAGGAAATGAATGTTGCATATCAAAAATGCAATGTTTTGTTGCAACAAAAAAAAAGAAAAAAAAAGAGGCTAAACTGAACATTAGAGGCCTTAAACATGTGGAACCTGTTAAATGTTTTGTTGCAACAGTATTTTGAAAGAATGGGTTCAGATATCATTTGACTGTGTGTTTCTGGCAACGACTGCCAGAGGTAGTGAGACCGAGCAGAGCATGGTGAACCACTGCAGTCAACGCCAGGGGCAGACAGCTGTCTTACTTTGTATCATCAGCCACCTCCACCTCAGTGGGAGCAGTGATGGGAGCATTGGAGTGTCCCGCCGTCGGGTCGTCAGTGTTCAGCTCTCCATTCGTCGAGCTCATCAC
>19966 consensus sequence 1
TGCAGGAAAGAAGCCAAAAGTTAAACATGAAAAATTGCTGACAATCACAACTAAATGTATTAGGCCTAGAGAATAAACGCAAATGTACAAATGTCCCCAAAGTCCAGACAAGTCCAACACACAAACTGTACTTACACACTAGCATACTACATAGAATGAACCAATGCATTCTCAGTTGTACACTTGTATGGACATTAGAACGCACCCACACAGTGCGAAAGAACCAACATAAAAAAACAATAAGTACCTTTACGCCGCTGAGGAGACAATGGTGTGAGATCAATAGAAGGCAGAGGTCTGTAGAAAGGCTGGATGGCCGGCAGAGAGATATCAGGAAGCGTGGACACAACCTCGACCACCTGAGGTAAAAGAAAGAGTTCAGTCA
>19996 consensus sequence 1
TGCAGGCAGAAAGATAGGCTACAGTCACACAGGAAAGCTGACAGGTGTTTTCGCACGTTAAATAAAATGCAAGTTGGGCAAGGAATTTCACCACTGACTGTTGTAGAACACAATATTTTCTTAGTATATGAGGCTATGGTAAAATATATTATAGCTCACCTGCTGCATGTAGTCCATTATTGTGTCAATAGTTTTGACCATTACATCTTAGTAGATTTGGTGGCAGGGCGTGTTTTTTTTAGTTGAAGGGAAAGTCGTTTGTAAATTATGTCAGTGACTCATTAATGTTTGGCCAGTATTTTTATTTTTGTCAGGCCTATTAAAAAGTTAGCAAGTCTGCAAGAATATTGAGAATATTCTAATAGGTGGGATAAA
>20032 consensus sequence 1
TGCAGGCTGACCTCGGTCATCAGTTGAACGGTGTTTGCTCCGACACATTGATGCGGCTGGCTTCTGGGTTAAGCGTGCGGGTGTTAAGAAACGCGGCATGGCAGGTTGTTTGGGAGGACACATGACTTGACCTTCACCTCTCCCGAGCCTGTTGGGGAGTTGCAGTGATGAGACAAGATCGTAATTGGATATCACAAAATTTACTCTGGAGCAGGTGGTTCATGGCCTGTCATCCTGTGCACACGGTAAGGCTGAAGACATCAAACCCTGCCTTCTGGCTGCCTGGATCAAGATCCTACTGTCTGCGGTTCTGGCTGCTGTCAACAGCCTGGTGCCTCTGGTGGGATCAGAGACTGGCCTCCATTAGGTAAATATTTTTACGTTTGAGAGGGGATTAGTGGAATG
>20079 consensus sequence 1
TGCAGGAGGCTGAGACATATTATTACCTGAACCAGGTAGACATACACACACACACACACAGAGAGACACACACGCACACACACACAC
>20200 consensus sequence 1
TGCAGGCTTTAAGTAAAGTGTTACTGGATATAATTTTATTTCAAATAAAGACTTTACAGTCTAACCATCATTATAATAATGGCTGGCATGTAGCCTAGCGTTTAAGAGCGTTGGCCCAGTAACCGAAAGGTCGTTGGTTCAATGTGTCCTTGAGCAAGGAACTTAACCCCAAATTGTTCCTCTAAGTCACTTTGGATATGAGTTTCTGCTAAAAAAAAGACCAATGTAATAATTGCCCTGCACCCCTGCACC
>20288 consensus sequence 1
TGCAGGTATAATGAGGCGGTTATAACGCAACGTAAGATATGTCACACGCATGCACGAGTCCTTAATAACGTCTTCTCATAATGATTCTGACGAAATACCATGCATTTTGAGTCAAATAAATATTTCCCACGTAATTGTACTATACATCTTAGAATGAGCCATTATGAAAGCCTATACGCTTATAACAATTCCTAAAGACTTATACCTGCACTTCTGCA
>20305 consensus sequence 1
TGCAGGTTTCCTCATGGTTCTATTTAAAGGATAATTCTGACACTTTATAACCGGGTTATTATGCTTTTAGTATAAGATTTGATACATTTGTATGTTTTATGGGTTTTCTTAGTCATACTGCACAATTCCTTGTTTTTGTTATTTTGAAGCGTCTCTATTGCCCTTGTCTACAGCATATTACGATTCCAAGGGTGCATATCTTCACCCATTATGCAATGCTCTGCGTCATTAGCCTGCAATTAGCTTAGCTAGCTGGCTATCGGGCCCAAATGAAGCTTAGCCCAAATGAAGCTTATGTCATAAGTTATGAGT
>20365 consensus sequence 1
TGCAGGGTGAGTGACAAATCAATGTGAGGAGCAGCAAGCACCGGAGTTGAGGTAAGCAACTTCTTTGCATCATCAAAAGCCTGCTGACAGAGAGGAGAGCAGACGTAAACTGCCTTAACTTTCAGCAAATGTGTCAGGGGAACGACTACGGTAGAGACGTTCCTACAGAAACTACAATAACCAATCATTCCCAAGAAATGCATCAGTTATTTTTTAGTGGTTGGTCGTGGAAAAGCACTGATAGCTGACCAAGATACAGGGAGAAGCCCCGCTGGAGAAAGAAGGCAATATCATTCTCCAGCATG
>20394 consensus sequence 1
TGCAGGCTGCAATGTTTTTATTTGTTGGATTTATATAGGCTATTTTTTTACATAGTTGGCAAAAGCAATAGAAGTTACATTTTAGGTTTGCATCAATTTCATTTAGATTTGGATGGAATTTTGATGAACCATGTGAACAACGATTTTGAGAAAAGAATAAGTTATTATGAATTAACTTAAACTGTTTCACAAAAAAATTGCACATGAAAACCATAACTTGCACACAGATCGGTTGAAATGGTAAGATAAATTGGCATTCCACATGAGAAATGTTACCGACTCCTGGTGTAGCCTATTACCGGCAACTTCAGGAGAGTAACGGCAGAATCTTTTAAAGCCAGTATGAGCAGCAGGA
>20404 consensus sequence 1
TGCAGGGCAAATGTATGCAGCTCACTAAAAGCCACCCAAAATGTAACAATTCTAAAGGATTTGTATATGCAGTTGGCCTTGTGCTTGGAAATATTGTATATTCATTTGAACCTACTTTTGGATTATTTTTTCATATACAGTTGAAGTCGGAAGTTTACATACACTTTAGCCAAATACATTTAAACTCAGTTTTTCACAATTCCTGACATTTAATCCTAGTAAAAATTCCCTGTTTTAGGTCAGTTACGTTCACCACTTTATTTTAAGAATGTGAAATGTCAGAATAACAGTAGAGAGAGTGATTTTATTTCACCTTTTCTTTCTTTCATCACATTCCCAGTGGGTCAGAAGTTTACATACACTCAATTATTATTTGGTAGCATTGCCTTTAAATTGTTTAAC
>20461 consensus sequence 1
TGCAGGTACAATGTAAAGAGTTACAGGATGTTATCAATTTATCTTTAAAAAGACAATGCATAAACTAAGCGACGAACCACTTGTGTTGCCACTGCTAGATTCATTCTGAAGAGTATAAAATCGGCCAGTTAGCACTCAGCACATACCATACACAAAAGCTCTGATCTGTTGCTAAGTAACTGCTGACCTCTCTGAATCCACAGGAGCATGTGGTGGGAAAAGGCACAGAGAGAGAAAAAACGGGAGAGTGAGGCAAAAGCGAGAAAAGGGGAGAGGGAGAAAGAGAGGAGGCTACAGGCAGAAAAACTAGGATGGAGGAGAGAATAGAGAGCAAGGCACATGGCGAGCCTTGGGATGTTGGGACCGGGAAAGATT
>20483 consensus sequence 1
TGCAGGTAGAAAATATCCTGATAAAAATAAATCACTTTGGCTATGGCCTGTCTGCAAGGAACTTGAAACATTGTATCAACTACCAACTTGGTCCAGCACATGTTTGGGCTCCCGAGTGGCACAGTGGTCTAAGGCACTGCATCTCAGCATTAGAGGCGTCACTACAGACACTCTGGTTTGAATCCAGGCTATATCACAACCAGATGTGATTGGGAGTCCCATAGGGCGGTGTACAATTGGCCCAGCATCGTCCTGGTTTAGCCGAAGTAGGCCGTCATTGTAAATAAGAATTTGTTCTTAACTGACTTGTCTAGTTAAATAAAGGCAACATTGTATAAAATATTTTGGACCCTCAGTTTCCTGCCCCAGTGAGCTTCAGACAGACACAGCTATAGTCCATTTGCGCAAAGGATAAGAAGTA
>20508 consensus sequence 1
TGCAGGTATAATGCTTTACAACTTGTTAGCTTGTATGAGCCTTTATAATATCTTATGGAATTTGCTGGCGTGTTATGATCAATGGAATTCAACAATTTATTAATTCTGTTTGATCACTCACTGCATTCTCTTTTCCAAGTTCCAAATGATTAGTTGAGATTTCAGGTGAAAGCACACAACACAAACAGTCAGGCCCTTCACCGTAATCAGATCAGCATTGATTGAGTGGCGTGAATCCAAGAGGATCTGGACTTTGGTTTGAACTACAAGGTATTTCTCTTTGATATTGGTTGCATAGCAAACCAGAAGTCAATGTTTTTTTTCTCCACAGGCTATCCTATA
>20524 consensus sequence 1
TGCAGGAAGCATGACAATTCAAATCAAATCAAATTTCATTAGTCCTCATGCATCGAATTCTGCAGATCAACAATGCAGTTTAAAAAAAATACAGATAAGAATAACATTTAAAAGTAACAAGTAAAGAGCAGCAGTGAACTAACAATAGCGATAATAGCCTGGTAAAGAGGTCCAGGAAGCTTGGCCCCGGTAATGTACGGGGCCATTTGCACTACCCTCTGTATGTCACATCTGCTCCCACTCCGCCCTCAGGTGTTCATCCGGTGTGGTCCTAACCTGCAGTTCTCCCCCTGTATACATTCTCTCTCTCTCTCTCTCTCTCTCTCTCTCTCTCTGGTTGTGATTGTGTGGTTGGAGACAGGTGTGCTGGAGTCAGAGCAGATCCCTACCAGCTT
>20592 consensus sequence 1
TGCAGGCGCCACACAACACAGAAATAAAATATAAATCATGCCTTACCTTTGACGAGCTTCTTTTGTTGGCACTCCAATATGTCCCATAAACATCACAAATGGTCCTTTTGTTCAATTAATTCCGTTGTTATATGTCCAAAATGTCAATTTATTTGGCACGTTTGATCCAGAAAAAAACAGCTTCCAATTTGCACAACGTCACTACAAAATATCTCAAAAGTTACCTGTAAACTTTGCCAAAACATTTCAAACTACTTTTGTAATACAACTTTAGGTATTTTTAAATGTTAATAATCGATCAAATTGAAGACGGGTCTATCTGTGTTCAATGCATGAGGATCACAAACCAACGTCACTTTTCAAGTCTTGCGCAACTCCCAACAGTACACATAACGTTACCCTGGTC
>20640 consensus sequence 1
TGCAGGAGATATTCCAGAACCTGAACTAATGCAAAACATACGTTCTTAGAAAACTCATTAACTACAGATGTATTCATAAACGCAGCCCCATAAACCCTCTAGAAAATATACATGTAGGATTTATTGATATGGACTTTATTGATTTGCATATGACTGTTTTGTACCACAGCTAGTTGTCTATAGTTGACTAAGGAAGTCTTGTCTGAGACAGAACTGTAGCGTAGAGCAGCTTGATGCACAAGGACCCCCACTGGACAGCTGGTTGACTAGCTACAGATGTAGGATCTTCATTTGAGCCAGTTTGCTACAGCAGGAAAATAGTCCT
>2065 consensus sequence 1
TGCAGGTCTCGACAGAGATCATTGCGGCGCAGTCTGCATTTTTCATGCTAAGGGTGGGAACGGGCGGTCAGGAGTAAAAGCTAGCCAAGTTCATTAACTTCTGAAACGGGACAAAATAAAGGCTACAAAACATTTCCATACAAACAACATCTGTTAGATAGCGATATGAGCTGGCTATTATTACTATCTGACAGATAACTAGAAGCTAGAGCTGACATGGCTGTGGTAGTTACTAGTTAGTGTAGCTTATATATTCACCTCAGTTGAGAGGGGATGAAACATTAGCTAACATTACTGTACATGTCAGTTACAATACTAGCTCAGCACTGTGAATAAACACTAGTTTAGTTTTCTGTTAACCTCTTGAACCTCTGGGG
>20720 consensus sequence 1
TGCAGGCTGCAGTTTTGTCTAAACTTGATTATAGTCCAGTCACGTGGTCAAGTGCTGCAAAGAAGGACCTCGTTAAGCTGCAGCTGGTCCAGAACAGAGCTGCACGTCTTGCTCTTTCATTGCAATCAGAGAGCTAATATTAATACTATGCATGGCAGTCTCTCTTGACTAAGAGTTGAGGAGAAACTAATTGCATCAGTTCTTCTTTGTAAAATAAACATTTATGTGTTCAAAATTCAAAATGGTTTGTATAGTCAACTTAAACACAGCTCTGACACACATACTTACCCCACCAGACATGCCACCAGGGGTCTTTTCACAGTTCCCAGCCCCAGAACAAATTGAAAGAAACATACAGTAATA
>20737 consensus sequence 1
TGCAGGGCAGCTCCTGTTCAAACTGAAGAACTAGATGAGGTGTGATAATATGCTTTATCATTATCTTTACTTTAAATGGTGGACTAAGTCGTTGCTGTCCAGTAGGAAGGGATGCTGGCGTTTTCTTCCCAGTGTAAATCTACTTCTGTTGTGTCTACTGCCTGCTATCTGTGTTGTGTCTACTGCCTGCTATCTGTGTTGTGTCTACTGCCTGCTATCTGTGGCGTGTCTACTGCCTGCTATCTGTGGCGTGTCTACTGCCTGCTATCTGTGGCATGTCTAC
>20769 consensus sequence 1
TGCAGGAATAACCATAGAACCAGTAGACAGAATTGTTGCTCTATTAGCCAAATTGAAAATGAAAGGCTTTTAAAATATCCACACTTTTGTGAATCATTACATGAATCAAGTGTGCAACACTATGTGCAATCTGGTTTAGATGAGAAGCTCCTGTGTAGTTTGAGTTGCTATCTTCATTTTGTTTGTCTATATTCTACTGTAGTTACGGTAAGATAATAGCTGTCCTCACTCATGAAGCAGGAATGTGGCTTTGGTCACATTACACCCAAGGCTAGGGTAAACAGAAAAATTGGAAATCTTATGTTGAAGAGAGATAGATCTCACTAGACATTCTTTTCTCATGTAAATCCACCCCTAGGAGAGTCTGGGC
>20773 consensus sequence 1
TGCAGGATCCAACAATGAACTAACAATGGCTCTGAAAACTGTTTGTAATGTGGTTAGGAAGGACAGACAGACACACATTGCCATAGCAATCCTGGCTAAGAGGCTTACAGAGAAATAATTTTGAGGAGATGGGAAACTCCATTGGAATCGTATTAATGGCCATTATGTACGTTGCCCACATGTCGTCAATGGGCATGCATTTTGGGTGATTCTGGGACAAGGAATGCAAAAATCCAACATTAGCAGGAAAGGTTGGTGTGCAAAATTGCAAATCTTTTCAGAGATGTGGGATAATTAACTTGTTCTATGTCAGAGAGTATATATTTAGACTCTGGAAATGACCCAGATGCAGA
>20852 consensus sequence 1
TGCAGGACTTGCTCTGTGGAGTGTGGTGTCAAAACAGCAGAACATATATTTATTATGGACAGACCTCTCCATCTTTACAACCATTAAATCTATATGTTTTGACCATGACAGTTTACAATCTAAGGTAACACCAAGTCATTTAGTCTCCTCAACTTGTTCAACAGCCACACCATTCATTACCAGATTCAGCTGAGGTCTAGAACTTAAGGAATGATTTGTACCAAATACAATGCTCTTAGTTTTAGAGATGTTCAGGACCAGTTTATTACTGGCCACCCATTCCAAAACTGACTGAAACTCCTTGCTCAGGGTTTCA
>2087 consensus sequence 1
TGCAGGGAGGCTTTTCAGAATGACTTTTCGTTGCGTGTTACCTTTCACTATATATCCTGTCAGTAAAATGAGTGTAGAATGTATGAAACTTGTTCCAGTGCTGTTGCCGGTCTTATAAATATAAATAGTGTTGTCTTGTCTTTACAGGTATGAAACTGAAGCCCAAACATCACAAAAACCTTTAGAGATTCATATCAGGAAATATCACCAAATCTTACTAAATTGCACTCAGGCATATAAGAGTACATCTATCTTCCCCCCTGTCCCCAAATCATCATTCTTTAAAGA
>20902 consensus sequence 1
TGCAGGAGCGAGTCACTGCTTTGATGTTTGCAGAGAACGACAGGGTGTTGTCCGTTGTCATGCCAAGTTTCTTTGAACTCTGGGAAGGTGACGCCGCAGAGTTGTCAACTATGATGGCGAGGTCTTGGAGCGGGCAGGCTTTCCCCAGAGGAAGAGGAGCGCCGTTTTGTCTTGCTTCTGGAGGCGGTGGGCGGACATCCAAGCTGAGATGTCTGCCAGGCACGCAGAGATCTGTGTCGCCACCTGGATTTCAGAAGGTGGAAGGAAAAGATCAGTGGCGTGTCATCTGCATAGCAAATGATTGGAGAGACCATGTGAGGATATGACAGAGCAGAGTTAAAGAAAAAAAGAGTGAGAGCACGTGGTGCAGACACCGATCATCTCCACGCCACCTGGTAGGAGCAACACGCCAGGTAGGATGCAATCCAGGAGTGTGCAGAGCC
>20938 consensus sequence 1
TGCAGGTTTCCTCATGGTTCAATTTAAAGTCATGTTCTTAAATTGTTCAGAGAACGTTAAGAAAACTTTCCATACAAAAACACAAGAAAACTTTACATTTTTGAGAACATTCTACGAATATTATTTAAGAACATATGTGAAGGGTGTAGATTGCCTCTGCATTGTGTTTTTATTGCCTTACATAATGAACAAATGATCAGGGTTGGTGGGGATCTTTTATTCTCTGATTATGCCAGGAAAAACTTCCATAAACAAATGCTGTTCTGCCCTTATACGCCAAACTCCTCTCTTCCACAAGGGTATAGTAGACAGGGCCAATAATAAGAACGTTTTTTCGCATAACAGTATAATGCAAATGAAATGTATAGCCAACTTTTTCAATGACAGCCAGGCGTTTTGTA
>20943 consensus sequence 1
TGCAGGGAGAAAGAACCGAGTTGATCAACCAACCAATCAACCAACCAACCAAACAATCAAAATCCCCCTTTGAAATCATTCTACTAATATTGCTTTCAAATGTGTGTGCACACTGTGGTTACCTGACTAAATGCATTCTAGTTTTCAAAATGTCCATGGTTATTTACACTTGACATCTATCATACGTCGATCTAAGCAGTTCCTAGATGCATTTCTTTCTCATCTCCAGATTGACTGCATACCAATTACATTGTTGATATCATTGCATAATATAGAGTATTTCTTTGAATACCAATCATATTAATCACACATGAATCACACCATTGTGAAGTAGTCAGACGTAAAGCAGACAGCCAGCTGTCTCAACATGACACCCAGGCATTTTCCATGGTAACGAGGCAGCTATTTCAAACAACTCTGTTAC
>21116 consensus sequence 1
TGCAGGTTCTCAGTAAAGCTAGTCAGCTGCGTCACGAGTTTCCGGAGTTCATTCAGAGGTGACGTTTAAAACTGCGTTTTAAATGTTTTATTAATTTAGGAGCTGCAAATGCAATGCTCACTTATTATTTATTAATTACCAGTTTGCTTCCTATGGCGGACAAGGGAGGTCTGGTTTGGCGGCCATGCTGGAAATGTGATCTTGCGTTATTGTCAATACAGTACATCTACAACACGATATGAAATGTTGATTTAAACATTATGGCCAGCTAGTGGGTCAGGCGGCGCCCCACTGTCTGATTCATATCGCTTGATTTCTGATGATAGTTCTCGATTATATCGACTGATTGCATTTGTATTGGATGAGTAAA
>21246 consensus sequence 1
TGCAGGAAAATATACAGACCTTAATAAACTAAAATGAAGGGAAAGATATGAAAATGTGGTGATGTAGCTTTGTAGTTGTGGTCTCATTACAAGGTGATAAATTGTACTGAATATACATCGTTTGGTAAGTAGTTTCACCACCAACCGGTTTACTGGTAATAGAATTTCACTAGTAGTGACGCTACAAATAACATACTTTACTTCACCATAGCAGGCTCTTCGATAGTGCTAATGCGCTCTCTAAAGACCATGTCCATTTACCCAACTTCAGTTTTTCAATATTCTACCAAAGATGGTAGATAAATAAGAGTTTATCCTGCTTTCTTTTTTCAATGTTCCTGTATGTGTAAGTGGGCGTTACCTCTTTCGCGTGAGCCTGCTTTTCCCGCGTGAGCTCACGGGTCCTC
>21281 consensus sequence 1
TGCAGGTAGGTACCACATTGGAATGGATAGGATTTTGGAGAAAGGTACAAATTTTAACTAACTTACGGACAGCATAATTTTTAACTTGTTGATATTTCTTTACGTTTTAGATATTTACGATCCCTCGTTTCAATCGCTTGCACCTGTGGCCTCACCCACTCCCTCCAGTCCAGGTAAGAAACAAGACCAAAGATGAGGACTGAAAACCTGAAAACCTTATCTAAACACACTAATTGGAACGAGCCCCAATCCAAGGGAAGACATCGACCTACAGTAGCTGAGTCCCCAAAGAAAATATGGCTTCATCGTGGTCCTTTAAAGTTCA
>21379 consensus sequence 1
TGCAGGGTGTGATTGAGAGACATGTGACTCAGAGTTTTTGTATGTTTAGATACTCTTCCAATGCCACTCATTTCTCCCCCATTTCTGACAGCTAGTAAACACTTGACATACTGTACCTCCCAGTAGATTGGGACCGAACCACGGTAAATGGTAAATGTCAGAAGGTTGCTGCTTATCAACCGTTGTGGCCCAAAGTCTACACTGTAGCAAAAGTGTTTACAAACGGCTGAGGGGTAGATCGGCCTTGGCGTTAGAGATGTGTACCTAACTTGAGCACAGGCTTGTATTATCCGCAGGTACCAACTGTAGCAGAATACAGGAGGTCAGTGGAGATGTTGGTGACTAGA
>2137 consensus sequence 1
TGCAGGGTAAATTGTTTAAAACAGATATGATGCTATGATAAAAGAGCCGATGAAACGATGGGAATGAAACGATGGGAATGAATTTTGAATTCACCAGAGTAAAATAAAACAATTGAGAGATCAAAGTGGTGAGAAGGATAGAAATTATATTTGATACGAGCGCAGCTCCATGAGACGACCCAGTCAATGGGATTCGATAGATAAAACATCTGTTTAAATAAAGGTTCAAATAGATGTATGTAAATAATCGTTATTTTAATACAGAAAAGGCCATCGAGGACAATACATTTTTTCTTGAAGAATAATGTAATTGTTTCTTTCCTGTAAAATA
>21388 consensus sequence 1
TGCAGGGCAATAGAAACTCTTATCAACTCCGTGATTTATATTATATTTGTTTTAACTTGAATTCAGAGCCTCATACATTATTTCAAACGATTCTCTGTGTGTTTGATAAGGGATGTTAGCCTTTTAGGTTCCCTAGGCTGAGGTGTCTTAAGGTATCTTAGCAACTCCCATAACCTGAGACGTAATAAATATCACGTACCAAAAAAAGAGAAGAAGAAACAAACAAAAATAAACCATTTAGGTTGTGGACTCAGGAATCAAACTCACTATCATGGCATCGCAAGCACCATACTGTACTGTAACCACCTGAGCTCCGGGAAAAACATT
>21404 consensus sequence 1
TGCAGGGTTGAAATATGCTACTCTCTTGTTGTTTACTGTTGTGCTATCATCAGTTAATAGCATCTTATGCTTTCCCCGAAAAGCCTTTTTGAAATCTGACATGTTGGCTGGATTCACAACGAGTGTAGCTTTAATTTGCTATCTTACATGTGTGATTTAATGAACGTTTGATTTTTATAGTAATTTGTTTGAATTTGGTGCTC
>2143 consensus sequence 1
TGCAGGTAAAGCCCTACCGTTTTATTTTAAATCTCTCTAAAACGGTTTGCCACAGGCGAATTGTCCGAGGGCAGACCGCTACAAGTCTCCTGGAGAACAAGCCATCGCAGTGTAAAGATCAGTTTGAGTCATGGGGAATGAACGGGACCTTCTGCCCTAAGCCAGAGTTTGCTGGGAACCCTCCTATGGTGAGCTATGACAGCTCGTTTTTTTTTTTTTACATGACTTAAGTGTGCTGCTTCTTTTTTGTAAAGAACATTTTCTCTGTCGGTTTCCTCTTCAGACATGGAAGTGGGTGGTGGGGCCTAT
>21457 consensus sequence 1
TGCAGGTGGGACCTTTAGGGACACACAGACAAACACAAAAACACTCATTTATTAGCATGTTTATTTATGTAAATAGGTTAAAATATATAATGTTGGAGACAAAAACATGGACAGACAGCTGATATGATGAAGGATAGACAGCTGATATGATGAAGGATAGACAGCTGATATGATGAAGGATAGACAGCTGATATGATGAAGGATAGACAGCTGATATGATGAAGGACAGACAG
>21486 consensus sequence 1
TGCAGGGATTATTGTGCTAATGTTGCTGATGAAACTAGGCATGACAGCACCTGTTTATTTTTTTCTTCTCTAAACCAAAATAGCTAGCTTGGTACACTAAAACTCTCAAACTATACATGAAACAACCTGTTCTTCTCTAAAGGACACCTGCCATCTTGGCAGTACTATCAAACTAAACGTGACAACAACCCTGTCTTCTGTTGCTGTTTTGGAGAAGGGACTGAGGGTCCCCACGGTTACTAGATAGTGCGTATTTTGTATTTGTATTAATTAAGGATCCCCATTAGTTCCTGTCAAGGCAGCAGCT
>21555 consensus sequence 1
TGCAGGGAAGCTAAAGTCATTCCGTTACACAAGAATAGTAAAGCCCTCTTTACTGGCTCAAATAGCCAACCATTCAGCCTGTTACCAACACTTAGTAAACTTCTGGAAAAAATTGTGTTTGACCAGATACAATGCTATTTCACAGTAAACAAATTGACAACAGAATTTTCAGCACACTTATAGGGAAGGACACTCAACAAGCACAGCACTTACACAAATGACTGATGATTGGCTGAGAGAAATTGATGATAAAATGATTGTAGGTGCTGTTTTGTTAGACTTCAGTACAGCTTTTGATATTATTGATCAGAATATGCTGCTGGAAAAACAGATGTGTTCTGGCTTTACACCCCCTGTTAGAGTT
>21579 consensus sequence 1
TGCAGGTAGAAAATATCCTGATATGAAAAAATCCTATAAATCACATTGGCTACGCATGGACTGTGTGCAACAAACTTGAAACATTATATCAGCTTTGGGTCCAGGCTATAGATCATTGCAGAATTGTATAAAATATTCTGGCCCCTCAGAGTTTCCTGTACCAGTGAGCTCGGGACAGACACAGCTGTAAGCTATTTTCGCAAGGTAAGTAATTAGGTAGGTCTATTTAATGACGTTTCCACTGTATCAGAGCATTACATTTTTCCTTTCATACTGAGTGGCTATCGATAGGGAGAGAGCTGGAAAGATTTTTCAAATACATTGAGGAATTATTATCATTCTCAATGGATGTAAAAACGGACGTTGTTTTCTTGCTTTTTAAGGTGAAGAAAACATTACTTTGATAAGCTC
>21630 consensus sequence 1
TGCAGGCTTTAGGTAAAGTGTTACAGGAATGTTCAAAGACGCGTTGGAAAAATTGCCCATTTAGAAATACGACAATGATCCAATGAACTCCTCTCAAGGTGGACTTAAAGTTTGTGGGGAAATGTTGGCTAGTTATTTCGAATCCAGCCTTCAAAGACCAGTAAATTGAAACATTTAATTTGACATTTAACAGTTAATCTTTTTTTCATTATAGTTTCAATATGACTGAAAGTGAACATTTTCCCTTACGCTGTACATTTAACGAGGCACACGGTGTCTTATCTCGACCAGTTAGTTGACAATAAGTAAAGGAACAGTTAAACACATCATGAAGTGTGTTTAACTGTGTGACACCGATTCACT
>21644 consensus sequence 1
TGCAGGGAAAATCTACAGGAATTTTGTGGTCACTTTCCTGAGAGGGAGAACAGTCTACTTTTAGACTTTGTTCAGATTGGTAACCAATTCTGTTGATACATTATTCTTCAAGAGAATACTTTCAGGTGCTTTAATAGACAAAACATCATATTTCTATTGAATTCAAGGATTGATGTGTTTGATCGCAAATATAATTCTAATCTACAATGACGGCCTACCGGGGAACAGTGGGTTAACTGCTTTGTTCAGGGGCAGAACAGATTTTTACCTTGTCAGCTCAGGGATTCGATCCAGCAACCTTTCAATTACTGGCCCAAAGCTCTAACCACTAGGCTACCTGCTACTACTGCTTATTGGTAAAGGACAAGCTGAATCA
>2167 consensus sequence 1
TGCAGGAAAGTATCATACAGTTTAGATTCACACAGAGGGTTTGAGAACAGATGTTTTATTTCTCTCTTTCTCTGCAGTATTCAGGTAGAGTAGCTGGAGCTCTGAGAGTAGCTGGAGCTCTGGAGAGTTGGTGGAACTCTGGAGAGTAGCTGGAGCTCTGGAGAGTAGCTGGAGCTCTGAGAGTATTTCGAGCTCTGGAGAGTAGCTGGAGCTCTTCAGCGTAGCTGGAGCTCTGAGAGTAGCTGGAGCTCTGGAGAGTAGCTGGAGCTCTGAGAGTAGCTGGAGCTCTGAG
>21719 consensus sequence 1
TGCAGGAAAAGCAGGAAAAGCTGTTCAGTATCACCAGAGACTCTGACAGCAGCACAAAGTGATACAAACCAGGACCGGACCTGTACAATAACTGAAGACCCATGTGAATCAAACACAAGTGCCACATATGGCCCTCATTGATTCAATATAATATAATAATATCAATCAAAGAACTGCTCCATAAAATAAAACGTCTTATTGATACACTGGCACAATAAGTGGGTATGTCACTATTACATCTACACCTTGAGTCTTCACCAAAACTTTTCTCAACAGTACCACTATACATAGTATTTTAGACCACGAGATCTACGGGGAGAAACATGTAACACCATAGAGAT
>21734 consensus sequence 1
TGCAGGAATTTGTGGTCTTGCTGAGGGCTTCTGTTGCTAATTAGCATTTCACATCATTCGTGGGGGACAACATGTTTATCTTGATTATGTGACCTGTTTCACTCTTTCTTGGAGTAAAATATTTAGTTTTGTCATAAGATTGTCTTTAGTCAGGCCTAATCTTATTGAAGTATTTTCAACATTGGGGGAGAGCAGGCAATCTTCAAAATCCACCCTCTTCTCCAGACCCATTAGAGGTGTATTATGTTGAGTCCAATTTAGTTTGATAGAGCCAGACAGTCTAAAGTGGATTGTAACTGTTGTGTTGAA
>21744 consensus sequence 1
TGCAGGACGCAAAGCTTTGTCAGATGAATCATTGGGTCGAAACTACAGAACAGTACAAAACAAGCGAACACACATGGTTAATGTTCTGATAATTAAAAGTAAATATGAAACATTTCTTACAGAGCCTTTCTAGAAGTCCACGCAAGTTTCTTCAACTGTCTGACTGTAATTAGAGCGACGTTGATGACGTGCCATGATGCCAGCAGATTAGTTTGCCTTTGTCTATCGCACATCCTCTTCATGAATATAAGCAAAAGTTTTTTATCATTTTTTTATCACGAGGGACATAAACAATAACTAGTAATGCTGCATACTCAACAAAAAAAAGTTAATCTCACCTTTCTGGTAAAATATTGCTATAAATTGCTGAGGTGTAACTTTTTTTAAATTTTACCTTTTAACTAG
>21765 consensus sequence 1
TGCAGGATCATCTGAGACCAGCCACCCGGACAGCTGATGAAACTGTGGGTTTTCACAAGAGAATAATTTCTGCAAAAACTGTCAGAAACTCAGGGAATCTCATCTGCGTGATCGTTGTCCTCACCAGGGTCATGACCTG
>21771 consensus sequence 1
TGCAGGAAGTCGGTAAGTGTTTGTTACAGTTGAAGTCAGATGTTTACATACACCTTAGCCAAATACATTTAACACTGTTTTTCACAATTCATGACATTTAATCCTAGTAAAAATTCTCTGTCTTAAGTCAGTTAGGATCACCACTTTATTTTAAGAATGTGAAATGTCAGAATAATAGTAGGGAGAATAATTTATTTCAGCTTTAATTTCTTTCATCACATTGCCAGTGGGTCAGAAGTTTACATGCACTCAATTAGTATTTGGTAGCATTGCCTTTAAATTGTTTAACTTGTGTCCAATGTTTCGGGTAGC
>21823 consensus sequence 1
TGCAGGAGAGACAGATAAAAATAATTATTTTTTGTTTTTTAATAATTTTCTTCTAATGTAAAAGTTGAATATCAGTTGGCATAAATCCTGACATCATGAAACACAATGAATTTTTGAATTTTCATCTTATGCACCATTTTATATCCTTTGAATAGCTATGACAAATTGAGCCTGAAGCAGCCTGCAAACCGCCACTTAACAAATTAATTGTGTTAAACAATGCGCGCAGTAGGTCGCTGATTCAGGGGATCCAGGGGGTGTGGTCTTTTGTGCAGAAACTGTTGATGGGCATATGTAATGACTGGTAGAAATACAATAGATCTACTCATGTGTGTATCCATTTGGAGAGAGAGAGGGGCCCAGTCCCTCCTCCAA
>21829 consensus sequence 1
TGCAGGAGGCACCGTGTGCTGAAACCTTGGTGTTTTATACTTCTTCAACCCTGTAGGAGGCACCGTGTGCTGAAACCTTGGTGTTTTATACTTCTTCAACCCTGCAAGAAGAAGAT
>2189 consensus sequence 1
TGCAGGGATTATATTTGAATAAACAACTCAAATATGGTCTGTGGTAAACACAGGTTGAGGAGATCTCATACATTTTGTTCCATGAGAAAATATGTATCAGCTAACATCCCTTATTTATGTCATCAAAACAAACACACCAAGGCTTCATTATTCATGAAGGTCGTGTTAACTGACTGATAGTATCTCATAAGAACAAAACAGCTCCTAAACCTGTGTTCATCTCAGACCTCGGTGTTAATCCCATAAAGCCATTCGTCCCCCCACATAGGAACGTCTGAACAAACCAGACAGAACTCGTTTCCTTTCTTTCAGACTGAAATCACCTGGATATGCCCACCTTATAACACACACAC
>21907 consensus sequence 1
TGCAGGTGAAGAAGCCAGATATGGAGATTCTAGGCTAGTTGGATGTACTGCCAAACTCCAATGACATTGGAGGCAGCTTATGGTACAGAAATTGTACGCTTCCTCAAAACTTGTGTGACACATTTTAGAGTGGCCTTTTATTGTCCCCAGCACAAGGTGCACCTGTGTAATGATCATGCCGTTTAATCAGCTTCCTGATTTGCCACACCTGTCAAGTGGATGGATTATCTTGGCAAAGGAGAAATGCTCACAAACAGGGATGTAAACACATTTGTGCACAGAAATAATCTTTCTGTCCATATGGAA
>21947 consensus sequence 1
TGCAGGTGCATGTTTGGGCAGGAAAACCTCAGCAGATCCCTTATTAAGGACGGGCTCCATGATGGACGGAGAGTTGTCATTCTGATCAACTATTTTTAGATTGATGATGGCACTGCTCTGAAGCTGGGGTGAACCCCCATCACTTGCCTGGATGTGTACCTCCAGATGTTTCATGACTTCATAGTTGAAGCTTCTCAGTGCATATATTGAACCAGAGATTGCATTTAGAGATACAAACGTGTTGACAGGTGATCCCATTATAACACTGTCTAATAGTCTGTATGTAATTTTGCCATTAGTTCCCAAGTCT
>22048 consensus sequence 1
TGCAGGTGAAGAAGACGGATGTGGAGGTCCTTGGCTGGTGTGGCTACATGTGGTCTGCGGTTGTGAGGCAAGTTGGACCTACTGCCAAATTCTCTAAAACGAAGTTGGAGGCAGTTTATGGTAGAGAAATTAGCATTCAATTCTCTGGCAACAGCTCTGGTGCACATTCCTACAGTCATCATTCCAATTGCATGCTCCTTCAAAACTTGTGACATCTGTGGCATTGTGTTGTGAGACAAAACTGCACATTTTAGAGTGGCCTTTTACTGTCCCCAGCACAAGGTGCACCTGTGTAATATGCCACACCTGTCAAGTGGATCTTGGCAAAGGAGA
>22131 consensus sequence 1
TGCAGGCGCAGGTTGAGCTCATTGAGGTAACCTGTTACGTCAGTGTGACACATCAGTTTTACAAGCCAATCCTCAAGCTCTGGGTAGTTTTGGCCCTTTTCAGCCAGAACGACTTTAACCTTATCCAAACACTCCACAAACTGTTCCAGAAACTTCCCCGCAGTGACACTGCAGTGAAGAGGCATGTCTTGGTGGATTTGTTCAATCTCTTGCAACAGTGACCAAAACTGGCTGTGTCAGAGACAAGTGAGCAACAAGGAAATTCACAATTTGAACTACAGAAGCTATCACAGTACCTAAAATCGGAATTTGAAATCTTGGAACAGATTCTCTTGGTGAATGACAGTGTAATTTAACC
>22141 consensus sequence 1
TGCAGGCTATAAAGGGTGGCCACATCAGTCAACACTTTCTTCACTGACTTGCAGACTGGCCTCCACCACCTTTTGGGTTTTTGGTTCATACACTACTGATCCTACAGATGTTATATTTTTGTATTTACTATTTTGTTTAATAAAGGTATTCCATTTGACATCTGTGGTCTCCCTTTGTTTTTATGAACTGTGAGCCAGGTCGTAACACACCGGGGGTTCTTCCAATTGGAGATTCTGGGTATATGGTGTAGTTTTGGTAGTATGTTTGTAAATTTGGAGACTTTGGTTTGGACTCCCTGTGCATAAGCTTTGTGCAC
>22180 consensus sequence 1
TGCAGGCCAGACAAGCTGAATGTTAGCAGCATTAAGAGCACAATATCTGTGGATCGCTGTGTAATTGAATGGTGGTACTGGAGATGTTCTATTTTGTCTCAATCATCACTTTCATTTAATTGGAATACACGGCTGGCCGCAGTTATCACGTCTAATCAAAATGTATTCAAAAACAGTGGTGCCCACACATGCCTCCTTTGAAATAATTCCTTAAACAGAGTCACCAGCTCTTAACATATCGCTACACAACCAGTACTCTCACAGTGTGACACACTCAGACAATTCCTCAGCCTAGTAACAGATATTATTTA
>22202 consensus sequence 1
TGCAGGAATGTTAATGATTGGTGGGATGATGAGAGAAGACGCGTTTGACTGTTTCATTTAGTATTGTTGAATGCAATGGTTAGCCGTTTGAATCCCTGTTGGTCGTCTGAAAAATGCTTCCATGTGTGAGAAGAAGGGAACTCTTTTATTTTATGGCCTCCTTCTTATGACTACCCTCGGAGCGATCACATCCGGGCGGCTTCGACAAATCGGTCCGGATCATGTGCCAGTTTAGCTTTGAGCAAGAAACAAATAGGAAATGGTTTCCCTCCTCGCTGTGTGTGTGTCCCTCGCCATGCGTGGGGATAAAGTGTTTA
>22235 consensus sequence 1
TGCAGGAGCGACACAAAACGCAGAAATAAAAATTGAAATCATGCCTTACCCTTGACGAGCTTCTTTTGTTGGCACTCCAATATGTCCCATAAACATCACAAATGGTCCTTTTGTTCGATTAATTCCGTCGATATATATCCAAAAGGTCCATTTATTTGGCGCGTTTGATCCAGAAAAACACAGCTTCCAACTTGAGCAACGTCACTACAAAATATCTCAAAAGTTACCTGTAAACTTTGCCAAAACATTTCAAACTACTTTTGTAATCCAACTTTAGGTGTTTTTAA
>22254 consensus sequence 1
TGCAGGTTTCCCAAACTTAAAGGATTTAACTGCATCAATAAGTTCCTCCTCTGTAACTTGGCATTCACATTCGTCTTATTGTACAGATGTTCATTTTACATTATTAATAGAAAAAAATCCTTACAATTAACTTTGGTTCATTGTGTTGCTGTCGTATGCCTTCTCCCCCGAGAGAACACTAGGAGATTGATGTCACCTGTCAATTATTCAATTATCCAGTCTGCTCTGTGAGTAAGATGTGTGCATAATATATGTGTGGAACTCAGCAGCGATAATCACACTCAGACAGCAGTGTTCCCAGCTCCCAGCTGTCATCTCTAGCAGTTATTTGTAGCCTGTGTCGATCATGGTTTGTGATCATATAGAAACTCAGCCAATGTGATGTTTTTACAGTCAATAGAGTAAACATCGTTAGATCTCTCTCAAAATTCTGGAGTGAGG
>22343 consensus sequence 1
TGCAGGTTATAAAAAAATATATTGTAGAAAACAACTAATTGATTAGTGTGTTTTGGGAACAGTACTATGTGAATGTGCTTTGAGAGAATTTGACATTTGGATAATAAGAGATTTGTATTTGCATAATAAACGGATTGAAATTTGGAGAATATGTTTCTATGTATAATACTTATCTAGGGACTCCGCCCATCACTGCCCATCACAGTAATATCACGTGGCACATTATTCCGATGACCAGCCGGGAGCATCCGGGAAACCAAAGTCTTTGGGTTCCGGGGGGTAGTGTGGTTGCAAGGCGGCTTTGTAGCAGCGGAGAGTCGTTGCAATGCACATGGAGTGGTGTTGACATGAGCACCTCAGATTTAGAACGTTATATATGGATTCTG
>22370 consensus sequence 1
TGCAGGAGAGATTTATTTTAGTTCCAAGCTTCTCAATGTTTTCACTATCTTCAGTTTCAGGCATATTTCTAAAAAAGTGTAGATGTGGTCAGATTTAATTTCATTAGCAACTTGAATTCAAAAAATAACCGAACACACCCAAAGCTGATTTGAAAGAGCTCGAGGCAAAACTGGAGAAACAGGAAAATCCAACACACACAGCGTCCTGGTGGAAGGTAGGCTTATTTACCTGGGTTGGATCAGTCTACAGCCTCCTGGTAGAAGGTAGGCTTATTTACCTGGGTTGGATCAGAGTCCTCTACAGCCTCCTGGTAGAAGGTAGTTTTA
>22531 consensus sequence 1
TGCAGGAGCGAGTAACTGCTTTGATGTTTGCAGAGAACGACAGGGTGTTTTCCTGGGTCACGCCAATGTGCTTTGCACTCTGAGAGGGCGACACTGTGGAGTTGTCAACTGTGATGGAAAGGTCTTTGAGCGGGCAGGCCTGCCTAGGGAGGAAGAGTAGCGCTGTCTTGTTGAGCTTGAGGTGGTGGGCTGACATCCAAGCTGAGATATCTGCCAGGCACACAGAGATCCGTGTTGCCACTTGGGTGTCAGAAGGGGGGAAGGAGAAAAGTAGTTGTGTGTCATCCACATAGCAATGATCGGAGAGACCATGTCAGGATATGATGAACCGAGTGACTTGGTGTATAGAGAGATGAAGATTGTCTAGAACCGAC
>22587 consensus sequence 1
TGCAGGAGAAGTGTTTGTTGTGATTGAGTGGGGAACAGAATAGTCAGCTAAAGATGACATGCAGGAGCTTGCAGGGATTTGTAGTTT
>2258 consensus sequence 1
TGCAGGCAAATTTTCAGGTCCGGACCCGCGGAACACCCAAAATAAAACACTTAAAACAAAAGTCTTGAAGTTTTAAGAAGTATTAAAACAACAAACCAAGTGCGAGTGACCAGTATTCGATTTTCATTCAGTTGGAAGTGATGAATGTTGCGCAGTAAGTGACGAATGACCAGTAATCTGACCCTGTATCAGTGGTTAGGGGGAACTTGTATTTTCTGCAGCAGAGTGCGGATGAGGACAGA
>22602 consensus sequence 1
TGCAGGATTATTTTCCTGATGTAGCAAACTGGCTCAAATGAAGATCCTACATCTGTAGCTACTCCCTACTGTGCTGGCTGGACGTTGTCCAGATTGATGTGCTCATTACAGCACTATGTCAGAATTACATTTGGGGCTATAATACCCATGCGAATATGATCGAATCACTGAGGTGGGATCGTGGAAGGTCACGACTGGGCGTAATGGGAGCTGCCATGGTAACGCTGAATGTTTTCTTTCTGAGTTATGGTACTTCTATGGCCATCACATTACTGTTGATATGGAGGAGTATACAATGTCCAGTCCCAACTCTGTATTGCTACTCATGCCATCAGGGACAAGTAGGA
>22664 consensus sequence 1
TGCAGGAGAAAATCAGTCTTTCAACGACAAGCAACTGCCTGGAGTAACGTTGGCAAGGCTAAACTAAACAGAGGCATGGTGCATTTCCGAGCGAAGTACCGTTAGTTAGCTGAGTTACTAGTAACGTGTTAGCTAGCTAGGCTAATGGTAGCTGGATGTTGCTAGCTAGTTTGCAAATGAAACCGTTGTCTCTTTTCTCGGGGCAATTTCAAGGTAGCTATAATGCATAATATAAGTGTACCAACTTACCTCGTGTTTTGTATAG
>2266 consensus sequence 1
TGCAGGCGCGACACAAAACGCAGAAATAACAATATATTTCATGACTTACCTTTGATGAGCTTCTTTTGTTGGCAGTCCAATATGTCCCATAAACATCACAAATGGTCCTTTTGTTCGATTAATACCGTCGCTATATATCGAAAATGTACATTTATTTGTCGTGTTTGATCCAGAAAAACACCTGTTCCAACTTGCGCAACGTGACTACAAAATATCTCAAAAGTTATTTGTAAACTTTGCCAAAACATTTCAAACTACTTTTGTAATACAACTTTAGGTATGTTTTAATGTAAAGAATCTATAAAATTGAAGACAGGATGATCTGTGTTCAATACAGGAAGAAAACAAACTGTA
>22673 consensus sequence 1
TGCAGGCAGTGGTTTTGGTGCGACTAGTGGAACAATAATGTTTTTATTTCTATGTATTTATTTAACCTTTATTTAATCAAGCAAGACAATTAAGAACAACAATTCTTATCTACAATGACGGCCTGCCCCGGCCAAAACTTAACCCAGACGACGCTGGACCAATTGCGTGCCACCCTATGGGATTCCCAATAACGGCCGGTTGTGATACAGCCTGGAATCAAACTAGGGTCTGTAGTGACGCCTCTAGCAATGAGATGTAGTGCCTTAGACCGCTGCGCCATGCTGCA
>22690 consensus sequence 1
TGCAGGCGCGACACAACGCAGAAATAAAAATCAAATTAATGCCTTACCTTTGACGAGCTTCTTTTGTTGGCACTCCAATATCGTAAGTTTGTTAAGGGCTGATAGTTGTCACCCACTTCTCTTGAAAAATAGTTTGCCTACAGCCAATTCTGTCGAATCAAAAGAATTTGCAAAAAACAATCCGATTTCGACAGAAATATGGCTGAGACGCAAAGAAAGTTCAAGGAGAGGGGCTACAAGAATGATCAGATTAATATTGCCATTGAGAAAATTCAAAACAAAATGAGACATGACCTTTTTCAAGGTCAGTCTCGCGTTCTAACTACCTGCTGTTCA
>22699 consensus sequence 1
TGCAGGTTTTTTTTTCAAAAGTTTCATGGAATGTAGGTCTACATTGAACACCACACATTGGCCACTGTAGGCTGAATGATGGAACAGCTATTTCCATGCTATGGAATGGAATGCATTTTCTCTATTGTTTCTGATGGTAGGCCACTCTAGTAGGCCTACATTATGATCTTCCCCAAGTAGCCTACTTGACTACTTTCTGAAACTGTAACTTAAAGTGGGTACAGCTTCAGTGGTCAAGGTAAACGCACGCTGGAAGATGCACATAATTTTCTCAATGTTCAAGTTTGCGCTCATCAGACCTGAAATTTGCTCACTGCCCCACAAAATAGAGGGAGCATTGCCTGTCGGAAGTCAAATTTTACCTATAGAATACAAATGTTTGACTGTGTGTTTGTC
>22703 consensus sequence 1
TGCAGGCTGTGCGTGTGTACGTGTGTGCGCGTGCTTGTTTGCATATCTCTTGAAAGACGGGAGAGAGAGAGAGAGAGAGATTCCACCTCCACTCGGATTGAAAAACTAGTGCTTATAAGTCTAATTGTATATTAAAATGGATAGATTTGATAGACCTGCAGACCCAGACCATTTTAAAAATAGAGCATGTCTCTTGTATTGACCCTTTTTGTTATGCCGCAAGCAAGAAGTTAACCTTGTTTATTGTACTTGGATCACTGGGTGCAAAGAGGAGTCAAGCTGGATCCAACTCCTCTAGACAGATTTGGGACAGTGGCTCTAAAAATAAG
>22788 consensus sequence 1
TGCAGGGTTGAAATATGTTTTCTCCCTTTGTTTACGGAGGTGCTATCCTCAGATAATAGCATAATTTGCTTTTGCCGCTGGATTCACAACAAGTGTAGCTTTAATTTCTCTGCATTTTCCCTGGCTTTTGGCCAGGTGACATTTCCCAGAGAGGTTAAAGCCTGGCTTTTCTACTGTACAGATTGGAACCATGTCTTTCGCTATGTAATAGGTCACTGCATCCACCTCAAACTTTTCTTGTCATAAGGGATTAAGTTTGAAAAGGATGTAGCTATGGTAGTTTGTCTTTTAGCAGACGTTTTGGGAATCGAGCGACTGGAATCGGCATTGCGTAGTCTCACGCATTCCTCCCATTCCACCTCGTGTTTCAGTTGCGG
>22935 consensus sequence 1
TGCAGGTCGCTCTGGATAAGAGCGTCTGCTAAATAACTCAAATGTAAATGTTACAATTAAGAGAATTTCTGCTATTTCAACACAGTAAATATAACATGTTATTTTTTATCGAGCTGTCGTTTTTACCACTGATACCACTGATGAGGACTGAGAAGAGTTTAGAGGAGATCTGTCCCTGTGGTTGGTGGGAGCACGCGCAATGTTGCA
>22975 consensus sequence 1
TGCAGGCGTGATACAAAACACAGAAATAAAAATATAAACCATGCCTTACCTTTGACGAGCTTCTTCTGTTGGCACTCCAATACGTCCCATAAACATCACAAATGGTCCTTTGTTCGATTAATTCCGTCCATATATATATCCAAAATGTCCATTTATTTGGCGCGTTTGATTCAGATAAACACCTGTTCCAACTTGCGCAACGTGACTACAAAATATCTCAAAAGTTACCTGTAAATTTTGCCAAAACATGCCAAAACTACTTTTGTAATACAACTTTAGGTATTTCTTAAAGTAAGTAATCGATAAAATTGAAGACGGGGTGATCTGTGTTCAATACAGGAAGAAAACAATCTGACGCATGCTTTCTGGTCATGCGCCTCTA
>23041 consensus sequence 1
TGCAGGTAATGAGCAAGCCCTATAAAAGTGGCCCCACAGATAATTTGCCAAATTGTTTAAATGTTGTTCAGAGCCCAGAGTGTTAATATGCATCCATGCCGACCAGGCAGAGGTCAGAAGAGTCACTCGCTTGTAGGGGAGAGACAAAAATGACATTAACGGGATAATCTGATCATGCACAATGCCCTTAAGCTGTTTCAGTAATGACCAACATTGTTGGTGCATTTCTATTTATTTATTTAAATTGTTCAACAAGTGTCTAGCATATATTGCATACATCCTTTTGTTTTGATAGCGCCATACACACGATATCCATCACAACTCTCAAATTCAGTATATTGCATTTG
>23046 consensus sequence 1
TGCAGGCTCATCCTGACATGACCCTCCAGCATGACAATGTACCATCCATAGTGCTCGTTCTGTGCGTGATTTCCTGCAAGACAGGAATGTCAGTGTTCTGCCATGGCCAGTGAAGAGCCTATTGAGCACGTCTGGGACCTGTTGGACCGGCGGGTGAGGGCTAAGGCCATTCCCCCCAGAAATGTCCGGGAACTTGCAG
>23058 consensus sequence 1
TGCAGGCAAGCTATTTTTACCTTTTGTAAATTGCTTTCTCTGCTTAGGAGGGTAGAAGGAGAAACCTTTCACAGGTAGGGATTTGGGATCTTATTTCTCAAAAAGGTGCTTTTCCATTCTTATCCAAAAAATAGACAAAATTCTGAAATGGTGAATTGCAAAAGGAGTGTAGGATTAGGAGTTGTGAGGACATGCTTTGCTCTGCATCCATAGCTCATTTTGCATTCCAACCAGGATGCTTGGCTTTCAGCCCCTGACTGC
>23085 consensus sequence 1
TGCAGGCCCACAGTTTTGCTTATTGTGGAAACATAACTAGGTGATTAGAAAGGGTGTAACCTGTCCTGGGACAAGCAGTGGCCTAAATCACAGTGCCTTGGGTAAATATTTAGTGTCAAATGGATATGTATTACATAATGTACATTTACTCAATACTACGCTGATGGCTTTTTTGAAATAATGATGCACCTCGTCTCAACTTTAACCCTTGAATCCTGTGCAAGGATTCAAGGGTAGGAGGAAGTAGCTTGCCCTGATATCAGGTAACCTTTATCCCCAGAATAAGTGATTGACA
>23104 consensus sequence 1
TGCAGGCTTTTGACTGTTTTTGTTTTAACAACACCCTGAAAAATAGATCCAAACAATTTGGATGGTTTTAAATCCACAGCAATTAGCAATCATTTTCTATTGCTCTCCTTACATGACCATGGGTTTATGTAATTGCAGAATTTTTGTTTAATCTTTCACCAATTGTTTTCAATGCTTTTATGATCTCCAGTAAATATATACTATTAATTGAGATGAAATAAGCAATGAAAGAAGTCATGATATCAGCCTCCAAGTTATCACTAACTGTAGAGTCTGCAGAACTTACAGCAAAGGCTTTTTCAGTCGCAGACATGTTCTTCCCCAGACTGCACAATGATTGGTTGTGTTGGCCACAGTGGAATATACAAAAAGCATAAC
>23105 consensus sequence 1
TGCAGGTAGTTTATTTGTTGGCTATTTTTACATAGTTGGCAATAGAAGTTACTTTTTTAGGTTCGTATCATTTTCATTTAGATTTGGATAGAATTTTGATTAACCACATGACAATGATTTTGAGATATGAAGACGTTATTATAAATGAAATGAAACTGTTTCATGAAAATGTGCATATGAAAACCATAACTGGCACGCAGATCAGGAGAAATGGTATGATAAATTGTTCTTCAACATGAGACTCCTCGTGTTATCTATTACCGGCAACTTCAGGAGAGTAATTGCAGAATCTGCTAAAGCCAACAGGAGCGGGAGGAGAATAGTTGGGTCAGGTTAAGTTTTTTTTCTTCTGGAGCCCTCTTGAGGCATTTGTCATAAGCTTAAAGCATCAGAC
>23108 consensus sequence 1
TGCAGGTTGCTTCTGGTCCTGCTCTTGTTTTCTCTCTCATCCTCATTTCCTTTACCAGACTTGATATCTATCTGTTCTGTTCATCCTCGGTCTGTCGTGATTTCACTGTCTTCAAGCATGGCGCACATGGGCCGGATCTCAAACTGCACCATATTCCCTTTGTAGTGCACTATTTTTGACCCCATAAAGAATAGGGTTTCATTTGGGACACATGGTGTTGGTAACTTCAGCTTGTTGTAAACGTTAGCCCTTTATCATTAACATGTTTATATAATGCATTACCACAGCCATGTTTATATAACACATTATCACAGCCATGTTT
>23110 consensus sequence 1
TGCAGGAGGGTAGCGCTTCAGGAACAGGGTTGGAGAGCCCAGCTCTGAAGCATGAAACACCAAGAACCAACTGATTTCAACAGCGAAGTAAAGAGGCGAACGGCGTAGTAGAGGTTTGTGAGACACAACGGGATCAGGTGTTTTGACAGAAAACATTACAATAACAGGGACTGGATTGGGTGAGTAGATACACAGCCAATGATTGGCGAAGGGGGGAAGAGAAAAGGGTTTGATAAGCAGGAGGGGAGGTGTTGTAAATGGTTTGATTGTTGAAAGGGTAAGAGACGTAGGTGTGGTCTTTCCTCCAGGTCTTTAGTTGCGTTACACATGACAACACGTTCAAGTTCAGTACATAGCTGTGCGTCTATTAAACATGT
>23227 consensus sequence 1
TGCAGGAAAACTTGGAAACTGGAGTTCTGCTCTGTGGTCACTTCACCAGTTCAATAGGTTTGAAGGGGATTTTACAGAGTTCCATTCACTGAGAGAGCAACTGTTGTGCAGCTCACAGACTAATGGGTATAGTAGATATCGACAGAGGGTGAGATGGGTGAAAATATTAGTTTAATTGTAAGCTCTTTCATATATTGTGATATTGTAACGGTCCTCTTGTGGTGAAGGAGAGGCGGACCAAAATGCAGCGTGGTGGTTATTCATGTTTTAATTTATAATGAAGAAAACTATACATGAATAAACTAAGAAAACAATAAACGTGA
>23281 consensus sequence 1
TGCAGGTCCAAGATTGTTATTTGTTCTTAATTCACTAGTTGTTTTTTAGATTATAGCCTTTCAATTAGTAATAGACAAAAGGTCTATTCATATTTTCATATTGACTAAAATATTGAGCAGGGCAGTGTTTATGCAGTAGCATTTCCCCCAAGGTAAAATGAAATGAAAGAACAGGTTTGGTATACTGTTAAAACCTACAGAACTTCTACTGCCGTAATATAATTCAACCCTAAACCCAACTGAAACACTAATGCACTTTTATTGATAAAGGTTATAGATATGTCACAAAACATACCAAATAAAGAAGCACTCAGAGAATACATGATTTTTCCAATGACTTTATAAGGGACATTTCTCACTCCTACACCTTCAT
>2330 consensus sequence 1
TGCAGGAAACAATGCAGGGGGAGGCATTAAGTGTGGTTGGTGTGTGTGTGTGTTTTCAACATAACCTTGAGCTTCATCTACTGGGATATGAGTATGGAGATTAGAGAAAAAGACGCTAGGTGGGATGCACAGTAAGCATGTGTAAGCAATGCACAGTAAGCATGTGTAGGCCTATGTGTGTGTATATCACCTCTAACCTGTATTTGTGTGTGTGTGTATGGTTTGTGTGTGTTTGTCTATGCATGCATATGTGTGTGTGTGTATGTGTGTGTTTCTCTCTTTGTGTGTGTATCTCTCCAGGCTGGGTATGAGCTGGTGTCGGTGGACGGTGAGTCTCTGCAGCGTGTGACCCATCTTCATGCGGT
>23342 consensus sequence 1
TGCAGGCCTTTTTCCTTCTCCGAGGTCTTAATTGTGGTATTAAGGATGATCAATGTTACGGTTGATTTTCTTTCTTCTTCTACAGCTATAAATCGACATGCTCTTTCGCATAGACATTAAATCAGTTACGATACCGTCGTTACCATTTTCCTGAGGTATAAACGATAAGAGGCACTTCACGCAAAGGTTACTCTCGTTTGTCTTGGTTTATGTCACATTGTCTCCCAAAGTCAGTGTCCGGTGTCTGCAGAACGTAAAGTAGCAAAGTGCCTTCTTGCCCTGTCTGTCCAGATCAAAGAGGTGTTCAGGAGAGAGCTGGAGAAAGCTGAGTCGGAGATCAAGAAGACCACGGTCATCATCGCTGAATACAAACAGGTAGGATCCGGAGTCACGCCGGAGAGGCGAGCGT
>23404 consensus sequence 1
TGCAGGCTCATCCTGACATGACAATGTCACCAGCCATACTGCTCGTTCTCTGCGAGACAGGAATGTCAGTGTTCTGACATGGCCAGTGAAGAGCCCGGATCTCAATCCCATTGAGCACACCTTCCCCCCAGAAATGTCTGGGAACTTGCAG
>23454 consensus sequence 1
TGCAGGCTGATTTTGTAGCCTAAGAAGGAGACAACCTTCTGATGAAATTGGTACTTCTCAGCCTTGAAGAACAGGTGGTTAGCCAGGAGATGTTCCAGGACTGCTCAAACGTTAGTGATGTGATCCTCCAGGGTAGCCTAGTAGATCAGGATGTCATCGATATACACGACCACCTGGCGTCCGAGCATGTCCCTGAACACCTCATTAATGAATGCCTGGAACACTGACGGAGCATTAGCTAAACCAAATAGCATAGTGACCAGACATCGTGCTAAATGCAGTCTTCTACTCATCCCCCTCCCGGTACCAGATGAAATTGT
>23562 consensus sequence 1
TGCAGGTAACTATGCTGAATTGTTATGTGTTGTTTCTGGCTTGAGTAGCTTTATATGTATTTTAATAATCAAATACATTTAATCAGGCAGTCAATTAATCACTATGGCCTCCTGCCACTAGAGGGTGCTGTGAGCTGCGATGTTACTCTAATGCTGAGTTTACACAGAATACTTCAAACCGCATGATGAAATAGTACACTGTAATATGTGTATCTCTATGCCTAAAACTTTTCTTACTCTTTTTCTTACCCACAATC
>23707 consensus sequence 1
TGCAGGGCAAAAGGAAACAAAGCTTAACTTTATAAAAATGCAAACTTTAAGTCCATAGTTGTATGTGTGCCAATAACATTTGTGCTGTTTCAAACACAGAGAAACAAAAAAAATGTGTATACAGTTTTGTAATTGTCTATATGAGTTTGTTGTCATTAGAAAACTGAATCAAAAGAAAAAGGAAAATTCAGGGAAGGAAGGAATGTTTTATGACAACAAAAAATAGAAAAATCTAATCTTACATGTGAGGAAGGATCCCCTTGTGTGGATGGACAATTATTGAGT
>23763 consensus sequence 1
TGCAGGTAAAACAGTTTGAAAAAGTAGGGAAAAAAAGTGACAATTCTAATTCCATCAGAGTTCCTGAACTTGGTCGCCACCTGCTGGTTACAGTCTGCCACTGCAGCGGTGGACAGGTAATGCATAAACCAGGTCAAGAGGAAGGATGCTAACTTCTATAAACCTATCGAACTCACATTAAAGAGGACAACCATATCCCAATAAGCAAAAGGCCATTGAAAATACATATTTCACAACTATTTTTCAGACATTGACATC
>23788 consensus sequence 1
TGCAGGGGGCTTAAACACAGCATTATATTATCCTAAACAAAAATATAAATGCAACATGCAACAATTTCAAAGATTTTACCGAGTTACAGTACATATAAGGAAATCAGTCAAATGGAATAAATTCATTAGGTCCTAATTTATGGATTTCACATGACTGTATAGGGGTGGAGCCATTGGTGTGTCAGATCTCCCCAAGGAGAGGTGGGTGTGGAGTCAGGCGCAGGAGAAACAAGTTCCGAAGGAAAGGGGGGTTTTATTATACAAACTCAAAAATAGCAGGACACAGGACTACAATAGTAGCCACAAAACCACAGTCAGACACAGTC
>23798 consensus sequence 1
TGCAGGCCACTACAAACCTTTTGAATTGTACTATATTTCAGAGGCCACTTTGTTTACAAAACAATCAAGACATACAGTGGCTTATAAACTTTGGCCGAACCGTATTCTATTCATGGTCATATTGGCATTTTCAATCGTAGGGTGAGGTGTGATGATCAATATTCAGAATACTGTGACAAGTTAATTATTACCTGAAATAATTCCCAAGGAAGACCTTGACACTAATAGAAAATACTATAGAGGAGTTATGTACTTCAGAACTAAGAAACACCGTGGACTACAATGACTAATAGTGGACATACCCTGTACTAAATTGTTCTCTGGAAACCGGCAAACACTGCCTACCATAGTTGTCAGTACAAATGACTACACATCAC
>23913 consensus sequence 1
TGCAGGCACCCAGTTCAATTGTGGAATTGTTTTCCTTCTTAATGCATTTGAGCCAATCAGTTGTGTTGTGACAAGGTAACACTATTTGGTAAAAGACCATATTACGGCAAGTACAGCTCAAATAAGCAAAGAGAAACGATAGTCCATCATTACTTAGAGACATGAAGGACAGTCAATATTGTTCTGGTTCTGGTTATAAATGGTTGAAAGCGCAGTGATAACACATTCAGATGACAACGAAACCCCCAAATCTGACATTGTTTTAACATTGGAATTTGGTTACGCTTTTAGATGGTTGAAAGCATCAACTTCTGGCTGTCTTTTTGAGTGGGTGAATAAAAGGTGAAATCTCATTGATCAATGTCTCAACCAAACATTT
>2396 consensus sequence 1
TGCAGGTAGAAAATATCCCGATAAAAATGTATATCCTATAAATCACATTGGCTGCACATGGCCTGTCTACAATGATCTTTAAACACTGTTTCAACTATCAACTGGGTCGGCCCAAAACCTCGAGATAGCAAGCTTGCGACATTGTATAAAATATTCTGGGCCCTCAGAGTTTCCCGCGCCAGTGAGTTCGGGACAGACACAGCTGTCTGCTATTTGTGCAAAGGATAAGAAGTAATCAGGTATTTAATGACATTTCCACTGGAAATGTAATTTCCACATTTTTCCCTTTAATTCTGAGTGGTTATCGAAAGGGCGAGAGCTGGAAATATCTGACAAATACTTTGAGGAACTATTGTCATACGCAATTGA
>24027 consensus sequence 1
TGCAGGAGGAGAATAGACGAGAGAACAGAGTTAAAAGTGGAAAAGGCCTAAAATTCATCTTTAACCTAAATCTATTGAATGAATGTTTGACTGTGTCTTCATGACCATCAGACTTTTTCTTTGTTGCGCTAAAAGGGAACATACAAGTAAGTTGTCCCATATAACTTCATATCAAGCTACTATTAAGTGCAAAGGGGATACTGGTGGTCGAGCAGTTGAACAAGAGCTATATTTATTTAAAGCGATTTTCTGTTAATTAAGCAGCGATGGAAAAGGAGATTCATGGTTTCTTTTTAGTATTTATTTCATTCCGGTGTAGATAGATAGACAAGTGTTTCGGCCTAAGCCTTCATCAGT
>24134 consensus sequence 1
TGCAGGATCGTCTGAGACCAGCACATAAACAGCTGATAAAATGTAGGAGTATTTCCGTCTGTAATAAATTCTTTTTTGGAGGGAAAAACTCATTCCCAGGCCCACCCATAGCTGCGCCCCTGCCCAGTTGTAAATCCATAGATTAGGGCCTCATTAATTTATTTAATTTGACTGATTTCCTTATGAACTCAGTAAAACAAAACAGTGACATTGCATCCCTTACACACTTATAGGACTTGAGCCTAGTATGTTGGCCTGAACCCATAAATGCCTAAACTGTACAGTTTTTTTTTTTCTTCACATACCTGACAGGGCAGGTTCACAAACACAATAA
>24139 consensus sequence 1
TGCAGGCGCTACACAAAATGCAGAAATAAAATATAAAACATGCCTTACCTTTGACGGGCTTCTTTTGTTTGGCACTCCAATATGTCCCATAAACATCACAATTGGTCCTTTTGTTCGATTAATTCCTTCCATATATATATACAAAATGTCCATTTATTTGGCGCGTTTGATCCAGAAAAAACAGCTTCCAAATTACGCAACGTCACTACAAAATATCTCAAAAGTTGCCTGTAAACTTTGCCAAAACATTTCAAACTACATTTGTAATACAACTTGCTATTTTTAATAATCGATCAAATTGAAGATAGGTCTATCTGTGTTCAA
>2416 consensus sequence 1
TGCAGGGTTGAAATATGTTTTCCCTCTTTGTTTACGGAGGTGCTACCCTCAAATAATAGCATTGTTTGCTTTCTAACAAAAATACATTTTGAAATCTGACATGTTGGCTGGATTCAAAACACGTGTAGCTTTAATTTGGTATCATACATGTGTGATTTCATGAAAGTTTGATTTTTATAGTCATTTATTTGAATTTGGCACTCTGCATTTTCTCTGGCTTTTGGCCAGGTGGGCGTCCCACATATCCCGGAGCGGTTAAAGTCACCATTGGCCTCATGGTGAAATCCCCGAGTGTTTTCCTTCCTCTCCAGCAACTGAGTTAGGAAGGATGCCTGTATCTTTGTAGTGACTGGGTGTATTGAT
>24174 consensus sequence 1
TGCAGGTGGCATTTTTTGATGTTGTTTTTTTCGCTCACCAAGCAAGGAACTTTTGTATGGAGGTCAATGAGAATGTCTGTTTATGTCCAGCTGCCAAAGAGAAGTAGAAAAATGGAAAGTGGTCAGGAATGTCAATGAAAGTATATCTGTACTAGCCACGTTAAATTATTATCGATAAGGGTAGACCAATAAGAAAGTTCCAAACCTCTCTGCCAGTAATAGCTGGTTTTCCGTTTTCAACTCCCCACTCAGACCACTCCCAGAAAGTGCTAGCGGGGTTCTTGCTTGGGAGATTGCTCTTTGCTAAGAAGCTATTTTGGTTTATTTTTTACCAACGTAACATCATAACGTTGCAATGTTAACGGGGAAAAAACAACAGGCACAAGCAAGAGTATGAAAGA
>24180 consensus sequence 1
TGCAGGCTGATCTCCTTCATCAGTTGAATGGTGTTTCCTCTGACACGGATAAGCGGGCAAGTGTTAGAAGTGCGGTTTGGTGGGTCATGTTTCATACAGTCCACCAAATTCCCATGTACTGAATAAAACATTTAAATGTTTTCCATTGCATTTTTCAGCGCATTACTCCGGTATTGGCAAAGGCGCTCTAGCCAACAGTTTGCAGATACAG
>24221 consensus sequence 1
TGCAGGTGTGAGCCACTGCTTTGATGTTTGCAGAGAACGACGGTGTCGTCTAGGCTCACGCCAAACTTCTTTGCACTCTGGAAGAGGAACACTGGAGTTGTCAACCATGATGGAGAGGTCTTGGAGCGGGCAGGCCTTCCCCGGGAGGAAGAGCAGCTCTTTCTTGTTTAGCTTGAGGTGGTGGGCCGACATCCAAGCTGATATATCTGCCAGGCAACGCAGAGAAGCTTGACGTCACCTGGGTGTCAGAA
>2430 consensus sequence 1
TGCAGGGAGCCAAGTCAGTATTGAACCAAAACATGTATTTGTTTATTTGGATCCCCAGTAGCTTTTGTAGAAGCATCAGCTACTCTTCCTGGGTTCCACAAAGTGGAAGGACAGTCACACTAAACACTGATAGACAAGGACAGTCACACTAAACACTGATACACTGATAGACAAGGACAGTCACACTAAACACTGATAGACTGATAGACAAGGACAGTCACACAAAACACTGATAGACTGA
>24391 consensus sequence 1
TGCAGGTAATAATCCAGAATTAAGATTCATTGAAACGTTGTGCACAACAAGACAGAGGAAATGTGTTATTTCCTTCAAAACATCAAAGCTGGGAAGATAATGGACGACATCCTGGATTCGTCCCAAATGGCACCCTATTCTGTATGTAGTTCACTACTTTTGACCAGGGTCCATAGGGATCTACTACCCATAGGGCTCTACTACCTATAGGGCTCTGGTCAAAAGTAGTGAACTATAAAGAGAATAGGGTGCCATTTGGGATGGATCCCATTTTATCCCATGTGGGTTAAAATGGCCCTTCTCAGAGCGTTTAAAGCAGAGAAATCACTCCTGTTGATACAAGCTATTCAGAAAAATTTCAGCTCCTTTCAGAGCATTGAAAACAGAGAAATCACTCCTGTTCATATCATTAAGTG
>24397 consensus sequence 1
TGCAGGCATATATAATCTTGTGTTTTGAATTAGTCCTGGCTGACTAGTTTAAAATATTTTTTTTAGTTGCATAATGTTCATCATACAGCTTCTGTAAGTAATTGGCACAATGGGGCATTTATTTTTTGTCTCGTTGAGCCTGAGAGGTTTTTTTAATTCCATATTTTCTCTGGAGGACTGCTTAATAAGCTCGTCCAACCTCACCTCTATTTATAGCATTCATTTCACAATGTCCCTGGTGACCAATCAGGAAAATTACAAGCAATTTTTTCAAGTGCTTAGCTGTACATGTACATTGTCTATTCTGTTCTTTTATACAGCTGTGATGGTTTCAGCAATGTACCATAGTACATCAGTCTCT
>24399 consensus sequence 1
TGCAGGCTGTGTTTTGAGAAATTGTCTTATGAGAAAAGCCAAATAATCACATTTATGAAAGCAGCTGTAGCAATGCCTGTGTGTGAACTACGTAGTTTGGATAACTAGATTGGATTTTAAAAACTGGTCATATTTTATTTGGTTCGTCTGGATTTTCCAACTGCTTGCTAAGGTTACAATAAGGTTAGGGTCAGGTTTAGAATAATGGTTAGGGTAAGGGTTAAGGTTAGGGTAAAGTTGAAGGTTAGGGTTAGTTGTAGCTAACCTGATTCAGCTGGAAAGCCCAGCTCTAGAGCATCTACGGATTGACTATCCAAATAAAGTGTAACCAAAAAT
>2439 consensus sequence 1
TGCAGGAATTGAACCTACGACCTTGGTGTTTCGCACAATTTTCTTACCAACTGAACCACTCAAACAGTTACTGACCATGCTGCTCCATGCTTTCCCTCCGTCTGGGCTTCTCCCTTCTGAATGACACCACTGACTCTGTCTCAGTACACTCATCCAGGTTCTCAACACTACCCGCCACATTGGGACTGGAGGAAGAATGAGGGGGGAGAACAAGTGGGATGAGAATGTGGAGGATGTTTTAGAATGCCATTGTCATTAATGGAAAAACAACTCCATGTCTGTTTCCTCTTTTGACATATCGTAAAGGCATCCTGATGAAAGTAGTCAGCATTTTTCCTGTTCTCCCTCTGAAATATTCTTCTCACAATCCCAATCCACTGTACCATTCCATTCAATCAT
>24416 consensus sequence 1
TGCAGGAAGTTTGAGCTAACGTATGCTAATGCGATTAGCATGAGGTTGTAAGTAACAAGAACATTTTCCAGGACATAGACATATCTGATATTGGCAGAGAGCTTAATATATTGTTAATCGAACTGCACTGTCCAATTTACAGTAGCTATTACAGTGAAAGAATATCATGCTATTGTTTGAGGAGATGGTTCATTGGATCAGACAAAAACGTTGCATATACGCTGCTGCCATCTTGTGGTCAATATCTAAATTGCACCTGGGCTGGAATAATAGAATATGGCCTTTCTCTTGTATTTCAAAAGATGATGGTACAAAAAAAGGTTGTTTGTTTTTCCTTTTTATTATATCTTACCAGATCTAATGTGTTATATTCTCCTACATCCCTTTCACATTTCC
>24422 consensus sequence 1
TGCAGGAACACTTTTAATAATAAGAAAAATGAACCTCTTATCCCTCCAAAGAAATATGTGTGAGTATGGCTCTGCAAGTTCTGCTACAACAATCAAATTCAAGCTGACACGGAAGTCTAATTAGCATTCTGAACAGATTTCATGATGTCGGGAGGTGAGAATTACATTTCTGTGGATGCCACAGTTTTCACTAGACATATGTGTAACTGTGTTACATATTTTGGATTTGAGATGTGTAAAATGCAACGTAAAATGATATTAAACATATTTTACATAGCTGAAG
>24442 consensus sequence 1
TGCAGGCTGCAATGTTTTTATTTGTTGGCTTTATGTAGGCTATTTTTACAATGGCAAAAGAAGTTACTTTTAGATTTGTCATTTTATTTAGAATTTTGATTAACCACAAAACATTAATTTTGAGATATGAAGACTTTATTATAAATTATGTGCATATGAAAATTATAACTTGCACGCAGATCTGTAGAAATGGTACGATATCTTGGCACTCCAAATGGAAAAGGTTGCCAACCTCTGGTGTAGCCTATTACTTGCAACTTCAGGAGCATAATGGCAGAATCTGCAAAAGCCAGCGGGAGGAGGAGGGTTGGAAACAGGTTTGTTTCTTCTGGTTAGGCTATATTGATCTCTGGCTC
>24454 consensus sequence 1
TGCAGGCTCTAGTTTTATCTTATATCGATTATTGTTCAGTCATAATGTATGGTCAAGTGCTGCAAAGACAATTCTAGTTAAGTTGCAGCTGGCCCAGGACAGAGCGGCACGTCTTGCTCTTCATTGTAATCAGAGGGATAAAATTAACACTATGCATGCCAGTCTCTCTTGGCTAAGAGTTGAGGAAAGACTGACTGTGTCACTTCTTGTTTTTATAAGAAACAATGTGTTAGGAATTCGAAATTGTTTGCATAGTCAACTTACGCACAGCCCTGACACACACACACTTACCACATCAGACATGCTACCAGGGGTCTTTTCACAGTCCCCAGGTCCAGAACAAATTCAAGGAAACGTACAGTATTATACAGAACCATGAGAACATAGAACTCCCTTCCATCTTACATAGTGTGAGT
>24504 consensus sequence 1
TGCAGGCTAAAGATTGTGTGTGTTCATTCCCCTCAGGTACTCCCAATCTTTTAACAACACAATAAATGTGGATTGAGCCCTCATAATCTTTCCCTTAGGAAGTATTACAACAAGACAAAAAAATAGTGTTTCTGTGTGTTTAGTCCTGTTGACCCAGGAGCCTCTTCATGCTTTAGTTCACCCTGACCCATCAGTTAGCCCTAATTCTCCTCCCTGTAACAAGGACAATGGCTATACTGTATCTTCCGAAATGCCGAATTACCTAAAATGAAAGAAGAGAGGAAAACAGGCGTC
>24564 consensus sequence 1
TGCAGGCTGCAATGTTTTTAATTGTAATGTAGGCTATTTTTTACATTACATTTTTTACATAGTTGGCATTGGCAATAAAAGTTAGATGTGTATAATTTTCATTTAGATTTAGATAGAATGTAGATTAATCACAGACAATGATTTTGAGATACTATTATACACATCATAACTGGCACGCAGATCGGTAGAAATGGTAAGATACATTGTCACTCTAAACGGGAAAGTTTGACGACCGCTGGTGTAGTCAATTACTGAAAACTTCAGGAGCATAACGGCAGAATTTACAGCAGCAGCGGGA
>24576 consensus sequence 1
TGCAGGAAAATAATCCTGCAGCAACAGGAAATGTTAATTAATTCACATTTTTGTAGAGGCTGATACATTTTTTGTTAGGGCAGATCAAGTCTAAAAATTGTAAAGTGGAAATTACAAACTTTAGAAGCTTTTTAAACCTTGAATACACTAAAAGTGATCAAATGAAGATCCTACACCTGTAAGTGGATGCCTTGACACAAATGTACAGTAAACACAGAACCTTGTGTAACTGAAGAGTTCCCCCTGAGTTAGGGTTCAAAGGTCAGCATAATAATAGCCACCCACTCCTGTGGAGTCTGGACACACTCCCCTCCATCACATATCTGACACACACACACCCCTCTGTTCCATCTCTCC
>24617 consensus sequence 1
TGCAGGTAGAAGAGATGTCCTGTGGTTTTCATTTCCCACAGCGAGGTTCAATAACCTTTCACACTGCCCTTTTCCCCTCCATTTCAAGCTCTAATTCAGAAGTAGACCATCCATCCATGATCATTGTGAGGTCGGGTATCACTAAAGACATCTGGA
>2461 consensus sequence 1
TGCAGGTTGGTGCTGATTAAACATATTTTATTTTATGTACGAACCACTATTTCACTGATATACTGCACATAAAGTTTCTTCATGGAATGAAAGTTATTTGAATTCATTTTGAATAGTGATTTATGTTTAACTGGCATAACATTGATTCTCTTCTTTTTGATTGCGCGTTTGTGGAGACTTCTCTCTCAAATGCAG
>24674 consensus sequence 1
TGCAGGTTCAGCTTCACTGAAACTTTTTAATTGGTGTAGTAGAACAAAGAGAGTGTTGAACTACCTCTACAGAGTCAAAAAACAAACTGGTTTGTTCAGCAAGAGGAGTCAGTTACTGTATTCCAATCCATAATAAATTAATTCTGAACTTACAAAAAAGGTGTCAGTTTATCTTTACACAGCTGTAGGTCTCTCAGTCCAAATTACACCTAATGTAGAATAGTACAAGACAGCACTGTCAAAATAAGATACTGGCAAGCATCAGCACAAAGTTGGAGTTATCTGCTGATGTGCTCCCAGCGATTCAGCTCCTTTGA
>24677 consensus sequence 1
TGCAGGCAAAACCTTGCAACTAGATCTCATAGACTTCCTATGCAATCTATTTTGCTTTCATGAAGTGAGAAATTTCAAATCACATTCACATTCACACAGTGTGACAAAAGAAAAAGGAGTCTGAACAAAACTATCTAGGGGTCAGTCTAACCATTGATTATCATATTTGGACATTTTAATTATTCAGTTTATTGTTCATGGCGCAAGTAATGGAATAAATAGGGTAAATCTACAGTAACTACCAGATGTTTTTTTTGGGAGGGGGGGGGTTGAATCAACATTGTTTATAA
>24708 consensus sequence 1
TGCAGGCCTCAATCTCAAGCAAAAGGACTTATTGGCACCAATGTTCCCTCTGTTTTGGGGCACTGAGAAAATGTTTGGTCTTGTGAGCGGAAACTTGAACCGTGTGAGAATTTTATGCAAATTCTGCCGCGCATTTACAGTGAACATTGAGGCTGTACCCTTACAGTTTTAGACAGTAGCCAATAGGCTATTGTGGCTATTTGAGCATAATGTAAGCCTACCAACAAAACCAATGGAGCAAATCACATAACATGTTTTTTACATGAAAATAGCTTTTAATTTCTATGATGTAGCCTATATTTGGTGTTC
>24753 consensus sequence 1
TGCAGGAGAAGGAAGGAGCAGGGGTTTATTTTGGCAAATTGCAAATTGGGCCTTTCTGTTTTTCAGCTTCACCTGACCAGAAAGACCGGAGAGAGAGCAGAAAGCGGAGAGCAGGCCCAGACAGAAGTAGAGAGACCAGAGAGCTGAGAGCAGAGACAAGAGAGCTGAGACCAGACAGAAGTAGAGAGACTAGAGCAGGGAGCAGAGACCAGAGAGCAGGGAGCAGAGAGCAGAGAGCAGGGAGCAGGGAGCAGAGACCAGAGAGCAGGGAGCA
>2478 consensus sequence 1
TGCAGGTAAAAAAATATCCAGATAAAAATAAATATCTTATAAATCACATTGCTACACATGGCCTGTCTGCAATGAACTTGAAACATTGTATCAGCTATTAACTTGGGTCCAGCCTGAAGCTCCCAAGTGTATAAAATATTCTGGGCCCTCAGAGTTTCCGGTGCCAGTGAGCATGGGACAGACACAGCTGCA
>24905 consensus sequence 1
TGCAGGCGTATTTCTACACTTTGCACTTCAAAGTGAACCTCAGCTCTGTTAAAATGCACTGAAGAAAAACTATTATATGTATTATAATGATTCAGGAGTAGCATTAAAACAGAACAATATTCCCCAGCAACATTTAGACAACTACACTGAAAACGCAAACTCAAACTGCTTAAATAAGTCAATGAAATCAATGAGAGGATCGTCAGATGAACTAATAACTAAAATAGGAGGGCAGTTTGCTCTTTTGCTAAGTGCACGGCTGTATTATATAGAATGAATGTGACACACACTTCTACATACTTTGTGGCCCTGGAGAAAGATCAGCTCACCCCCCCAAATCCCCAAGTTGTGAGTTCAAATCCCAGGTGGAGGTCATATTGAGATGTCAGTACTACGTGAACATACCAAAAGTGATCACG
>24992 consensus sequence 1
TGCAGGCTGAGGGAAGATAGAAGACACATTAATCCTTCTTTTTACAATAACAACCAGATGGTCAAACGAAACTGCTCCACAAGTCCCAAGTATTGTCATTATTATGACTTTATGTACTGCATCATTTTGTTGACGGAAAGATCAGAATTGTAATTCTCTGACAGACAGAGCTCACCTCAACCTGGAAGAGCTCTCCTGCCCCTTCACAGTCATTAGAGGTAAGGACTGGGGTGTGGACCTGAATAAAACCCTTCTCCTGCAACAACAACAACACTGACATTATCATCCAGACTGGGGTGTGGACCTGAATAAAGCCCTTCTCCTGCAACAATGACATTTCACACTATTGGGTCATCT
>25047 consensus sequence 1
TGCAGGAGCGAGTCACTGCTTTGATGCTTGCAGAGAACGACAGGGTGTTGCCCAGGGTCACGCCAATTTTCTTTGGCAAGGCGACAGTGTGGAGTTGTCAACCGTGATGGAGAGATATTCTGCCCGCTCAAAGAACAGCTCCATCATGTGAGAATATGACAGAAAAGAGTGACTTGGTGTATAGAGAGAAGAGGAGAGGGCACAAGGTTGGCTTCAGTGTGTCTTTACCCCATCAAATCCGTTGGGTTATATGCAGTATGCATGTCCATTTGAACTTATTTGTCTTGTTAGTGCAGTGAACCATTGATCCACTCTCTATGAAATGTGCAAGATGGACTTTTGGCATAAAGGTA
>25052 consensus sequence 1
TGCAGGAAAGACGGAAACAGAAAGAATTGTTGAATATCAAATCAAAGTTTTAAATACTCAGAACACAACAGGTGTAGACCTAACCATGAAATGCTTACTTACAAGCCCTAAACCAACAACACATTTCAATGTAAATAGTCCGGGTGGCCATTTGATTAATTGTTCAGTAGTCTTATGGCTTTGGGGTAGAAGCTGTTAAGGAGCCTTTTGGACCTTGACTTGGCGCTCCGGTACAGCTTGCCATGCAGTAGCAGAGAGAACAGTCTATGACTTTTTTGGCTTTCCTCGGACATCGCCTAGTACATAGGTTCTGGATGGCAGGAAGCTTGGCCCCTGTGATGTTCTGG
>25154 consensus sequence 1
TGCAGGCTGTTGTGAGAGAACTGAGCAGTGTTTATATCATTGTGGAGTGTGTTAGGTATTATATCATTGTGGAGTGTGTTAGGTATTATATCATTGTGGAGTGTGTTAGGT
>25194 consensus sequence 1
TGCAGGATGCGTTTTGATCGGCCGTCATTGTAAATAAGAATTTGTTCTTAACCGACTTGCCTAGTTAAATCAAATGTTTTGTGTCATCGGGAAAAGCCTATATCAACTCATGATAGTTTGTATATCAACGTTGGAGGATTGTCAGACTGCATTAAAATAGCATCTGGCTTGTCCAGTGTTTGCTGCACTGAGATAATTAAGTATTGTATCTGCAAAATTTCACCTCACAGACTGGTCTTCCCTGGCTGTCTGACCCTGCTGGGACCCCTGTCACCATCTCGTCCTGCTAAGACATGATGAGCAGGGTTCCATTCCTGTGGGACGCCTGAAGGACCTGCGGGTTTGACAGAGATCATTGCAGCACTGTCTGCGGACAGTCAGACAGA
>25207 consensus sequence 1
TGCAGGCTGACCTCGGTCGTCAGTTGGAAGATGTTTCCTCTGACACATTGGTGTGGCTGAATTCCGGGTTAAGTGGGCATTTTGAAGTGCGGTTTGGCGGGTCGTGTTTTGGAGGACGCATGACTCAACCTTCACCTCCCGAGGCCGTTGGGGAGTTGCAGCGATGACACAAGATCGAATTTGGGGAGGAAAAAGAGGGTAAAATACAAAAGAATAAAACAATATTACCTATTGTCCCACTGCAGTGTTGCTAGCTACCTGTCTAGTTAACTTAGTTAATTCCTTCAAAGAATGAAAGTTGTGTAATATTGTTTTGC
>25212 consensus sequence 1
TGCAGGTTTTTGTCTAGTTCCCAGCTTGTTCTGGGACATCCCTAAAGACGTTTTTAGGACGTTGCTCGATGGTTCTCCAAAAAAAGAAACGTTTCTTTACACACCACGTCTTGTTACTGTTGCTGAGCCCATTAAGGCCCTGATTGGTGAACCACTGATCCATTCATAGCTCTTTGTATGTTGGCAAGATCAGGGACATCCACACAACCTTTTAACAACCTTTAAATCAGGGTCACACATATGGTTTGTTGGTAGTCAAACAAATCTACTTTGAAACAAAAGTATGAAATAACAC
>25272 consensus sequence 1
TGCAGGATGTAGAGAAGGCACCAAAGCACAAATGATGACAGATAAGCGACCTTTCCAAATTCCTGAATCAGGCCAAACATATTTTATTGTTCAGTAAGGAGCTGTGAGTTGTGATATGCTTGATAATGCCATTAAGATAATCCATAGGAAAACAACTTATTGCACGATAACAGACTTGTGTGTGCGTGTGCGTTTATGCTGGATTCAAATGAGCATCATGATAATTAATTGTGGTTTCTGTTTGATTAGCCTCACGGCAGCGGTGGTAGCTGCGCGCCTAAAATTCTGACTTGGACCCACTGCATGATGTCTGAACCCCCCATCCCCATGTTGATCTGACTTTGAGGGAGAGGTTATGACACCACAATGCCAGTTCACTCATTGT
>25343 consensus sequence 1
TGCAGGTCGGTGTGTGTCGCTCCAGACACACTCTACGCTCTGTTGATCTTGACACACTACTGTCGACAAGCATTCAACACAATAAAAGCCATTTTTTATTACATGTAATATTAGTTTGGGGATTTATACAAAAAGGTATATGATGCAAATTAATGTAGCTAAGCAAGCAGTTAACTGATAGAAGTTGGTAATTTGGTGAGTGTCCATTGCAAGGAAGGAGAGGGGCAAGGAGGGGTAGAAACTAAGCTGTACAGAAATCTCAGAGACATACAGTACATAACTATGGAAGTACCACAACTTCCTGTATTTTCGCTGAGTCACCAGAGTTGTTAGAGGGAACACAGACAGATGTAATCATGTAAAAAGAAAACTGTGTTATGCCAAAGATACATT
>25409 consensus sequence 1
TGCAGGCTTCAATGTTTTGTTTGTTGGTTTTATGTAGGCAATTCTTTTTACATGGTTGGCTATGGCAATAAAAATTACTTTTAGATTTGTATATTTTAATTTAGATTGAAATAGAATGTAGATTAACCACAGACAATGATTTTGAGATACAAAGACTATTACAAATTAAATGAAACTGTTCCACAAAAATGTGCATATGAAAATCATAACTGGCACGCAGATTGGTAGAAATGGTAAGATAAATTTGCTCTCCAAATGGAAAAGGTTGCAGACCGCTGGTGTAGCCTGTTACTGGCATCTTCAGGAGCATAACGGCA
>25414 consensus sequence 1
TGCAGGCCACACGTGCTACGCCGGCCAACTGACTTGCTCCAAAGCGGTCATTCACTCACCACAGGAGCCAATCATTACTGCATTCTCTAAAAACAGAAACGTCAACAGAGACTAAGCACCCACTTCGAGGAGAAGTTCAAAACGTGACATCAAGAATATGCTGCATTGAGAAGGTAAAAAGCCTATGTGTTGGAACCGGAAGCGCTTGTTTGAAAGGTTTCTCGTAGACATGCATGAAACCACTCTAG
>25421 consensus sequence 1
TGCAGGATGAAATTGTGTTCGGTATTAGTTTGACTGAACCCTCTCCAACACTGTCTAAGATTGTATTAGCTCGCCAAGTTTAGGCAACTTGACTGTGGTTAACCGAACAATAATAGCCAGCTAGTCACATTAGTCAGTGTTCAGCTAGTTACATTAGCTACCTAGTTTAGCCAGTGTTCAGCATTTAAAACATTTCTGTTTGTGTCTTTCAGTATCTAGTTTAGCCAGTGCTCCACATTTTAAACATGTCCTTTTGTACCTTGCATTAGCTAGTTTAGTCAATGTTCTAAACATGTCTGTTTGTGTCTTG
>25456 consensus sequence 1
TGCAGGCCAATTTCGGCCCACTGGATACGAGTTGGGGAAAAGGGCTCTAAAGTCACAAAGTCATTGTATTGCCATTGTTGAGGCTATTGAACTATGCAGTGGACTTACTGTAAATAGGTCTTCTGATGAATTTTGCATTCAGCACATGGCTGGCTGAAGTAGATTTCAGGGAAGGTGTCAGGGGAAGGTATATGTTATCAAACAAGTCAAGCTAGTCAACCAACAAATAGATTGTCCCACTGGATGGATCAGAATACAATTCCAAAATTCTACCTCTGTATTTCCAGATCCTTCATTGCAGAGCA
>25493 consensus sequence 1
TGCAGGAAACGTGGACATCATATGGTTCAAACGTCAGGCTATAAAACAATGTCACCTTCCATTCTGGGTGTTCGCCAACGTCATCCGTAGAGAAGCCAAAGTCAGGGCAGACCCCAGCTTCAACCTCTTCTCCTCCCATTCGGCACCTGTCAGAAGAGACGAGCAAGACAGACATGGGAAGACAATATCTGTCCACAAAATACAAGTATCTTCAACAGAGAACACGGGGGATCAGAAGAAACCAGCCATTAAATCTGCAAAGTAGATTACGTAGGTCACCAAGCCTCATCCGTTAAAGAAGTGTGGAGGTTTCAGAGAGAAGTCTCTGGAAGACCGCAAACAGTACCTCAAAGAGAACTGTGTG
>25518 consensus sequence 1
TGCAGGCTCTAGTTGTATCTTATCTTGATTATTGTCCAGTCATATGGTCAAGTGCTGTAAAGAAAGATCTAGAAAAGCTGCAGTTGGCCCAGAACAGAGTGGCACCTTTTACTCTTCATTAAAACTATGCATGCCAGTCTCTCCTGGCTCTCTTCATTGTATTAAAACTATGCATGTCAGTCTCTCTTGGCTAAGAGTTGAGGAAAACTAACTATGTCACTTCTTGTTTTTATAAGAAACATTAATGTGTTGGAAATTGCTAGTTGTTTGCATAGTTAACTTACACACAGCACTGACACACACACTTACCCCACCAGAC
>2554 consensus sequence 1
TGCAGGTTCTGCTTCAAGAACGACTTCTGTCTCAAATCTGAAATCACATTTCATAGTTGGAGTTATGGTTTTGAATCTGCTTTTTAACAGGCATTTTGCCCTGAATATTATTTCAGTTAGCCTTTTTTTATTTGAATAGGTGCTTGTAAATGTCCTTGTACATACTGCTGAAAACATACTGCATATTTTGTAAAGAAAGTAAGAATGCGGTTTACTTCTGTTACGAATAAAAGGAGTTTGTTGTTCTGAGATGCATCTCTTAAATCTAAAATATGTACAAATTTAATTAGTCTTTCAAATGAATTAAATTATAACTGCTATTAGACAATACATCACCTGGTGAGAAATTTCATTTTTCTCCATTTTTTTGTTTGTTTCTAG
>25641 consensus sequence 1
TGCAGGTTACTGCTGTTGTCGACTCTCTGCACCCCCACTCCCTACTCACAAAATAAAGACTTCCCTTTCATGGCCATAAAAGGACACAAACCTGGCATCAATGCCATTACAGTTCACTCCAAGGTGTTATGATGGAGTGCCGTATTCAGACGTATAAACTCACCATATAGCCCTAATGGATTCCCAGAGGTAGGCCTAATATTAGTTTTCACACCTACAGGCCTTTAGGAGCATTGGCAACCTTATGCTGGATTTAAACATATAGGACTGACCCCGACCTTACTGAGCTAGTTCAAATGTTTTTCTTTGCCATCCCAGTAAAGCTTGGCTTGGCTAAGTTTGGTCCTATAGTGTGAATCAGACAATACAGTAAGCTAACAGGCT
>25694 consensus sequence 1
TGCAGGTTTTAAGATGAAGAGAATATCATCCCTCGCTCCCCTCCGTTCTATTGGCAAATGCCCAGTCACTCGAGAATAAGATAGATGAGATTAATTTGAGATTCTCCTATCAGAGAGACTTGAAAAGCTGCAATATTATATGCCTTGCAGAGACGTAGCTGGATGACTATGTACATAGAACTCAGTGGTGTCTCCATGCAGTGGCACAATCAGATGAAAGTGGCCTCAGGGCAAGTCCAAAAGGGGGGGTGT
>25749 consensus sequence 1
TGCAGGGAACACAGTCAATTCTCCCAAGCCTCACTTGGATAAATGATGCAAGCAGACAGTTGCCTTTGTAACGGAGCCCCTTCACCAAGCTGCCTGAGTAGAAAGACAAAATTAGCTTGTCCTTTCTTTTGTAGTAATGCTAGTGTGGGTAGAGGGGGGAGAAAGGGGGAGGCAGCTCCTTCCTGCTGAATTTGTTTTGGGGGTGAGGGGGAATGAGTGGGAGGGAGGTAATAACTCTTTGTTAGTTTCAGCCTGTATGGTAATACAAACTGTTTGGGGACGTTTTCTATTTGCTGACCGTGCAGAATGGAAATCAGTACATTGATTCCTTGAAAAACGGGGCAT
>25775 consensus sequence 1
TGCAGGACAAGTGTGGCAAACAAATTAGTATAATGTGGGTAAATGCCAATTCCAGCAATCAAATACACACAACCGTAAAGGCTCCTACTGGATAGCCAAAAATCTACTTCCCCTTTTTAATACTAAACCATGCAAGCTTGACTCAGTATAGTTTCTACCCATGTCTAATTATTTATACATCCAATTGATAGGAATGAGGCGATGACATTTTGTATTTTCAGTTGCATTTTCATTCTAGCACATGTATGGCAAACTAATGAACTGTGCTGCTCTCAGCCCCGTCTTGAAACGTTGATTACATCAACCTGGGCAAATGAAGGACCAACTACAATTTGCTCAGCATCAAATGCTTCATCATCAAGC
>25777 consensus sequence 1
TGCAGGTAGAACCCTATCATAGGACAATTTAAACTTCTTGGGCATTGATACCCTAGTTACACTGGGCCACTTTTCCTCCTGAGTTTGTTTGATTCAAAATATATATATCATATTTGGGTTTTAATGTTTAATGTGAAGCTAATGCATTGAATATATGGTTTACTGGATGTGCAGTGTTTTGAACTTTCTATAACATTTTTGGTAACGAATACATTTCTGTGCCAATGTAACAGTATAACTTTAGTCCGTCCCCTCGCCCATACCCGGGCTCG
>25800 consensus sequence 1
TGCAGGTTGAGTTGAGTGTTAAAGATGTTCTGTACAGACAGTAAAATAGAATGTGGAGACGTCTCCTGTCTCTGGCATGTCACCAACAAAATGAACACAGTAATTATATATTTTTGTATTTTTTAAATGCAACCTTTATTTAACTAGGCAAGTCAGTTAAAGAACAAATTCTTATTTACAATCCTAGGAACAGTGGTTTAACTGCCTTGTTCAGGGGCAGAACGACAGACTTTTACCTTGTCAGCACGGGGATTCGATTTTGCAACCTTTTGGTTACCAGCCCAACACTCTAACCACTAGGCTACCTGCTGGTTACTGGCCCAACACTCTAACCACTAGGCTACCTGC
>25814 consensus sequence 1
TGCAGGCCTTGGATAGACTGAGACAGAGGATTAAACAACAGGAACTGTTTGAAGTTGTGATCATTCTGTGTACTTGGTGACTGTACAGTTTAAAATAAGTATTTTTTACCAAGTTATTTTTATATTACAACATTCATGATTACTTTGTAGTGATACATAATAATGCTCTAGAGGGAAGAAAAATGTGTTCTGACAAAAATATATTTGTTCATGTGACTTTTATTTTCACATTTATCCTGTCATGTGACATACTATTCAATAATGACTATATGAATGCACTCTGAAGGTCATTAGGGTGCCGATTTCATTAACATTTTATGAATCGTTTATGTATGCTGAATGGTTTGTGTATTCAACCTTCAACGAAAGTGGTACACTGCATTTGAACTATACATCATACCAGCATCATAATATAGTCAAACATGACATAATGA
>25842 consensus sequence 1
TGCAGGCTGCAATATTTTTATCCGTTGGCTTTATGTCGGCTATTTTGACATAGTTGGCAATGGCAATAGTCGTGACTTTTTAGGGGTTGTATCATTTTCATTTAGATTTGGATAGAATTTAGATTAACCATATGACAATGATTTTGAGCTATGTTATTAAAAATTTAACTTTCACCAGAATTTGTAAATGAAAACCGTAGCTGGCACACAGACGGTAGAAATTGTAAGATAAATTGGCATTCCACATGAGAAAGGTTGCCAACTCCTCCTGTTGCTGATTACCGGCAACTTCATGAGAGGAATGGCAGAATCTGTTTTGGGGCCAGTAACCG
>25865 consensus sequence 1
TGCAGGCTACATGTTTGAATTATATTGCTGTTTCTTGCTCTTTGTACAAGTACAACTGATCTGAAGTATGAGGTGCTTGTAAGCTTTCGACTGGAAAATCTCAGGCAATAAAACCCTGGAGCTCTTCCGTAGGGCGAGAGTGACTATATTTCCTGCGAAGAGACACTAGCTTGTGTGCTTTTTTAAAAAGTGGGCTTTTTGTTGTAACCCTCCTAACATCATTTCTAAACCGGTTTAGCATTGTGCATTTGAGCTGTGTGAGTCCCCCTCTACCCTTCACCCCCAACCCCCTATCCACTACTGTCCCGCTGAAGTGGTTATTTTTAGTAGTGGGGGTTCTGCTCTGCCTGCACTTGGA
>25950 consensus sequence 1
TGCAGGCCGGCACAAAGTTCCCCCAAATTTTTCACTGTCAAGCTGGCCCCAGAGAGCCGCACAATACAGTGGGGAAAAACCTGTGTTTTAAAATCAAATTGTCCATGATATAATTGTGTATTATTAGAGATTATTATTTAATGTGTGTGTGATGGTTGGAACACCTAGCCTACCTCTTGCAGTAATTAAACTTATTAACTTCAGCTCAATGCTTGACAAGTTCATTCTTCATTCCACGACTCAATCACGGACACTCTTACTGACAGTTGCGGCTGCTTTGCTTGATGTATTGTTGTCTCTGCCTTCTTACCCTTTGTGC
>25963 consensus sequence 1
TGCAGGTTCATGGTCTACAACATCCATAGTGTACAATCGTATCTCACACAGGAAGCGGCGCAGGGATTTGATATTTGTTTTTTGTCTTTCATTTTGTTTAATTCGCTTAGTTGTTTTGTTTTTGTTTTTTCACTTGTAAACACATTTACAATAAAGTAAAGTTACAGGAAGGCACTGTAGATGTGACTTCAGTAACATCTAGTGAAACACATTCCGTATGTGGTTATGCATTCTTCTGTGCTAGAGA
>25 consensus sequence 1
TGCAGGTTTTCACTCCAACCGTAATTTAGCATTTCTGATTCAGCTAGTTAAGGTCTTGTTAAGCAGCTAATTAGTAGAAGCAGGTGTGTTAAATTATGGTTGGACTGAAAACCCACAGGACGGTAGATCTCCAGGAAGAGGATTGGACTGAAAACCCACAGGACGGTAGATCTCCAGGAAGAGGGTTGGACTGAAAACCCACAGGATGGTAGATCTCCAGGAAGAGGGTTGGACCGAAAACCTACAGGATGGTAGATCTCCGGGAAGAGGGTTGAGCAGCTCTGATCTAAACTCTAGAGGCACCGCTCAGTTCTGCCTCCAGGGCAAGACCCATGA
>26037 consensus sequence 1
TGCAGGGTAAGTTTGAATCAAAAACTCAAGAATGTTTTCTTATTAGTTATGATTTTATCCTCAGAAACAGCGACAATGGCTTCATGGTCTGGGGAAAGTGGCAGTAGTTGAGCAGTCACCTCCAACTTGGACTGGAACCAGTAGCCCTGTTGGCACTTTTTGACCTAACACTGCTAGGCCATATGGTTCCCATATAATTTGTGTAAACTTAAGAAGTGACATCTTATCAACATTTAATTTTCCATGACAGCTTTTGAGTATTTGATCATTCTTCCCAGTTTTATCCGTCCTCCTCTGATCATGCTGTCGGTGGATGGGTT
>26091 consensus sequence 1
TGCAGGTGGGTGTTTATTAAATAGATTTGAATAAAGATTGATTCTAATAGACATATACTTGCCTTTGATGACAATCATCATACGCTATCACGATGACCAAGGACAGATACAGTGCAGTACAGTGCAGTGCAGTACAGTGGAGTGAAGTAGGCCCGCAGTATAGGAAATGGCAGTAATGACAAAAAGAAGAACTAAGTTTGAAGAGACAGCTACAATTTCTACCTTACTGGTATTAGTGCTGAGTAGTCCACTAATGCATTTAGCTATTCAGCAAGCTAAGGAAGGGATTTTAAAACCACCCTACTGTAGCAGTGCCCTAGACAGGCATGTATTCATATTTTCATAGAAATGTAATTCAACAAAACTCCTAGGCCT
>26136 consensus sequence 1
TGCAGGCGTGACACAAAACGCAGAAATAATAATATAATTCATGCCTTACCTTTGACGAGCTTCTTTTGTTTGCACTCCAATATGTCCCATAAACATCACAAATGGTCCTTTTGTTCGATTAATTCCGTCGATATATTTATCCAAAATGTCCATTTATTTGGCGCGTTTGATCCAGAAAAACACCGGTTCCAACTTACGCAATGTGACTACCAAATATCTCAAAAGTTACCTGTAAACTTTGCCATAACATTTCAAACTACTTTTGTAATACAACTTTAGGTATTTAATAATTTATTAAATTAAAGACGGGATGATCTGTGTTCAGTAC
>26144 consensus sequence 1
TGCAGGCATAAAAGGGCCAAATCCATCAATAATCACTCATATCTAAAGTATTTATGAGATCAATAAACAGTGTATCAAATGTCCTCTTCTCCAATGGAATTAACTTAAAGTATCAATGCTTTCTGCTCTAATTTTACAATCAAATCTTTCAATGTTGACATGAACCACATATTCTAACAAATTGCAAGATACACTCTCTAATAATATCAACTGCCCTTTAAAGTATTGTCTTGAACCCGCTCCATTCAATCATCATGTGGAGTTATTTAAGCTATACCAAGAGTAATAAAGAAGACAGATGACAGTCACAGATGC
>26160 consensus sequence 1
TGCAGGCGACGTGCAGATGTTTCATTTCTGGCCAGAGATCAGGGCATTCATCAGCAAAGACGCAGTGCAAGTATTTTGGACAACCAAATTTAAGTCAAAATGATTGATGAAATCAAAGTTTGTCAGCTGTATGTTGATTTGAAATTCATAACTAATTCATAACTACTGGTATTACCAGTAGCAGTAGGCCAACCGATAACACCACAACGGAATGCGTTTGAAGTAATGACACGCCGCCGAGAACAGCTAGCATGTCCAGCAAAGTACATCGCCAGTGGCATGCACATACTTCGTGCAGATCAGCAGGTGTTTTTTTTTGTGGCAGCCAGATGAGACAATCGAA
>26216 consensus sequence 1
TGCAGGCAGAGGAGGAGCCGTGATAAATAACAGAAAATAAATATATTGTTTTTAAGGCTCTCACTGCACACTTAAGCTATACACACAGAGACTGACCCCAGGTAGAGATGAGAGTGATGAGCTAGAGACATTATATACATTTAACAGCTTTATATGACACTAATCTGAATTCTGATTTATGCTCAATTATGCATAATATAGCATTTATTGCCTTCCAAGCGGGAGACAGGAATAATAAAATACATGAAAAAAATCTATCTGACACTTTGCAGTGCATGCTGTGCAGTGTCTCTGA
>26219 consensus sequence 1
TGCAGGTACATAACACCATAGCGTTTTCATAGACTTAGGCCAAAGGTTGAGCAGATGGACCATTTTCCACTTCTATGCAACTTATGTGATTGTACAGTTGTTGAATCAATGTGGTTCCTGTTAGCATCTGCATACTTCTTTCTCTAATCAATTAAGTTCCCCAGGGGTGTATTAAAATTACATTTTGCTGATAAAAGTTAGATTGAAGCAGAAAAACACTGAATTGAGATTTAGCGTTTAGATACAGTTCAAAAATTATTTGCATCTTTTGGAGCACAAAACGTGTAAGCATTACTGTCATTGTAGACAAATGTGGAAAATAGGTGGATGATTTGTTCTACATGGTAAAACTTTCATTTGAACATGTGCCTTTAATATTTGTGAAACGGTCTGCGGATAGGC
>26300 consensus sequence 1
TGCAGGAACGAGTCACTGCTTTGATGTTTGCAAAGAACAACAGGGTGTTGTCCAAAGTCAAGCCAAGGTTGCTTGCACTATGGGTGGAGTTGTCAACCATGATGGAGCGGTCTTGGAGCGGGCATCCAAGCTGATATATCTGCCAGTCACTCAAAGATGTGCGTTGCCACCTGGGTGTCCGAATGGGGGAAGGAAAAAAGTAGTTGTGTCAGCCGCATAGCAATGATGGGAGATACCATGTGAGGATATGACGGAGCCGAGTGACTTGGTGTATAGAGAGAAGAGGGTCTAGGACAGATCGCTGCGGGACACCAGTATCCTCTCCACATCACCTGGTAAGAGCGGCCTGGCA
>26315 consensus sequence 1
TGCAGGGAAATCAGGTGCAGGAGAGCAGAATTGGGTAGCAAAACGGAGCCCTTTATTACGGCGAACAGACACACGGCACTAAGAACAATAAACAAATACGGGTTGACATAACCCGGCGCAAACCAGTCTGACGTGCACATACACGTAACAACAAACAATTCCACACACATACATGGGGGAACAGAGGGTTAAATACATGTGTGAGGGTACAACCAGGTGTGTCGGGAAAACAAGACAAATCAAATGGAAAATGAAAAGTGGATCGGCGATGGCTAGAAGACCGGTGACGTCGACCGCCGAACGCCGCCCGAACAAGGAGAGGAACCGACTTGGGAGGAAGTCGTGACAATATACAGGTGGTACCTGTTCCGAGTCAA
>26371 consensus sequence 1
TGCAGGAAATAGTTTCCTGTTCAAAGCAGGAAGTGAGCACTAAGCTAGCTCTTGAACTCTTAAATGGCGTCCGTTTGATGCACTATTCTGTCTGTTCTACAAAGCCCTTTTACATGAAAGAGATGGTTGCCATGGAGACACAAAGGTGAATTACCTTTAACCTTGAGTGTGTGACTGTGTGTGCGCATCAACACTACACAGATACATCTCTTTCAATGATTTTCCAGGGAGAACAGAAACAAGGAGAAAAAACAAGTGAGAGACCAATAAGAGGAGGTGGAAAGAGGGACGACAGAGAGAGAGAGAGAGAGGCAGGCAGAGAGAGAGAGAGAGAGAGGCAGGCAGA
>26395 consensus sequence 1
TGCAGGTGAAGAAGCCGGATGTGAAGGTCCTGGGCTGCCGTGGTTACACGTGGCGTGGTTATACAAATTCTCTAAAATAACGGAGGCGGTTTATGGTAAAAAATGAACATTCAATTCTCCGTCAACGGCTCTGGTGGACATTCCTGCAGTCAGCATGCCAATTGCACGCTCCCTAAAAACTTGCATTGTGACAAAACTGCACATTTTAGAGTGGCCTTTTATTGTCCCCAACACAAGGTGCACCTGTGTAATGACCATGCTGTTTAACCATCTTCTTGATATGCCACACCTGTCAGGTGTTTTTTTTATACTCATATATCCTGAACAGTTTCCCCACCCAAAGATAAGGACAACTTAAGGTCTATAACATGTCCCTCTGTGATAGTA
>26475 consensus sequence 1
TGCAGGTGTCTTTCACGCAAGGCACAGTGTTATATTCCTCAAAGCGAGCATAAAAGGCATTTAGCTCGTTTTTTGGAGTTCTGCATCGCTAGGCAACTCATGCGTGTCGCTTGAGAGAAGGAAGATCCTTAATACTACTCAGTCAGTACGTGGTCTGGCAGCAGAAGTGGGACAGTCAGTCTGTCAGTCAGGGTTTCCCTTTGTAATCCGCTATCGTCTGCAAGCTTTGCCACTTACGACGAGCGTCGGAGATGGTGGAATATTATTCAACTTTCCTCCTTTATTGTCCTTGTGTGAAAGAGAGAGTAAGACAGTAT
>26479 consensus sequence 1
TGCAGGGAACAGGAAATAGAGTTAAAACAAGCAGAAATCTGCCATCTAATCTCGGACTCAGACTTCAGAAAATAGCATTATCTCTCGGGGATACTGAGTGCTTGGGTATATACTCTAATAGTAGTTACACAAATTAGGTAGAAACAGTTTGATAAATAAAGTAGTAGGTTATAGCCAGACCTTGATTGGTTTAAGATATCTAAAGACCTTAGGTTGATCTAAGTTATTT
>26519 consensus sequence 1
TGCAGGCGCGACACAGAAAGCAGAACTAAAAATATACTGCTCAAAAAAATAAAGGGAACACTTAAACAACACAATGTAACACCAAGTCAATCACACTTCTGTGAAATCAAACTGTCCACTTAGGAAGCAACACTGATTGACAACAAATTTCACATGCTGTTGTGCAAATGGAATAGACAACAGGTGGAAATTATAGGCAATTAGCAAGACACCCCCAATAAAGGAGTG
>26537 consensus sequence 1
TGCAGGCGCGACACAAAACGTAGAAATAAAAATATAAATCATGCCTTACCTTTGACGAGCTTCTTACGTTGGCATTCCATTATGTGTAAAACGATATTGTAGCACGTGACAGGTTTTGTCCTCTGGCTGGTCAAATGTGTCCTGGCTGTCTTTTCAAGACACTTCAATGCAAAACCAAACATTTGTTATGTTATTT
>26583 consensus sequence 1
TGCAGGTTTTGCTGAATGCAATTTTAATATTCTTTGCTGTATGAAGAAGAGGCTTGTGACATTTGGTAAATGTGGTTAAGCTTCCTTTGGGTCAAGCACCTAGGCTGCGACCAAATGGCAACCTATTTTCTACTTAGTGCACTACTTTTGCCCTTAGGCTGATGTTGTTCAATAGAAGACTAGTGCTCAGCCATTAAAATACATTATTTTTTACAACTAATTGACCGACTTCGGTTAAAATG
>26655 consensus sequence 1
TGCAGGAATACAGTTTGTGCAGCAAGTGAAAGCACAGAGCCTACTGTCTTTGGTGATTACCTGTAGTCCAATGGCGGGAAATTCAATAGAGGCTCGTCGGTTTATCTGTGTTCCGCTGAAAACTTTGTGTTCTGGCTATTGGGATCAAATTCATAGTGCGGTTTCATAATGTATATTGGAAGGTCAACGGTCCCAGATAAAAATGAAACACATTTTTAAAGAGGGAAACACGTAGGAAGACTATCCATTGCTAACTTTAGATCGTATTGCCAGGCGTTTCCCAGGCGTATTGCCAGGCGTATTGCCAGGCGTTTCCCAGGCGTTAGAGT
>26689 consensus sequence 1
TGCAGGATAGATCTGCGTTAGGCACAATTACTGTATAATCTTGTAATGACAATTCTGGATGAGATGGTCATTAAAATAAATTACTGTCATAACTGTTTATAAAAAAAGAAAAGAGCTGACTGAAGATGGGTCGGCCGTGCATTCAAGCAGTTGACCTGTTTCTGGGGTAACATGGACTCTTTACAAAGTGATGAAACTGACTTTGTTGCTCCTTGCTGACACATGCAAGGTGTTGCAGCAAACGAGTCTTGGGTTACCTAGGCAACGCCTCCCTATCCACTCAAGGATTATAAGTGTGAGTCTTGGGTTGCCTAGGCAACGGCTCCCTCCCGGCAACAGCACTATATCCACTCAAGGATTATAAGTGT
>26706 consensus sequence 1
TGCAGGAGCGAGTCACTGCTTTGACATTTCAAATCAAATGAAAGTTTATTTGTCACGTACGCCGAGTACAACAGGTACTTACAACAGTACAACCTTACAGTGAAATGCTTACTTACAGAATCGAATCAATAGGGCGAAGAAAAGTATGTGTGTGTAGATAAGTAAAGAAATAAAACAACAGTAAAAAGACATTTGAAAATAACAATAGCAAGGCTATATACAGACACCTGTTAGTCAGGCTTATTGAGGTAGTATGTACATGTAGGTATCGTTAAAGTGACTTTGCAGAGAACGACACGCTGTTGTTGTCCAGGGTCATGTCAAGGTTCTTTGCACCCTGGGAGGGGGACGCTGTGG
>26804 consensus sequence 1
TGCAGGCAAACTATGTAATGCTGTGGATGGTTCTCGACTACACTTCAGATGTCATCTATTACATTGACACGTTTGTGAGATCTAGGACAGGTAAAACCATTCTTGTTTAGGGTTGTTGAAATCATTTCTACATAACATAGCCTTGTTCAACAATTTAGTATTTGCGATAAAGCTTTGAAATGTCATCAACAGGTTTCCTGGAACAAGGATTGCTCGTGAAGGACCCAGTGAAACTAAAAGAACACTACCGAGCCCAGAAGCAATTTAAATATGACATCATATCGATGATACCTACCGATCTTGCCTTCATTCCATACGGTTACAACAATCCAGAGTTCAGATTCAACCGCCTCGGC
>26918 consensus sequence 1
TGCAGGACAAGAACAGCCACGTAGACAACTTCAGAGTCCGTCTGCAGGAAAAAGACCTTCAACTAGAGGACAGGAACCACAGACTGG
>26939 consensus sequence 1
TGCAGGTGAAGAACCTGGATGTAGAGGTCCTGTGCTGGCATGGTTACAAGTGGTTTGCAGTTGTGAGGCCATTTGGACATACTGCCAAATACTCTAAAACCACATTGGAAGCAGCTTATGGTAAAGCAATTAACATGACATTCTCTGGCAACTGCTCTGGTGGGCATTGCTGCAGTCAACATGCCAATTGCACTCTCCCTCAAAACTTGAGACATCTGTGGCATTGTGTTGTGTGACAGAACTGGCCTTTTATTGTCCCCAGTGTAATGATCATGCTTTTTAATCAGCTTCTTGATATGCCACACCTGTCAGGTGGATGGATTATCTTGGCCAAGGAAAAATGCTCACTAACAGGGATGTAAACAAT
>26977 consensus sequence 1
TGCAGGTTGACTTTGGTTGTCAGTTGAACAGTGTTTCCTCCGACACATTGGTGCAGCTGGCTTCTGGGTTAAGCGAGCTGGTGTTAAGTGTGGCTTGGCAGGTCATGTTTCGGACAACACATGACTCGACCTTCGCCTCCTAAGGTTCAGAATTTTTTAAACGGAGGAGAGTGATTAGTTGCCGTAGTTCCGAGAACACAAACACTTGCATCTTTCATAGCGAGCTAGCGAGGGATGAAGAGAAAGAGGACAGGCACAGTATAGGCAGCTCGACTACCAGGCAAACGGAGTCAGAATCGTGCACTTGGCCTAACTATTGGCAATCAAAAGCTGTATCTCACAATGGAATGTTGTATTGCAATATCAAGGCTTGAAATGTCTCTG
>26979 consensus sequence 1
TGCAGGTAGAACTTGTCCCGTGTTTACTGTTTTTATTGTTGCTTGAGTGTGTTTCTTGAGTGTGTATCTTGCTTCGAGCTGTTTCAGTTCTTTGATTTGGCAAATGTTAGCTTCTTAGCTAGCTAAAGTTAGCTGGGATGCCGCTAACGATTCTGGTACGAAATATTTGTGAAAACATGCTGCAGTGTGTTGTGCAAAGTGAACATTTCCATGAATCACGCGATTGGTGCTTTTGCTTGCTAGTTAGCATTATAAAGTGCAGCTACCGGTAATTAGCTATGTTAGCTGCTAGTTAGCCAGGCTAGCGTGTATGAATTACACCTACCAGCAAGATGCTGATGATGTCAGACCGTTTCTGTTGC
>27030 consensus sequence 1
TGCAGGTAGAAAATATCCTGATTTTAAAATAAATATCCTATAAATGTACATTTTAGCAGAAACTTTTATCCAGAGCAACTTCCAGTAGTGAGAGCATACATTACATAACTTTTTCTCTCCATACAGGTCCCCAGTGGGAATTGAACTCACCACCCTGGTGTTGCAAGTGCCAATGCTCTACCAACTAAGCCACATTGGCTACACATCAAACTTGAAACATTGTATCAACTATCAACTGTGTCTGGCTCAAAGCTTGCGCTAGCAAACTTGCAACATTTTATAACATATTCTGGGCCCTCAGAGTTTCCTGCGCCAGTGAGCTCGGGACAGACCAAGTTGTAG
>27125 consensus sequence 1
TGCAGGCAGAAGATGGGCAACATTTCTGTAAAGGATAATGTGTCACTGTTGTTCAAAAGGTGACTGTAGCATTCAGTCTGGTTTAACCAGACTCTAAACCAACACACCAACCTGCTTTTAGAGACTTACACAGCGCCTGACTTAGGCTGAAATAGGTGCCGGTACTGTATATATTTAGGTGCAG
>27137 consensus sequence 1
TGCAGGTGAAATTCCCACTTCTTTAAATCACCTTCAAAACGCATTGTGCTTTGAAGGCCCTGGCTTTATTTAATTTCTTCTTCTAAAAGAACCTAAATCGGCCCAACAGCCGGTGGGATAAAGACGGGGATGAGGTAGAGGGAATGTTTCCCTATGAGCAGATACAGGAGGGGAGAACAAGTATTTGATACACTGACGATTT
>27225 consensus sequence 1
TGCAGGAATGCAAAATTGACTGGCCAGATGAACACAGGATGGCCTGGCAGTGATAGTTGTTCCTTTCCATCACTCGTTGTGTTGATTTCATCATGTCCATTTGGTGATGTTTTTTTCACTATAGAATCATATTGCAAATGCACGTGCATTGTTGTGCAACTGGTGATTGAAAATAGGCACCTGGTAACCCAAAAATAAAAATATATGGTTGTAAATGCATTTACCGGGACTCCTATTGTCCGTGCCCGCTATGGGAGTACCCTACTACGGCCCTCTATCTATGGGGGCCGTCCTGAGTGCATTATGGACCGTTTAAAATATTCTGATGGATACGCATTGTTGTGCAACT
>27251 consensus sequence 1
TGCAGGTTTTAGTTTTTTCCTTTCAACTAGACAACCAGGTGAGGAGAGTTCTTTATTAATTATGCTTAATTCAGCAATCAAGTACAAGAGAGAAGCAAAAACCTGCAGACACTCGGCCCTCCATTGGAATGAATTTGACACATGCTGTAAAGTACAGAACAGTTACTTTGGATTGGGATACTAACACTAACGTACACTGTAAAATATTTCCTGTAAAATGTACAGTAACTTACTGGCCTCAATTTATTTAGCAGTACAGCTACTGTAATCCATTTGACGGTAATCCATTTTATAGTACCAAAAATGTTACTGAAATCCAATTACCCATGCAGTGACATATTACACAAT
>27348 consensus sequence 1
TGCAGGCATAAAAAGTTAAAACAATAACATCACAATAAAACACAATAAAGACTACATTATAAATAACACAATGCATCAAACAAGACGTTTGCATTATTACTATCTTATTACAAATTAACAATATAGAATCCACAATAACACAAAACCACACAGCATTTAGTGTGTGTGTAGAGTGTATGTGTTAGTATGTGTGTGTGTGTATAGGGCATGTGTTAGTGTGTTTGTGTGTGTATATGTGTGTATGTGTGTTTGTGTGTGTGCCACCATATGGGGCCGGTAGGGTAGCCTGTTGGACTAGTTCAAATCCCCGAGCTGAAAACGTACAAATCTGTCGTTCTGCCCCTGA
>27392 consensus sequence 1
TGCAGGCCAGAAAAATACTGTCTATGGAATGTGTAACACTCTTGGACTGTGTGTATCAGAGATGAGTGCTTCATGTAAATCCTCATCTCCAGATGTGCTCCTCCATCTGTAGCAATCTGTATTTTATGGCGTTCTGGCAGAGAAGAGGAGTATTCAGTATTCAGCAGATACTGTACATGGACAGACTGACAGATGATAGATAGACTGAACATTATACTCACTTTATTGCACCTGCATCTCAATGTCCTGAATATCTTTATGCAAACTATAAGTAACAAGTAAAACTTTGAATTAGAAGTCACATAAATGTGTTGTTTGTCATCATCTTGCATTGTTTTGATTACTCTAGATACTGTGTAACACTTTACCTTGAGTTTTGGTACACTTGTGATGTGTG
>27451 consensus sequence 1
TGCAGGGTTGAAATATGGTTTCTCTCTTTGTTTACAGAGGTGCTATCCTCCGATAATAGCATCGTTTGCTTTCGAAATCTGACATGTTGGCTGGATTCACAACAAGTGTAGCTTTTATTTGCTATCTTGCATGTGTGATTTAATGAAAGGTAGATTTTTATAGTAATTTATTGGAATTTGGCGCTCTGCATTTTCCCTGGCTTTTGGCCATGTGGGAGGTGAGCGTCCCACATATCCCAGAGAGGTTTTTAAACAAAGTCTATGCAACACTAACATATTCAAAACCATACCGTGCCAATAAGGTTTGTGCAGTAGGCTATAGGCCCAATACACAGCACAAGCCTTTCGATC
>27508 consensus sequence 1
TGCAGGATCGTCTGAAATCAGCCACCCATACAGCTGATCAAACTTTGCACAACTGAAGAATGTCTGCACAAACTGTCAGAAACCTTCAAGGAAGCGCATCTGCTTGCTCGTTGTCCTCACCAGGGTCTTGACCTGACTGCAGTTCGGCGTCAAAACCGACTTCAGAGGGCAAATGCTCACCTTTGATGGCCACTGGTACGCTGGAGAAGTGCGCTCTTCACAGATAAATCCCAGTTTCAACTATACTGGGCAGATGGCAGACAGGGTGTATGGCGTCGTGTGGGCGAGTAGTTTGATGATGTCAACGTTGTGAACAGAGTGCCCCGTGGTGGTGGTGGTGGGGTTA
>27545 consensus sequence 1
TGCAGGTTAGGCCAAAGCGTACTTTACATTCTCACTCCTCTTACATCTTCAGAAATGTTCCCGGACATTTTTTTCCCACAGAGAAGTTCATTAGAATGACAAATAGCGTCCTGCCATAAAGTGGAAAACATCAAGACGGCACAACAAAAACTGCCATGGAAGAGAAGTGACACATGGGGAGGGGAAATGGATGATAGTCCATTTGATTCTGGGTGATATCAGTAGGCTGGCCGGCTGCTACGGCGACAGCTTCTTCACCCCCATCACTATGACGTCTGGTGGAGAGGTTTTGCTGACTCACTCCTACTATAG
>27560 consensus sequence 1
TGCAGGTTATAGAAAATAGCAGACCCAGCAAACAAAAACTGTCCATTTGTGCTGATGATTGTACAATGTTTCTACAAAACTTTTGCCTGACGTAGCAAGAACATTCCCAGAACACATTTAGTCTGTTCTCAGAGAGTTTTATTATGTGGTGGGCAATGTTCCCTAAAGGACTCTCAGACCAGGAGATTCTCTGGTCTGATAAAACCAAGATTGAACTTTTTGGCCTGAATGCCAAGCGTCACGTCTGGAGAAAACCAAGCACCACTCATCACCTGACAAATACCATCCCTACGGTGAAGCATGGTGGTGGCAACATCATGCTGGATGTTTCTCAGCAGCAGGGACTGGGAGACTAGTCAGGATCGAG
>27564 consensus sequence 1
TGCAGGCGCGACACAGAATGCAGAAATAAAAATATAATTCATGGACCTTTGACGAGCTTCTTTTGTTGGCACTCCAATATGTCCCATATACATTACAAATTGTCCTTTTGTTCGATTAATTCCGTCGATATATATCCAAAATGTTCATTTATTTGGCGCGTTTGATCCAGAAAAAAAAACGGTTCCAACTTACGCAATGTGACTACAAAATATCTCAAAAGTTACCTGTAAACTTTGCCAAAACATTTCAAACTACTTTTGTAATACAGGTATTTAACACAAATAATCAATCAAATTGAAGACGGGGTGATCTGTGTTCAATACAGGAGGAAAACAAACTGTAGCTAGCTTTCTGCTCACGCGCCTCTATCTA
>27572 consensus sequence 1
TGCAGGCTGAGATCCCGTGTGTCTTGAACCTAGTGACTCACCTATTCTCCAGATGACTGAAGTCCTGAAGGCTGAGATCCCGTGTGTCTTGAGTCAGATAGATGGTGTCTACGTCCTAGAAGACGTGACAGGAAACAGACTGTGAGCTTCCTTCTCACCACTGTCATAGTAATCAAATAGCTACGTTAAATGGAATCGAGCACTTCAAGATGAAGAATTAACAAATGATTTCTAAGCACATTGTATGCAGCAAACGGTGTGTCTACATCCTGCTAAGTGTGATAGATGTGTACTGGATATTACTGCACTGTTGGAGCTG
>27579 consensus sequence 1
TGCAGGGTTGAAATATGCTTTTCTCTCTTTGTTTACTATGGTTCTATCCCCAGATAATAGCTTCGTTTGCTTTCGCCTAAAAGCCTTTTTGAAATCTGACATGTTGGCTGGATTCACAACAAGTGTAGCTTTAATTTGCTATCTTGTATGTGTGATTTCATGAAAGTTCGATTTTTATAGTAATTTATTTGAATTTGGCGCTCTGCATTTTCTCTGGCTTTTGACCAGGTGGGACGCTACCGTCCCACATATCCCAGAGAGGTTAAAGAAAAAAATAAGCCTTTTGTGTTTGCCAAAAGGCATGTAGGAGACTCCCCAAGCATATGGAAGAAGGTACTCT
>27606 consensus sequence 1
TGCAGGCTGCAATGTTTTAATTTTTTGGCTTTAAAGTAGGCCATTTTTATAAAGTTGGCAATATGCATTACTTTTACAATTTCGATTAATCACAATGATTTTGAGATACGAAGACAATTATAAATTAAACTGTTCCTCGAAAATGTGCATATAAAAATCATAACTGGGAAGCAGATCGGTAAAAGCAGTATTAGGATCGTAACAGCAGAATCTGCAAAGGCCAGGAGCAGTGGGAGGAAGTTCTCTTCTTGTTAGGCTATCTTTCCCTGAAATATTTGTATAACGTCACAAACCCTGCTGCTGACGTTATTCGGTGGCAATTGCATTGGCATATGTTCTTTAAAGAGAGGACGCCGTAATGAGAGAAAGAATGTAGCCTAAGCTACTGAAAATAGAC
>27682 consensus sequence 1
TGCAGGTAGAGAATATCATGATAAAAATAAAACACACACATGGCCTTTCTGCAACAAACTAGCAACATTGTATCAACTATTAACTAA
>27758 consensus sequence 1
TGCAGGCTTACAATCAGAAAGCAAACCCAGAAAATAAACAAATGATAACTTTTGAAAATTGTGTGTTTAATGAGGTGAGATTTATAGACATAGCCGCGGGAAAGTAGGGGTTCTGAGGGTGCTGCAGCACCCACTGAAAAATCTGAATAAAACATGTTTTTTTCTTTACAAAAGTAGTGCACTGGGCCATTACTAGTCCTGTATTAGCGGACCATCATAGAGAAAATATTGACAGCAAAACATCTTCCCAGCTATGTTAATAGATACCTAATTACTCTTTTCTCCCAATGTGCAACATGTGCACAATGGTCTG
>2778 consensus sequence 1
TGCAGGATCATAAAGTCAGTGCACCATTTTTCCCTTTTTAAATGGTCAAGTTTATTCTGGTGGATGTGGCAGACAGACAACGATAATGGTTTAGTCTGTTCTGCTTCATTGTGGATCAGAGCCATGTCTTGAGCCTGCGGAGGGCGCTATAATGCTTCTCTCTGCCTCAGAGGAGGAAACAGGGGCTATCATAAGCAACCGTACCAGGGTTTCCACTTGACCAAATAAAACCACAAACCTCTACAGACAAACCTTAATGATCTCTGCAGCCTCTTAACTATTACCAAATGAGTAGTTATTTGGTAAGTTACATAAGAAGCTGTACTGAGAGAAACTGTTCAACTC
>27801 consensus sequence 1
TGCAGGTAGCGATGTGGAAGTACAGAGAAAAGAAAAAGCACAGCAAACCGCACAGAATACCAAAGAGGAGAAAGCATGTACATTCCAAAAAAATGATCGGCTGTTGAAACTACACACAACTCAAAGACCACATGGATACCGGAGACGTCTTTACAATCACTGGTTAAAGGACAACCTGCACGACGCAGTCAGCCACATTTTGAAATGTTGCATTTTGATACGGGGGTCACCCAAACAGAAAGACAAATGCAAAACTGTTTTGTCAATCACTCATATTGATTATTAAGTCGAAATCAATTGCGGGAGAGGGGGGAGATGAGGTTGCACATCCTGTTACATCTAACACACCAACAAAAAACCGTGTAAT
>27802 consensus sequence 1
TGCAGGAGAAAATTCCCTGACATTTCACATTCTTAAAATAAAGTGGTGATTCTAACTGACCTAAGACAGGGATTTTTTTTTACAAGGATTACATTTCTGGAATTGTGAAAAACTGAGTTTAAATGTATTTGGCTCAGGTGTATGTAAACTTCCCACTTCAACTGTAGCTGCACAGGAGTTGCATCGCTGATTTAATTCATTAGTAATTAGGCTGCATGAATGAATCTGTAGCCTGACATCTTGTAAGGCATGTAATAAAGTCACTGAAGAATACTAGCCTATCCAAAGTGCTATTATGCAGAAACGATCTCTAACATTGATAGCTACACAG
>27851 consensus sequence 1
TGCAGGATTATGTTCCTAATTATACAACTGGCTTTTTTGACAAAGCATATGTGCTGATATTTTTTGTTGTTGCCCGAGCTACAGATGTCTATATCATTCCACTAGTACTAGAAAAGACCCAGTGCACCACTTTAGTGATTTTTCAGGGGTGCAGCAGCACGCTCAGCACCTCTACTTCCCGCGGCTATGATTACCTGTGTTCTGTCTATGGCTCAATCGGGAATATTGAACGCTCACAGAGAGTCAAATATGTTCTGTATAAACCATCTTTGAATTGTGTCTCCACTGTAAGAGAATATTGAAATAAAATGTTCAATAGATTTGAATGTTGAACACCCCCCCAAAAATATGAATACAATACCCATTATGCCGCGGCCCTTCCCCATACC
>27886 consensus sequence 1
TGCAGGGTTGAAATATGGTTTCTCTCTTTGTTTTACGGAGGTGTTATCCTCAGATAATAGCATTGTTTGCTTTCTCCAAAAAGCCTTTTTGAAATCTGACATGTTGGCTGGATTCACAACAAGTGTAGCTTTAATTTGCTATATTGCATGTGTGATTTAATGAAAGTTAGATTTTTATAGTAATTTATTTGAATTTGGCGCCCAGAGAGGTTAAGTGTGCATTGAGTTCTAAATAAATCACCAACAGTGTCACCAGCAAAGCAACCCCACTGCATAACACCTCCTCCTCCATGCTTCCCAGTGGGAACCACACATACA
>2789 consensus sequence 1
TGCAGGAAATGTCAAATCTGTAGTGCATTTGAGGTATAAAAAGACTTCCACTTTGAAATTTCAGACTTGATTTTCCTTTACGAAAAATGTATCAACCCCTACAAAAAAAAATCCATTAATTATAATCCACATAATATTTCAAATTTCTTGCTGATGC
>2796 consensus sequence 1
TGCAGGTGAACTCGAGTTTGATTTTGTGTATGTATGTGTGTGTGACTCTGTGTATTTTTTGTATGCTTATTTTATCAAGTTACATCAACAAAGATGCGCCAGCAGAAATGCGACATCTCTATCATACCGTGACCTTGCAGCCTGTGGCTGATTGTTTATCATTCAATTGGAAAATGTGTTTTGTGATGTGACTAATAAATGAACATTTGAAAAGATTATCATATTTCAACATGGCATGCACAATATATAAAGATAATCTCGTCTTTAACCACGAAGTCAGAAGTATGGCTGTGAAATAATTCTCAATGGTGTACAATGCATCATCCCTGCAAACAATAATGAGTCATTAGGACGTCC
>28014 consensus sequence 1
TGCAGGTTCTTTACATAAAATGAAAACAGCATGCAATAGTCTTCAGAGAATGTGTCATTGTTCGTCTTTAAATTAACCGTCGTCCAATGGAAACTTTTCACTTTCATAAATAAACTTGTGATTCATATTAAATATAACTATTCCACATTTTTAAACAATTATTGTAATAATACATTATCATAAGTTGTTTTTTGAAAATAACATTGAGTTGAACAGTCAGTTGACAAAGATGACCTGCAGCGGGAGGAGTCACCATGGTGACTTTACATTCAACCAATCACCATGAGGTATTACATGGTCCCATTTTCATTGGCCGTTGTCACAGATTGTCTTTTCTCTGAGAAGCTCCTTTTTTTCATGGAATGTTACAGCAGTTCTATAGAAACAGTAATTGAAAGTAAAACAGAAAAAAAGGTATTATTCTGACAAATATGTCCCTTT
>28030 consensus sequence 1
TGCAGGCAGTAATTGTAACTGAAACAAACAAAAAAATGACAACGTAAAACTCACCTTCTCTGCCTTCTTTTCCAGTTTTTCTTTCTTCAGCATTTCCTGAGTTTACAGGGAAAACAGTTAGATATGGCTTTTAAAAGACTCCTCATACTCGTTGGGTAGATTTGACCATTGCCTTTCCATGCATTTTCTGACCATCAAACATGAGTGAGAAAGCAATTAGGGATAGCTAGAGCAGAGTTCTACATGACCGCAGAGGGGGACTGGGAAGATCAGGGCTAAGGTACATTACTGTGGTCATTTGCTCACCCATCACACATGAGCTGTAACAGGATACGTAGTTGT
>2805 consensus sequence 1
TGCAGGATTCACAGACTGTCAACAGCTGACATTCCATTCCACACTGTATCCTGCATTGAAAATCGAATGGATTTCCCATCTGTTCAATGCTCTCTGTGTTTTTTGATAAGGTGGACACTTCCATATGTAAATCAGTCTCCAGGTTGAGAAAAAATCAGAGAGAGAGAAAAATAGAGAGAGAAAGAGCGAGAGTGATAAATTAAGAATAAATATTGTATGATTATATATGTATTCTCATAACTTGCGACCCACCTCTCACATGCCCTGGACTCACTTTTGGTCCCGACACACACTGTAGTTTAAAGAGCCACTGAACACTCCAATTGACAAGTGTTTTTCTGT
>28083 consensus sequence 1
TGCAGGTGTAGTATATTATCATGTATCCACAGAACACAACCACTGTGATTGTGTTGAGGTTGAAAAAATACATTGCAGACATTTTTTTCTAACAATTAAACATCCATATAATCTGTCCATTACCTTTCTTATTACGTATGCAGTAGACAGCCAGAGATAACCCAATCACAGTGACGGCTCCCAGACAGCATAACACAATGAAGGCCATTCTCAATGGGGTTGCGTAATCAAACAACTCACCTAAAACACACACATTAACAACCGGGTTTGGTACTAATACTACCACACATCAACAACAGGGTTTGGTACTACTACTACCACACATCATTACACATCAACAACAGGGTTTGGTACTAAT
>28201 consensus sequence 1
TGCAGGCTCATCCTGACATGACCCTCCAGCATGACAATGCCACCACGCACATAACGAACAATATGGTTGATTTCCCGCAAGACAGGAATGTCAGTGTTCTGCCATGGCCGGCGAAGAGCCCGTATCTCAAACCCATTGAGCACGTCTGGGACCTGTTGGATCGGAGAGTGAGGA
>28258 consensus sequence 1
TGCAGGTAAGATAACAGTATTGGACAAATAAAACTGGTGATGCAATAGCTAGTCTTCACTGTTGCTGTTAGCTAAATATGATTCCTGTGAATCTAGTTGAATGAATTTAGTAACAAACAATGATGAAACTGTATTACAGTTTGTATTTCCACCGATTCAGAGCAGCCAGCTGATCTGAGGATAGTTCTGGTGGGGAAGACTGGAGCAGGGAAGAGTGCAACAGGAAACACCATCCTGTGGAAAGATGCCTTTACAGAAGAGGCCTCTCCTGTGTCTGTAACTGCACAGTGTGAGAAACAGAGTGGAGTGGTGGATGGGAGGAAGATTGATGTCATCGACACCCCGGGAC
>28278 consensus sequence 1
TGCAGGTTTTGGTAGCTGAAAAACAAAAGATCCTGAAAGACAGACCATGGATCGTGAATCTTATTGTGACGACTCACTCAAAGTATTAAAATAGCTGAATCAATACAGCACGTTATTGTGTTTCTCTGTTCTAATAAACTAAAGGATTACTCCCGAGTGCTAGAGGAATCACTACAGACTCTAATTCGATCCCGGGCTGTATCACAACTGTCCGTGATCGGGAGTCCCTTAGGGCGGCGCACAATTGGCCGAGCGTCGCCCGGGTTAGGGGA
>2834 consensus sequence 1
TGCAGGATACAGCTTGATGCCATTAGTCACTGTCGTTTAAACAGACAAGTTTATTTTGATTGGGTATGTTTGTAGTTTGTGTCCTGGCTTTCTGAGATGATTGAGAGAGGAAGGCATGGGTTACACACACAGCAGCTGTTTCTCTGAGTGTACTACTATATCATCTGACATGAAGCCGTCCTGGGTAAAGGATGGTAGAGCTAACAGGAGATGCTGCCTGCTGGAGTAAAATATGATCCGCTGTCAGTCCTCACAGGGGGTGTGTGGAGAAATGAGCCTGTGTGTGCTGCTGCTGGGCAGCTGG
>28464 consensus sequence 1
TGCAGGCTCCCCGACTGCCACAAGAAGTCGCTAGAGCACGATGAGCCAAGAAAAGCCTCTAACCCGGGCGAAGCTGAGGCTAATTGTGCACTTCTCTATGGGACTCCCGATCACGTCAAGTTGTAATACAGCCCGGGATTGAACTCGGGTCTGTATTGATGCCTCTAGCACTGCAATGCCTTAGACCAATGCAATGCCTTAGACCACTGCTCCACTTGGGAGGCCTACTCTGAGATATTGTATGCCTTGAGATTACCATCTGAAGGGAACGTTTTGGCTAAA
>28469 consensus sequence 1
TGCAGGACAAACATTTTTTTTTGTGTATTTTTTCCAAACTCTTTCTGAATTATTTTCATTATTTAATGACAGGTTAGGAGCAGAAATATGAAGGCAGAGTAGAGGGAGAAATGTGTAGGGCTTTTGGGCATTTGGGGATGAGACTCCAAGCTTAGGAGAAAAGCTTTTACACTATAACACTTAAACCCCACAGGCTTTAACATAGTGTTGGGGCAAAATGGTTCTGTTACAGTCTAATGTTATGTAAAGGCTTGAGTTGAATACTGTAAGAACTGGTTAGAACCTGTTCTTGTTTGTACAAAGCTTGTACAAAGCTTTATTAAAGTGGAGCCAAGTACCCCTTATCTCTCATTTAGCCTTTTTTTAAACATATTTTTTTAACTTAATTTGTACATCATTTTGCCACTACCGTCTCTGAGAATT
>28482 consensus sequence 1
TGCAGGCCTACACCAAAAGAATAAATCAATATAATTTGCCTGAAAAATCATTCAACATTTTGCAGACACTCTTGTTTAGAACTGATAAGACAACATGGTCAATCGTTCAGCAGTTGCAAGAGCCACTGTACTGACCAACCCTAAACTAGCCTTTCATCCCTTCATATTCAAACAAAGAAAATGATGCATGAAGAAGCACTTGAAAAGGTCTCACAGAAGATCTCGTAATCCATACGCAGCTCAGCTGACATTTCCACCCGAAAAAATGAAACGCAACATCAGCAGAGAGACAAAAGGAGTCTGTGTTCCTGAGTAGCCATTATAGAAGGTGAAGGTAATT
>28536 consensus sequence 1
TGCAGGAGGCCTTTTGCCTTTTGGTAGGCCGTCATTTTAAATGAGAATTTGTCCTTAACTGACTTGCCGAGTTAAATAAAGGTCAAATAAAAATAAAAATATAAAAATGTAATCAAAGCTAGATATGAGGTTCTTCATCAGCTTCTGGATGAAATCGACATGGTTGGGAACATCTTTGTCTCCCTGCGTTTGCACCAGAAGATTGGAGTTCTCCCTGGAGATCATTCTTGAAAAGCTCCAATATCAGACTGCTGCTATCATATCACACACTGTGTTGTCCTGTCCCTGC
>28590 consensus sequence 1
TGCAGGCTTGCGAGGGTTAACACGTTTAAATGTTTTACTCACCTCGGCTGCAGTGAAGGAGAGGCCGCATGTTTTGGTTG
>28707 consensus sequence 1
TGCAGGAATTACCTCAATACCAGCAGACAGCATTTTTTTGCTCTGTTAGCTAAATTGAAAATAAAAAGTTTTTTTCAAAATATCCACACATATTTTACTCATGTAAATCCAGAGAGACAAGTGAGAGAGAGAAAGAGAGAGAGAGAGAGAGAGCAATAGTGGGGAAAATGCAAAAACCCTTGAAGTGTGTGAGTATAATGCAAAAGACATCTATCTACCTAACGTAGCCAATTCTGCTTTGTCATCATGCTTTAGCCAAAGTGAATTACTGGATTGGATATTCAGAGGAAAACAACATTTCCAAATACCACTAACCCCGTTTTCTTTCTCTCTCAAACCCAGGACTCCTTGGAAAACAGTGGCAATTGTTACTGATTGGACTATCCGGACTAAATAAAGAACATTTTAATCCACTAG
>28743 consensus sequence 1
TGCAGGTTAACCAAAAAAATACTGTGCTTAGGCGTAGGTGAAAGGTTGTAGGAAATCAAAAGAAAATAAGTAACCGACAAGGATTAACTCACTTGACATCTAACACCTACTAAAAACAGACACAAATATGCACATTGAAATATAAAAAGGGGACGTCTTTCCATAGCCGCCACCTCTCCCTCCTAACAAGAAAACAGAACAGAGAGGTTCAGCTCCAAACAGTCCCCCCCTTCTGATAGTGATGCTGTCAGGTTGCCAAGGACTGTGAAAATGAGGGAACTGATCAGAGGGAATATTCAGGGGTCCAGGTTTTGGGAGAGATGA
>28764 consensus sequence 1
TGCAGGCTTTCTCTGACCTAAGGATTTCAGGGCTGTCACGGCTTTCTTCTGTTGAAGGAGAGGCGGACCAAAACGCAGCGACAGGAACAATCACCCACAAAACCCAACACCAAACAGGCTACCTAAATATGGCTCCCAATCAGAGACAATGACTAACACCTGCCTCTGATTGAGAACCATATCAGGCCCAAACACAGAAACAGATAAACAAGATATCCAACATAGAATGCCCACTCAGATCACACCCTGACCAAACAAAACATAGAACATACAAAGCAAACTATGGTCAGGGTGTGACAAGGGATTTTATGTACCTGAATGCAGTTGCCTTACAGTAACAGACAGTTTGGCAATACATGGATACTTTGATTTATTATTTGA
>28789 consensus sequence 1
TGCAGGCGCGACACAGAATGCAGAAATAAAAATTGAATTCATGTCTTAACTTTGACGAGCTTCTTTTGTTGGCACTCCAATATGTCCCATAAACATCACAAATGGTCCTTTTGTTCGATTAATTCGTTTAATTAATGTCCATTTATTTGGTGTATTTGTTCCAGAAAAACACTGGTTCCAACTTGAGCAACGTGACTACAAAATATCTAAAAAGTTACCTGTAAACTTTGCCAAAACATTTCAAACTCCTTTTGTAATACAACCTTAGGTATTTTTTTACGCAAATAATCGCTAAAATTGAAGACGGG
>28813 consensus sequence 1
TGCAGGTAGAAAATACTTATCACTGGATCAGATCATTGCATTTTTAATGCTGAGTGGTTATCGAAAGGGAGAGAGCTGGAAATATTGTTAAAATACTTTGAGGAACTATTGTCATTCTGAATTGATTCTAAAAACAGACTTCGATTACTTGCTGTTTGAGGTGAAGAATGGTGGTGAGTTAAGAAAATCAGAAATACTATCAGACATCCCCAAATGGGCACATTTATGGGCATACAGTTGCGTGCTTGCCAGGTAGACTAGTGCTACGTCTATATTCGTAATCAGGTGTGTGTCCTTGCTCAACATTGTGTTTCAAACAAAAGATGATGA
>28835 consensus sequence 1
TGCAGGCTGGCTTCGGTTGTCAGTTGAGCAGTGTATTATTTTTTATTTCACCTTTATTTAACCAGGTAGGCCAGTTGAAAACGAGTTCTCATTTACAACTGAGACCTGGCCAAGATAAAGCAAAGCAGTGCGACAAAAACAACAGAGTTACACATTAACAAGCGTACGGTCAATAACACAATACAAAAATATATGTGCAGTGTGTGCAAATGTAGAAGATTAGGGAGGTAAAGGCAATAAATAGGCCATAGAGGTGAAATAATTACAATTTAGTGTTAACACTGTGTAAGATGTGCAGATGATGATATGCAAGTAGAGATACTGTGGTGCAAAAG
>28862 consensus sequence 1
TGCAGGAAAGATCGAATAGAACCATACAAAAAGTGGACTTAGCTTTGGAATAGCTAATGGAACAAAACACCAGATACCGATAGATTGTTACTGTTCTGTATGCTTATCATGGAGAAGATTTAGTGGAAGGGGGGAGTTCCTCACTTGAAAATACCGCAGTCTGTTAAGAAGGAACAGCGCGCCTTCAGAGTCACCTGTTGGGAAAAGTTGGATCATATCATGCATGAGAATAATATAAAGGTTTATCATATTATTTGTATATTAATGAATGTATGTGTTCCGAGTTGTGTAATGTGACTTCCCATGCTGTGAATTCCTACACAGCATGAGTTCAACTT
>28938 consensus sequence 1
TGCAGGGGCAGTATTGAGTAGCTTGGATGAAAAGGAGCCCATTGTAAACAGCCAGCTTCTCAGTCTCAGCTGCTAATATATGCATATTAGTATTGGATAGAAAACATTCAAGTTCCCAAAACTGTCAAAATATTGTCTGTGTATAACAACTGATATTGC
>28950 consensus sequence 1
TGCAGGCGCAACACAAAACGTAGAAATAAAAATATAATTCAGGTCTTACCTTTGACAAGCTTCTTTTGTCGGCACTCCAATATGTCCCATAAACATCACAAATGGTTTGATTAATTCCATCGATATATATCCAAAATGTCCATTTATTTGGCGCGTTTGATCCAGAAAAACACCGGTTCCAACATGTGCAACATGACTACAAAATATCTCAAAAGTTACCTGTAAAATTTGCCAAAACATTTCAAACTACTTTTGTAATACATCTTTAGGTATTTTTTTACGTAAATAATCGATAAAATTGAAGACGGGGTGATCTGTGTTCAATACAGGAGGAAAACAAACTGTAGCAT
>28967 consensus sequence 1
TGCAGGACTTTGTGTCTCTATTCTGCCTCGATGTGTGAAGTTTAAAAGACTGTCTTTGGGGAAAAGGTTGGCTCAATTAAAACGTGATATATTTGCAAAGAGCCACAACTGCCCCTTAGACTTTTTAATGTGATCTCTTCACAAAGCTGATATTGCTAATTGTTACACGCAATGTGTCACTGTCCTACCTAGTGTCAATGTGATAACAATAATAAATAGGCTATAGCAGTATACTGTATACAGTTGAAACAGTGCTTGTGGGATCTAGTGTTAACATATAATATTTTATAAAAATAAAATAAAAACATATTTTTTTGTGGGAGGGACTAAT
>29028 consensus sequence 1
TGCAGGCACATGTCACTCTGAAGTAGCTGCACTTTACTTCCAGGAATTATACAGCATCCTCTGTGAAGAATATTGTCATGTTGGTAT
>29095 consensus sequence 1
TGCAGGAAGTAAGCACAGCAAAACCCAACAGGCAGAGCTATTTAAACATATCCAACAACAGTTTATCCTGGCCTCATAGACTACTTTCATGGCAAGTGGAAAAGTAGAGGTATGTCTTAAAAGAGTAAATCTATCCACAGCTGTGAGTTTTATCTCTGTACTATCAACCAAAAAACCTTGGCCTAGATCAATGTAATCGCACAAAGTCTCTTTGATGTATGCTACTGCAGAAATACAGTGTGCAGAACACATGAGGTTTGAGGGATAATCTCAGGAGAGAAAAAAATAGGCCTACCACTACAAGGTTAGCCAAAATTGGCCTTGTGAGGGTTGATGGAAGCAAACGTCTTTGCATGTGAATATTTTGTTTCTTTGTTCAGCCT
>29136 consensus sequence 1
TGCAGGAAACACAATTCCTTCACAAAGACAACATGACTGTTTTGTAAGGGTTCCTCACTTAGTGTTTCCTTGCCTATTTCCGTTGCT
>29179 consensus sequence 1
TGCAGGTTGAAGATCCACTTTCCAAGTATGTTGTATGAAGTGTTTCTGTCCTGAATCTAATTATAGGATGTTTATCATGTGTATCTGAGTTTTTAAACCAAAGATTTGTTTTAAAGGTGT
>2922 consensus sequence 1
TGCAGGTTGTACACCCAACACTGTTGCAATTAAACCAAACGAGTGCTCACCGTCGACCAAAAGATGGTTTAGTATTGAATCTCAGGTTAATTCATTGATTACTTTCTGCACGGTGACTTGGATTTATTCATCACTCTTCATTATTTATTTATAAATGCACATTATTTAAAATAAATGTAACACTTTTCCTAGGTGGGATGTGTATGTGGGATAATGTTTTCCTGCACTGAATATACAAAACATTAAGAACACCTGCTATTTCCACGACATAG
>29237 consensus sequence 1
TGCAGGAGAACAGAAAATAAATAAATCACAGTTTTGTTCTACATTTCATACTGGATGACTGCATATCGTTGGGTTTGGAGCTGGAGA
>29294 consensus sequence 1
TGCAGGAAATTAGCTTTCAAACTGGAAAAAATGTAATGATTAATTAAAGTCTTCACACTTAAAAAAAAACCTGTGATTTATACAAAAAGAGCAGTCCATAGGCGCAGACGAAGGATATTTGTCACGTTCGTTGTAAGGATCGGACCAAGGCACAGTAGAGTAGAGTTCCACGTCATTTTAGTAAATCGAAACTCACTGAACAAAAGAACAAAAAGAAACATGAAGCACAAAGGCAACTAGACAAGATCCCACAAACACAAATGAGGACAATGGCTACCTAAATATGATCCCCAATCAGAGACAACGATAAACAGCTGCCTCTGAT
>29331 consensus sequence 1
TGCAGGTAGAAAATATCCTGATTTTAAAAAAATCCTATGAATCACATTGGCTACACATGGCCTGTCTGCAACGAACTTGAAACATTGTATCAACTATCAACTGGGTCACCCAGAAACTCGTGCTAGCAAACTTGAAGCATTGTATAAAATATTCTGGGCCCGACCTCCCGAGTGGCACAGCGTTCTGCATCGCACTAACAACTAAATATTCCGCGCCGATGAGCTCGGGACAGACACAGCTGTAGGCTATTAGTGCAAGGGATTAGAAGTAATCAGGTATTTTATGACGTTTCCACTGGATCAGAGCTTTACATTTTTCACATTC
>29332 consensus sequence 1
TGCAGGATGGTAAGGCTTTCACTGGATGAGATTGGGGAAACATCATAGCCAATAAAATCATATCCAAACACTGGTGAATCAAACATGCTGAGCTTAAACCAATAAAACAAAGTTGTTTCAGGAAATATAAAAGTTACTTTAACATGAGTGGAAACCAAATGAGTGGCCCTTGAGGTTGAACCCCAATAACTGCACGGCTATCTCTGCTATATGTCTGCAATGAGAAACAGTGGAGCAAGGATAACCTCTGCCAGAGACGGAAGATGAAAGTCAATGAAGTAGACCAGACCCAGCTGCTATTGCATTGGTGTCTATAGGAGACACCCAGTTAAGTAGGCTGGAACTGACCATTTTTTTCCAATGGCAAACAGCCTGAGTGAACTATCTATATTTATC
>29386 consensus sequence 1
TGCAGGTCTGGAGTAGACAACATCAACCTGAATCACCTGTTGTCTAGTGTCGTCACATGATGCAATACATTTACCCTGAAGAAGGTGATGTCGAAACGTTGGTGTTTTTTAGGAGGTTATACAAATGGAGTGTGACTCTCTTTGTTGTTACAGCTTCCAGTTTATTCTCCGTTAGTCAGCACACTAAATCTTTTTCTGTTGGCCAGCTCATTATTTTATTAGATTAATACAAATCAAGACAATTTCCAGACCTAAAGGGGCAATGAAGATTAAA
>29467 consensus sequence 1
TGCAGGCGCGACGCAAAACGCAGAAATAAAAATGTAATTCATGCCTTACCATCACAAATGGTCCTTTTGTTCGATTAATTCCGTCGATATATCCAAAATGTCCATTTATTTGGCGAGTTTGATCCAGAAAAACACCGGTTCCAACTTGCACAACGTGACTACAAAATATCTCAAAAGTTACCTGTAAACTTTGCCAAAACATTTCAAACTACTTTTGTAATACAACTTTAGGTATTTTTTTACATAAA
>29469 consensus sequence 1
TGCAGGGATTTGTAGTCTACTCTGATGCAAATGAGCATTTTTCGAATCAAGACACCAAATTGAGCTGAATATATTGATAAATCACCTTTGTCCGAGAGAGATTTACATGGTTACCAAAACGTCACACCGTGATAAGCCTTCACTAAACACATCCCTTATTTGAAGTGTTTCTAAAATCCCCCATGGGACAAATGAACGGTGGAAAACCAATTGGAATCATTTCCCTGTTTGACTGCTAGGTTTTATGGGTATTATGACACCTCTACTGTGGGGCTCTATAAGGGTCTAAATTGGAACGTAGTGGCTGTATAGTAACATGCTATAGATGATGTCAGAGCT
>29520 consensus sequence 1
TGCAGGATTCAGGAGTAAAGCTACTCTCTGCTGGACTGGAGAATCCACACTGTAAACTGGAAACACTAAGGTCAGTATTCCTGTATTTGTTGAATATCGTGTGAAAAAACAACATATGCTTCTGCCATTTTCTGTATTACTAAATGGTAGCAGTGTGTGAAGTCTTGATCAACTCTCTACAGGCTGTCAGATCACAGATGAGGGCTGTGTTTCTCTCGACACAGCTCTGAGGTCAAACCCCTCACACCTGAGAGAGCTGGATCTGAGCTACAATCACCTAGGAGACACAGGAGTGAGACTGCTTTCTGCTGGACTGGAGGATCCACACTTGAGACTGGAGAAACTCAAGTATGTAGAGGG
>2959 consensus sequence 1
TGCAGGCAGCAATGCAATTGCACGCTCCATCAATACTTGAGACATCTGTGGCATTGTTGTGCACATTTTAGAGTGGAATTTTATTGTTCCCAGAAAGGTGCACCTGTGTAATGATCATGCTGTTTAATCAGCTTCTTGATATGCCACACCTGTCAGGTAGATGGATTATCTTGGCAAATATACAATTTGAGACAAATAAGCTTTTTGTGCGCATGGAAAATATATGGGGATCTTTTATTTCAGCTCATAAAACATGGGACCAAAACTCTAAATGTTGCATTTATATTTTATTTCACTAATATATATACATATATATTATTGT
>29648 consensus sequence 1
TGCAGGTTATCACTTTCTCACTAAAGCCTTTGTCGGCAATAACGCTAAAACCACATTATGCATTAAAATCTAATTTGGCCCATTCATCTCTCCCTATGTGTGGACAGAAAGAATGAGAGAGAGAGTGAGAGAGACAGACAGACAGACAGACAGACAGACAGACAGACAGACAGACAGACAGACAGACAGACAGACAGACAGACAGACAGAGAGAAAG
>29826 consensus sequence 1
TGCAGGGACAGGGGCTGGGAATTTAAAAAAGATACAGGACAAAACACATCACGACAAGAGAGACACCACAACACTACACAAAGCGAGACCTAAGACAACAACAAAGCATGGCAGCACACATGACAACAACATGGTAGCAAAACAACATGACAACAACATGGTAGCAACACAACATGGCAGGATACCAACATGGTAGCAGCACAAAACATGGTACAAACACTATTGGGCACAGACAACAGCACAAAGGGCAAGAAGGTAGATACAACAATACATCACACGAAGCATCCACAACTGTCAGTAAGAGTGTCCGTGATTGAGTCTTTGAATGAAGAGATGGAGA
>29867 consensus sequence 1
TGCAGGCTCGCGACGCCAGAGCTGTCCAGCACAGCAAGTTGGTTTTCTGAGAAGTTGAAGAGGTTTTGATAGGAAGACTTCTCAACGGACGGGCTGTGGTGGGGTTTGGTTGCGTGGGATAACTTGTATATTCCGTATCCTTGTTGGAAGGAGAGGTTAAACTCAAACCTCCTCTTCTTTGCTGTGGGAAGAAAATTATTAAATGTAGTGACTTTTGCAACAAACAAAAACAATCTATGCATATTACTTAGAATTTTTTTAAACAACAGCGATGTAGGCTTATGTGTTTCAGACACAAATATTTTTTTATTGTAACAATTGGTGTCCGTGTAAATGTGTTTAATGTGTAGGCCTATACTGTATGTTAAGGGG
>29876 consensus sequence 1
TGCAGGCCCAGTCATGGATCAAAGCTGGCGAGACATTCAATTACATCGTCTTCACAAACGAATCAACCGCGGCACCCTTGAGCAATTTGCTCAAAATTGCTACAGAAAATCAAGAATATTAACGAAAGCATAGAGATGATGATGAAAAAATGCTGTTTTGAGTTAGAAATGTAACACTTTAGAGTACTTAAACATTGAATACATTGCAAGTTGAGGGATTTTCACAACAGTAGCCGGGCAATAAAAAGTATATTGTCCTGCTAATAGGAATCATTTGCATGATGGGCTACATTCTTTATTGTAACCACAATGTCATACATAATTTGTATCTACCTTTTCAATTACTTTTAAAGATTGGGAATTACGAATGTGCGCTTTTTATTTAGTTACAT
>29903 consensus sequence 1
TGCAGGCTTGACCAAACAAATCGGGTGAATGCAATGACTAGATTTTAGCTATTTAGTTTGTATTAATTTGTAAACCTTTGTATCATTTTCTTTTCACAGACATTATGGATGAAACGGCTGTCTTGGGTGGAAGAAGGAGAGGACCAAAGCGCAGCGTGGTTAGTGTTCATCTTAATTTAATAATAATCAAAAACTGAACACAAAACAACAAAAGTGACAACCGAAACAGTTCTATCTGGTGCAGACACACAAAGACTGAAAACAACCACACACAAACCCCCAAAGAAAACAGGCTACCTAAATATGGTTCCCAATCAGAGACAATGACTAACACCTGCCTCTGATTGAGAACCATATCA
>29979 consensus sequence 1
TGCAGGGTTATCTGTAACATAGAGACATAATACTGTATATGAGATAATACTAGAGTGGCCTATGCCATAGACCTTCATAACGTGGCGGTTGAATTGCCAACCTGCATAGTCATGTTGCCGATATGCCAATGTCCATTATAGTGTTCCAATTTTACAGTCCCACACAGGCAGACAAGTCAGAGAACAAGATAATTCTGTAAAGAAATGTGATGCTACCTGAGAAATAGATTTGCCTCTGCGCAGATAGGTACTTGACAAGAAGCTGCCATGTGGGGAATCGTACGTGGCTCGTTTCATCTAGTTTTCTCTTGTTCTTAATACCAC
>3008 consensus sequence 1
TGCAGGCAAAACTGATTCAAACAACGTATTTGTTTTGTAATCATGGTCAGGTTGTATACTGACTCTAAAAATACATATTTTTAGTTACCATAAAAATACATCTTTACCTGACTCTCTCATCCTCTCCCTCCCTCCATCTTTTTATCTATTTCTCTCTCTCTCGATGGTGTTGTTGCCATGGGGCAGAGGGAAACACCAGTGGTCTCTCTCTCAATGGTGTTGTTGCCATGGGGCAGAGGGAAACACCAGTGCTCTCTCTCT
>30105 consensus sequence 1
TGCAGGCTCTAGTTTTGTCTTTTATTATTGTCAAGTGACGCAAATAGACCTAGTTAAGCTGCAGCTGGCCCAGAACAGAGTGACACATCTTGCACTTCGTGGTAATCAAAGGCTAATATAAATACTATGCATGCCAGTCTTTCTTCGCTAAGAGTTGAAGAGAGACCGACTGCATCACTTTTTATAACAAACGTTAAACTCCAAATAGTTTGCATAGTCAATTTACACACAGTTCTGACACACACTAGCCCTACCAGATATGCCACCAGTGGTCTTTTCAGTCCCCAAGTCCATAACAAATTCTAACAAGTGTACAGTATTATATAGAGCCATTGCATGGAAGTCACATCTCATATTGCTCAAATAAACCCACAAA
>3010 consensus sequence 1
TGCAGGAGAAATCTCAGAAACAAAAGAGTAATCAAATGAAGTTCCTAGATCCGTTACAATTTGTGTATGAGTATGAGAAGGCATGCACCACGTCTATACCAGAGAAGACACAGAACAAATTCCATCGGCAGAATGATAGCATAGACAACAGCACGAAGACTGGTATACTGGTAGAAGGAGATCTCTGAGATGGATTCTGGAAGGGAAAGGGACATCACTATCAAAAACAGTATCTGAATAGGCACTTGCTGATGCATTTCAACAAACTGAGTTCACAATAATCATGTTTATTTAATACACCTTCTCCTTGGGCAGTTATGCTACTGACTGACCTATCCTCTACTGAATGGACCTGGTTGCTCCAGGAGGATTTAC
>30206 consensus sequence 1
TGCAGGCTAAGTCCAATCAAGACAAACCATCATCAACTGTTATGGCTGTTTGTGTGTTTTGTTTTTTATTCTAATGAAGGAGATACATTTAATAAGTCTGACACTGAGTAAATGTACACTTTGGAAAGGGAGCTTTAAAATCTTACTCACGTTAAATAGCTTTTATTGTTTTCTATAAATGAAGGGAGACAAACCCATTGTGCCAGAGCAGCATCTGATATCCTCCATGACTAGTGTTCTGGCTAGTCACTGACTCTCAGAGGGGGTATTGTCATGGAAGATATGCTACTGGAGTCATATTGTTTTATATCAGAACAACATGCACCAGTATTATATATAATTTCAGAATGATGACGATGATGATGATAACAACAATAACGTGATAATAATCATTGATGATAATACGTTATTTTATTTATTTTTTTATTTATATTT
>30212 consensus sequence 1
TGCAGGAGAGAAAAATGACACAGTTAATCAAAGATGTTGTCAAATGGATTTTGATGGTGTTTGAGGATCGATTTTGTATTGATGTGTATTTGAAATATTAATATTCCCTCAGTGGCCTTTATTCTTAGTGTTTTTTGTTTTTGTTGAGAAATGACTATCCATCGTCCATTATAATACTGCTGTATATGGATCTGAGGAAAAGAAGTGAGATGGTTTGAAAGAGAATTCTACCTGATGTATGGGGTGTTTCCTGGAATGTGATATTTGGCTCCAGCGTCCATGTGCTCCTCTGTGCGTTTGGTGGGTGGACATATACCCTGGTATTTTGTCCTTGAAAAGTGAACAAGGGAAGGCAAATTGACAGTGTTTTCTGAAAC
>30295 consensus sequence 1
TGCAGGAATGTCCACCAGAGCTGTTGCCAGATAATTGAATGTTAATTTCTCTACCATAAGCTGCCTCCAACGTGATGTCAGCCATTGAGCATGTTTGGAATGCTCTGGATTGATGTGTATGACAGCATGTTACAGTTCCCATCAATATCCAGCAACTTCTCACAGCTATTGAAAAGGAATGGGACAACATTCCACAGACCACAATCAACAGCCTGAATAACTCTATGCGAAGATGTGTCGCGCACCATGAGGCAAATAGTGGTCACACCCCTACTTTTTTTAAAGGTATCTGTGACCAACAGTTGGATATCTGTATTCCCAGTCATGTGAAATCCA
>30318 consensus sequence 1
TGCAGGCCTCATTGACCTGAGCCCATACATTATCTTTTTTTTAAAACTCAAACGAGTTGTAAGGATTATTTTGACTAACAAATACTCAGATGAAACATATTGTGGTATTTATCACAGACTACTTTCTGTCAAAGTTTAACAAGGACATTTGTTTTGAATCCATTTCACATGTTTAAATAGTGGCACAAAATAACATGTTTTCCCGGTCAAAACTGACAGGTATGATTTTATTAGTAAAGAAAGGACATGGGCCCAAAACTACACGAGAACTTTACCATTTTACAAAATGAATGTCTGAACACATTAAAGAACAACAGTAACAATAACAGTATTACTAACAATAACAACTAAC
>30529 consensus sequence 1
TGCAGGGTTGGAACGAATTTGTAGGCTTGTATTTTGTTGCATTTATGGTGCTCCTTTATGATTGTGTTTCGATATCTGATATTATTCTCTCCAATTTTCTCTGTAATCTATTCGTGTCGATGCCTTGTTTAGATAGATTAGACAGCCTTGCAGATATTGTGAGATAGGCCTATGAACCGGACGAAGACATTGTAAAAAGTTACATTATCACCCGCATTAGCAACATTATCTTATCCATAATGACTACATCAACTTATAAACTCAGTGCAAACTCAACTGTTGATAATGGCATATCTGAAACGTTTTTTCT
>30561 consensus sequence 1
TGCAGGCTGACACTCAGTTGTCAGTTGAATGGCGTTTTCTTCCGACACATTGGTGCGTCTGGCTTCCCAGTTAAGTAGGTGGGTGTTAAGAAGCGAGGTTTGGTGGGTCATGTTTCCGAGGACGCATGACTCGATCTTCACCTCTCCCGAGCCCGTTAGAGAGTTGCAGCGATGAGGCAAGATCGTAATATCTTGATTACAAACAGAAAATGTAACCAATAAACCTGCTGTATGTAAAATGTTGTGTGATATAGCATGGAAAATAAATACGTGTGACTCTGGAG
>3062 consensus sequence 1
TGCAGGTGAAATAGCCCAGAGTTCCTTGGCTGGCGTGGTTACATGTGGTCTGCGGTTGTGAGGCCGGTTGGACGTACTGCCAAGTTCCCTGAAATGAGGTTGGAGGCTTACGGTAGAGAAATTAACATTAAATTCTTTGGCAACAGTTCTAGTGGACATTCATTCCAATTTCACATGCCAAACTTCTGTTGCATTCTGTTGTGTGACAACTGCACATTTTAGAGTGGCCTTTTATTGTCCCCAGCACTGTGTAATGATCATGCCGTTTAAATCAGCTTCTTGATATGACACACCTGTCAGGTGGGTGGATTATCGTGGCTAAGGAGAAATACTCACTAACATGGATGTAAACAAAATTTGTGCACGATAAGCTATTT
>3068 consensus sequence 1
TGCAGGCTACAATGATTTTTGTTGTTGTCTTTATGTAGGCTATTTTTACATAGTTGGCAATGGCAAGAGAAGTTACTTTTTAAGTTTATCATTTTCATTAAATAGGATTTTGATGAACGACATGAAAATTAATTTGAGATATGAAGACGAAATTAAATGAAAAACTTTCACAAAAAAGTGCATGAAAACCATAACTGTCAGGCAGATCGGTAGAAATGGGAACAGGAACCACCAGTGCTGCCAACTCCTCAGTAAGGAAAGTAGCCATTGGCTGTCCTAAAAGCCGCTAGAAGTTGCAAAATGATGTCCTCGCCTAATTTGCATAATTGACCATGTAATTGTGATGGACGCTGTAGGAGAGGAATAATGTCATGGGAGAGAAAGGGTAAAAAAACACCCTAAATATCTTT
>30718 consensus sequence 1
TGCAGGAACAGGAAATGTGAATTATTATGTGGATTATAATTCATGTTCACTTTTGTAGGGGTTGATACATTTTTCGTAAGGGAAAATCAAGACTGAAATTTGAAAGTGTCTTTTTAAACCTCAAATACACTACAAGTTTGAGGATAGGAAGGTTCTCCTGCAATAAAGCAAATGAACATGTTCAGTGGTGATGTCTCTACACACTAGAACGGCTCATAATAATGTCCGGAACGGCGTAAATGGAATGACATCAAACAAAAATTCCACTGATACCACTCCAGTCATTACCATGAGCCCGTTCTCCCCAATTAAGGTGCCACCAACCTCCTGTGGTCAGTACATC
>30784 consensus sequence 1
TGCAGGAGCGAGTCACTGCTTTGATGTTTGCCGGGAACGAAAGGGTGTTGTCCAGGGTCACGCCAAGATTCTTTGCACTCTGGGAGGGGGACATTGTGGTGGAGTTGTCAACCGTGATGGAGAGGTCTTGGAGTGGGCAGGCCTTCCCCGGGAGGAAGAGCAGCTCAGTCTTGTCGAGGTTGAACTTGAGGTGGTGAGCCGACATCCAAGCTGAGATATCTGCCAGGCACGCAGAGATGCGTGTCACCACCTGGAGAAAGTAGTTAAGTGCCGTCCACATAGCAATGATAGGCAAGGCCATGTGAGGATATGATGGAGTGGAATTACTTGGTGTATAGAGAGGAGAGGAGAGGGCCTAGAACCGAGCCCTGGGGGAC
>3078 consensus sequence 1
TGCAGGAATGAATACATTCATGAATTAATGTTATGGACAGTGGTACAGGGTCAATAGTAAAATACAATCTTCATCATCTTCACCACCACCACTCTAGTAAGAGTCAACCAAACATAAGTTGGATGTCATGAATGTACATTTTCCCCCACAATAAAGTAAAAAAAATATTTTGAATTGGCTGCAGAGATCGATCAGAAATATGGTCTTTGCCCAATATTGTTTGATTCAAAATGGGTACCAAGTAGATGTCACTGTTATATTTAAACAACATGCAGTTTGGAAAGGGTCAAAGCAATGGCAAAGGTCCAGATACACTTACCTGCCTGCCAAACTGGCAAGATAGGTGGGGGGCCTGCACTTATGGAACACAGGAAAGACACCTGT
>30836 consensus sequence 1
TGCAGGGTTCTCAGCTTTATTTTATTATTTTGAGTTTCGCCTCAGATGCTGTCACAGTGGTGCTGAATAACATGTAAGGGTTAGCTATTTTTCTGTGTAAGAAAAGGAAAATATTGGACACAGTGCTATGGAAAATGTTTTATGGACAAGGGAAGGTCCATACGTTTATGGCACACAATAGCAACGATAACAGATCATTTTACCCAGGGTGATTGTCCCAGTTTTACACTTTCAAATATTCTCTGTAATATGTGTGCCTCTGCTAAAGGGAGTATCTTTGTAGTTTCCCCTGCCTTGACAATATAATTGAGGATGTATTTTTAGTTGACTTCTCTCATTTGA
>30856 consensus sequence 1
TGCAGGCTATTTCAAGAGAGAAATTGAAACTAAATGTGGTGCCATATTTCCTCTGGCCTCTCTTTCTCTCCTCTTTGGTCTGTCCTTTCTCTCCTCTTTGGTCTGTCCTTTCTCTCCTCTTTGGTCTGTCCTTTCTCTCCTCTTTGGTCTGTCCTTTCTCTCCTCTTTGGTCTGTCCTTTCTCTCC
>30867 consensus sequence 1
TGCAGGAATGGAATAAAGTCCTCTTGTTCCAGGTAATTACAGCCAGGTTTGGCCAAGAGGTGTACAAACTTAGACACGTCGTCATGACAGGTTTGCAGCATTCTGGGAAGGAAAGAGGGAACATATGGTTTCAGGGTTTTTCAGGGTCTCGCTCTCTCCCTATTTTTTTCTCTCCATCAGAGAACACTTCAGAGCGAGTCTGAAATCATTCACCTCTGAAGTGGCAGTGCGGGTTAATACATTCTGAAATTAGGATTCTGAAATGACGCTGGGTCAGGCTCAGAGTGTTACAGCAGTGATGATGACATAATGGAACTTTCTTTTTTGAACCCCCTCAGAGCCATGAGGTAATGTCAGAGGCCATTCCCCTCCAATTCTCTAGAGACTCACACATTATTAAAACAGTACGCTTACAACACACAACCAAGAGAACAGTCCAGTAGAGTACAGTACATCTTACTTTACCCAAGAGAAACACAGTGCCTTCGGAAAGTATTC
>30911 consensus sequence 1
TGCAGGAATTTGTAGTCTTGCTGAGGTTTTCTCTGTTGCTAATTTGCCTATTGTGTTAAATTTGGGAGTAAATTGAGTCCAGTATATTGATAAAACTCACCTTGTCCAAGTGAGAATTACACTGTTGTCAAAACATCATGCCAGGGTAAGCCTACACGAAACACAGACCTTATAATGTAATTATGATGTAGTTCTAAAATCCCAGATGCAAAAATTAATTGTGAAAAAATGATTGGAACCATTACCGGGTTTAACTGCTAGGTTTTGTGGGTATTATGCTGCATCCACTGTGCTGGACTATAGGCAGGGGGTAGCATCATTTGTTTGATTCTCTGTAATAATGGTATGGGAATAATATTTTATTT
>30912 consensus sequence 1
TGCAGGCGCACTGACCCTGGACGAGACACACACACACACACCGTTTAGATCATTTTCCACTGAGGAAGAGAGAAAGAGAGCGAGAGTGACAGAGCAAGAGTGACATAGCAAGAGTGACAGAGCGAGAGAGAGAGAGAGAGAGAAACAGAGTGAGAAAGAGAGAGACACAGAGCGAGAGAGAGACACAGAGCGAGGGAGAGAGAGACACAGAGCGAGGGAGAGAGAGACACAGAGCGAGAGAGAGAGAGACACAGAGCGAGAGAGAGAGAGAGAC
>31033 consensus sequence 1
TGCAGGTGTGATGTTCGCATGTACTGATCCTGTGCAGGTGTTGCCACTCCGAGGACAATCAGCTGTCCGTCTTGTCTCAATGTAGCGCTGTCATAGGCGTCTCACAGTACGGACATTTATTGCCCTGGCCACATCAGCAGTCCTCATGCCTCCTTGCAGCATACCTAAGGCACGTTCACGCAGATGAGCAGGGACCCTGGGCATCTTTATTTTGGTGTTTTTTCAGAGTCAGTAGAAAGGCCTCTTTTGTGTCCTAAGTTTTCATAACTGGGTGGTTCATCTCTTGTGGTTCATTGAACAAGCATGGGAAACAATGTTTAAGCCCTTTACAATGAAGAACTGCTCCGCCCATACCGTAAGGCTCTCCAGAGGGTAGTGA
>31074 consensus sequence 1
TGCAGGTTCCATTTTGTGCTCAACCATACTAAATCATAGGTTTCACAAAGTTAAATGACTTTAAATCATGATGTAAGATGATCAGGTACGTGGCTTTTTTTGCGAGTTATTTGTAACCTATAGTTTGTCATTGTTTATTTGTTTGTTCTATTGTTGAGTGACAGTTGATGCTTAGTTAGTTTGAATAGCTTGGAGTGGTGACTACTAGTCTTTGTGCCCAGAGTATTGTTGCCAGGTTATGGCTTGTACATTCCGTGGAAGGTGACCGGCATAGAGCACTTCACCTCTGCCCTGGCGATCTCCGACATGTCCTTGGCGTTGAGGATCAGCATGTACCCTGGCCTCTGGGCCCCGGTGGCCACCA
>31094 consensus sequence 1
TGCAGGCTGCAATATGTTTTATTTGTTGGCTTTATGTAGGCTTTTTTTTACTTAGTTGGCAATGGCAATAGAAGTAACTTTTTATGTTTTGTATAATTTTCATTAAGATTCGGATAGAATTGTGATTAACCACATGACAATGATTTTGAGATATGAAGACGTTATTATAAATTAAATGAAACGATAAAATGTGCAAATGAAAACCACAACTGGCACACAGATCAGTAGAAATGGGAAGATAAATTGGCCTTCCACATGAGAAAGGTTGCCGACTCCCCATGTAGCCTATTTCCGGCAACTTCAGGAGAGTAATGGCAGAATCTGCGAAAGCAGCAGGAGTAGGAGGAGAATAGTTGGGTCAGATTAAAGTTTTTTTCTTCTGGTTATCTAGATCTTTGGTGTTCTCTTGA
>31101 consensus sequence 1
TGCAGGAAAGCAGAGATACATCTAATTTATAACATAATCATAATTGTCATCTGTCAGTCTCATAAACTTGAATGTTTTCATTTGATCTGAAGCAAAACAAAACAACAACCGTGCCTATGTAGGCTATGTATGTACCTGGGAATTAAGATTGTTAGATAGCTTCAACCAGTTGAATTCAAAATCAAACAAGTTAGCTATTGACCTCACACTTTGACCTGCTGTTGCTCCATTCCCAGAGTTGATCATTTTAACAATAGCTGATGATCCATTCAATCCATTGCTATTGAGAGATCGTTGAGTACCATTAGCTCTTTGCAAA
>31102 consensus sequence 1
TGCAGGCTGTCCAAAAATCCCTGACTTCATTTAGCGCCTTGAAAGGTTTTGAGGAGTTTGAGGTACAATCACAAACTCCACCATGGCACAGCTGTGCAGAGACAAAAAACTATTATCCAACTAATATAAATCTCCCTTCCCTCTGTTCACTGGTTTCACCCCGGCATGTTTGGTCCTTGCCAGCCATTATTACAGCTAGCAGCAGACAACATCCAATTGATAGGGCAGGTTTATTTGAGTAGGCCAGGAAAAACACCTTTTTCAAATGGATGAACAGAGCCATATGCCAG
>31134 consensus sequence 1
TGCAGGTAAAAAATACCACGAGAAAAATAAATATCCAATAAAAATTACATTGGCAACATACGGCCAGTTGTCTGCAATAAACTTTAAACATTGTATTAACTATTAACTCAACTTGGGTCCAGCCTGAAGCTCTTCTAGCAAACTTGCAACATTGCATAAAATATTCTGGGCCCTCAGAGTTTCCCATGCCAATGAGCTCAGGACATACACAGCTGTTGGCTATTTGTGCAAGAGATGTGAGATCATCAGGTATTTTATGACGTTTCCACTAGATCAGAGCATGACATTTTTTCCCTTTCACTCAGAGTGGTTATCAAAAGGGAAAGAGCTGGAAAGATTTTTCAAATACATTGAGGATCTATTGTCATTCTCAACGGAGGTAAAAACAGACTCTGTTTGCGTGTTGTTTG
>3126 consensus sequence 1
TGCAGGCTCAGCAGTCTATTACACAGGCATGGTTTATTGCATCACTGATTAATCACTCACCTCCCAGGGCTGAGCTAGCAGGAAATCCTAATAGGATAGCCAACTCTATTTGTAAAGTATGCCACATGAACTAAGATTGCTATCATGGAGATGTTGACCATTAGGATGGAGATAATCATTGGGAAAGGGTTCAGGGATCAGAACTGAGTAAGGAGAGGAATCATAGGTAAAGCTTTTAAGAGTTAAAGTTATTGGAAGTGTATTTGCAATAGAGCGTTCATCCTTTGAAGGAATGTGTTACTGTCTTTCAAGTACATAGGTTGTATAC
>3129 consensus sequence 1
TGCAGGTGTGACATAGATTACGACCGACCTGAAATCAGATTCAACTCTGAGATAAACATCCATGCAGCCTTTCATCAAGAGACAGACCAGTCATTGACAGGAATCAGTCATCGACCCACAATTTTACTTTTTGACTCGCCTGACACCTGTTTTTCACCAACCTGCTGGTCAAAATCAAAGGGCAAAGAAACCCAGAGAGCGTAAGTGCTGAGAGGCTATTTGCTGATTCACTGTCATGTACTGTAAGTTTGATGGTGGTTTCTTTGCATGTTGTAGACGGGGCAGAAATACCAACTTTAATAACCAAATTAATCATTAAAGGACAGTACTGCTGAACTGACAGTCCCCAGCTCAAAAGAACAAGATAG
>31339 consensus sequence 1
TGCAGGCATTCATTCAGTAATACACTCGAGAGCAAGGTACTGAAGAAGCTATTAGAATGGAGTTGCCTAAATGCATTTCTGCCAATAGATTAGAGATTGGATTCATTCAGATCAAGTGTTAACCGGCGATAGCAGACACCCACATAGCGGCTGTTTTGGCGCTGTTGGAAGTGGAACTGCATTGGCGCAAATGCTTTATATATACACACTAGATGACTGATAGGAGGCACTGTGTTGACCCCACCGTGCCTCCATCTTGGCTCTCCTCCATTGTAACATATTTTAGAACCTATAGAAATATATTTATTAATGTCTACATACAATTTTGCCACATGTATGATTTTAAACACCTTAATGCACACTTTTAAATGATGTTATGTGAGCTA
>31341 consensus sequence 1
TGCAGGCGCAACACAAAACGCAGAAATAAAAATATAAGTCATGCCTTCTTTGACGAGCTTCTTCTGTTGGCACTCCAATATGTCCCATAAACATCAACATCATTGTTCGATTAATTCCGTCGATATATATCCAAAATGTCCATTTATTTGGCGCATTTGATCCAGAAAATCACCGGTTCCAACTTACGCAACGTGACTACAAAATATCTCAAAAGTTACCTGGAAACTTTCCCAAAACATTTCAAACTACTTTTGTAATACAAACGTAGGTACTTTAAAGTAAATAATCAATAAAATTTAAGACGGGATGATCTGTGTTCAATACAGGAAGAAAACCTTTCTGGTTACGCGCCTCTAACAAACAGTACACTTGAAGTGACCCTAGTTTTGAACAGGGCTACTTCTTCATTACACAAAGGAAAAACCTCAACCAATTTCTAAAGACTGGTGACATCCAGTGGAA
>31343 consensus sequence 1
TGCAGGTCCTGTTGCTTTTCCACAATTTCAGTTTGACGAATGCGTGTGACAGCTTTATCCAGTGTGAGTTCTGGGTCCATTTGTAATTGCTTGGACAGTCTCCTGTCAAGTAAGCCTGCAACTAGTCTGTCTCTTATCATCTCACTGAGCAGAGCTCCATAACCACAATGTTCTGACAAACAATGAAGTGCAGAGATAAAATCATCAGCAGTCTCTCCAGCTTCTTGTTGTCTTTGGTTGAATTTTGTTCGTTCTAATATTACATTCCTCCTAACTGCCAAATGTCCATCTTGCTGCTCATTATTAGAACTGTGGAAGGGTTCCCCCTCGATCAGGTTG
>31374 consensus sequence 1
TGCAGGTAATCATGACTTCTATCAATCACCCCGTTACTTAGTCATTAGTGGTACTGAGAGTTCCTCTAATTGCTTTTACGCTGTGTGGAGGCATTGTTATTTGGACATTTGTCATGTAGAGAGGATGACATGTTATTGACTTTGACCAACTGCTGTCTATTTGGTTGAAAGATGGTTCTATACAGAGGATGGTTCTATACTTAATGTGTAGAAATAGGTAAGGGATAAAGTGAAAACCTATAGGACGATTGCTCTCCACAACGAGGGCTGGGAATGAAATGACAGCAGGCTGTTCAATGCTGGTATGGATTGGTAAAGCTTGCATTAGTCCAACATAGTAGGTTATTACTT
>31383 consensus sequence 1
TGCAGGACTTGTGTTGGTGTTCAAATACTGGAGAGCTGAGACCAAATCATGGACGCTGGACAGAGTGGATTTCAGTTGTAACAAAATGGCAGTTTATTGAGTCAAAAGATATCTTGTCCTGCAGTTTAACATGCACGGACTTAGTCATATGACTCAGTAAGGAGTCAGCTGAAAAAGGACTTAGACAGAGGTTACAGCAGTTTTTATACATGGAATAATGTAGGTGGAGTCTTGTCGTCTCGTCTTCTGAATTGTCCCGAAGGGTTGGAGGCGGACCTGCTCTAGC
>31396 consensus sequence 1
TGCAGGTTCTTCCTGACATGACTCTCCAGCATGACAATGCCATCAGCCATACTGCTCGTTCTGTGCGAGACAGGAATGTCAGTATTCTGCCACGGCCAGCGAAGAGCCCGGATCTCAATCCCATTGAGCACGTCTGGAACCTGTTGGATCGGAGGGTGAGGGCTAGGGCCATTTCCCCCAGAAATGTCCTGGAACT
>3156 consensus sequence 1
TGCAGGTAACATCAGAGCACAACATTCTTCGATACTCTCTCATTGGGCACAGTAAACATATTATTTCCGGAGTTATTCCTATGACCAGAAAAAGTGAAGTATTACCTCGATATTCAAATGGACATGACGAGCTGCTAATAATAATAAAAACGCAGGGCTATCGATACATTGCAGCCGCAGCGTGACTGGATGTAGGGAGCAGGACGTTTTCCGTTTTTGGCGTGATATAGTAGAGGGTTTGGTGAGGTGGCTGTTTTCTGGTTGCCCAAAGGATAGGTAGTGTGTCATAACAGGAAGGGAGTATCATGATGTGGTCACTTAGTACCTCCTGAGGCACAGGTCTT
>31619 consensus sequence 1
TGCAGGATGGCTGATGAAACTGTTTGCACAACTGAAGAATTTCTGCACAAACTGTCAGAAATCATCTCAGGGAAGCTGATCTGCGAG
>31669 consensus sequence 1
TGCAGGGCCTGGCAGATTGATAAACGATGTTGCTTTAAACTTTGGAGACCGTCATTTTTGGGAGCTGCTGTTTACCTTCCACTGAAGTTAAATGGGTCTCTTTGAAGAGAGTCTGCTAGGCCCTGGGATGTTTTGAACGGGGAGAAAATGCCCCCTTGATTATCTAATGACACATTCTGCATCAATTATATATAATAGGAGTGAACAGGCCTCAGAACAGACATTAGGCCTGGTATTTCCTACAGAGAGAGGAACAGGCCAGGTCTCAGAACAGACATTAGGCCTGGTATTTCCTACAGAGAGAGGAACAGGCCAGGCCTCAGAA
>31697 consensus sequence 1
TGCAGGTGACCATGATATTCACCAATCACCCCCGTAACTTAATCATTAGTTGTACTGAGAGTTCCTCTAATTTCTTTGATGCTGTATGAAGGTATTGTGCATAGGACATGTGTCAAGTAGAGAGGAGGATGACCAACTACTGTCTGTGTGTTTGAAAGATGGTTCAATACTGAATGTATGTGATAGTCATTGCTAAATAATATGAGTATTGTAGGTAAGGGATAAAGTGAAAACCTATAGGAGGATAGCTCTTCACGAGGTGGGTTGGTCATGAAATGACAGCAGGCTGTTCAATACTGAGCCATGCTGACAGATAAGCGCCGTGGATTGGTACAGGGCAATTCCATGGTGACAGAGAGATGCTGAG
>31707 consensus sequence 1
TGCAGGATTTTTATAGCATGACAAATTCGTGATGGTAAATGCCCTTTGAAACATATTGCAAATGCATGTGTATTTACGATATGATTCTATAGTGAAAAAAACATCACCAAATGGACATAATGAAGTCAACACAACGAGAGATGGAAAGGAGAAACTATCACTGCCCGGCCATCCTGTGTTCATCAGGTCAGTCAATTTTACAATTCTGCATGATTTTTGAACATAACAAATTTGTGATGGTAAATGCCCATTGAAACATATTGCAAATGCACATGCATTTGCAATATGATTCTATAGTGAAAAAAACATCACCAAATAGACATGATGAAATCAACACAACGAGTGATGG
>31761 consensus sequence 1
TGCAGGGAGCCACCATTAAAAGACACAAGGAGCTACTTCAGTACCTTGTGAAAAGGTTCCAATCTCTGGCGGAATGCCACGACCAGGGGTTCAAGACGTTAATGGAGCAGTTCCGTGAATTGTCTCACAGGCAGCATGTCACATCTGAGACCTCCCAGTAACCCCCCTACCAGTGGTGGGTTTGTTCAGCCTATCCCTTCTCCCAGAGAACCCCCCTTATCTCCCCTGGAGTGTATGCTGGGGATCCTGGAATCTGCCGGGCATTTCTTTCCAAGTGCTCCCTTATTTTTGAGCTACAGCCATCTTCGTTCCCTTCGGATCGCTCAAAGATAGCGTATCTTATTACTGCTCTCCTGGGCTGCGGCTGTTTGG
>31803 consensus sequence 1
TGCAGGAAGAGGTTAGAAAATAGACTTTAAAACATGGCAGAGAACTCTACATATGGAGTTTTTTTTTGTAAATTACCTGGTCAAGTTAATACATTATAATTTCTGTTTTTGTATGTAATCATAAGTTGTACTGATTTCAGTTTAGGAATAAGGAAAATTAGGAAAAAAACAATAGCCAGGCGCATTACTATTCCCATATTACTGTATGAAGGCTATATGTATTTCTATTCCAATTGAAGATCTATTACTGTATGTAGGCTATATGTATTTCTCCCTTACCTTGCTCCCCCATCTTTAGTCCACTCAGCAGGTCAATGCTCTCTGGTTCATCTT
>31812 consensus sequence 1
TGCAGGACTTGCTTGTGGTGTCAAAAATCTGAACATTTCTTTATTACGGACAGACCTCTCTACATCTTTACAACCATTCAATCTATTATGTTGTGACCATGACAGTTTACAATTTGAAAAACGTAAATATTTTTGTTTGTTTGTTAACCAGGCAAGTCAGTTAAGAACAAATTCTTATTTACAATGACAGCCTAGGAACAGTGGGTTAACTGGTCTAGGAACAGTGGGTTAACTAACTGCCTGTTCAGGGGTAGAACGACAGATTTTTTACCTTGTCAGGTTAGGGATTCGATCTAGACAACCTTTTGGTTACTGGCCCAACGCTCTAACCACTAGGCTACCTGTCACCCCAATCTAAAGTAACACCAAGTAATTTAGCCTCCTCAACTACTTTAACAGCC
>31814 consensus sequence 1
TGCAGGATTTTTATGCATGACAAATTTGTGATGGTACCTGCCCATTGAAACATATTGCAAATGCACAGTGACTTTGCAAAAGTAAGAAAACATAAACAAATGGACATAATGAAATCACCATATTTTTTTGGGGGGGTTAGCAGGTGCCTATTTTAAACAGTCCATAAAGCACTCAGGACGGCCCCCATGGATAGAGGGCCGTAGTAGGGTACTCCCATAGCGGGCATGGACAATAGGAGTACCGGTAAATGCATTTACAACCATATTTGTATTTTTGGGTTACCAGTTGCACAACAATGCACATGCATTTGC
>31919 consensus sequence 1
TGCAGGCACGGTGCGGAAACTGGCCAGGAAAGTGGAAGAAGACTGTCGAGAACGAAATTACCTGAAATGTACATGACATGAGCGACAGATTCTCATCAAATGTGTTCTCTCAGCCAGCAAAGTCGGCGCATTTGAGAAAAAACAATTAGTAGCGCGCAAAGCTTTACGTTTTCCATGCTTTTTAAAGCAATGTCGGAGCGCCATACAGAACTGACCTCAATGATAGGTAATGTTAATGATTTTTGTTCGTTTTAATCATCAATAAATTACATTTCACTGTATTGCATTTTGCTGGCAAGATGGCGCCGGCGTAGCCAAGTCAGGTGACCTTGTTTTTCTCCATCACCAATGCATGATTGTTGGTTCATAAGAGATGCGGAAGTCAATGTAGCCTATTGTAGCCTACCTACACAATTGCAGTAGCTGGTTGGGATA
>31955 consensus sequence 1
TGCAGGCTTTAAGTAACGTGTTACCAGATCGGTGCTGCTATACGTAGACATGGCTTTACAAAACCTGTTTTAGTAGTCAA
>3199 consensus sequence 1
TGCAGGACACTTGCAGGTGAAACCGCCGATGGTGTTGACACACAGGAACTGACAGTTGTGCTGCTTGGTGGAACACTCATCCAGATCTGGAGTAGAAATATGGATTGGTTGATAAACGGTGAAGAAAGCAAGTCTACTGGATGTAATTGAAAGTACCAGTTGGCATGTTAGACAATTCAGATAGAGGGATCATGTGGAAATGGGAACTCGTGTTTCAGTATTTATCAGACTGGTCATGAAGGCTGTGCGTGTGGCCAGGA
>32003 consensus sequence 1
TGCAGGTATAAAGCTTCATAACGTGTCGGAAGCATGTATGAGCCTTTGTCTTCTAATAAGGCTGTGTGTTGGTGTTTCAGGTATACAGGAGGAGGTGAAGATCACTCTAGATTGTTCCCAGTCCTCCTTCATCGGCTCTGACAAGATGGTCATCTCTCTGAAAGGAGGAGAGATGTGAGTAGAGCACAGAACAGTTGTGTTGGGATTTATTAGCTGTGTGTATTTATTTGCCGTAAATGCTTAATTAGACCTTGTTAAAGCGATGTTTTGTGCCCTCCAGCCGGTGTGGCGTAGTAGAAATAACTACAGCTGGAACGGCTTTGTATTCATG
>32031 consensus sequence 1
TGCAGGTTTTTATTTACCCTGACAGAAATGTAAAAATTCTCTTTTCCTATGTGGCTGAAACCATATCAGTATGTTCAATATACTGAATGTTCAAAATCCCCCAAAATGAACACTCAGCCACTGCAGTCAAATACATGGTTCAATAGGGAAATGACATGTACAGTAGGCTTTATACTGCTCCCGGGCCCCTCCCAAATATGCTGCTGTATAAGGCTATGGACATTTGCACATGTACTCTAATGATTCAATGGGGAAGGGGCCCAGAAGTAGTCAAGTCTGGATCTTTTAGTTACACATTTAATCCTAATCCTCTATTCCATGATATTTTCAGTCTCATCCTGAAGCAGTAGTTT
>32096 consensus sequence 1
TGCAGGCACGACACAAAACACAGAAATAAAAATATAATTCATGCCTTACCATTGACAAACTTCTTTTGTTGGCACTCCAATATGTCCCATAAACATCACAAATGGTATAGAATGGTTCAACATGGTACAGAATGGTTCAACATGGCACAGAATGGTTCAACATGGAACAGAATGGTTCAACATGGTACAGAATGGTTCAACATGGAACAGA
>32174 consensus sequence 1
TGCAGGGGAAGAGGCCGGATGTGAACGTCCTGGGCTGGCGTGTTTACATGTGGTCTGCAGTTGTGAGGCCGGTTGGATGTACTGCCAAATTCTCTAAAATGACAGAGGCGGCTTATGGTAGATAAATGAACATTCAATTCTCTAGCAACAGCTCTGGTGGACATTCCTGCAATCAGCACGCCAATTGCATGCTCCCTCAACTTAAGACATCTGTGGCATTGTGTTGTGTGACAGAACTGCACATTTTAGAGTGTCTGTTTATTGTCCCCAGCACAAGGTGCACCTATGTAATGACCGTTCCGTTTAATCCGCTTCTTGATATGCCACCCCTGTCAGGTGTAAAAAGTCTCACTACCAGGGATGTAAACAAATTTGTAAAACATTTGAGAGAAGTG
>32190 consensus sequence 1
TGCAGGATCGTCTGAGGCCAGCCAACTGGACAGCTGATGAAACTGTGGGTTTGCACAACCGAGGAATTTCTGCACAAACTGTCAGAAACCGTCTCAGGGAAGCTCATCTGTGTGCTCGTCATCCTCACCAGGGTATTGACCTGACTGCAGTTTGGCATCGTAATCGACTTCAGTGGGAAAATGCTCACCGTCGATGGCCACTGGCACGCTGGAGAAGTGTGCTGTTCACGGATTAATCCTGTACCGGACAGATGGCAGACAGCGTGTATGGCGTCAGGTGGGCGAACAGCTTGCTGATGTCAACGTTGTGAACAGAGTGCCCCATGGTGGCAGTGGGTTATGGTATGGGCAGACATAAGCTACAGACAACGAACACAATTGCA
>32251 consensus sequence 1
TGCAGGTAAGTTTGAGTTGTATTCTATTGCATTATTATGTTGAGCATGTGTTAGTGTTGACAGATTGACGTGCGTAGTTGTGGTGTTGAGTTGTGAGTTATATATCTGAGCAGGAGTCCGGGTTGAAGGTCAATCACCCAGCATCCTTTGCTGTGAGCCTGAACGGAGCGAAGGGACAGATTGACGCTAAAGTCCACAGCCCCTCTGGAGCCCTGGAGGGCTGCTGTGTTACTGAGCTAGACCAAGGTAACTACTACCACACAATACTACAATATACTGTTACTGAGCTAGACCAAGGTAACTACTACCACACAATACTACACTATACTGTTAC
>32308 consensus sequence 1
TGCAGGAGCGACTCACTGCTTTGATGTTTGAGGAGAACAAAATGAACCTGCATGCTCACTGGTTAAAATTCTGTGTCGAGCAGTTTTAAAACATAAAGGATGTGAAATAGCATCATGAGAGAGAGAGAGACAGAGACAGAAGGAAAAAGGAATGAGTGGAGGAGACAGAGAGAGAAGGAAAAAGGAATGAGTGGACGAGAGAGAGACAGAGACAGAAGGAAAAAGGAATGAGGGGAGGAGAGAGAGACAGAGACAGAGACAGAAGGAATGAGTGGACGAGAGAGACAGAGACAGAAGGAAT
>32369 consensus sequence 1
TGCAGGTTGAATTCAATAACTATATGCAGAGATGCCGTAGAAAGCATTGAATAGGTCAGTAGCCTAGAGAGTAATATGAGAAGAATGCAATTGCTAAATGTATGTAGATATTCTAAACTAAATGGTTTGATAACTTTCCAATGTAGTAGCAGGTGCATCACTGCAAAGAAGCAGTGATAAGCTAATATAACAATGTGCACCTTTCACCTTTCGTTGTCATTCCCTGCCGATACAGGTACTGTGCCTATCGGCATTTTGTCTGGTGGTAATGGGTAGAGGTGTGCCGAGTAGTCAGACAAAACGAGTATCGTAATGGATATGGACAATTTTCTGGATACGATTATGATCCGAGTAGTTAAGTAAT
>32381 consensus sequence 1
TGCAGGGCAACCAAATGTATAAAAATGTCATGAGAGACACTTTTTATATCATGTATGCTTCCAATCAAATAGCCTAAATGGCGTCCTATCAAATAAAACATTTGCTTCAATGTGAATATGAACTATCATGTTAGCAAACACACCATATTCTAAAAACAGGACAGGTCAAATGGACAATAGCCTATGGAATGAAATTAGGCTACTCACTACTGCTGTCCGGGAGTTTCACAAAGTGGGCTAAATTGTCATGATAATTAGCGATTTCAAATTTGTAGGCCTGTTCTTCAATTTCTGATATGATCATGGCAAAGAAGAAAATACAA
>3238 consensus sequence 1
TGCAGGTAGAAAATGTACTGATTTAAAAATAAATATCCTACAAATCACATTGGCTACGCATGGCCTGTCGGCAAAGATCTTAAAACATTTGATCAACTATCAACTGAGTCGCCCCCAAACTTGCTAGCAAACTTGAACTATTGTATAAAATATTCTGGGCCCTCAGAGTTTCCCACGCCAATGAGCTCTGGACAGACACAGCTGAATATTTTTTGTTGTTGCAAGGGATAAGAAGTAATCCGTTTTTTCCCCCAGTGGATTAGAGCATAGCATTTTTCCCTTTCAGGCCGAGTGGTTATCGAAAGGGCGAGGGGTGGACATATTGTTCAAATACTTT
>32465 consensus sequence 1
TGCAGGTCTGTCGTGAATTTTTTTTATTCAACATGTAATTTACTCGCATAAAAAGATTGGATGGAAACCTGGTTAGTGTCACAGATT
>32490 consensus sequence 1
TGCAGGATGCAAGGTTTTTATTTGTTGGCTTTATGTAGTCTATTTTCACATTGTTTCCAACGGCATCAGACAAGATCAATGCATTTAGGTGATTTTGTTAAAACACATAGCGTGTGTCTATATATGGAAAAATACACATCCCAAACTTTTGAAAGAACAGATGACTTTAGGTCAACAAATATTTATAACTGTCGGGACATCCCTAGTCTCTATAGACATATCAGAGACAGGAGTAACTGTCTCTATAGACATATCAGAGACAGGAGTAACTGTCTCTATAGACATATCAGAGACAGGAGTAACTGTCTCTATAGACATATCAGAG
>32556 consensus sequence 1
TGCAGGTAGAAAATATCCAGATAAAAATTAATCACATTGGTTACTCATGGCCTGTCTGCAGAAACTTGAAACATTGTATCAACTATCAACTTGGTGCAGCCCAAAGCTTGTGCTAACAAACTTACAACATTGTATAAAATATTCTGGACCAGCAGGAAACAGCAGTTTCCTGCCACCAGTGAGCTCTGGACAGACACAGCTGTATTTGTGCAAGGGATAAGAAGTAATCAGGTAGGCCTATTTTATGATGTTTCCACCAGATCAGAGCATTACATATTATTTCCTTTCATGCCAAGTGGTTATCAAAAGGATAGAGCTGGAAAGATTTTTCAAATAGGCTACATTGAGG
>32652 consensus sequence 1
TGCAGGGTTGAAATATGCTTCTCTCTCTTTGTTTGCTATGGTGCCATCCTCGGATAATAGCATCGTTTGCTTTCGCAGAAAAGCCTTTTTGAAATCTGACATGTTGGCTGGATTCACAACAAGTGTAGCTTTAATTTGGTATCTTGCATGTGTGATTTCATGTAAGTTTGATTTTATAGTAATTTATTTGAATTTGGCACACTGCATTTTCACTGGCTTTTGGCCAGGTGGGAAGCTACCTATCCCACACATCCCAGAGAAAACAAATGATAGTCCCACTAAGCGCAAACCAGATGGGATGGCGTAACGCTGCAGAATGCTGTGGTAGCCATGCTGGTTAAGTGTGCCTTGAAT
>32711 consensus sequence 1
TGCAGGCTTTTTGATTACTGTAAAGTTTTTGACTGGAGAAGCTGATAAATTTACAGCAGAGATCTGGTTCTGTTGAGTAGAGATGAG
>32762 consensus sequence 1
TGCAGGCTGCAGTGTTTTTATTTGTTGGCTTTATGTAGGCTGTTTTTACATATCGGCAATGGCAACAGAAGTTACTTTTAGGTTTGTATCATTTTAATTTAGATATAATTCTTATTAAGCACATTACATTGATTTTGAGATATGAAGATTTTTTTTTAAACGAAAGGAAACTCTCCACAAAAATGTGCATATGAAAATCATAACTGGCAGGCAGATCAGTAGAAATGGTATGATAACTTGGCACTCTAAATGGGATATGTTTCCGACCACTGGTGTAGCCTATTTACCGGCAACTTTCGGAGCATAATGGCAGAATATGTGAAGACCAGCAGCAATGGTCAGCGGGAGGAGGAGGGT
>32793 consensus sequence 1
TGCAGGCAGGTTTGTTTGTGAACATTTTTTGCCCAGTATCTTTATTTCAGGTTTAGATCTGACCTCGTGCTAAGAGAATATATTCACTGAGTGTACAAAACATCATGCTCTTTCCATGACAGGCTCACCATGTGAATCCAGGTGAAGGCTATGAATCCTTATTGATGTCACAATGATTGAATTCCACTTCAATCATTGTAGATGAAGGGGAAGAGACAGGTTAAAGAAGGATTTTTAAGCCTTGAGACTATTGAGACATGGATTGTGTATGTGTGCCATTCAGAG
>32817 consensus sequence 1
TGCAGGAATGAAACAAAACACAGTGAGTTACAATGTGACACAAACAAACAATTACAGTTATAGTAATATACACGATTCATTCCTTCCCCATTGAGTAAATCAAGCCTGACTCAGACAGTGAGTAACCTGGGGTCCTACTCAACTAAAACATTTCTAAGGTAAGACTGGAGATGGGGGATTTCTTGGGTGCATTCTTGCAGTGTAATAACAATGTGGTTATTTAACTTAAGTCAAACTGTGTTGATAGAATAGGACCATTGATGCATGTCTGTTCCTCGGGGCATTGATAGGTGCTCCGGGGTGAAGTTTTCCCTA
>32859 consensus sequence 1
TGCAGGCTGCAATGTTGTTTTTATTTGGCTTTTTGTAGGCTATTTTTAGATGTTTCAAAATGTTGCATGTTTCACTAGCTGGCTAGATAACAACAATTTACATATCTAGCTGATAACTATCAAATAAAATGTTTGCTTTGTGTACATATTGTTTAGTCTTTATTGTTGCCATTGTCCTGGCTGGAAGAAAGTTCAGTGATTGGGAGGTGCAGTGTGAGGTAATACAGTAGGGGGAGTGCGAGTGCTTCTCAATGTAATGTTTTATGCGTTCTCCACACTCTCATCCTCTAAGAAGGCGCTTGGAACATGAGTGTGGAGCACGGTAGTATGCATATTGAGAAACACCCACCATTTCA
>33000 consensus sequence 1
TGCAGGACTTGGTGTCATAAAAGCACAGCATCTCTTTATTACAGACAGACCGCTCTCTATCTTCACAACCATTGAATATGTTTTGACCATGACAGTTTACAAGTAATTTAGTCCTCTCAACTTGTACAACAGCCACTGACGTCTAGAACGTAGGAAATTATTTGCACCAAATAGAATGCTCTTTGTTTTAGAGATGTTCAGGACAAGTTTATTACTGGTACCCATTCCAAAACAGACTGCAACTGTTTAGGGTTTTGATGATTTCATGAGCATATGGTTGAATCGTCAGCATACATGGACATACAGGCTTTGTGTAA
>33120 consensus sequence 1
TGCAGGCGCTACACGAAATTGAAGACGGGTCTATCTGTGTTCAATACAGGAACACAACAAACCAAGCTACTTTTCAAGTCTTGCGCAATTCTCAACAGTGTTACGCAGTTCCTAGTTGGCCCTACTTCTTCATTGCACAAATGAATAACCTCAACCAAATTCCAAAGAATGGTGACATCCAGTGGAAGCGGTAGGAACTGAAAACAATTTTCTAAGAAACATCGTTTGCCAATGAGAACTCAGTGAACAGACAGAGACCTCAAAATTCAAAAAGATTCTGAATGGTTAATCCTCTGGGTTTTGCCTGCTACATAAGTTCTATTATACTCACAGACATGATTCAAACAGTTTTAGAAACTTCAGAATGTTTTATATCCAATTCTA
>33251 consensus sequence 1
TGCAGGAGAATTCCACCCAAGTGGAAACAAAGCGAAGGGGATAATGGAGTGGAATCCAGAGGCTGTCTGTTTATTGTTGCTATGGTGTTAGGGAACACAGAGACACGGTATACACACTGACATAAATTACACACACACAATATAGCTGTCTGTCTGTCTGTCTGTCTGTCTGTCTGTCTGTCTGTCTGTCTGTCTGTCTGTCTGTCTGTCTGTCTGTCTGTCTG
>33265 consensus sequence 1
TGCAGGAAAGGTTATGCTGAAGTACTGAAATTCCCACAGAAGAAGGTTGCTTCTTAACGTTCTTGAGAACATTTCCAACATCAAAACAGTTGGAGAACGTTTCCTAGAACATTACCAAAATGTCAATTCAATGTATCCAACTTTTAGGAAATGTTCTGTTAAAGTAATGAAATACATTTTTTTTATTTTTTTTATTGTCCAGTTTCTTAAATGTGCTGAGAACGCAAAGCACGCTCTAACCAAGCACTAAAAAACATACGGTTCTCAGAACGTTATGTGTTAGCTGGAGTAGCACAAAGTCTGCCAATGGATCTAACAGGGAGGTTAAGTCACATAGTGTGGAAGCAATAGCTCTGGAAATCCATGCATCAGAGACAACATGTACGTAAGTACGTATGTGC
>33364 consensus sequence 1
TGCAGGTAGATTTAACTGCATTACTACAACAACAGACTCATGACAGAGATAACATTATTTCACTACACTGGAGGCCTAAATCACATCAATGACTGTGCAGTACGGATGCTATCAGATATATGGATGTCTGAAGGTGAAACAAGCCTGGACTTGACTCACTTGGAGGTGGCAGTAAGGTCACATGCCTCATGAAATCACAATAAACAAACAAAACAGCCACAAACACACACTTGTCCCAGGTCCTCCCGATCACAAACCAATCATTGACCCTACCCAG
>33435 consensus sequence 1
TGCAGGCAAATTTACGTTTACAGGGGTGTATCCTAAAATAAATATGTAAAGTGCTCAAAACAAATGAAGTTAGTTGTGCAAGACATT
>33445 consensus sequence 1
TGCAGGAACACACTTAAATAAGATAATTATAGACCAGTCTTAAGACCATGATTCTTTGAATGTGTGTTAGTGATGGACTGGAGCAAAAGTCTGCACACAGTAGCTCTCCAGGACCAGAGTTGGATAACCTTGGTTTAATCAGTGGTTGTAGAGGGTGCAACAGGTCAGCACCTCAAGAGTAAATGTCAGTTGGTTTTCATAGCCGGGCATTCAGAGGTCGAGACAGCAGGTGCGGTAGAGAGGGATGATAGAGAAGGCCTTCTAGCTGCAGAGCCACAGTGAAAACTAACATAACCCATCCGGGTCCCATTTTCGATTCCACTGCACGGATATAAGAATATTGACTCTGAAATATTCAAATCAAATTTTATTTGTCACATACACGTGGTTAGCAGATGTTAATGCGAG
>33451 consensus sequence 1
TGCAGGCTCTAGTCTTTCAGTGTATGGAAATGCACAGAAGTTTTTTCAAAATTGGTAGCATTTCACAGAAAGTTCTACACCTGTTGTATTTGGCGATTGCGACCAATAAAATCGAAACATAATTGAAAAGAGATAGCAGGCTTGCCAGTTTCACTCTGTATGGTTAATTGCTGCACCATGAAGTGATACTGAGTGGATCTGCCCCAGAATGAAGGCCTACTATGCCAGACTGAGAGCAAAGCACTGCCAGCCCCGTCTTACACCCACACCAAGAATACAAATGGGTATTTTAAAGAAACAGATGGATCCTGGAAATCTTGTTGGACTTGTTGGACTAGATTCCTGGGCCCGCATAAACAAAGCATCTTAGAGTAGGAAATGAGTGCTC
>33495 consensus sequence 1
TGCAGGTAGAACATATACTGATAATAAATATCCTATAAATCACATTGGCTAAGCACTATTAACTTGGTCCAACCCGATCATGCCAGCAATCTTGCAACATTGTATAATATTCTGGGCCCTCCGGAGTTTCCCACACCAGTGAGCTCCGGGCAGACAGCTGTATACTATTTGCCCAGGGGATAAGAAGTAGTCAGTCAGGCTTAATTTATGACTTTTTTTCTCCCTTTCATGCTGTGGTTATTGAAAGTGAAAGAGCTGGAAATAGTTTTCAAATAGGCAATATTGAGGAACTATTGTCATTCTCGATGGATGTAAAAACAGATATTGTTTACTTACTGTTTGAGGCAAAG
>33504 consensus sequence 1
TGCAGGACTTGCTTTTTGGAATGTGTTGTTATGAAAAAAGAGCATCTATTTATTACGGGCAGACCTCTCCCCATCTTTACAACCTTTCCCAAACAGAAACCGAATCAAATTTGGCTTGTCACCAAAAGCACTCACAAACTTTTACAGATGCACAATCGAGAGCATCCTGTCGGGCTGTATCACTGCCTGGTACAGCAACTGCTCCGCCCATAACCGTAAGGCTCTCCAGAGGATAGTGAGGTCTGCACAACGCATCACCGGGGGCAAACAGCAACTGCTCCGCCCA
>33552 consensus sequence 1
TGCAGGAACTCTACGGCCAGCTTTGTCCTGGTGCCGCCCGCCAGGTCCTTCCTTGGTTTCCATGGGTACCTGGGGCTCCGTGGCTTCATCCTCTGTGGTTTCAGAGTCTGATGGGAGGAAGATGAGGAAGAGGAGGGTGAGAAGAAACCGAGAGAGGAATAAAACAACAGCTGAGTCTGAGTCACAGTGACAAATGACACTTCATTTTCACTTAGAGACAGAGAGGATAATGGGCAATAGAGTTGAGCCTTGGCGGGTCTCCTTCAGAGGTAATACAAGGGGGAGTCACTGAACCGTGATATGAAGCCAGATGGGGCCTCTAGAAATACACCACTAGACTGGTTGAAATAGCTTTATAGAAACGACCT
>33577 consensus sequence 1
TGCAGGAGGCCTTTTGGTAGGCTGTCATTGTAAATAAGAATTTGTTCTTAACTGACTTGCCTAGTTAAATAAAAATATGAAGTAGGGCAGGGACAACACCAGTATTGCGGTACTCGTTAATATCATGGAAAGGAAACAAAACAAAAAAGCGCATTTAATTCTTTAGTAAAACAGCCCCAATGTTGGAAATAAACATCATTATGTTGTCATCCCGAGTCACATTTGATTTATTTTCCAAGCTATAGCAAACAATATAGAACAGGTTTTCAAAGGACAAAATAGTTAGATCTGCTTCGTGTTCATTTTTGCCATGGAACAAAATATTGCGATACTGGTATCGTCCAGG
>335 consensus sequence 1
TGCAGGTTTTCTCTCCAACCTCAGTTGTAACTAACCTGATTCAGCGTATGAACCAGCTAATTATTAGAATCAGGTGTGCTAGATTGGGGTTGGAGCGACAACCTACAGGATGGTAGCTCTCCTGGAACAGGGTTAGAGAACCCTGGCCTAGGCTATTGGAATTGAAGCGATACAGGGAATAAAATCGTTGGACTAGCTCTTCAGTTTGTCCCAGGAAATAGGAACTCATGTCGGCCAGCGGAGCAACTCACAAATATTGACCATTCATTCAAAAATGGCAGACACAAGGAAGTCCAAGGTCAAGGTAGGGAACGCTGACAAACACTGTCGTAATAAGTCTAGACAGGCAAGAATGAACTTCACACCG
>33669 consensus sequence 1
TGCAGGACAACGATCAGGGATCATCCTCCAGACCGTCATCCCACCCCAGCAGACTTTCATGGACATGATCTCCAAGGAGACCAGCTAGACCCACCAACACAGACTAGTCTAGAGACTGTAGCTGCA
>33699 consensus sequence 1
TGCAGGGAAACAGGCTAGGTGGTGGTGGTTGGAGTGGTGGGGGTCATTCTACAGTACCACCTCCCTCCTCTCATTGCCACGGGTTATCAGATTCTTATTAACAGGCTAATTGAATGAGCTTTTAGTCGTTCACTGTTGAGCCACTGACTGCATGGACTAAGTATTATTGACATAGTGAATTCCGAGGCCAGTTTAAAAGCATAAGATGAGATGCATGTCCTTCAGCTAGTAAGCTTGGATCAAACATGTATTTTTCCATCTCTCTGATGGAGATCTGGGGGAGATCTTACACAACTCTCCACCAGGGTAGAAGATCAGTTAGATAGAGACATA
>33709 consensus sequence 1
TGCAGGCTCATCCTGACATGACCCTCCAGCAAGACACTGCCACCAGCCACGCTGCTCGTTCTGTGCGTGATTTCGTGCAAGACAGAAATGTCAGTGTTCTGCCATGGCCAACGAAGAGCCCGGATCTCAATCCCATTGAGCACGTCTGGTACCTGTTGGATCGGAGGGTGAGGGCTAGGGTCATTTCCCCCAGAAATGTCCAGGAACT
>33732 consensus sequence 1
TGCAGGTGTGTGCACAAAGAGGAGAACAACTGTTAGGTGTGCATGCGGTGTACACTTGCTTGGGCTCATCCTGCAACCTCATTGGACAATACTGGGCTGACCTGATCCCAGCTCAAGCCAGCGAACTATTGAGCGACAGGGATTTGTCAACGTGAAAATGTCATTTAGAAGCCAACATTG
>33764 consensus sequence 1
TGCAGGCAGTCACTGAGTTCGAGGTGCTAAAGGAGCTCCTTAAACTTGATCCCCAAAAACTATCTGGGTCAGATGGTTTAGACCCTTTCTTCTTTAAGGTTGCTGCCCCTATCATCGCCAAGCCTATCTATGACCTTTTGAAGGCAGCCACTGTGCATCCTTTATTTAAAGGGGAGATCAAGCTGATCCTAACTGTTATAGGCCCATTTCTATTTTGCCTTGTTTATCAAAAGTGTTGGAAAAACTTGTCAATAATCAGCTGACTTGCTTTTTATAGTATTCTCTCTGATATGCAATCTGGTTTCCACTCAGATTATGGATGTGGTCCTAA
>33771 consensus sequence 1
TGCAGGCGGTCACTGAGTCTGAGGTGCTAAAGGAGCTCCTTAAACTTGAACCCCCAAAAAAACATCCATGTCAGATGGCTTAGATCCTGTCTTCTTTAAGGTTGCAGCCCCTATCATCACCAAGCCTGTATCTCCAATGGCGAGGTTCCTATTGCTTGGAAGGCAGCCACAGTGCGTCCTTTATTTAAAGGGGGAGATCAAGCTGATGCTAACTGTTAGAGGCCAATTTCAATTTTGCCCTGATTATCAAAAGTGTTCGAAAAACATGTCAACAATCAACTCACTAGTTTTCTTGATGTCTATAGTATTCTCTCTGGTATGCAATCTGGTTTCATCAGTCCATAATCTGGTTATGGACGCGTCA
>33790 consensus sequence 1
TGCAGGACTTGCTTTGTGGAGTGGGGTGTCAAAAAAGCAAAACATCTCTTTATCACAGACAGACCTCTCCACATCTTTACAACCATTGAACTGATCTGTTTTGACCACAACAGTTTGTAATCTTAGGTAACACCAAGTAATTTAGTCTCCTCAACGTGTCAAACAGCCATACCATTCATTACCAGATTCAGCTTAGGTCTAGAGCTTAGGGAATGATTTGTACTAAATTACAATGCTCTTAGTTTTAGAGATGATCAGGACCACTTTATTACTGGCCACCCATTCCAAAACCGACTGCAACTCCTTGTTAATGGTTTCAGAGACTTCATTAGCTGTGGTTGCTGACATGTATATGGTTGAATCATCAGCATACATGGACACACAGGCTTTGTTTAATGTCCGTGGCATGTCATTGGTAAAAATATA
>3380 consensus sequence 1
TGCAGGGTTGAAATATGCTTCTCTCTCTATGTTTCGCCGAAAAGCCTTTTTGAAATCTGACATGTTGGCTTGATTCACAACAACTGTAGCTTTAATTTGCTATCTTGCATGTGTGATTTCATGAAAGTTTGATTTTTATAGTAATTTATTTGACTTTGGCGCTCTGCATCCCACATATCCCAGAGAGGTTAAAGGTGTTACTCACATCGGCTACGGAGACCTTGATCACACAGTCTTCCAGAACATCTGGTGCTCTCGTACATGTTTCAGTGTTATTTGCCTCGAAACGAGCATAGAAGTAGTTTCGCTCATCTGGTTGAATTGTGTCACTTGGGCAGCTCTCGGCTGTGCTTCCCTTTGTAGTCAGTAATGGTTTGCAAGCCC
>33817 consensus sequence 1
TGCAGGCAAAGATGAAAAATAACACTACCACTACTGCTCAGTGTCTAATTTAGTCAAACCTAGTATGCAAACCGCAGATTAATAATT
>33822 consensus sequence 1
TGCAGGGTGAATTCTGGGTGTTTTTCAACGAGCTCCACTTACGGTCCTCGCTGCAGTGTCAGACTGAGAACAGAGGCCGTGGTGATGTGACCAACACAATCTCCACTTCCCAGAAGTCATCAGCAGCAAATAAACCTAGGAGATGCAAAGGCACTAAAACCCCAAAAGCCACACAAGTGAAGGAGAAAGAGGGGGATCACTGCACCCACCCGGAGTCCTCAGTCTGTGCCAAAAACATCTCACTTACACCCAGTGGAGAGAAAGTCATCCTCTGGACCAGGTTAGAGCCACTGTCCTTCTGTTGTATGCTCA
>33834 consensus sequence 1
TGCAGGAAACCGTGGAGTGGAAGGATAAAAAGATTGGGGTATGCCCTGTGAACTCTAATCCATTCGTTTTGTTAGTACATGTTCAATTTGGTGGATGCAAATGGAAATCCCCACACATAATTGTGTTGTGTTCACCTGTGTTACTTAGGCAGAGAAGTTGATGCTAGCTAAGTGCATGAATGCTTGATACTGTATTCACTTTCTCTATGCTCACTTTCACTTCACCCATATCTATCTTTGTTCTTTACCTGCGCTTCCACCTCCCCCACTGGGGGAACTGCTCAGGCCTTAGAGCGGCAAAAGGAGTATTCGGATGCCATCCGAAATGAGCGGGATGAGCTCAGGGATGAGGTGGTCCAGCTGAAAGACATTCTGAAG
>33844 consensus sequence 1
TGCAGGTTACTGGCCCAGTACTCTAACCACTAGGCTGCCTGCCAACACACACAGATCATGGTCCTTCATTAGGGGCAAGCAAAGCACAACCAACCAGAAACCAGGGGTCCTGATCATAAAAGTGTCTCAGAACGCTGACCTAGGATCAGTTTTTTTTATGATTCATTACATTGACAGGGAGAGAGAGAGAGACAGAGAGAGACAGAGAGAGAGAGGGGGGGGAGACAGAGAGAGAGAGAG
>33883 consensus sequence 1
TGCAGGTCTAACTGAATCACTGTTTGATTCATAGGAACACAACCAATAGTATATAGACAGTATTTGACATAAAGGACTCAAAGCACTGTAGGCTAGGGACTCCCAAGTATTATAGAGGTAGCTAAAGCCAATCCACTCAGCGTACTGTGTTCAACAAAATGGTTAGCATTAGCTGAAGCCTATTTTGTTATACAGAATGTTTAGCGTTAGCTAATGTCTGTAGTGTTCATCAAAACCGTTAGCATTTGCTGAAGCCTGTTGTGTTCAACAGAATGGTTTGCATTAGCTAAAGCCTTGACACCTCCTGGACAGCATAGGCTAAGCTGTAATGTGGGTGACATCATTCCTCAGCCCTGTGCCAATGCTAACAGTTCCAGGTGTGCGTAAAAGAGT
>33884 consensus sequence 1
TGCAGGATCATCCTGACATTACCCTCAAGCATGGCAATGCCATCAGCCATTCTGCTTGTTCTGTGCGTGATTTCCTGCAAGACAGGAATGTCAGTGTTCTACCTTGGCCAGAGAAGAGCCCAGATCTCAATCCCATTGAGCACGTCTGGGACCTGTTGTATCGGAGGGTGAGGGCTAGGGCCATTCCCCCCCCAGAAATGTACGGGAACTTGCAG
>33925 consensus sequence 1
TGCAGGGACAGATGAGCATGTAGTCTCATACAGACAGGATAACAAAACACATCTTGTGTGGTCTAGTTCACTACATGTGCCTTTTCCTGTAGAGCATTTGTGAAGGGCACATGTCTTACCAGCCCAGCACTGTAGTATCCAGGAAGGTACTTCTCACAAATTTGGACCAGCCCCCAGAACGCATCCTGTGGGAAAACGTAGAGATGGTGGTGTGAGGAAATTGTGAACGGAACCTTCCCTTACAGAGGGAACCAAAACTAAAGCACACACTAGCAGGCAAACTACAGGTGTAGCATACAAACAATTCCATTGTAAATAGGAAGCTAGTTCAAAGCACTATTCACTGAGCTACACCACAGGTCAGGCAGTCATTTTGAGAGAACTATAGTTCAAGCATGAGC
>33940 consensus sequence 1
TGCAGGTGTGTGTTTCTGTTTTCATGAGGTCATGAAAGGGACAGTCTTTTCATATGATGTGGTCAATATTTCCACTAGGTGGAGTAAAGAAACTTTGATTAGTTACCCTTTGAGAAGCAGATTCATAGACTGCACCACTTGACTCTGTTGAGAAATGTCAAACGTCTTTGTATTAGTCATTATGCAGTTCATATGGGTATCTCTCCTTGCTGTTTTACATATAGTAATCAGGGTTGGGGTCAATTTCTTTGAAATTCCAGTCAATTCAGAAAGTAAACCAAATTCCAGTACCACATTTTCCTCATTGAAAAAAGCGTTGAAGAAAATTGGAATTG
>33954 consensus sequence 1
TGCAGGAAAAGAAAGTAATCACAATGTAATTGGAAACTAAAGACCTCACCAGTCCTATCACACATCCATTACTTGACAGAGTGCCCTAAATATAAAGTGGAAAGTGTGTGTTGATTTCATAACCCTTAGTTACCAACTAACCAGGGGGCACCCCAGAGACTAAACAAGTTCTAAAACACACAAAATGTTATGTTCTCACATTGCTGTGTACCAGACAATGGATAGGATAATGGATAGGCTGGACATGCCTAGAGATGAGTTCGGATTGTTCTGCCATGTAGCGC
>33964 consensus sequence 1
TGCAGGATGTGTCACGGTAGGATATTCTCTCGCAGAATCTGTCCCCGCAGAATATGACATCACAGATTGTAATCCTGAAGGATATGACTTCTCAGGATATGTCCCAGCATGATATGACCTTGAAGGCTGTGCCTCCACAGTATATGACTTCGCTGAATAAGTCTCTGTAGGATATGATGACCCAGTAGGACATGTCTCGGTAGGATATGTCCTTCCAGTATCTGTCCCAGCTGGGTATGTCCCTGCAGAAGATGTCCCTATGAAATGAATAGAAACAGAAGAAAAGGATTCATGAACATGTGCCATTATCATATATTGTGAAGAGGAACAGAGCAAACACTATAGAGTAATAAGTTGCCAGCTTCTCAAAAATGTAGGTCTAGTGAACATGTAAAACAGATTTTCCCA
>33967 consensus sequence 1
TGCAGGAATGTCTACCTCTTTGAACTTTTATTAAAACATGATGAAATATTAAACTACAATGGACTCACCCAAATTCGGCATTTATGATATTCAGATGTCAATCAATGAAATTTCGCGCCACTTGTGCGCGCCACATGTCACGTGAAAACCTAGAGATAAATTGAAAGGGTAACACTTTTAGTCATGTCGTTTACTGACGTTCGCCTACTATCTGAAAACACGTTTGGTCACTTTGTTGTATTTTCTATACCAATTTCAAAGTTTCTATATACAGTATAGCCTTACAGTTTGTTTGGGCGGTTTGGCACCTGTCCTACTCCAG
>33988 consensus sequence 1
TGCAGGTCTACTGAGCTGGATGGCACCACGTATACATGTTGCTATAATTGACATTTTAGAGATGTATTCATGCCATCTTTGATTGTGGTTTAGCCCTCTTAGTGATGCATGTCTTGTGTTCATGTTCCTCAGCTCTTCCTGACAATCGTCTCCTCTGGTTTCAGGTGTTCCAGTGGGTTCGACCGCCATCGCCAGGACTGGGTGGATAACAGCTGTCCTGATGAGGTGAATATCGTCGTGGCTGATGGAAAGGAGTGAGTGGGGATATGGTGGAATGTGTGCGTGCATGTGTATCTGCTGTAAGGTGTTTTTTTGTGTGTGACTGCCAGGATGATGGATGCCCTGGTCT
>33993 consensus sequence 1
TGCAGGAAGGGTACCACATGAGGAGAATGTCTTCCCTGTAACGCACAGCACTGAGATTGCCTGCAATGCCAACAAGCTCAATCCGATGATGCTGTGACACACTGCCAAAGACCATAACGGACCCTCCACCTCCAAATCAATCCCGCTCCAGAGTACAGGCCTCGGTGTAACGCTCGTTCCTTCAATGATAAACACGAATCCGACCATCGCCCCTGGTGAGACAAAACCACGACTCATCAGTGAAGAGCACTTTTGAAGAGCACGGTCCTGTCTGGTCCAGCAACAGTGGGTTTGTGCCCATAGGCGACGCCGTTGCCGGTGATGTCTGGTGAGGACCTGCATTACAACAGGCCTACAAGC
>34002 consensus sequence 1
TGCAGGCCCTCGCTGTCCCGGTCATTACTCCCTCGCCTCAGGCTCCCCAGGAAGTCTCAAATTTCCCTCACAGAGAACCTTGCGGCGCCACGCCTCACCACGCAACAACAGTACAACGCCTGGTCCTGCTTCTTTTCCTATGTGGTCAATTACATAGGCTAGGCTATTACAGCGAGCCCCCCTGCGCTTTTGAGAGAGCAAACGAGAGAGAGAGAGAGAGAGAGAGAGAG
>34018 consensus sequence 1
TGCAGGGCAGGCAGTGTGCACCCAATGGTGCGTTCGACTGCACATATCATCCTGTGAAGAACCTTGCGGTCAGCGACGGTGGAGTTTCTGTACCAGGCTGTAATGCAGCCCAACAGTATGCTCTCGATGGTGCTCCTGTAGAACACTGAGGGCCCTCTGGGAAAGGAAGATTTTCTTCAGCATTCTGAGGTTGAAGAGTCGCTGTCATGTCTTGACCATTACAGCTTCTCTGAGATGTGTAAGCCTAGGAACTTGAAGTTATTGACGTCTCCACAACAGACCCGTTGATGAGGATGGGGGCATATCCAGCCTGGTTCCTCCTGCAGTCCACAATCAGCTCCTT
>34044 consensus sequence 1
TGCAGGAAGGGTACCACGTGAGGGAGGAGGATGTCTTCCCTGTGACGCACAGCATTGAGATAGCTTGTTGTCATTGCAGACACAGTGCAATGATGCTGTGACACACCGCCCCAGACCATGACGGACCCTCCACCTCGACTTTCCCGAAGAAGATCCTCCGTTCGGACCACCACCCAGGACAATGGATCTG
>34101 consensus sequence 1
TGCAGGAGGGAGTCTCTACTTTGATGTTTGCAGAGAATGAAAGGGTGTTGTCCAGGGTCAAGCCAGGGCTCTTTGCACTCGGGGAGGGAGACACTGTGGAGTTGTCAAAACCATGATGGAGAGGTCTTGGTACTGGCAAGCCTTCCCCAGGAGGAAGAGCAGCTCCGTTTTGTCGAGGTTGAAATTGAAGTTGTGGGCTGACATTCAAACTGAGATATCTACCAGGCACGCAGAGATGCGTGTCGCCACCTGGGTGTCAGAAGGGGGGAAGGAGAAAAGTAGTTGAGTGTCATCCACATAGCAGTGATGTGAGAGATCATGTGAGGATATGACGGAGCTGAGTGACTT
>34119 consensus sequence 1
TGCAGGTAAGAACAGTTAAAGTAGCCGACCTTGGTCTTTGGTGTGGGCGTATTTATGGGTGTGGGTTTATTCATGTCAATATCTCATAACTTTGTTAACAGTGTCATTTGCCAATTCAATCATAAAACAGTGTCAATTAGATTGTTCCTGTTCCTGTTCCTGTTGTTCCTGTTCTCCTGAACCTGAACTGAGCCATATAAGTGAGATTCCTAACCATACTATTAAATTCCATATCGAGTTATGTTTTAATAATCATGCATTGTTTAAAACATCTTGAGTGTGTTGTCTGAATGTGACTGCTGTCTGGGATTTAGGACCTTCAAATGATTTCAGT
>34126 consensus sequence 1
TGCAGGGTAACGTCAGAGTCCAAAGCAGCTCTCTGCTCAGGGCCCAATGAGGAAGTCCATGTAACACCTGTTCAGTACACAGAGAATCACAATCCTCTGCCTTATAGAGGGCAGAGTAGAAATCCACGGCATGTTGGAGCATCTCACTGTCATCCGTGGTCACCTTCCCACCAGGGAGACGAAGGCAGACCATCTGTTTACGTTGCAATGTCGACTGTCCTAGGTTGTTTTTTTTAAGCGCTAGGAGCATCCATGTCCTTGAGGGAAGCGAAACGAGACCTAATCAAGGCACCCTTCACTCATGTAGAAACGACCTCAGTTCATGTCTCTTGTCCTGTAAGTTCATGACTAGTCCGGGGTCATTCTGAGTGAGCAACTTCAACTCAATAGATTTGATG
>34127 consensus sequence 1
TGCAGGTGATCAAATTGGGGTAAGTTGGTGTATCTGTTTCAACAAATACCATTACATGGATTTGGGCGGTGCCTAGTGGTTAGAGTGTAGAGGTGGCAGGTAGTCTAGTGGTTAGAGTGTGGAGGCGGCAGGTAGCCTAGTGGTTAGAGTGTAGAGGTGGCAGGTAGTCTAGTGGTTAGAGTGTAGAGGCGGCAGGTAGCCTAGTGGTTAGAGTGTAGAGGAGGTAGGTAGCCTAGTGGTTAGAGCGTAGAGG
>34131 consensus sequence 1
TGCAGGTGAGTCTGTACATCTCCTCAACAGCAGTTGGGAGAGCTGAGAATAGTTTCTTCTTTGGTCCAGCCCTCAACCTAGGCTTCTTCTGTATACAGGAATAGGCTAGAAAACACAGACCATCTCAGTACAGGCCAAGTCAGTACAGACCAACTTACTACAGACTTACTCCGTACAACTGACTGACACCAGGACAGAGAGAGTCACAGGTTGTGTTCCAAATGGCACCCTATTTCCTATATAGTGGACGACTTCTGACCAGAGCCCTACCTATATAGTGGACTACTTCTGACCAGAGCCCTACCTACAT
>34144 consensus sequence 1
TGCAGGGGAAAATATCAGTCTCTGCTGTTGTTACTTAATATTCCACTACACTTTTGCTAAATCACACGCACTCCTAGACTGAATAGAGCTAACCAGAGATATTTAGAGAAAGGTGTCCAATGGTAGGCTGGACAATAGAATGAGTCAAAATTCACCCAAGGCTGAAAAATGGCAAAAACTGGAACAAGCCCACAGCAAATGAATTTAATCGAAATTTCGCAGAACCTATGTTGACAGGAATTATGCTTAGAATTCCATTTTGCCTAAATGGCACAAAAAAAATGAATCCCTTTTCATATTACCACTACAATTTTTATCTTAGGACGAAACTGTAGAAAGTCAACAT
>34198 consensus sequence 1
TGCAGGGTACAGTAGAGAATGGGAGGTCCTGTACGCCAGGCAGAATGGAGGGGAAGCAAGGACACCCGGTTCTTCTCAGAAGGCAGAGAGAGGGTGGGTGTCACATTGGTTAATTGTCACAGGGTTCATAACTTAACACCTGAAAGGTGACTGTGAACTGAGTTGGAAATAAAATTGTGCGTCTATTTCGTTAGAAATCGACTATGTTGTGTTGACCATAGAATGATCTCTAATGTTGACTACATGTCCTTGTTGCATATGTTTGAAATGGGGATAACACTCTGTCTCTGCCTTCTATCTTCCTTCTCTTTAATACTGGATATGCTGTACTA
>34211 consensus sequence 1
TGCAGGCAGCAGCTCGACCCTTTCAGACAGCCAGTGTGGGGGAGAACGTTGCTGCCATACTCCTGTGTGTGAGAGTGTGTGTGTATAATACTGTGTATGTGCATGACTGTGTGTGTGAGATAGTGGTTTAAGCAGCCTCTTAGGATGAGCGCAGAGGGAGACAGACGGTGCTGTGATTGAGAGTTGGTAACATCGCCTCTCTTTGCCGCCTCACCCTGTCCACAGCCCATCCTGCCCTCCTCTCCCTTTCCTCTGGCTCTGATCTACAACACCGCTGGGATGTCTTCTTCTCCAGGATCCATGGACGGCAGCCAGAGGAATAGCTGTAGGTACCCACCATAGATATACGTACAGTATATATGCATATAATACAGCTCTAGAATTATATTTCTATGGTACTGACACCCGCTTGTACTGGTTATTTCTTTATTGTTTTCTGTTTGTGTCATA
>34236 consensus sequence 1
TGCAGGACTTGACCACCATGTTGGAGAGCTGCTCTACCTTGGGCGTTCGGCCCATGAAGTAAACGATGGTCAGAGGCTCCAGGTCCTGAGGTACACAGCACGGAGATGCCGACGCCTCAGGGTTCAGCTTGTTAAACAGCGGCAGGATCTGTGTGTGAGGGCAAGAGAAAGTACCACATGAAATATCACATACAAAACAATGATAAGTACTGAAAACACTACTTAAAGGAATAGCTTAAACAAATTACAGTGGTTTCCTTTCCATTGTATGCTGTAGCGTTAAGATATCCCATCACTGG
>34254 consensus sequence 1
TGCAGGCTAGAGCAGCTAAAATCCTCTAATTCCAAAATGAAAACAGTTTGGGACTGAGGCAAAACCCTACCCACGTTTTTGCAAATGTGAATGAACATCCTCAAGTCATATCAATCATTTGCACATAATCATAACAAGGCCATATCAAAAGAGGACCATAGTGCTCTCCAAAAAGTATTGTTGGTGCGTAAAACCTGTGAATCCAGATAAGCCCTCAAAAAATTGTAATGGGTCTGCAGTCTAAAAGATGCTGCATAAAGCTTACTTCATTATATATAAATCATGTTTTTACTGCATCAGGAT
>34269 consensus sequence 1
TGCAGGAGGGACTGGTGCATTTCACAAAATAGATGGCATCATGAGGCCGGGAAAATTATGTGGATATACTGAAGCAACATCAAGACATCAGTCAGGAAGTTAAAGCTTGGTTGTAAATGGGTCTTCAAAATGGACAATGACCCCAAGCATACTTCCAAAGTGGTGGCAAAATGGCTTAAGGACAACAAAGTCAATGTATTGGAGTGGCCATCACAAAGCCCTGACCTCAATCCCATAGAATATTTGCTGGCAGAACTGAAAAAGTGTGTGTGAGCAAGGAGGCCTACAAAACCTGACTCAGTTACACCAGCTCTGTCAGGAGGAATGGGACAAAATTCACCCAACGTATTGT
>34303 consensus sequence 1
TGCAGGGTCCATTTGAGATGCCCGGGGGGGAGGCGGTGGACTCTCAGTCCTTGAGCATGAGGCAGATCCTCCACCAGTATTGGGCTCGCTGGGCCAGCTGGAAGAATTACCAGCCTCTGGACCACATCCGAGAGTACTATGGAGAGAAGATAGCACTGTACTTTGCCTGGCTAGGTATGCATTGGCACTGGCAGTGTTTTGTTGGCTTGAAGTGGAGAGTCTGGCTTTTGGAGGAGTACTCGTCTTAGAAGCAGGTTAGCATTTATTGGGATGA
>34310 consensus sequence 1
TGCAGGCGCCCGGCCCGCCATAAGGAGTCACTATAATGCGATGAGTCAAGAAAAGCTCCCCCGGACGACATTGGGCGCCACCCTATGGGACTCCCGGTCATGGCCGGTAAGGATCAAACCCCAGGCTGTAGTGACGCCACAACACTGTGAGGCAGTACCTTACACCACTCGGAATGCCAAACGGACATTACTTAGATTGACGCCCATGCATATAGTTTACACGC
>34342 consensus sequence 1
TGCAGGGTTGGGGTCAATATGAATGGAAGTCAGTCGATTCTGGAAGTAAACTGACATTCCAAGCGGATAATTGAAAAAAGGGCATCTATTTACAATGACTTCTCAATTAACTGAAGAGTAGAAGATACACTACATGGCCAAAAGTATGTGGACACCTGCTCGTTGAACATCATGATTCCAAAATCATGGGCATCAATATGGAGTTGGTCCCCTCTTTCCTGCTA
>34368 consensus sequence 1
TGCAGGTGGCGAAGCATCCGAACAGGCCGAAGACGATGATGACAGTCCCAGTGCCGATGAGGACGTATGGAGCATTGGTGGTGTTCTCAGCTATCAGAGAGATATAAGGGCCCAGCATAAACTTCCCCCATACTCCCACTGCCAAGAGGATCGCTCCTGTGATCTGAAGACCAGAAAGAAAGAGAGAAACAGAGTGGGAAAGGAGATGAGTGAAAGGGGAGAGGACAGAGAGAGGTTGGGTAGTAAAGGGGAAATATATGAGCGAAGGGTGATGACGATGGGTGGAAAGAGGTGAGAGAGCAGATGGAGGAGACAGA
>34388 consensus sequence 1
TGCAGGACCAAAGTCTTTTCACCAGCACCTCAAAATTGTTGAAGAAGTAGTATCTTGGGGGGGTCGTATAGGCATGGATGCCTGCGCTGGCTGGGGTGATTAATCTCACAACCGATGCATTTTTCTCGTATATATTCTCCAATCACCACGTCTAAAAGCGTGGCTACAGAGGCCTTGATGGTGTCCACAAAACTAGTACTGATGTACACAAAACTAGTACTGTGTACTTGTAGGGGGTGTCGCGGGTCTTGCCAGGGGGGAGTAGAATGTAGGGCTGCGCGGCATACAGTCCTTAGTGTCGGGCCCCCATGACGTTTCGGAGTTCTGGTATGCGTTAGGAATATCCATGGTTAATGTGTAGGTTAAGAACTGTAGGTTTTAAGGACCCTCCTTTTATTGTT
>34392 consensus sequence 1
TGCAGGGAGGGGGAAGTACTTTGCGGCAAAGTGAGACCCACACAGGAGGCGCTCTGTCTTGGCCGCGAGGCTGACGACAGATTGGAAGAACAGCCTCCAGCAGTCTTGGAAGGACACGGTTGGGACACGGAGTCGAAGGGCCATGCCTGGTTTTGGAGTCGCTGCCAATGATAATGGGTTGTAACACACTGAGAAAATTGTCATGTGCATCAACCCCTGAGGGAAGATTCACACTATTCTCTGACTCACTGGTTGGAGGGAGAAAGTTTCCGGAATCTATACTCTTTAGGGAAGTAAGGTGGATTAATGCATGAACTTTGACGTGAACAACTGGGTTATCTTCCAGTGTTATGGTCTCCAAGCTTCG
>34417 consensus sequence 1
TGCAGGAGTCACTGCTTTGATGTTTGCAGAGAACAACAGAGTGTCGTCCAGGGTCACGCCAAGGTTCTTTGTACTCTGGGAGGGCGACACTGTGGAGTCAACCGTGATGTAGAGGTCTTTAATTGAGCGGGGAGGCCTTCCCTGGGAGGAAGAGCAGCGCCGTCTTGTTGAGGTGGTGGGACGACATCCAAGCTGAGATATCAGCCAGGCACGCAGAGATTCGTTTCGCCACCTGCGTGTCAGAAGGGGGGAAGAAGAAAAGTAGTTGAGTGTCATCCGCATAGCAATGACAGGAGAGACCATGTGAGGATATAGCTGTAGTAATACCATTACAGCTGTAGTAATACCATTAC
>34432 consensus sequence 1
TGCAGGATTTTGTGGAGAGGAGAGAAACCAGTGTGAATAGATGGCGAGCCAGAGGCCACCGTCAGGTAGACCGATGAGTCGGGGGTCTCTTGTACCAGGGACTGGGAGACCTCCAACTGCCATCAGACCTCCACCCACAGCCGTTAGGGTCGGAACTGGGGTAAAGCCAAGTCACAGTTTTGATGTTTTCTTGCAGATCCCTGACTAACTATCATCACCCTTTTACACACCTTCTGTAGCGTATGGGACATACAGTACAGTTCATAATGAAAGTCCACACACACCATTTTGCTGGCTTAAATCTAAAAAGGAATTCAAATTGAAAATGTTTCCCTTACAGATCTACACTTCCT
>34443 consensus sequence 1
TGCAGGTGAAGAAGCCGGATGTGGATTTCCTGGGCTGGCGTGGTAACACGTGGTGTGCAGTTGTGAGGCCGGATCGACGTACTGACAAATTCTCTATAATGTCATTGGAGGCGGCTTATGGTAGAGAAACGAACATTCAAATCTCCGGCAACCGCTCTGGTGGAGATTCCTGCAGTCAGCATGCCAATTGCATGCTCTCTCAACTTGAGACGTCTGTGGCGTTGTGTTGTGACAGAACTGCACATTTTAGTAGCCTTTTATTGTCCCCAGCACAAGGTGCACCTGTGTAATGATCATGCTG
>34452 consensus sequence 1
TGCAGGCCTCACGGTCGGACACACATCCAGCTCTAACATGATGTGACACGGTCCTTCTGGTGTCTGAAACACACTGAGATGAAACCACATCGTTCTCTATGGGACAAACACAATGGGAGGGAAGGTGGCGTGAGAATAGAGAGAAAACCAACCATCACAAATAGGCAATGACACTTTTTTTCCAACGTGCAAATAGGAAGTGGGTTAAAGGCAGGTACAACATCCCCAGGCTTCTGGACTCAAATCAAATCAAACTTTATTTGCCACATGCACCGAATACAACAAGTGTAGACCTTACCGTGAAATGCAGTTCAAGAAGAAGAAAATATTTACCAAGTAGGTTAAAATAAAAAGTAATAATAAAAAGTAACACATATTCCATTG
>34483 consensus sequence 1
TGCAGGAGAAACAGATCTATCTCCCTCTCTCTCTTTGAGTTTTCTGCCTAAACTGAGAGACGAGACACTTCACGTCTCCCAGAGAGAAAAACACAACTAGCGACAACACCAGCAGGTATTTTCTACAAACAAGTGAGGCAACTAAAGAAAACCCTGAAGTCTACATTCTCCAAGGACACAAACATTTATTATCACTCTTAGAGTTAGACAGGATGGGTTGGTTCACTTCAAGTGCTCTAAAACAGGGCATGGAAAGAGGTCCTGGCAAGATTGTTGGAGCTGCATTTCCCCCAGTCTTTTACGGTGAATAGGAAAGACAACA
>34512 consensus sequence 1
TGCAGGCAGTGGCCCAACAATGCAGCTTTACAGCCCAAACTCCCAGTCAGCACATAGTGACCCCAACCAGTAAAAACAGTCCCACATACCTGGCGTGTCGGGGCTCAGACGGATACAAACATTAAAAATGAGTTTGTTCAAATCCTTGACTACATGTCTTAGACTGTATTGATATGGTAACAACGATTTGCGTTTGACAAATGTTTGTTCTTTTCATTTCCATAGCATACCATTTGCATTTCAAATAAAGGGAACATTTAAATTTTAGACACGCAAAGGGAAACCGAGACAATACGTTTTCCTATAAA
>34523 consensus sequence 1
TGCAGGGCCGGAGGCTGGAATATGAAAAAAACGTAATAATAAAATATAAATCTAGTACTAAACACACATCATGACGAGAGAGGCAACACAACACTACATAAAGAGAGACCTAAGGCAACAACATAGCAAGGCAGCAACACATGACAACACAGCATGGTATCAACACAACATGGTAGAAGCACAAAACATGGGACAAACATTATTGGGCACAGACAACAGCACAAAGGTCAAGAAGGTAGAGACAACAATACATCACGCAAAGGAGCCACAACTGTCAGTAACATGGGCCCCCTAGGGGGTCCTCATCCCTCTGCTGTAATTCTTGTTCACCCACGACTGCAT
>3452 consensus sequence 1
TGCAGGTTACTAAATCAATTTGGAGTGTTATGCACATTCATTCTGACCATGATTTCATGGAATTGATCCATTTCATAATTTTATTGGTGGTGGCATTTGCGAACAGAGGAAAGAATTTGTTAGTTGCTATTGCCAGTACAATCAAGGGGCCTTAGCCTATATATCATGTTCAGGGGTAAGTTG
>34530 consensus sequence 1
TGCAGGGTCATTGTCCAGCGCTGATGTCCTCTTCATCACCAACGGCAATACTCCGAGGTTAGTGATGCTAACCTGAGCCGTTCATTTGACCCTTTTGGGAAGTATCCATTAGGATTGTTTTCCAGTAAAATGAGTAAAATGAGTTTATATGATGCAACCACTAGTATTGTAACCTCACTGGAGAGCTCTTCTTCATCTACACCCATTCAGGATCATTCACACCCTCTTAAGCCTTAACCCCACCCATCTCTTTAAGGATTCACACATGTGAGGTTATGTACTAAACAGAGTCAGTAGTTTAGTAAACAACCAAAGATTTCAAGAC
>34575 consensus sequence 1
TGCAGGTGAGTCCTGTCTGCAGACTGCAGAGCAGGGTCCTGTCCGGTTTGGGGCTTTCAGTTAAGAAGCAGCCACTTAAGTGGAATGGATTGAGGTAGTGTAGATAGTTTAGTTGATTAAGTAGCCCCATATGCAAGCCCTCCTCAGCTTCTTCTAAATTATACATCAGTCTATTTTTCTGAATTCACTGGTTAACTAAAACACCCAGGGAGTCAGTCAGCTGTTCTGAGGTAGGAGTTGAACGAGAAGAGAGAGTAGAGGAAATCAGGCAGACTGATGAACATATCATCAAGTAGATAATTAAGCAATAAGGCCCGAGGGGGTGTAGTATATTGCTAATATACCACGGCTAAGCACTGTTCTTATGCACAATGCAACGCGGAGTGCCTGGACACAGCCCTTAGCCGCGGTATATTGGCAATATATCACAAACCCCCGAGGTACCTTAT
>345 consensus sequence 1
TGCAGGACACTTCTCACTAGCGGCCTAATCCTATCAGATCTCCTAACTGGATCAGAGGAGCTTCCTCAGCGGTAGTGAGTCAAAGAGAGGAAAGTGCTCAAGGATTCACCTGGATCCCTGCCCCTCAACTGTAGGCTATACTTCAACCTGGTAACCACAAAGTCAAAAGGACAAGGACATAAATATGATTTCAAAAGAGTTGTTTTACCCAAAAGACCAGCCTCTTACATATCCTACTTTGAAGTTGCACCTTTTTTTTGAAAAGCAACAGTGATATGTCAGAAAATACACCATGGTATGCCAATGAAATGCATCTATGTTGGTT
>34631 consensus sequence 1
TGCAGGTGCGTTTCTTGGAGCAGCAGAACAAGATGCTGGAGACCAAGTGGAGCCTCCTGCAGAACCAGACCACCACCCGCTCCAACATCGACGCCATGTACAAGGCCTACATCTCCAACCTGCGCAGAGAGCTGGACGGCCTGGGCAACGAGAAGATGAGGTTGGAGTCGGACCTGCACAACATGAAGGATCTGGTTGAGAACTTCAAAACCAAGTGAGTACTTTCTTCATGTTAGAAATGTTTAACTAGGAGGGTTCATTTGCCCTGAAAAGGTCATTATCATTAATCAAATTAAATGTATTTATAAAGCTCTTCTTACATCAGC
>34634 consensus sequence 1
TGCAGGGCATAGACAACACAAACAACAGAGGTGTGGAAAAGGTTATTATTGTCATATTTTTAAACGGTTATCCGTGTTTCTAGCTACAAACATAATATGATCCCCCTTCTGAAATAGTGAGTTTTTTGTGATCATACTACCCCCCCTGGTGGCTGACACTGAGATGATGCTGTGTGTGGAATCTGTATTTGGAAGTCACCAGAACACAGTGGGATAATCTCAATTGCATACTCCTTGCTTCCTCTCTCCTCGCATCCTTCTCAAAACCCATTGGATAAGAAACACAGAGGTCACTCCCCTCTGACCTTCTCCTCCAATGGGTTTTGAGAAGAACGCGGGGGGAG
>34638 consensus sequence 1
TGCAGGCTGCGCTGCAGCACGGCGCCGCGGGTACATGCCACATTTCACTGACCCCTACTTGTGCTCAACTGTCCGCCCCCCACCAACCCATCCCTATCCCAGACGATACAGACCTAGGCTATAGAAAGTCACAGAATCACATGAAGCTGATTGTGTGGCGTGTCAATCGCGTGCCCCCCCTCCTGCCTGTGAGAATAAGCCAGTAGTGGAGTGCTGGGGATGAGCTAGTCACAGGCATCCCAAAAATATTGTAACTTATAAAGCTACCCTGGTCCCTGGGGATGCCAGGGACTTTGTGTGTATGTGTGCTGAGAGCGAGTTCCTTGTTGTGTGTTCACACTT
>34640 consensus sequence 1
TGCAGGATGCTCGGACGCCCATGGAGGGAGGTGGAGAGGGATGCAGGTGGGGGCCAGAGACCCTCTCTCCATGCACCAAAAGAGGAC
>34672 consensus sequence 1
TGCAGGAGAGCTGCATGGAGAAAAGCTTGGGGCAATATTGCTCAACTCATAAGATTCTACACCCGCTTGTTGCTGCCATTGGTTGGT
>34703 consensus sequence 1
TGCAGGAGGGCAGATTCAAATACCATTAAAAAAAATACATTTTCCATCTCTCATCCTTGAGGTAATCATTGATCTGTATGTGACTGGATAAGTGAACGCTATGTAGTGAAACTCTACTCCACTTGTCCTTGAAGGACTGTTCCACTGACCCACAGTGAGGAAGAAGAAATCATCCCTGGAGAAGGACAGGGCCTGCACCGCCCCCTGGTGGTAGGAGATGGTATTACTGCAG
>34725 consensus sequence 1
TGCAGGGACACTTCAGGTGGATACACAGCAGTGTTGCCAGGTTTAATTGACACTTTCACACAGAAACTGAGCAAAATTCCCACCAAATCTACTATAAGGCAGCATTCACACAGGCAGCACAATTCTCATATTTCTTTCACTAATTGGGCTTTTGAACAATCATATTAGCTCTGAGAAGATCTGATGTGAAAGAAATCTGATGTGATTGGTCAAAAGACCAATTAGTGTAAAAAATGTCAGAATTGGGCTGTAAACACAGCCAGAGTAGTCAAATTGTAAGATGGAAAAAATTCCCCCAATATGGCAACTCTAATGTAGAGAATGAAACAGGAGGTGGAGAAAGAGAGAG
>34762 consensus sequence 1
TGCAGGTGCTGCTATCTGAGCTCTTGTGTTTCCCTCTGACAGTGACGAGACCTGATTAAACTTTCAGACTTCCTCCCGCTCTGCCTGATTCTCAATATAAATTAAAAACCCACTGTAGTGGAATCCCATTAAATTAGGACAAATAGTTTGCTGCCGTTCTTCAGGGGGAGAATGGCAGCGTTTAGTGTGAAGGTAATTGCATGGTCAGGGACTATATTCAAGTTATCTTTCATTCTTTCACTCGTTCAAGTTTTTCTCTCCCACAGACTGGCAGTTTTGTCAGGCTGTGTAGTTG
>34793 consensus sequence 1
TGCAGGAGGTCTTTTGGTAGGCCGTCATTGTAAATAAGAATTTGTTCTTAACGGACTTGCCTAGTGAAATAAAATAAATATAACAAAAGGAGGAGACACATGTTGACAGGACAACATACAGTATGTTGATGTTCTACAACACAGACGAACAACAAATAAACAAAGGTGTCTATATATAAAGTGCCGTACTGTGCCAACAACTAGCTTGCTTTATATAACATATGA
>34795 consensus sequence 1
TGCAGGCTGACTTCGGTTTTCAGTTGAACAGTGTTTCCTCCAACACATTCTTCTGGGTTTAGCAGGCACGGCTTGGCTGGTCATGTTTCGGGAGGATGCGTGACTTGACCTTGGACCTCTCTCCCGAGCCCGTTGGGGAGTTGCAGCGATGAGACAAGATCGTAATTGGATATGACGAAATTGGGGAGAAAAATAAGTCAAATGTAACAAATCACATACTAATAAGTTATATGGACTCACTCTGTGTGAAATATGATTTTTGAATAACTAGCCCTTCCTCTGTCCCCCATACATACAACATCTATAAGGTCCCTTAGTCAAGTATTGAATTTCAAGCACATATTCAACTAAAAAG
>34815 consensus sequence 1
TGCAGGCTCACCCTGACATGACCCTTCAGCATGACAATGTCACCAGCCATACTGCTCGTTCTGTGCTTGATTTATCAGTGTTCTGCCATGGCCAGCGAAGAGCCTGGATCTGGGACCTGTTGGATTGGAGGGTGAGGGCTAGGGCCATTCCCCAGAAATGTCCGGGAACTTGCAG
>34845 consensus sequence 1
TGCAGGCCCAGGCATGGATCAAAGCCGGTGAGACATTCAATAACATCATCTTCACTGACGAATCAACCGTGGCCCTTGAACAATTTGATCAAAATTGCTACAGAAAAAAAGGAAGAAGATCAAGAAGATTAACGAACGCTTAAAGATGTTGATGAAGAAATGCTGTTTTGAGTTAGAAATGTATCACTTCAGAGTAGTTAAGTATCGAATACATTCCAAGTTGAGGGGTTTTCACAACAGTAGCTGGGCTATAAAAAGTCTATTGACCAGCTAATAGGAAACAAATGCATAATGATCTACATTCTTTATTGTAACCACAATTTCACACATAAT
>34876 consensus sequence 1
TGCAGGAAGGGTACCATATGAGGGAGGAGGATGTCTTCCCTGTAAAGCACAGCGTTGAGTTAGCCTGCAATGACAACAAGCTCAGTCCGATGATGCCGTGACACACCGCCCCAGACCATGACGGACCCTCCACCTCCAAATCGATCCCACTCTAGAGTACAGGCCTCGGTGTAACGCTCATTCCTTTGACGATAAACGTGAATCCGACCATCACCCCTGGTGAGACAAAACCACGACTCGTTAGTGAAGAGCACATTTTGCCAATCCTGTCTGGTCCAGCGACGGTGGGTTTGTGCCCATAGGCAACGTTGTTGCCGGTGATGTCTGGTGAGGACTTGCCTTACAACAGGTCTACAAG
>34878 consensus sequence 1
TGCAGGGTGGATGCGGGTCAGAGACGAGTCAGGTACCTACTACTGGCACATCCCAACAGGCACCACACAGTGGGAGCCCCCCTCTCCCCTAGAGGAGGGAGAAGCCCCAGAAAGACCCTCCAGTACCTCCCCTGCCATCACACCCAACGTGGAGCCAACGGTGAGAGCTAGAGGATAATGTTGAGGACATTGTTCTTGCCATTTGATAGAAGACTACATTGTTCCACATACTGTATCAGGACTGTGAATGAAAAATTGTCTGAGCAAGTGGATTGTACGTGCATTGACCCATCT
>34881 consensus sequence 1
TGCAGGACAGGTATGGTCTTCACCTTCTCCTCTAGCTCCTTCAGCCTCCGCAGGGCCACCACCATCTGCTCCCGGATGTGCTGCAGG
>34903 consensus sequence 1
TGCAGGAAACTGTTCTGCCTCCATGGAGTGTGCCAACCGGATGGTGCCAAGGGACCCCTCTGCCACTGCCAGCCTGACTGGGGTGGGCTACACTGCGATCAGCCAGTCGGAGGAGGAGGCCTTGTTGGGGGAGATGTTGCCCCGGCAACCGCGGCTAACCCATGCCAGGGGAATAAGTAAGTGAGACAGGAGAGTGAGTGGTAAAGGGTTGTAGTCTGTTATGGTTTATAGTGGGTCTATGTGGCTTGTTGTTATCTTGTGTTTTATCATGTTGATTTATTT
>34921 consensus sequence 1
TGCAGGAACGATACCACACCGTCAAGGACAACACCAAGGTATATACAGTACAGCAGTGAAGCATCCATCTCCTTCTCATATGTTAGTATCACTTGCCAGACTTATCAAATCAAAATACAACTGCACCGTGAAATGTTGACTTACAAGCCCTTAACCAGCAATGCAGTTCAAGAAATAGAGTTAAGAAAATATTTACTAAATTAACTCAAGTAACACAATAAAATAACA
>34931 consensus sequence 1
TGCAGGAGCGCGTGCTAGGATGGGTGTTGTTATCGTGACCAGTGAGCTGAGATAAGGCGGAGCATTACCTAGCATAGACTTATAGATGACCTAGAGCCAGTGGGTCTGGCGACGAATATGTACTGAGGGCCAACCCACTAGAGCATACAGGTCACAGTGGTGGGTGGTATAAGGCGCTTTGGTAACAAAACGGATGGCACTGTGATAGACTACATCCAGTTTGCTGAGTAGAGTATTGGAAGCCATTTTGTAGATGACATCATCGAAGTCGAGGATCGGT
>34942 consensus sequence 1
TGCAGGGGAGAAGGGTGTTGAGGAGGAGAGAAGGGTGTTGAGGAGGAGAGAAGGGTGTTGAGGAGGAGAGAAGGGTGTTGAGGAGGAGAGAAGGGGGTTGAGGAGAAGAGAAGGGGGTTGA
>34947 consensus sequence 1
TGCAGGGAGGGAGGCTGACCTGTTTGTGCTGGTTGGGCCTGGAGCAGGTCAGGGAGGCAGGGATTGTGGCTCTCCATAGCTTGATCTTTAGTGGAGGAGTAAGGTTCATAAGGGTCAAGGGTCACTGTAGTCATCATGGTTAGTAAGGGTCATAAACGTATTGCTTATTTCCTTAAACCAGACACTGTGTCTAGACAAACACATGGCCCAAAAGGAAACATGTATAATACCTGCATTTTGTCAATAACACTTTTGAGATAACAGATGTTTGGCATTAAGGTGTTCCTACACTCTTCAGACAAGACTAGATTAAATGTTTGTTATGGTGTGCTGCAGCTGACTAGC
>34953 consensus sequence 1
TGCAGGGGAGTTGCTTAGCCTTATGCCAACCTCCTCTTTCCAGGTGTCAGCTCTGTCTCAAAGTCCACATAGCCCAGCAGTACAATAACTTCGATACATTAACAATGGCAACTCATTATAATTGAGGGTCTAGATATAAACTCATTATTTTCAGGCTCTGTAAAATGTAATCCCTATACACAAGAGAGGGCTCACAGTGGGCTCAATCGGTTTGGTGGTTAGGCTACGTTGTATGAATCTTCTGTCTCCATTCACAGGTGTGACTCAGTCATCTAGATTTGTGCACCTGAGAAAGCATAAAGTGTGTAGGTGGCAGG
>34989 consensus sequence 1
TGCAGGCTGATTCCTGTTGTCAGTTGAACTGTTTTTCCTCTGACACATTGGTGCGGCTGGCTTCCGGGTGAAGCAGGCAGGTGTTAAGAAGCATGGTTTGGCGGGTCATGTTTTAAAGGATTCATGATTCGACCTTCGCCTCCCGAGCCGGATGGGGAGTTGCAGCGATGAGACGAGAGAAATTAAGGAGGAAAATGGAGTAAAAATTTTAACTAAAGCAGCACTTTGTGTGAATGTCCTGAAGACCATAACCTTGGTGATCCTCCTGTTTTCTGTAATTAGCTGTGAGCTCCAGATGCTGTTTGTGAGCTGT
>34999 consensus sequence 1
TGCAGGGGGCTAATTAACACTCTCCACCAGCCTGAGTAGGCAAAGTTAAAAAGACATACAGCAGACAAAGACGACAGAGCAACATATCGCACATATCTCAGAACTATTTCAGAACAGATGAAACCAGAACACATACAGGCAAAACAGGTCAATGGACTTACAAAGAGACACAGGGACGCACATCGCCACTGGCTTCGATCCTGGTGATGTCAGTCAGTGTATGAAAACGGATGTTACAGGAGCGGCCAACGTTCAATAATCAAAACACTCTTGTTAACAGTCACTAATGTGTTTTCACAGAGAGCAAGAGAGAGAACAGTGGGCCTATGGAGTCACACAGCCTCTCGGCGATAACCACCAAAGTGTGGAAACAAAACAAAGTAATTAGCACTAATTAAACC
>35010 consensus sequence 1
TGCAGGACACAAAGAGTAACTTATCAACAGGCACTTCAAACTGGCAATCAATCACACTTTAAGAACCTGGACAGTAACTTCAAATTATTCATCTGCACGGGTCAATATTTTGTAGAGTCAAAACAGGAACTTAGCAACATCAATCTGCAATGTCATTCACACATTGTTGGACAGATGAAATAACTTCATAGGCCTACAGCTTCATTATAGAGACATACAGGGCCTTCAGAAAGTATTCACCCCCCTTCCCCTTTTCCACATTTTGTTGTGTTACAGCCTGAATTTAAAATGGGGGGGGAGGAGTCACAAGCCTACACATACCACATAATGTCGAAGTAGAATTATGTT
>35015 consensus sequence 1
TGCAGGCCTACACCACCATGCACCTCTTCTTTCAGTTCAAAACCACCTCACCCGATGGATTCATACTGTTCAACAGTGGAGACGGCAACGACTTCATCGCTGTGGAGCTGGTTAAAGGGTGAGTGGGATCCCGCCTGGTGTTAGACTTTCCTTGTTGACTTTCCTTTTGTTCCGGCACCACTATGAAAGACAACCGGTACACAGGGATGGTCACCACAGTAAGAGACTTTAACGAATACAGTAGTCGGATCTTAATTTGACCCATTTTGCTGCAG
>35019 consensus sequence 1
TGCAGGAGAAGAGGGGGCCGAGGCGGAGGTTGGACCTGATGAACCACACCCCCTGGCTGCAGTACCTGTGCCTCAACACAGGGTGTCCATCGTTTGGAGTGCCTGGATCTTCTTCAAAGCCTTCTTTGCCTCCCTCATCCCAGAGGCCCCGGGAGTGGCTAACTGAATAATCAACTTTTCCAGCAGGGGGCACACTGGAACTGAAGTTACCCTCAGTATCAGACCTGCCTCTCTGTCACGGGAAGTCCTCTCTCTGGCCTTCTGGATGGATGCCTGGATGGATGCCTGGACATTTTGTGAGAAATCAT
>35041 consensus sequence 1
TGCAGGTGGAGAAGCCGGATATGGGCTAGCGCAGTTACACGTGCTCTGTGGTTGTGAGGCAGGTTGGACATACTGCCAAATTCTCAAAAATTACGGAGGCGGCTTATGGTGAACATTCAATACTCTGGCAACAGCTCTGGTGGCCAATTGCATGCTCCCTCAACATCTGTGGCATTGTGTTGTGTGATAAAACTGCATATTTTAGTGTGGCTTTTTATTGTCCCCCAGCACAAGGTGCACCTGTGTAATGTCCGTGCTGTTTAATCAGATCTTGATATGCAACACCTGTTAGGTAGATGGATTATCTTGGCAAAGGAAACGGCTCAATAACAGGGATGTAAGCAAATTTGTGTGCAACATTTTTGAGAAATAAGTGT
>35068 consensus sequence 1
TGCAGGATGTCAGCTGGCGTAACAGAGACGTACACAGAGGTGAGCTATGCAATGCGTCGATACAGAACACTACATAACCATATAGTACTGTCTAACAACCGTACAGAGGATGCATCACTCTTCAGCCATTTTGAATCATGCCTCTTGTATTGATCACACTATATGTATAGAACAAAGAAGGCCCGCACACTGTTAAGGCTCCTAATTCATTGCTTTATTGACAACGTTTCGATCCGAAACGTATCTTCGTCAGGTCCTGACAGTGTGCGGGCCTTCTTGTTCTATACCAGTATTCTTTATTAGCCCAGCACCTATGTTTTTAAGAATGTGCGTATGACCAAACTTTTCTATCACACTATATGGAAACATAAGATT
>35137 consensus sequence 1
TGCAGGTGAAGAAGCCGGATGTGGGGGTCCTGGGCTGGCGTGGTTACGTGTGGTCTGCGGTTGCCAAAAAAACCCACAAAAAAACCTTGGATGCAAATTATGGTAGAGAAATTAACATTCAATTCTCTGGTGAACATTCCTGCAGTCAGCATGCCAATTGCACGCTCCCTCAAACATCTGTGGCGTTTGTGTTGTGTGACAAAAGTGCACATTTTTGATTGAGCTTTTATTGTCCCCAGCACAAGGTTCACCTTGTGTAATGATCATGGTGTTTAATCAGCTTCTTGATATTCCAGACCTATCAGGTGGATGGACTATCTTGTCAAATGAGAAAATTGTGAACACAATTTGAGAGAAATAAGCTTTTTTTTT
>35145 consensus sequence 1
TGCAGGTAACTGCCAAAATAAAATAAACACTTGAGCAAATGAGGGATACAAAGTTTATAGGATAGCAGGTGCTTCCACACGACGTAGGGCCATGCATAACAAATGCTTAGTTGCCCATTATTTTGGCTACCGTGGCTAGAAGAAGAGATCTCATTGACTTTGAAAGGAGGTTTTCAAAGGAGCATAGGGAGTCTGAAGGGTGTGTGTGTGTGTGTGTGTGCCACCAGATCTCCACCCAACTGAACACTTATGGGAGATTCTGGAGCGGCGCCTGGGACAGCGTTTTCCACCACCATCAATTAAAACGGCAAATTATGGAATTTCTTGTGGAAAAACGGTGCCGCATCCCTCCTAGCTA
>35149 consensus sequence 1
TGCAGGATATTAACTTTAAAGCTGTGACAAAATTTTTGCTGCCCCATAACAAAATGTGTAGAATTGCAAGAAATTAGCTTGGAAACTGTAATATTTTCTCTCCAATGCCAAGAGGCAGACCATTAAAATGTTCCTTCCCGGTGCCCGAGACATCAAGTCATGGTAAAACACCTTGTATGTTATTTGTATCTCACTCAATTATGAGGGGTACCTTATTACTTTGCCATCATAGAAGGGTTCCCCGACCTCAAGAAGTTTGAGAACCCTTGTAATAGTGCACTGCAAACCACAAGAGCAACTGACAAGATAACTTGACCCATTTAAAAGACTGCAACAATATTATTAGAGACAAGTAGGCACCCACCATTAAATACACT
>35153 consensus sequence 1
TGCAGGCCCCCAGTTGCCCATCCCTAATGTAGAGAATAGTGTGGCCTGTAGGGAGCCAGTTGTCCATCCCTCATGTAGAGAATAGTG
>35159 consensus sequence 1
TGCAGGTGAAGAAGCCGGATGTGGAGGTCCTGGACTGGTGCGGTTACAACGTGGTCTGCGGTTGTGAGGCTGGTTGGACGTACTGCCAAATTCTCTAAAACGGTGTTGGAGGCGGTTTATAGTAGAGAAATTAACATTAAATGATCTGTAAACAGCTCTTGCTGACATTCCTGCAGTCAGCATGCCAATTGCACGCTCCCTCAAAACTTAAGACATCTGTGGCCTTGTGTTGTGTGTCCAAACGGCACATTTTAGAGTGGCCTTGCATTGTGATCATGCTGTTTTAATCAGATTCTTGATGTGCCACACCTGTCAAGTGGATTATCTTGTCAAGGGAGAAATACTCACTAACAGGAATGTAAACAAATGTGCGCAA
>35201 consensus sequence 1
TGCAGGAACGTGTGCTACCGGTGGGTGTTGCTATCGTGACCAGTGTGCTGAGATATGGCGGAGCTTTACCTGGCATAGACTTATAGATGACCTGGAGCCAGTAGGTCTGGCGATGAATATGTAGCGACGGCCAGGCGACTAGAGCATACAGGTTGCAGTGGTGGGTGGTATAAGATGATTTGGTAACAAATCAAAGCCAGACACCTAGGTATTTATAGTTGTCCACATATTCTAGGTCAGAACCGTCCAGGGTGGTGATGCTAGTTGGGCGGGCAGGTGCGGGCAGCGAACGGTTGAAAAGCATGCATTTGGTTTTACTAGAGTTTAAGAGAAGTTGGAGGCCACGGAAGGAGTGTTG
>35203 consensus sequence 1
TGCAGGCAGAAGCTACTGGGCACACACTGGTTGAATACATTTTGTTTCCACGCCATTTCAATTCAACGACGTTTAATCAACGTCGAATAGATGTTGAGTTGACATGTGTGCCCAGTGGGAAGGAACCAGCTCTGAACGGCAGTGTAGAAGTGGCTTCCTTTTGGGTTGCAAGGGAAGGCTTCAATTCAACTGTTTGTTAGTAAGCCTAAGAGGCAGATGTCAGCAGCAGAATGAACTCCAATCACAAGTAAAGACTAGTTGGAATTGTTTCAACAGTGTAGCTAACTAGCTAGAAACTAGCTAGAAATGCCTCAGGGGTGTATGCTAGTCCCCTCCTCCTCCCTGTTCACCCATGACTGCG
>35219 consensus sequence 1
TGCAGGGGCAGTGGAGAGATGATGAGATGGGCATTTTTAGGACCGAACGGAGGTGAGGATATGGCTCATCGACGCTGTGTCATCTCTGGATCCACACCAAGACTGTGGCTGAATGCCTGGCTGGCTGAGAGAACATCAACTTTGCAGTAAACCTGCAAGGTTTAATGAGCCAATATTATTGTCAGGCCTGTCCTGTCCTCCTCTCGTCTCGTTGACTCCCTCTCTGTTTGGACTGAGTGGCAGAGGGTGTCCCAGACTCCCAGTGTCCTGTGGTTTGATGGTCACTTGTTGTTTGTCTGTGCAACGACACGTGTCAACACTCATTAATGCCTGAAATAAAGGGATCATGGCT
>35238 consensus sequence 1
TGCAGGCTGACTTTATCAAGTACCAGGAGATGATAGAAACTACACTGGATATGAACCAGGTAGGGGGGTGTGTGTGTGTGTGTGTGTGTGTTCCGTGGTAGAATACACTAGATGTGAACCGTGTGTGT
>35269 consensus sequence 1
TGCAGGAAGGGAACCACATGAGGAAGGAGGATGTCTTCCTGTAATGCACAGCGTTGAGATTGACTGCAATGACAAGCTCAGTCAGATGATGCTGTGACACACCGCCCCAGACCATGACGGACCCTCCACCTCCAAATCGATCCCGCTCCAGAGTACAGGCCTTGGTGTAACGCTCATTCCTTTGATGATAACCGCGAATCCGACCATCACCCTGGTGAGACAAAATCGCGACTTGTCAGTGAAGAACACTTTTTGCCAGTCCTGTCTGGTCCAGCGACTGTGGGTTTGTGCCCATAGGCGACGTTGTTGCCGGTAATGTCTGGTGAGGACTTGCCTTACAACAGGCCTACAAGCCCTCAA
>35293 consensus sequence 1
TGCAGGACAGACCATCCCCTAACCCAGATGACGCTGGGCCAATTGTGTACAGCCCATAGGTCTCCCGGTTGCGGATGGCTGTGACAGCGCCTGGACTCAAACCAGGATCTCTAGTGGCACTAGAGTGCTCCACTCGGGAGGCCTCCACTTTTACACTATGATTTGACTATTAGATGTTCAATGTTTCTTTTGAGAATTGTATTTATATATATTTTTATTTAAAGTTTCACCATATTAAAACAAGAGAAACTTGTAGAAATGTTGGGGTTAAGTGAGTTAAAATCTTCCTAGATGTCACAGAGGATGCACAGAGAGACATTTTGGCACTAGTTAGTCAGATTTATTGAATTCTCCATGTGGTCTATACTAAAGGGCACTTCATTTAATATAACAGGCTTTTCAAATTCAATATTGATGCACAATGTCTACTTAAAGTATCAAAGGGATATAAAGGCACTCATTTGGTGTA
>35305 consensus sequence 1
TGCAGGTTGAGTTCAATAACTACAGGCAGCTGTATGGTGAGATGACGGAGGAAGCTTTGAATAGGTCAGTAGCCTACAGAGTAATATGAAAAGAATGCAATTGCTGAATTTATGTAGATATTCTAAACTAAGTGTTTTTCTAACTTTCAAATGTAGCAACAGGTCCGTGTTGAATAAACAACCACTTACATCATACCATAGAAGCAATGTTCTGCTAATATAATAATGCACACCTTTCACCTTTTATTGTCATGCCCAACCGATACAGATACAGTGCCAATCAACATTTTGTCTGGTGGTAATGGGGCTACATTGGCAA
>35329 consensus sequence 1
TGCAGGAGGGACTGGTGCACTTCACAAAATAGATGGCGTCATGAGGTAGGAAATTCATGTGTATATAATGAAGCAAAATCTCAAGACATCAGTCAGGAAGTTTCATTACACTTTTATGCCGACATTTACTGACACCGGCCATATTCAACGGGTGTTGTACAATTTAGCTTAAGACATGTAGCTAGCTAGCTAGGTAAACATTGAACCTAGCTAGCTAGCAAACAACGTGTAAGATCACACACATCACGTAATGTTAGCTAACGAGCTAGCATGCTAACGTTAGCTAGTTAAACAACAATGAACATAGTGCCAGATGCACAATTATGGGCATCCTGTTGGGCTGTATCACCGCCTGGTATGGCAAC
>35387 consensus sequence 1
TGCAGGTTTTCCAGCTCATTGCGCATGTCCGCCTCATCTGCCATGGCTTCTAGGTAGTGAGATGGGCGTCGGCCTCCAAACCACGAGAAGACTGGCTGCTACTGCTAAGACTGAGGAGAGAGAGAGAGAGAGAGAGAGAGAGACAGAGAGAG
>35388 consensus sequence 1
TGCAGGCGAAGAAGCCGGATGTGGAGGTCCTGGGCTGGCATGGTTACACGGTTGTGACGCCGGTTGGACATGCTACCAAATTCTCTAAAACGATGTCTGAGGCGGCTTATGGTAAAGAAATTAACATTCCATTCTCTGGCAACAGTTCTGATCGCGACAAACCATTTCTGTATGGACCTCACTTTATGCACGGGGGTATTGTCATGGTGAAACAGGGAAGGGCCTTCCCCAAATCTTTGCCATAAAGTTGGAAGCACAGAATCGTCTAGAATGTCATTGTATG
>35442 consensus sequence 1
TGCAGGCAAATGACACATTGCAAGGTGAGCTAAGGTTTTACCTATTTCTGGAGCCTTGTGTCAGACAGAGTATCCACTTCTGAAACAATGTGTGCAAAAGGTGATATAATTCTTTGTCAGCACTTAGTCATGTGAAGCAACATTTTTAACAATTAACATTGTGAGAAAAAAAACAGAGAAACAGACTGACCAATGCACACCTGGCTTTCCTCACAAGTAGCAACAACAGACTATACATTTAGAATGAATTCAGTCAAGGAGCAGAAGGGACATTTTCGC
>35454 consensus sequence 1
TGCAGGTTTTAATTTCTTCCTGGAACGTGTTAACTGATCAGTTAATGTGTTCACACCTGGTGAGACATATAAAACAATTTTCTACACCAACAGCAATCAAGGATGATGTAACTAACCATTGAGAGGGAATAGAGGTCTAGACCACTTGGCAAGAGCTTTTTTACATTTATACACTTACACACTATAATGCTACACTATAATTAAGCAATACGGCATGAGGTGGTGTGGTACAGTATATGGCCAATATACCACGGCTAAGGGCTGTTCTTAGGCACGACGCAACGCAGAGTAAACTGGTTATTAACGTAATTAGAACAGTCAACGCAAATGTTTTGTCATTCCCGTGGTGTACTGTCTGATATACCATAGCTTTCAG
>35478 consensus sequence 1
TGCAGGGATTCAAGTGATTCAGTCTAGGCCTAACATATATGTTTTGATACACAACATTCTAATTGAGTTAGCTGTTAAACAACCAGGATGTTGTGCTCTTTTCTTTTATTCTGCACTTTGTTGGTGGTTAGAGAGCCAACACCCCAATGCCAGACCCCATGGATATCCTCTGTGGTTTTAACGTCACACACACACACACATATACAACCTCCTAAAAGGCCCTTTGTTGCAACACACTGACACTGCCCAATCCCTGAGTGAATTTGCATGGGGGCTTGTATTCACAGTAAACCATGAGCAATGAAACAATGCCCGGCATTGATGCAACCAC
>35508 consensus sequence 1
TGCAGGAGAGGGACGGTCACCTGACCAACATGAGACAGGAGCGCAGGAAACAGCTGGAGGAGATCCTGGAGATGAAGTAAGTCATGGGATGTCGTACATCAGCAGAGCAATGAAACATGTTCATATGTTTGAGTTAGCAAAGATCATGTTCATATTCTGTTTAACAATGGTAATCAAAAGAACTGCAGTGAAATTATTCAAATAGGTCAAGGATATAAAGAAAAACTGTCTTGGTCGTGTGAATGCTCAAATGCCATGTCAATACTTTTTTGTTTCACGTAAATAGTGAGACATGGTAAATTATGTTATCTTCATATGTGGGAAAGATGCATGTTTTGTCTCAGCTGTGCTGACTGGTATGTTTTTCTCTTGTTTGTCTATAGACAACAGGCCCTGCTGGCAGCCATCAGTGAGAAGG
>35510 consensus sequence 1
TGCAGGCCTGGGAGAAGCCTCAAATCTCTCCGCCATTCCCACGGAGAACCAGACCTCCGGGAGGATTTCAATAAGGCTCGCTACATCTCTCCCTCCCCATCGACCCTACAACTGCGCTATCGACCTTCTCCCGGATACTACACCGCTTCGAGGGTGGCTGTATTCCCTGTCCCTGTCCCTGACCAAGACCATGGAGAGGTACATTGAGGATTCCGTTGCTGAAGGGAGTATTTGTGCATTTGCCTCACCCGCTGGCGCAGGGTTCTCTTTGTGGAGAAGAAGAATAAAACCCTATACCTGTGTATCATCTAATGAGGCTACATTTTTGGAATAGGGGGCAACATTTTCACTTTTGGATAAATAGCATTCCAAGACTGAACTGCCTCCTACTCTGTCCCAGATGCTAATAAATTC
>35602 consensus sequence 1
TGCAGGGAGAAACTTTGTAGTGGGGCGGGGAAGAAAGAGGGAGGAGTATCAGGCCTAGTCGCATTAGTTGGGGTGGGAGATGTGGAAATGTTGGACGGGCAAGGAGGCATGGCTGAGTCAAATCGGAATCCTGACTTAATGAAGTGGTGATTAAAGAGCCATGTGCTTCTTGTCAGTAACAACCACATCATCTGCAATAAGGGAGAAGGCAGCTGTGAGGA
>35616 consensus sequence 1
TGCAGGAGCAACCACCCCTCTAAAACAGGCAGAAACAGTGAGAGACTTACTTCTGGAGAGATTAATTTTAAAAATTAGAAGCTCGAACTGTTTAGGCATAGACCTGGAAGGTATGATAGAACTTTACGGGCTAACTCCTCCCCCTTTGGTGGTTCTATCTTCACGGAAAATGTTGTAGTTGGGGATGGAAATCTCAGAATTGTTGGTGGCCTTCCAAAGTCAGAATTCGGACACGACAAGGTCATCAGGGTTGGCGGAGTGTGCTAAAGCAGTGGGAGGAGGCTTCTGATGTTAACAAGCATGAAACCAAGGCTTTTTCAGGTA
>35622 consensus sequence 1
TGCAGGTGAGGGAATGAACACGGAACGCACTCACAGATCAGCTTCAGGGTTTTCCAGTTGGTTTGGTGGCATTTGCTTGTGTTTTTCTTTTTAGCGTTTCAGAGTTATTTGACTTCTCATAGGTGGAGAAAGAATAGATTGTTGCCACTGCTACAGCTGTGGTTGGCTGGATATCTTGACTAGATCTAATGTGTTTTCGCAGAACAGTAGTATTTCTACAAGGTCAACTGCTTTGTGCATTAAAATAACTATCTTATTGATCATGTTAATAATGTTGTGGTCCATATTCCCTGCAGAACCTTAGGAGACCTCGTATGCATCCGTTGGCCGTCTT
>35655 consensus sequence 1
TGCAGGGGTTTGTGCCCCTGCCGTTAGCTGTGAGCTGAGGGGCTGGGATGTTAAAGCCCATCACTGTCTACAGGGCTGTGAGAGACAGAACACAGACACACTGCTCCTCTGAAGCCTAGAGCTCCTGACGTGTTAACACCCCCACCTCTCCCCACTGGATCACTCAAGCCTGCCTGCTTATATCCTGGGGCCCCAGCACATTTAGATACAGAGAAGGGTGTGAGGAGCACACACACACACACATACATACACAAACACACATAAAGAACCACACTGATCCACCAAGAGATGGAGATTCCAACGGCTAAATAACCAGTAGATATGTAACAATGTATTAATCTACTGT
>35661 consensus sequence 1
TGCAGGGCTGTTTGACTGGATCTGCTCGGTGTTTTCATGTCATCAGCCTGAGGTCTCTTTGGACCACATGACATAATACAGCACCCCTCTGTCAATCAGAACCTCGTCCAATCACACAGCATTTTGAGAGAACCATCCACCCCTCTGTCAATCAGAACCTACAGCTCCTCCAAACACAATGAATCCAACAGCGGCCTCCAATACCATATAAATCTCTGCTGTTTTTTATGTCAGACGAGATGAAAGCAAAGTGTTTCTTGGCAGAGGGAAGTGATCCATAAACGTGAAACAGAGGATTGGGGAGACAAGACAGGGGAGAGAGAGGAGAGAGAGG
>35717 consensus sequence 1
TGCAGGCCTGGGTGTCTCTCTCTCTCTGATCCATCTCAGGTGCACCGGTCAGAGGAGGTCACAGGCGAGGAGACCAATTAGCCACAAAAGAGATTAGTTACATAAAAGCCAGTCAGTCAGGCAGGCAGGCAGGCAGGCCAACCATACAGAGCCATCACACACACACGCACGCAAACACTCAGCCACGTGGAAAGGGACAGACAGAGCCAGTTATGTGTCATGGAAAAACATGATTGAGAGCTCTAACAGGAACTCCGGAGTCAAAACAGAAACACACCTTCCTGTTCAGAGAAACAAAACAAAAGTACAGAGTAAGTCCCAAATGGCATTC
>35731 consensus sequence 1
TGCAGGAGGCCTTTTGGTAGGTCATCATTGTAAATAAGAATTTGTTCTTAAATGACGTGCCTAGTTAAATATAAAATAAAAACACTCACTCACTCAGCAACTGTATGTGTGTGTCTATGTACATAAGGACAACCAAAGGGTTCATATCAGACTTTGCTGACACCCAGGAGGATATTTTGAAATACTGGTTAAATGCCTCTGTGCGTTTGAGCATGGCAATAAGCTCACTTAGATGACCTAAGGTCCTGTTCAGGGTGAATAAGTAATAGAGGGGCACTAGCCTAACCCTTGTTGCTCCCCTTCTCAGAGTCATCTGACATGGCTGCATCTAAACTGCTGAAATACTACCAACACCTGTACTCTAATAAACAAATACCACACC
>35736 consensus sequence 1
TGCAGGATCTGATTAGAGACATAGAAGAGGTTTTGGGAATGACAGTCCAGAATAAAGCCCAGGTGACCGAGGAAGAAGAGAAGACTGCTGCTGTCGCTGTCCGGACTAAACTGGATCACTGACCCCCTCCCACACACACACACACTACTAGGATGACTTAGTCACTTTAACGGAAGAAATGCGACCGTTTTGATCAGATCAATGCCAATTATTCCAACTGATCATTTCAAACCCTATTATCTATTTCTATATGTATTTCATAGAGTTTATCATACTTACTAGGGACAAATACATT
>35746 consensus sequence 1
TGCAGGTGCCCCAACACAACTTTGTGAAATGGCCCATAAAATATCTATAAAATATCCAGTGGGAATCCCACTTCTGACACCACTGAAGGTTTCGAGGGAGAACTTGGTGTGAAAGGAGACTAATCAGATGGCGGTCATCAAGTTCAGAAAATGTATTTAATGTCTAACTGGCACCTGATACAATTGCTAAGATGGCTAAGAAGCCAAATGGCCCAAAGGCCATCTTAGCAGCTGACTTATACAGTAATGATACAGCAACAAATAATTCAGTCGATCAATTTATTAAAATAATTGTTTGTCGCTTATTACAAAATATCTTGTTTTCTGTGATTTGTTTTTTAGGTTGCGGAACGGTTGGACAGTGTTTTTAGCCTTCGATG
>35769 consensus sequence 1
TGCAGGGGTCATCTGGGAGGCTGTGACACTGACACACCAACACAGCTGGTCATCTGACTCACCTGCTCCAGTAGGTTGATGGAGTCCTGTAGAACAGCTTTCAGCAACAGAGTCTCCTCTCTGGTCCTGTGTGGAGGGGCCGGTCCGGGACTAAAGTCTGGGGCAAAACTGAGGAGACGGACAAAGACAACAGGAGAGAGAATTCCTCAACATAGCTCACACCAACCCAATCGTCAGAGCAGTGATTACGCCAAGGAATGGAGAAGGAAAGGATGCTTCCAAGTCAGGTAAACTAAGGGGATGTGGCTGACCAAAACAACATTTAATTTGTTCAAATTAGATTAGGGTTAGGGGTTTGCTT
>35779 consensus sequence 1
TGCAGGACAAGACATATGTTTTGAAATGGTTTGATCTTCATGCCCAAGGAATGAGCCACCCCGCACGGCTGTCCAATGTGATAAGGATGCAACCAGGGCCGACGTGGATGGTGGTTACTCATGTG
>35781 consensus sequence 1
TGCAGGCCAGATAGGATAGGACGGAGGGCCAGATGAGACCAGTCGGTCATCCAGCCAAATGGGACTAGTCAGCCGGCCAGGTAGGTAGGTCCGGTCAACCGGCCAAGTAAGTAGGTCTGGCCCACTGGCTAGGTAGGTAAGTCCGGCCAGCCGGCCAGAAAGATAGGTCAAGCCGGCCATTAAAGTAGGTCTGTTCTGCCTGCCTGCTTGAAAGTTTGAAAAAAAATGTGGTGTGGCTGTGTTCAGTCATTATGGTCCAGGCCTTTGAAACCAACCTGGTCTCAGAGCATTTCCTATTATTCTGCAAGTAAATCCGAAACACTCCGTATGATATGTTGCGTTTTGTATGGTATGTATTA
>357 consensus sequence 1
TGCAGGAGAGCTTTAGTTCTGCTTCTATCTGAAATGGACTATCTGTTTTGAATGCATGCGTTCGAGGGAAAGCTTAACAACTGCACTACTAGGTGTCGAGAAACGTGCACACACACATAGTTGAAGTCGGACGTTTACTTACACTTAAGTTGGGGTCATTAACTTGTTTTTCAACCACTCCACAAATTTCTTGTTAACAAACTGTAGTTTTGGCAATTCGGTTAGGACATCTACTTTGTACATGACACAAGTCATTTTTCCAACAATTGTTGATTATTTCACTCAGAAGTTTACATACACTAAGTTGACTGTGCCTTTAAACAGCTTGGAAAATTCC
>35817 consensus sequence 1
TGCAGGATTTCCTGTGTGTTGAGTGGAGGCTAGGGCTCATCCCTCTAGTTTCCCTCTGGCTCCTCCAGCAGAGAAACTACAGGCCTGGGCAGGACCGGCTGGGCTGGGTCCTCCATCTCCTCCTATCACCAGCAGATGGGAATGAAAAGTAGAGACGCAGGGTTAGGCCTAAAAATGTGTTTGTCTATGTATGTGTGTCTCCCCAGTGGTAGATGGGAGTGGGTGGTTGGACTGTTCCGTGGGAGGGCAGGCCTTAGTCCCTTAGTCTTAATTACAGACTCCTTTATAAGGCAGGG
>35864 consensus sequence 1
TGCAGGAAGGGTACCACATGAGGGAGGAGGATGACTTCCCTGTAACGCACAGCGTAGAGATTGCCTGTAATGACGGCAAGCTCAGTCCGATGATGCTGTGACACACCACCCCGACCAGGATGGATCCTCCACCTCCAAATCGATCCTGCTCCAGAGTACAGGCCTGGGTGTAACACTCATTCCAACCATCACCCCTGGTGAGACAAAACCACGACTCGTCAGTGAAGAGCACTTTTTGCCAGTCCTGTCTGGTCCAGTGACAGTGGACTTGTGCCAATAGGCAAAGTTCTTGCGGGATCTGCCTTGAAAAATTTAAGAAGAGAAGCACACTTCAGGAACTCAGATGCAATAATTTAATAACCAACATTTCGACAAGACAAGCTGTCTTCATCAATGCCT
>35868 consensus sequence 1
TGCAGGGGAAGAAGCCGGATGAGGATGGTCCTGGGCTGGCGTGGTTACACACGGTCTGCTGTTGTGAGGACAGTTGCAAGTACTGCCAAATTCTCTAAAATTACATTAGAGGTGGCTTATGGTAGAAAAATGAACATTCAATTCTCGGGCAACAGCTTTGGGGGACATTCCTGCAGCCAGCATGCCAATTACACACTCAATTAAAAATGTAGACATCTATGGCATTGTGTTGAGACAAAACTGCAATTTTTTGAGTGGCCTTTTATTGTCCCCAGCACCTAGCCACTTTAAACTATGCCACTTTATATAATGTTTACATACCCTACACTACTCATCTCATATGTATATACTGTACTCGATACCATCTACTGCATTTTGCCTATGCCGCC
>35869 consensus sequence 1
TGCAGGTGAAGAAGCTGGATGTGGAGGTCCTGGGTAGGCGTGGTTACACATGGTCTGCGGTTGAGGCCGGTTAGACTTACTGCCAAAATCTCTACAACGATGCTGGAAGCAGCTTATGGTAGAGAAATTAACATTACATTCTCTGTCAGATTTGGTAGACGTTCCTGCAGTCAACATGCTAATTGCACGCTCCCTTAAAACATCTGTGGTAGGCCTCCCAGGTGGCGCAGTGGTCTAAGGCACTGCATTGCAGTGCTAGCTGTGCCACCAGAGATTCTGGGTTTGAGTCCAGGCTCTGTTGCCTGCCACGACAGAGAGGCCCATAGGGCGGCGCACAATTGGCTCAGTGTCGTCCGGGTTAGGTAGGGTTTGGCCAGCA
>35870 consensus sequence 1
TGCAGGCTCCTCCTGACATGACCCTCCAGCATGACAATGCCACCAGGCATACTGCTCGTTCTTTGTGTAATTTCCTGCAAGACAGGAATGTCAATGTTCTGCCATGGCCAGCGAAGATCCCAGATCTCAATCCTATTGAGCACCTCTGGGACCTGTTGGATCAGAGGGTGAGGACTAGGGCCATTCCCCTCAGAAATGTCCGGGAACTTGCA
>35898 consensus sequence 1
TGCAGGCGGCGCGAGCCCTGACCGTCATCGCATGTGTGTTTGGCGTGCTGGGGCTAATGGTGGTGATCGCCGGGGCGCAGTGCACCAATTGCATCAATGACGAGAACGTCAAAGCCCGGGTGGTGAACGCCGGAGGGGTTATCTACATAATCAGTGGCTTGTTTGTTTTAGTCCCTCTCTGCTGGATGGCCAACAACATAATCTCGGATTTCTACAACCCACAGGTGCCCGCGTCCAAGAAGAGGGAGATTGGGGCTGCGCTCTACATCGGTTGGGCGGCCACTGCGCTCCTGCTGATCGGGGGCGCGCTCCTCTGCTGCTCCTGTCCTTCTAACGGGAATTCGGGCTACTCGGCGAAATATGCCCCGACCAA
>35921 consensus sequence 1
TGCAGGTCTTGCAGACATGCTGCTCCCCATCTTTACAACATTTGAATCTATGTTTTGACCATGACAGTTTACAATCTAAGGTAACGCCTTGTAATTTAGTCTCCTCAACTTGTTGAACAGCCACTCCATTCAGTACCAGATTCAGCAGGTCTAGAACTTAGGGAATGATTTGTACCAAATACACTGCTCTTAGTTTTAGAGATGTTCAGGACCAGTTTATTACTGGCCACCCATTCCAAAACAGACTGCAACTATTTGTTAAGGTATTCAGTGACTTTATTAGCTGTGGTTGCTAATGCATATATTGTTGAATCATCAGCAT
>35943 consensus sequence 1
TGCAGGTGAAGAAGACGGATGTGGAAATCCTGGGCTGGTGTGGTTACACGTGGTTGTGAGGTCGGTAGGACGTACTGCCAAATTCGATAAAACAACGTTGGAGGCGACTTATGATAGAGAAATTAACATTACATTATCTGGTAACAGCTCTGGTGGATATTCCTGCAGTCAGCATGCCAATTGCATGCTCCCTCAAAATTTGAGACATCTGTGGCATTGTGTTGTGTGACCAAACTGCACATTTTAGAGTGGCCTTTTATTGTCCCCAGCACAAGGTACAACTGTTTAATGACCATGCTGTTCAATCAGCTTCTTGAGATGCCACACCAGTCAGGTGGATGGATTATCTTGGCAAAGGA
>35952 consensus sequence 1
TGCAGGTGTCCTGCTCTGTTGGTGGTGGGAGACAGCTCCCCTGCAGTCGAGGCTGTGGTCGAGAGCAACGCAAAGCTCAACCCAACACAGACCACACTGCTCAAGGTGAGTTTAATGTGTGGCTCAGACAGATGTAACAATTCATATTACTGTCAAAAGTACTTTGTAAGTAGTAAAGATTCACAGTAAAGATTCACAACCACAATGTCATTGACCATCCCAGAACAATACATGTGATGGATAATGAGAAAGGGTTGTTGTGATCAAATGACGGTTGGTTGGCCAATGATCTTTTGTCTCTGTCCAATCAGATGGCTGACTGTGGAGGACTTCCCCAGGTGAGTCAGCCTGGCAAACTGACAGAGGCCTTCAAGTACTTCATCC
>35963 consensus sequence 1
TGCAGGAAGTGTACCACATGAGGGAGGAGGATGTTTTCCCTGTAATGCACAGAATTGAGATTGCCTGTAATGACAACAAGCTCAGTCCAATGATGCTGTGAAACACCGCCCCAGGCCTTGACGGATCCTCCACCTCCAAATCGAACCCGCTCCAGAGTACAGGCCTCGGTGTAACGCTCATTCCTTCGACGATAAACGCGAATCCGACCATCACCCCTGGTGAGACAAAACCGCGACTTGTCAGTGAAGAGCACTTTTTGCCAGTTCTGTCTGGTCCAGCGACGACTGGTTTGTGCCCATAG
>35966 consensus sequence 1
TGCAGGTGGTTGGCTGGAGGCTAACAGAGGAGACTGGGCGGCCATCTTGGTATCTCAGACGGCTGCATCCAAGGGCCCGGGGGTCGACATCACCAAGCAGGCCAAGACCAGAGACGACATAGTGGAGGTCAGTGGATGGGACAGCGTCCTCAACTCTGGGCTGGTGAACAACACTGTTAACCACAACCAGAAACAGACTGTTGAACCGAAAACAACAACCAAACGTAGTCTCCATGACAACAGACTGGCTGAGACCAGAGCGAGGCGTAGATTTGGTCTGCGGGGACAAGGAGGTGTCCCTATGTGGCGGGAG
>35987 consensus sequence 1
TGCAGGCTGACTTCAGTCATCAGTTGAACGGTGTTTCCTCCGACACATTGGTGCAGCTGACATCCGTGTTAAGCGAGTAGGGGTTAAGAAGCGCGGCTTGGCGAGTCATGTTTCCTCCGACACATTGGTGCAGCTGGCATCCGTGTTAAGCGAGTGGGGGTTAAGAAGCGCGGCTTGGCGAGTCATGTTTCGGAGGACACATTGGTGCAGCTGGCATCCGTGTTAAGCGAGTGGGGGTTAAGAAGCGCGGCTTGGCGAGTCATGTTTCGGAGGACACATTGGTGCAGCTGGCATCCGTGTTAA
>35988 consensus sequence 1
TGCAGGAGAAGCTAAGGGAGAGCAGTCTGAGATGTGAGTTATCAACCTTCATTTGATTGAAGAAGACTTATAATACCTAAATGTTTTTTGGGGGGAGTAACACAAGATGGCTAAAGAGATTTCAGATTCTCATTGGGCACTGCATTTTCTCTTGTGCTGTGTTTGTGGGTCATCTAGAGAGTATGGCGTGTTGACTAAACTCTGAGCCCCAGTATAATATAAACATGTTTCTGTACATATATAGCATGTATTATTGCTGTGTTTCAGTGGGTCGGTTGGAGGTAGTGTCGTGGCGTGTTGACTACACCTTGAGTTCCAGTGAGCTTCAGGAGGTTAATGAGCCCACAGTGCAGCTCTGTCTCCAGACCCAAGGGG
>35990 consensus sequence 1
TGCAGGTGTTAGAATAGAAACCGACTTGTAATCAAGACATACAACAAAAAGTGGTACTCAAGAGGGGTAATCATTCTCTGAAAAAAAATCAACCGCAATGGGTCTTTAACTGTGGTATCTGCTAACCCAAACCCCGACCTCTGGTAAACACTACCCGGTGACTTTAGCCCAATGAATACCCACTGTACTG
>36004 consensus sequence 1
TGCAGGCCTACCACTGACATGCCATTATAGGACTGAAACATTTGAATAGCCGATGTTTGGAGGAGAGTGTCTTTGGTAAACGGACAAAAAGGCGCTCTTTGGAAATGCAGATGGATACAAGCCGAATGGAGTATGGACTGCAG
>36030 consensus sequence 1
TGCAGGTGGTCTGGGCATATCGTCAAGGACATGGTGTGACTCGAGAGTGAGGTAACTTGAGGAACAGAACAGACCTGTTATTGTTTCTAATCAACCTTTAGGGGGCTCCCTAGTGGCGCAGTGGTATAAGGCACTGCATCTCAGTGCAAGAGGTGACACTACAGTCCCTGGTTTGAATCCAGGCTGAATCACATCTGGCTATGATTGGGAGTCCCATGGGGTGGTGCACAATTGCCCGGGGTAGGCTGTCATTGTAAATAAGAATTTGTTCTTAACTGACTTGCCAGGTTAAATAAATAATAATCTTCTGAGACACATGGTCACACAGCCAAAGACAAAGAGCCTCTTAGAGTGACCACAGCTCTTCAGTCCATCCTGGTTCTTTCAAGGGCATAACTGTGTGGCGATA
>36040 consensus sequence 1
TGCAGGCTGAGGCAGTTGGGTTTGCTGTCTCTCTCCTCATAGGAACACGATGGTACGATGGTCTTCCGCCGGCGCTCCCCACAGAGGGCATCAGAGCAGGGACAGAATAGCAGGGCGAAGCTGTACTCCTCTGGTACCCGCTCCAGGAAGCGCCGCAGTGCCCGGTGGCACTTCTGTCTGTTACAGCTGCCGTCGGAGCCCGGAGCCCGCTT
>36049 consensus sequence 1
TGCAGGAGGTATTTTCCAAGACCCGCGCCACCTGTCTTCCGCCTCATTGCCCCTAGGACTGTGCCATCAACCTGTTTGCAGGTTCTG
>36061 consensus sequence 1
TGCAGGTGAGGAATGCACACACAGACACACACACGCGCACGCACACGCACGGGGAGTCAAAGTCTGTTCACTGGGTTATTGAAATGTGTGTGTGTGCATGCGTGTCAGACTGTAGAGTCCATGTACAGACTTTGTAAGGTGTCATCACCTCTTAGTGAAGTCTTTAAAGCAGAGGCGTAGTTTGTTGTGATGACGGTACAGCTTGGGGTCATCAGGAATATCAGAGAGAAAGACCTGGGCCACCTCCAGAGGGCCCTGAGCGCGAGAGACAGTTACGTACACGATCCAGCATGTCAAACACACAAAGGGATATTAAACAACACAGTACCTGGTTGACAGTGGTGCCCACGGA
>36065 consensus sequence 1
TGCAGGCGGCAACTGAGTCTGATGTGCTAAAGGGGCACCTCAAACTTGACCCCCAAAAAACATCTGATTCAGATGGTTTAGACCCCTTCCTCTTTATGGTTGCTGCCCCTACAATCGCCAAGTCTACCTCTGACCTTTTTAACCTCCTCTTTGGGGAGGTTCCCATTGTTTGGAAGGCAGCCAAAGTGCATCCTGTATTGAAAGGGGGATATCAAGCTGATCCTAACTGTTATAGGCCAATTTCTCTTTTGCCCTGTTTATCAAAAGTGTTGGAAAAACTTGTCAATAATCAACTGACTGGCTACCTTGATGTCTATAGTATTCTCTCTGGTATGCAATCTGGTTTCTACTCAGGTTATGGACATGGTCCAAAATTATTTTAACCT
>36090 consensus sequence 1
TGCAGGAAGGGTACCACATGAGGGAGCCGGATATCTTCAATGTAATGCACAGCGTTGAGATTGCCTGCAATGACAACAAGCTCAGACCGATGATCCTGTGGCACACCGCCTCAGACCATGACGGACCCTCCACCTCCAAATCGATCCTGCTCCAGAGTACAGGCCTCGATGTAACGCTCATTCCTTCGACAATAAACGTGAATCCGACCATCACCCCATGTGAGACAAAGCCACGACTTGTCAGTGAAGAGCACTTTTTTCCAGTCCTGTCTGGTCCAGCAACGGTGGGTTTGTGCCCATAGGCGACGTTGTTGCTGGTGATGACTGGTGAGGACCTGCTTTACAAT
>36128 consensus sequence 1
TGCAGGCAGAGAAATTGTTAATATTCTTCGTAGGCACTACTCAAAATAAACTGTCAAACGTCACAACACCCCAGCCAACACTGTGCCAGCCACACTCACCAGGATATCTTCACCGGCAGCAAACTTCTGCTCAATCTCCTTTCCCAGGTCTGAATCAGGCACACGCAGGTCCTCCCTCACATCACCATTGTCACCCATGAGGGACATGAACCCATCAGTGATGTTCAACAGCTGAAAACAAACAGGTTACAGTCAGACAAACGCACACTCCAAGTGGTCTTAATGTCAGCCAGGCTGTGCAGATAAGGAAATAAGTAGAAAACTGCACGACAAT
>3612 consensus sequence 1
TGCAGGGATTCACAAATCCACAAACAAAATTACAAGAATGGTAATTTAACAGCTTGAAAACAGACGTAATAATGCAAAACACTATTTAACAATGTGTACTTCAGAGTAATCCCAGAACATGTTGTAAATAATAGCTAGGCCTACAGGAAAATGGTAACAAGTCCATTATTTCCCCAATTGTGGACATTTTTTTCTGAAATATGCATTCCCCACTAGACAGACAGAACTGAAGAGTAATTTCTCAAAACACTTGTCCATTTTTGGGCAAACCGATAAGCCTAGCTTTGTACATAACGTACTACTCTA
>36154 consensus sequence 1
TGCAGGACTTGCTTTGTGGAGTGTGGTGTCAAGAAAGCAGAGCATCTCTTTATTACGGACAGACCTTTCCCTATCTTCACAACCATTGAATCTATATGTTTTGACCATGACTGTTCAGAAACTAAAGGTAACACCCAAGTAATTTAGTCTACTCAACTTGTTCAACAGCCACACCATTCATTAGGAGATTCAGCTGAGGTCTAGAACTTGGGGAATGATTTGTACCAAATACAACGCTCTTAGTTTTAGAGATGTTCAGGACCAGTTTATTACTGGCCACCCATTCCA
>36169 consensus sequence 1
TGCAGGACTACGAGAGTGCCCAGCACACGGAGGACCCTCGGCGGGCAGGCAAGCTCATCATGACCCTTCCCCTGCTCCGGCAGACGGCCGCCAGGGCTGTGCAGCACTTCTGCAGCATCAAGCAGGACGGCCGTGTGCCCATGCACAAACTGTTCCTGGAACTGCTGGAGGCCAGGGCCTGACCAGCCACGTGGGACTAGGATCACATAGAGGAAGGATAGGGTAGTGATGTCATAAAGGTC
>36172 consensus sequence 1
TGCAGGCACCTGACCCACCACAAGGAGCCGCTAGAGCACAATGAGCCAAGTAAAGCTCCCCCGGCCAAACCCTCCCTTAACCCGGATGACGCTGGGCCGGATGACGCTGTGCGCCGTCTTACGGGACTCCCGGTCACAACGCAGCCTGGGATCGAACCCAGGTCTGTAGTGACACCTCAAACACCTTAGACCACTGCGCCAATCG
>36178 consensus sequence 1
TGCAGGGAGAAACTTTGTAGTGGGGCAGGGGAAAAAGATGGAGAAGCATTGGGAATAGTTGCATTAAAAGGGGTGGGAGATGAGGAAATGTTGGATGGGCAAGGAGGTATGGCTGAGTCAAATAGGAATCCTGACTTAATTAAGTGGTGATTAACGAGCTCAGCCATGTGCTTCTTGTCAGTAACAACCACATCATCAACTTTAGGGGACATGGGCAGCTGTGAGGGGGTTTATTCTCCAGGTCTTTAACCGTTTTCCAGAACTTCTTGGGGTTAGACCCACAGAGAGAGAACTGCTCCTTAAAGTAACTAACTTTGGCGTTCCGGATAGCCTCA
>361 consensus sequence 1
TGCAGGAGTTCTGCCTTACTGATGGAAAGCAGGGCCGAGGTACACACACACACACACACCGTTACAGAAAAACAGAAGGTACACAGGGACAAAACAGAGATAAAAGTGGTTGTTTAATGTCAGTTCAGTTCCTCTTGGCTTTCCTTCACAACATACTGTTTATTTACACACTAACTGATCAGTCTGCGGGAATGTGTGTGTGTGTGTGTGTGTAGATCC
>36204 consensus sequence 1
TGCAGGTAACGTGGTTGTCACAATCACATCGTCCATTGTAGTAACTGCCCAGCCTGCCTTCCTCACACCCCCCTCCACAATGCTTGAACCATCTGTGTATAAGATAAACTCAGGGATTTCCAACGGATGACTAAATAAACCCATCAGAGAGCTGATCCAAAAACCAACTCACAAGAGTCATGTTCAAGTAATGTGGTATCTGGAGGACGCATCAGAGTATCTGGATTACATGGTGTGCCATGTTGTATGATGTTGTTAGGAGCCTCCACTACTTTAGTAGCAGCCATAGATTTCTTTCGTATGGGATATTGTT
>36234 consensus sequence 1
TGCAGGCTGACTTCGGTCGTCATTTGAATGGTGTTTCCTGTGACACATTGGTGCAGCTGGTTAAGCGAGTAGGTGTTAAGAAGTGTGGCTTGGTGGGTCATGTTTCAGAAGATGCATGACTTGACCTTTTCCTCTCCCGAGCCAATTGGGGAGTTGCAGCAATGAGACAAGATTGTAATCATGAAAAAGGAGAGGAAATTAAAGTAATGTGGGTTATTGAGCCAACAATGATGGGTGCTATACACTTA
>36235 consensus sequence 1
TGCAGGCCCACGAGGCTCCCTGGGTCCAGGAAAGAACCCTACTGCAGCAGGAGGTCCGGTTGTTCAGACACAACACCATCATCTTCTATATGAAGCTACGCTGGATCCTTATGCACTGGAGGCTTGGGAAGAGGACAGAGGCAGGGGAGGAGACCGCACACTCAGAGGTGAGATGACTGGCTAGAGGTAGAGGCTGAACCCCAGGTAGTTTAGTCTGGAGGCTGGGGAAGAGGACAGAGACAGGGGAGGAGACA
>36245 consensus sequence 1
TGCAGGCTCATCCTGATATGTCCCTCCAGTATAACAATGCCACCAGCCATACTGCTCGTTCTGTGTGTGATTTCCTGCAAGACAGGAATGTCAGTGTTCTGCCATGGCCAGCGAAGAGCCCGGATCTCAATCCCATTGTGCACGTCTGGGACCTGTTGGATCGGAGGGTGAGAGCTAGGGCCATTCCCAGCAGAAATGTCCGGGAACT
>36252 consensus sequence 1
TGCAGGGTTTCTTTCGACGGACCATCCGCCTCAAGCTGGAATATGACAAGTGTGAACGCCGATGTAAGATCCTGAAGAAAAACCGGAACAAGTGCCAATACTGCCGCTTCCAGAAGTGCCTGTCTGTGGGCATGTCCCACAATGGTGAGGAACACAGACAAAGCCAGAGCCCTGAGTACTGCTTACTGCTTACAGCACAACCTGCCAGTAGCAACCACAGAGGAACACACACACACACACACACACACACATTTGCACGTGGACATATGCACACAAACATGTACGCCATTCAAAACCACACTCTTGTAGGAACAGGAAGGAGCGTGCATGTTCACACACACAGTAACACGCACGCACACATACAC
>36313 consensus sequence 1
TGCAGGGGAGCTGGAACCAGGTGAGGCCTCCCTCCAGTTATGACTTCTGTGTAGAAGAGGATGAGAACATCAGAGGCTCAGCGCTTTTCTGGGAAACTGGAACTACACAACTCCAAATCAAATTTATAAAGTCCGTCCTTACATCAGCTGATATCTCAAAGTGCTCTACAGAAACACAGCCTAAAACCCCAAACAGCAAGCAATGCAG
>36328 consensus sequence 1
TGCAGGATCCGGCATTAAACTTCTTCACAACAGTATCTCAGACCTGCCTGGTGTGTTCCTTGTTCTTCATGATGATCTCTGCGCTTTTAACGGACCTCTGAGACTA
>36340 consensus sequence 1
TGCAGGATGCCTCATCTATCTATCTGTCACAGAGAAGAAAATAAAACAGACATGGAGAGGAGAGGAGAGGAGAGGAGAGGAGAGGATCTGTCTATCCGTCACAGAGAAGAAAATAAAACAGACATGGAGAGGAGAGGAGAGGAGAGGAGAGGATCTGTCTATCCGTCACAGAGAAGAAAAT
>36351 consensus sequence 1
TGCAGGCCTCTATAAATCTCTATCGTCCTCTCTCCATACTTCTCACAATTTCCCTCTAACCGTTACCATCTCTCTTTCTACCTCTCCAACTCACTCCCCATCTCTCTCTCTCCAACACTCGGGATTTTGAGGAGGCTGGTTGCCAAGACAAGGAGCGATATCCTAGGCAAAAAGCACAAGAAGTCCCCTATGCCCTTTGGAATAGAAGATGGAGTCATCACAATATTGTTTACGGCTTTAGCCTACCTTACAGGCCCGACTCACAAGGTTAACATTTCAGAAATCAATACTAGCACTATCCCTTAAAACCCAACACACACCTCTCCTCTACTCATGTCTCCATGATACGACTAAGCCCAATACCACATAGTGCAAGCAAGAACTATCGATTTGTTTGACAAA
>36377 consensus sequence 1
TGCAGGTCACTTCAAAGCAGTGGTTTATCACCACATATTTTCTACTACTTGAGTACCGGCACCTCTTACAAAATACTTTCTCTGAAATACAAAACACAGTACGGTAAAATAAAATAAATTTCATTACTCTTCAATCACTGCAATCAATGTTACCCTGTGAAACTCAACTCAAAAACAATCCCACGGCTAGCTATGCTAAAGGTATTTTAGCTTTCACCGACTAGCCTGTAGCTAGGCCTTTAGGGGAGGCAAATGTCAAATCAAATCAAAATGTATTTGTCACGTGCGCCAAAAAAAGGTATTAGGTGAACAATAGGTAGGCAAAGAAATAAAACAACAGTAAAAAGACAGGCTATATACAGTAGCGAGGCTATAAAAGTAGCGAGGCTACA
>36411 consensus sequence 1
TGCAGGGCACAATGCAAATGTGAGGAGAGAGAGAGGAGGAAAGAGAGAGACATCATTGGTACACAGAGATGGAAAGGCATACAGTTAGCAGGCTTCAGACAGACAGCACAGAGAGGTTGCTTATATACACTCAGCGGCCAGTTTATTAGGTACACCCATCTAATTCACAGGTCGGACTCTAGAACAGCCTGAATTTTTCGGGCATGGATTCTACAAGGTGTGGTGTTCAAACGTTGCTCAATTGGTATCAAGGGACCTAACGTGTACTAGGAAAACATTCCCCACGCCATTACACCACCGCCACCAGCCTGTACCGTTGACACCAGGCAGGATGGAGTCATGGACTGATGCTGCTTACGTCAAATTCTGACTCTGACATCAGCAACAGGAACCGGGATTCGTCGGACCAGGCAATGTTTTTCCACTCCTCAATTTTCCAGTGTTGG
>36443 consensus sequence 1
TGCAGGCTGACTTCGGTCATCAGTTGAACTGATTTTTCTGGTGCAGCTGGCTTCCAGGTTAAGTGGGCGGGCATCCCCGTTGGGGAGTTGCAGTGATGAGACTAGATCACAATTGGATATCACGGAATTGGGGAGGAAAAGGGGGATTTAAAAACAAAGGCATCTTCATACTGAGAAGAACAATTTATATTTTTTGTCAACGACTAAATTATAATTACCTTACAATCAATGTAATGAGTTTTTAATGGCGTTCTGATTTACCTGCATTCTCTGCAAGCACATGTGCATATCAAAAACACTGCTGGAACGCCAATTAAGGTGTTTACTAATAATAAGAATGAATGCTCAGGAAAGGAGAGACAGAAAAGGTTGTCATTTTCAAATCA
>36467 consensus sequence 1
TGCAGGGCTGTTGAGTGACGCTTGGGCTCTCACCCTCTGCGTTAACATCATAACAGTAATAGCAGAGATCATCAGTATTTCAAACCATGCTACTCTCAGATATGCAAATATCACCGTCAGCTCTTACACCCCAGGTTGTGTCGCGTAAAAGACATGCTGGATGTTGGGGAGATGAAGACTGACCATCTTTACCAGCTGAACACTAGGTTGACACGCCTAGAATAATTTGACCCCCATTACAACACATTCTGAAATGTACACAAGGAAGGAGGCCTGTTCTTACTGTATAACACCAAAGAGATCTTCAACAGAGATACGCAAGAAAGGTTGAGTTGATAGTGGAGGCAACAAAATAGAACATTTCCTTTACACGTGTAGGGAAACAGTCCTAACTTAGGGACTCGAGCACACATTGAACTGA
>36477 consensus sequence 1
TGCAGGCTCTAGTTTCTACCTTCTTAACAGCACTGTCAACAAGGCACGTCCTACAGGCCCTAGTTTCTACCTTCTTAACAACACTGTCAACAAGGTATTTCACCTTTATTTAACCAGGTAGGCCAGTTGAGAACAAGTTCTCATTTACAAATGCGACCTGGCCAAGATAGAGCAATGCAGTGAGACACAAACAACAACACAGAGTTACACATGGAATAAACAAACAGTCAATACCACAATAGAAAAAATCTGTATACAGTGTGTGCAAATGGAGTAAGGAGGTAAGACAATAAATAGGCCATAGTAGTGAAGTTATTACAATTTA
>3651 consensus sequence 1
TGCAGGCAGAATTGAGCCATTTCTCCTGAAATAGGCTTGCTGCAAGGTCCAAATGGTTTATATTGTAAACATTTATGAAAAGAAATGTGCTTTTTTGTCTTAATGTCAGGTTAGGCATTAGGGTTACCAGTGTAGTTAAGGTTAGGGTTCAAATCAAATTGTATTTGTTACATACGCTGATACAACAGGTTAGACCTTACAGTGAAATGCTTACTTACAAGCCCTTAATAATATCCTCTTGCTCCTACTTGAGACGCAGACGTCCCAACTAGAGCTCTGGAAATGCAACTGCGCTGCGCTAAACGCTAATAGTATTAGTTAAAACGCAAACGTTCATTAAAATACACATGCTTGGTATTGAATTAAA
>36521 consensus sequence 1
TGCAGGAAGGGTACCACATGAGGGAGGATGTCATCCCTGCAACGCACCACTTTCAGATTGCCTGCAATGACAACAAGCTCAGTATGA
>36543 consensus sequence 1
TGCAGGGAACCAGGATAGCCACTGCCTCCGAGAAAGTATTACAACCCCTTTAGAACTACTCATTGGCTTAACCCTTTTAACACTACTCCTGGGCCTAGACAGTGCCTTAGGCTTTTTATATCTAGCATTGGTTGTCCTTGTTGCTTGAAGACTAGGGGTGACCAACTCCCAACGCTGTGTCTCGGTGCCTTTGTTTATTTCTCTCCAGGGGACCCTGATCAGAATATTTGACACCATGGCAGGCCACCTGATTCAGGAGTTGAGGCGAGGGTCACAGGCTGCTAACATCTACTGGTGAGAACAACCGACCTGGGCCTTTTCTTCATCTGAAGTTAGATGTGAGAAATGCTC
>36572 consensus sequence 1
TGCAGGGTAAGATTGACCGCTTGGAAAGACTACTGGCAGAGAACAACGAGATCATAACCAACATCAGGGACTCTGTGATCAACCTGAAGGAGTCGGTCAAGGATGGGGTTCCTGGTGGAGGGAACATGAGCCAAGGACCCTACCCAGAACTGCTGGCTTTGCCTCCACTGGTCCTCCCTATTGACTCCCAAGACTGTCAGTTTGCAGCAAGGGAGTTCTCTGAGCCAGCAGATGGGG
>36574 consensus sequence 1
TGCAGGTTGTCGTATCCTACCTGTACAGTAGCTGGTACTGGTTAATTATTTAGACACATGGAATTGTTTTAAGACCTTCATACTATGGATAATTTAGCTATTTGATTTGCATCATGCTGTGGGGATGTTTTTCAGCGGCAGGGACTGGAAGACTAGTCAGGATCAAGGAAAAGATCCTTGATGACAACCTTGAGTGGCCCAGTCAGAGCTCCGACTTGAACCCGATCAAACATCTCTGGAGAAACCTGAAAATAGCTGTGCACCAACACTCCCCATCCAACCTGACAGCTTGAGAGGATCTGCAGAGAAGAATAGGAATAACTCCCCAA
>36579 consensus sequence 1
TGCAGGTGAGCCGCATCTCTGAAGTGTTCGGTAACCCGTAATATGAAAGGTATCTGTTAGCGTAAGCATAATTAATGCTCTGCTTATTAGCGTGTTTTTTTATTTCGTACCCATCAAATAAAGTAATACCAAGTGTTCTAACACAATTTGGAAGGTACCTGTTGGCATGAGCATCATTGAAATACTCTGCTTATGAATGTGTTATGAAGTCCTTATCTTGTTACCCTTCAAATACCCTTCAAATAACCTTCAAAGCAAAAGTCATAGCAGCCGTCCAATGAAATGTTGATTACAAATGTATAATGCTGACGTGTTTCGGCGCTCCCTAGCA
>36589 consensus sequence 1
TGCAGGAAGGGTACCACATGAGGGAGGAGTATTTCTTCCCTGTAACGCCCCAGACCATGACGGACCCTCCACCTCCAAATCGATCCCGCTCCAGAGTACAGGCCTCGGTGTAACGCTCATTCCTTCGATAATAAACGCGAATCCGACCATCACCCCTGGTGAGACAAAACCGCAACACATCAGTGTAGAGCACCTTTTCCCAGTCCTGTCTGGTCCAGCGACGGTGGGTTTGTGCCCATAGGCAACGTTGTTGGCGGTGATGTGTGGTGAGGTACTGCCTTACAACAGGCCTACAA
>36602 consensus sequence 1
TGCAGGTGACTGGAAAGAGGACAGCAGTCCTCCTGTGAGCGTAGAGAATATGATTTAGCTAAACAAACAATGCAAGGACACAAAAGCATTTATGGAAGAGCTTAAACGTTAAATCTGCATGTTTACCCATGCCTAAGAATATTTTTAGGGGATGAGGGAGACAAATAAAGATCTCTGAGCTCTTTAGCCTGATATTTCCCCTAATTGCCACATCTTTATCCATAAACCAACAACAAAAGGAATTTTTAATGGCCGTAATTCATTGGGAATACGATGGAGGAGTGGGGTGGAGTGCTGTCCTTTTCACAAGCTAGCCCATTACTTTGGGAGAG
>36608 consensus sequence 1
TGCAGGTGTGTGTGTGATTGTGATTGTGCGTGCACGTACATATGATGGTGTGAATATGTATTTTAAACATAAGTGACAACAGCATCATATGGTAATGAAAATAATAACACCTCTGGCAAAATATGAATAACGGTAATGCTGAACGCTCTTTCTCTGAGAGACACATCAGCCGCGTCTCTTCGTTAGAAGAAAACAGTGGACTGCGTTTCACACACCCCCAAATTATCTTCCGCTTTCACATTTCACTGATAGCATAGATGAGTTTGGGGGAAATGGACACACAATTATGCTCACTTGTCGTATATTAATATCGATTCTTGACATCTTCCATAGACCCCGAGCTGTCATCTCTTTGTCTGTTTTAATTGAAAATGAATG
>36638 consensus sequence 1
TGCAGGCCAGCAATGCACAGTCCCTATGAGTCCTGACGCATTTGACAAAATGGTCTATCACTCCCTGTCAGCTGGCAAGACAGTGGAAAGAGACATGGGGAAGGAGACATACTGTAGCGAGGCAAAGACAAGAGGTGAGGGAAGAGAAGAGGTAGAGGGAGAAGCAGAGGGAGAAGAGAGAGGGAGAGACAGATAATAAATG
>36645 consensus sequence 1
TGCAGGATCTGCTGTTTTGAGTGGGGTGTCAGAAAAAGCAGAGCATCTCTGTATTATACACAGATATCTCCGCTCCTTTACAACCATTTCATCTATAGGTTTTGACCATGACAGTTTACTATCTAAGGTAACACTAAGTCATTTAGTCCCCTCAACAGCCACACCATTTATTATCAGATTTAGAGGTCTATGTCTTCATTAACCAAATGGAGAGCTATGATTAAAACCAGGAGCTCTAGTTGCCACTCCAGATAAATAGATTCTCAGAACAGCAACACTCTGTCTTCTACATTCTTTCTGAAAAAAAATGCACACATTCTTTAACAGTCATTCCAAACTGATCTATTATCCTTATACACATTTCTGATTTATTTCAACATGTGTGTTGTATCTCAGAAGG
>36647 consensus sequence 1
TGCAGGAAGAGGAAGTGACATCAGAGAGAGACACAAAGCTGGTGGTCAGTTTATCTGTGAGCCAGCAGAGAACACAGGAAAAACTTCAATGTGACAGTTGCTCGAGTGAATGGCAAGTATAGCCCCTTATACATACATCTGCTTCTACTAGGGATTAACCACCCAGGTTCTCAAATTCACCAGGCTAGGAACCCAGGTATGTCTGCAAAGCACATACACCCCCTCTGCTATAGTAGAATGGTAAAACGTTTGGGTTTTACCCCAGTATGATGCCTGGCCGGGTTCAGGATCAGTAGATATGAAAGGCAGAGATGGGTGAAACTAGTGGGCTGTATTTGAGAGGGAGGGACACTCACGTGCTGCTCCTGCTGTCG
>36655 consensus sequence 1
TGCAGGGAGCATGCGACTCATGTATATTACAGGCAGGGGTATTACCCTTGACAGAAGAAATGGTATAAAAAGAGGTGAATAACAGAAAGCAATTTAGCTATTACCTCAGGATAAAATAACAGGGCTTACAGAAAACGTTTTTTTTTTCTCAGATTGGAGGGAA
>36660 consensus sequence 1
TGCAGGTTCATCTGAGACCAGCCACTCGGACAGCTGATGAAACTGTGGGTTAGCACAACCGAAGAATATCTGCAAAAACTGTCAGAAACCATCTCAGAGACGTTCATCTGCGTGCTCATCATCTTCACCAGAATCTTGACCTGACCTGACCTGTAGTTTGGCATCGTAACCGACTTTAGCGGACAAATGCTCACCTTCGATGGCCACTGGCAGAAGTGTGCTCTTCATGCATGAATCCTGTTTTCAACTGTACTGGGCAGATTAGCCTAGTGGTTAGAGCGTTGGACTAGT
>36666 consensus sequence 1
TGCAGGGAGGAGCATGGCACAGTGAGGCCACCAGACCACCATAGCAGAGCAACACCATAGCAGAGTAACACCAACAACAACACCCTTCGGCTAGCCTGAGTCTGTCAGTCTGTTTGTGCTATCACATTCAAGTTTAGTACCGATGTCATTTAAAAAAAAAAATCGTAATACATACATAAGCATATGTTTTGTGAGACATGCCAACTCCTTGTCATGTTTGTCTTGGCCATGACAGCAGCGGCGTTGGAGTCGGCAAGAGCAGGAACAGGTCTGGGACCAGGCTACCCTCCCAGGTGGGGAGCAGGTGGAGGAGACAC
>36669 consensus sequence 1
TGCAGGTGAATGGGTACCACCTCCTCTGGTCCTCCTGTCCTCTTCCTGTCAGTGTCTCTCTTTTTACCCCCCTGGACCTGCTGGCACACCCTACTGCTACCCTTCGAACTGACTGCTTGCCCTCTGAAGAGCTGCGCCCGACGCTGGCACAGCCCCACCTTACTGAGCAGGATAAAGATATCCCCCCTGAAAGCCTTGGTGAAGATGGCATACAGGAAGGGGTTGGCACAGGAGTTGAGAGGGTAGAAGAGCACCAGTAGGATCTTAGAGTTGGACACGGTGATAAGCGGCCGGTCCACAACGGCTGACATGGCATAAAACG
>36674 consensus sequence 1
TGCAGGGGGCACAACACACTGAGTTAACTCACACACAACTAACGCTTTACTGGTGGGTGTGCAGGATTTTGTTCCAGCCCTGCTCAA
>36695 consensus sequence 1
TGCAGGCAGTCACTGAGTCCGAGGTGCTAAAGGAGCTCCTTAATTAAACTTGACCCCAAAAAAACATCTTGGTTAGATGTTTTTTTTAAATGTAGTTTACTTAACCTTTATTTAACTAGGCAAGTCAGTTAACCTTTCTAGCGCAGGCTCGACAACATTCCGCTGAAAAGGCAGTGCGCGAAATTCAAAAATATGTGACTTTCACACATTAACAAGTCCAATACAGCAAATGAAAGATAAACATCTTGTTAATCTACCCATCGTGTCCGATTTTCAAAAATGCTTTACAGCAAAAGCACAACATATGATTATGTTAGGTCAGAGTCAAGTCACAAAAACGCACACAGCCAATTTCCAGCCAAAGATAG
>36703 consensus sequence 1
TGCAGGGCAGGAAAGTTGAGAACAGTAACAACACTTTTTCAGTTCTTCATGATATCTTAAAAAAAAATGCAATGGTAGAAAGGATTATTTACAAATACTGAGCAGCTTGTGTGAAAGACAGAATCATGCTACATGGCCGACCAATCCAAACTCATCTCTCGGCATGTCCAGTCTATCAATTATTTCAGCCAATCATGGCTAGCGGCAAGGTTACTGAATAGAGGATGGTAGAACACTTCATTGTCAGACTATATGTAAGGGCTGGACATGCAGATAAATAACAGTCAGATAAATGGAAAGAATATTGTTCCTGGGACTCGGGACTGATAGGGTTTAAGCCGCACTAAAGCTACATTTAAGAAAAACATAGGTTACTT
>36708 consensus sequence 1
TGCAGGCCACCTCTGTGGAGAGGAGAGAGGAGTTAGGAGCATGTAGCAACAAAGGAATGTGCTTTACTGATATAAAGTAGAGTACGTAAGACTCTAAGAAGTGTATACCATTAGGTTTCAACCCACAGGATATAAATAGACCTTCTTACATTACGTCTGTGAAGAAAGAGTTTTCCCCATTCCAAAAAAAAGCTAAATGAATTTACAGAGGCAGTAACATTCTTCTTAGACACTGTGAGAAACTAAATCTGACCATAGTCTATGAAAAATCTAAGCGCCCTCGTTACCACAAATACCCATCGGACAAAAGGAAAGCTATTCATTTCCTTCAGTGGGAGACTGCTGCCTCAGCGCAAATTATTTTTATGTGGCCACAAAAAAATATACAAAGACAGTGCATTCTGT
>36723 consensus sequence 1
TGCAGGTGTGTTTTAATGAAAGTTTGAGTTGTATCGAGTACTATTAGTTGTCACTCTGAATTTCCGCTGATGTTGATCCCTGTACAGGGACAGCAGCCACAATTAACATACATTGTGCCCCTCGCCTGAGAGGATGGACGTTCAATATGTAGAAGTCTAATGTTAACTACCTAACGTTTTCCATGAGTGGGAGTTAGACTAGCGAGCAAGCATTTTAGCCAGGTAGCCTATGACAACCAAAATTAAGTGTGTAGTGTATGACAGAGTGATAAACCATTTCGTCAACATGAAAGAGAGGATGGAATTTGCGTTTCTCTAC
>36724 consensus sequence 1
TGCAGGAGGAGCTGGTTCTGGAGGGGAACGGACAGATCTTCACCCCCAGAGAGCCTTCCTGTATGGGGCAACACATCCCTGTCCCCGCTACAGACCCCACGCAGATAGAGGTACTATACACTATATATACAGCAGTATGTGGACAGCCCTTCACATTAGTGGATTAGGCTATTTCAGCCACACCTGTTGCTGACAGGTGTAACAAAATCGAGCCCACGGCCATGCAATCTCCATAGACAAACATTGGCAGTAGTATGGCCTTACTGAAGAGCACAGTGACTTTCAAGCGCGTAGCGCGTAAAAAACATTTGGCCTCGGTTGCAACACTCACTACCGGGTTCCAAACTGCCTC
[truncated: 1,481,458 more chars]
