# Supplementary material for: Patterns of genomic variation in Coho salmon following reintroduction to the interior Columbia River
Source: Ecol Evol. 2017 Oct 30;7(23):10350–60. doi: 10.1002/ece3.3492 (PMC5723619; doi:10.1002/ece3.3492)
Supplement: Supplementary file 6 [file ECE3-7-10350-s006.sam]

100145	0	CM007718.1	52934816	27	354M	*	0	0	TGCAGGAATCCCTGCATTCTCAGATCCCCCTCTGTTATTAATCTCTATATTGTAATCAAAGTATTTCAAAATGCTGTACTTCTATTAACATATGTCCAGATCATTCCTGAGAGAGAAGGGGTGTAAATATCTCCAGATGGGTGTGTGGTACCCTTCCTCATCCATGCCAAAAATATGTTACTTCTTGTGGGGTCTTTGCCTTGAAAGTAAGTATGAGTATAAGTAATGTACAATTAAACTACTGAAAGTATACGGACTAAAAGGAAAAACAGAACTGTCAAATGATATTATAGCTGTGTCGTTGTATACTTATGAATTAGAATCTTAAGTGTAACAATTTTGTTTGGGAAAACT	IIIIIIIIIIIIIIIIIIIIIIIIIIIIIIIIIIIIIIIIIIIIIIIIIIIIIIIIIIIIIIIIIIIIIIIIIIIIIIIIIIIIIIIIIIIIIIIIIIIIIIIIIIIIIIIIIIIIIIIIIIIIIIIIIIIIIIIIIIIIIIIIIIIIIIIIIIIIIIIIIIIIIIIIIIIIIIIIIIIIIIIIIIIIIIIIIIIIIIIIIIIIIIIIIIIIIIIIIIIIIIIIIIIIIIIIIIIIIIIIIIIIIIIIIIIIIIIIIIIIIIIIIIIIIIIIIIIIIIIIIIIIIIIIIIIIIIIIIIIIIIIIIIIIIIIIIIIIIIIIIIIIIIIIIIIIIIIIIIIIIIIIIIIIIIIIII	AS:i:-6	XS:i:-194	XN:i:0	XM:i:1	XO:i:0	XG:i:0	NM:i:1	MD:Z:72A281	YT:Z:UU
100145	256	CM007735.1	49252003	27	57M3D67M1I89M2D121M2D19M	*	0	0	TGCAGGAATCCCTGCATTCTCAGATCCCCCTCTGTTATTAATCTCTATATTGTAATCAAAGTATTTCAAAATGCTGTACTTCTATTAACATATGTCCAGATCATTCCTGAGAGAGAAGGGGTGTAAATATCTCCAGATGGGTGTGTGGTACCCTTCCTCATCCATGCCAAAAATATGTTACTTCTTGTGGGGTCTTTGCCTTGAAAGTAAGTATGAGTATAAGTAATGTACAATTAAACTACTGAAAGTATACGGACTAAAAGGAAAAACAGAACTGTCAAATGATATTATAGCTGTGTCGTTGTATACTTATGAATTAGAATCTTAAGTGTAACAATTTTGTTTGGGAAAACT	IIIIIIIIIIIIIIIIIIIIIIIIIIIIIIIIIIIIIIIIIIIIIIIIIIIIIIIIIIIIIIIIIIIIIIIIIIIIIIIIIIIIIIIIIIIIIIIIIIIIIIIIIIIIIIIIIIIIIIIIIIIIIIIIIIIIIIIIIIIIIIIIIIIIIIIIIIIIIIIIIIIIIIIIIIIIIIIIIIIIIIIIIIIIIIIIIIIIIIIIIIIIIIIIIIIIIIIIIIIIIIIIIIIIIIIIIIIIIIIIIIIIIIIIIIIIIIIIIIIIIIIIIIIIIIIIIIIIIIIIIIIIIIIIIIIIIIIIIIIIIIIIIIIIIIIIIIIIIIIIIIIIIIIIIIIIIIIIIIIIIIIIIIIIIIIIII	AS:i:-194	XS:i:-194	XN:i:0	XM:i:25	XO:i:4	XG:i:8	NM:i:33	MD:Z:3T10A7A2T0A30^AAT5G18T5G7T22C21C18C9C2G13A10T15^GA23C2T12T10C18T27G0C22^AT9G8A0	YT:Z:UU
100145	256	CM007719.1	13840702	27	57M3D34M3D33M1I89M2D121M2D19M	*	0	0	TGCAGGAATCCCTGCATTCTCAGATCCCCCTCTGTTATTAATCTCTATATTGTAATCAAAGTATTTCAAAATGCTGTACTTCTATTAACATATGTCCAGATCATTCCTGAGAGAGAAGGGGTGTAAATATCTCCAGATGGGTGTGTGGTACCCTTCCTCATCCATGCCAAAAATATGTTACTTCTTGTGGGGTCTTTGCCTTGAAAGTAAGTATGAGTATAAGTAATGTACAATTAAACTACTGAAAGTATACGGACTAAAAGGAAAAACAGAACTGTCAAATGATATTATAGCTGTGTCGTTGTATACTTATGAATTAGAATCTTAAGTGTAACAATTTTGTTTGGGAAAACT	IIIIIIIIIIIIIIIIIIIIIIIIIIIIIIIIIIIIIIIIIIIIIIIIIIIIIIIIIIIIIIIIIIIIIIIIIIIIIIIIIIIIIIIIIIIIIIIIIIIIIIIIIIIIIIIIIIIIIIIIIIIIIIIIIIIIIIIIIIIIIIIIIIIIIIIIIIIIIIIIIIIIIIIIIIIIIIIIIIIIIIIIIIIIIIIIIIIIIIIIIIIIIIIIIIIIIIIIIIIIIIIIIIIIIIIIIIIIIIIIIIIIIIIIIIIIIIIIIIIIIIIIIIIIIIIIIIIIIIIIIIIIIIIIIIIIIIIIIIIIIIIIIIIIIIIIIIIIIIIIIIIIIIIIIIIIIIIIIIIIIIIIIIIIIIIIII	AS:i:-208	XS:i:-194	XN:i:0	XM:i:25	XO:i:5	XG:i:11	NM:i:36	MD:Z:3T21T4G26^AAT5G18T9^ATA4T3C40C18C9C2G25T4C9^TA23C15T10C8G9T16A10G0A6T0G6G7^AT9G9	YT:Z:UU
100145	256	CM007720.1	15693349	27	25M2I30M3D67M1I90M2D111M1I27M	*	0	0	TGCAGGAATCCCTGCATTCTCAGATCCCCCTCTGTTATTAATCTCTATATTGTAATCAAAGTATTTCAAAATGCTGTACTTCTATTAACATATGTCCAGATCATTCCTGAGAGAGAAGGGGTGTAAATATCTCCAGATGGGTGTGTGGTACCCTTCCTCATCCATGCCAAAAATATGTTACTTCTTGTGGGGTCTTTGCCTTGAAAGTAAGTATGAGTATAAGTAATGTACAATTAAACTACTGAAAGTATACGGACTAAAAGGAAAAACAGAACTGTCAAATGATATTATAGCTGTGTCGTTGTATACTTATGAATTAGAATCTTAAGTGTAACAATTTTGTTTGGGAAAACT	IIIIIIIIIIIIIIIIIIIIIIIIIIIIIIIIIIIIIIIIIIIIIIIIIIIIIIIIIIIIIIIIIIIIIIIIIIIIIIIIIIIIIIIIIIIIIIIIIIIIIIIIIIIIIIIIIIIIIIIIIIIIIIIIIIIIIIIIIIIIIIIIIIIIIIIIIIIIIIIIIIIIIIIIIIIIIIIIIIIIIIIIIIIIIIIIIIIIIIIIIIIIIIIIIIIIIIIIIIIIIIIIIIIIIIIIIIIIIIIIIIIIIIIIIIIIIIIIIIIIIIIIIIIIIIIIIIIIIIIIIIIIIIIIIIIIIIIIIIIIIIIIIIIIIIIIIIIIIIIIIIIIIIIIIIIIIIIIIIIIIIIIIIIIIIIIII	AS:i:-208	XS:i:-194	XN:i:0	XM:i:26	XO:i:5	XG:i:9	NM:i:35	MD:Z:3T19G1T29^AAT5G18T13T44C5C12C9C2G38T2^AA1C5T1C12C3G11C10C18T27G0C0A29G7T0G0	YT:Z:UU
100323	0	MPKV01004287.1	378144	255	5M16I3M4I6M8I1M2I3M4I5M7I327M	*	0	0	TGCAGGCACATCGAAGTACAATAGATCAACATTGCTACTGTAGTAGGTCAAAGCTGTGTGATGGAAAACCTTGGTATAGCATGGGTGGAGTAGATATTGGGGTGCTGTAAAACCTTGGTATAGCATGGGTGGAGTAGATATTGGGGTGCTGTAAAACCTTGGTATAGCATGGGTGGAGTAGACATTGGGGTGCTGTAAAACCTTGGTAGAGCATGGGTGGAGTAGACATTGTGGTGATCCTGTGAATTTCCTTTCTTTTTCAGCTTGACAGCAATCCCTACTTCTCAATTAAAACCATCGTTTTTACACTGGAAGGTGATTATATAAAATTCAAATCACAACATTTCCACATACAAAAGGTATCTTTCGAAAATGTAATTTGAGCTTCAAA	IIIIIIIIIIIIIIIIIIIIIIIIIIIIIIIIIIIIIIIIIIIIIIIIIIIIIIIIIIIIIIIIIIIIIIIIIIIIIIIIIIIIIIIIIIIIIIIIIIIIIIIIIIIIIIIIIIIIIIIIIIIIIIIIIIIIIIIIIIIIIIIIIIIIIIIIIIIIIIIIIIIIIIIIIIIIIIIIIIIIIIIIIIIIIIIIIIIIIIIIIIIIIIIIIIIIIIIIIIIIIIIIIIIIIIIIIIIIIIIIIIIIIIIIIIIIIIIIIIIIIIIIIIIIIIIIIIIIIIIIIIIIIIIIIIIIIIIIIIIIIIIIIIIIIIIIIIIIIIIIIIIIIIIIIIIIIIIIIIIIIIIIIIIIIIIIIIIIIIIIIIIIIIIIIIIIIIIIIIIIIIIIIIIIIII	AS:i:-213	XN:i:0	XM:i:10	XO:i:6	XG:i:41	NM:i:51	MD:Z:2G32G2G14C25G2G14C43T28G176T2	YT:Z:UU
1003	16	MPKV01004008.1	14918	7	111M1I85M1D47M1D159M	*	0	0	TTCTGCTGCTGATTGGCTTATTTTTAGGCAGTTACGAAACAAGTGTTCTTTTCTTCTCAGGAAGGCCAAGTCTGAATATTTTATGTCTGTTACCACTGATAACCTGAATGACCCTAGAACGTTTTGGAAGGCTATTAAGTCTATGTCTGGTAACAGTAATGTTAATGAATTACCGTCATGTGTTTTGAAGGACTCTGTTGCTATATATGACAAAACTGAAATGCTGAATTGTTTCAATGAGCACTTTGTATCATCTGGTAGGCTGTTTGATTCAGTGTCCTCTGTCTCTGTACAACCCTGTGTGGATGAACCAGTGAAAGCTGGTCAAACTTTTAGCTTTTTGCCATTCTCAGTGCTGGTGGTACACAAAGCCCTGAAATCCTTAGATCAGAGAAAGCCTGCA	IIIIIIIIIIIIIIIIIIIIIIIIIIIIIIIIIIIIIIIIIIIIIIIIIIIIIIIIIIIIIIIIIIIIIIIIIIIIIIIIIIIIIIIIIIIIIIIIIIIIIIIIIIIIIIIIIIIIIIIIIIIIIIIIIIIIIIIIIIIIIIIIIIIIIIIIIIIIIIIIIIIIIIIIIIIIIIIIIIIIIIIIIIIIIIIIIIIIIIIIIIIIIIIIIIIIIIIIIIIIIIIIIIIIIIIIIIIIIIIIIIIIIIIIIIIIIIIIIIIIIIIIIIIIIIIIIIIIIIIIIIIIIIIIIIIIIIIIIIIIIIIIIIIIIIIIIIIIIIIIIIIIIIIIIIIIIIIIIIIIIIIIIIIIIIIIIIIIIIIIIIIIIIIIIIIIIIIIIIIIIIIIIIIIIIIIIIIIIIIIIII	AS:i:-42	XS:i:-72	XN:i:0	XM:i:3	XO:i:3	XG:i:3	NM:i:6	MD:Z:0G34A160^T47^T109G49	YT:Z:UU
1003	256	MPKV01000229.1	285119	7	403M	*	0	0	TGCAGGCTTTCTCTGATCTAAGGATTTCAGGGCTTTGTGTACCACCAGCACTGAGAATGGCAAAAAGCTAAAAGTTTGACCAGCTTTCACTGGTTCATCCACACAGGGTTGTACAGAGACAGAGGACACTGAATCAAACAGCCTACCAGATGATACAAAGTGCTCATTGAAACAATTCAGCATTTCAGTTTTGTCATATATAGCAACAGAGTCCTTCAAAACACATGACGGTAATTCATTAACATTACTGTTACCAGACATAGACTTAATAGCCTTCCAAAACGTTCTAGGGTCATTCAGGTTATCAGTGGTAACAGACATAAAATATTCAGACTTGGCCTTCCTGAGAAGAAAAGAACACTTGTTTCGTAACTGCCTAAAAATAAGCCAATCAGCAGCAGAA	IIIIIIIIIIIIIIIIIIIIIIIIIIIIIIIIIIIIIIIIIIIIIIIIIIIIIIIIIIIIIIIIIIIIIIIIIIIIIIIIIIIIIIIIIIIIIIIIIIIIIIIIIIIIIIIIIIIIIIIIIIIIIIIIIIIIIIIIIIIIIIIIIIIIIIIIIIIIIIIIIIIIIIIIIIIIIIIIIIIIIIIIIIIIIIIIIIIIIIIIIIIIIIIIIIIIIIIIIIIIIIIIIIIIIIIIIIIIIIIIIIIIIIIIIIIIIIIIIIIIIIIIIIIIIIIIIIIIIIIIIIIIIIIIIIIIIIIIIIIIIIIIIIIIIIIIIIIIIIIIIIIIIIIIIIIIIIIIIIIIIIIIIIIIIIIIIIIIIIIIIIIIIIIIIIIIIIIIIIIIIIIIIIIIIIIIIIIIIIIIIII	AS:i:-72	XS:i:-72	XN:i:0	XM:i:12	XO:i:0	XG:i:0	NM:i:12	MD:Z:10T25A9T38C38A33G3G19A2T97T51G61T5	YT:Z:UU
1003	256	MPKV01005178.1	52321	7	41M1I16M1I140M1I203M	*	0	0	TGCAGGCTTTCTCTGATCTAAGGATTTCAGGGCTTTGTGTACCACCAGCACTGAGAATGGCAAAAAGCTAAAAGTTTGACCAGCTTTCACTGGTTCATCCACACAGGGTTGTACAGAGACAGAGGACACTGAATCAAACAGCCTACCAGATGATACAAAGTGCTCATTGAAACAATTCAGCATTTCAGTTTTGTCATATATAGCAACAGAGTCCTTCAAAACACATGACGGTAATTCATTAACATTACTGTTACCAGACATAGACTTAATAGCCTTCCAAAACGTTCTAGGGTCATTCAGGTTATCAGTGGTAACAGACATAAAATATTCAGACTTGGCCTTCCTGAGAAGAAAAGAACACTTGTTTCGTAACTGCCTAAAAATAAGCCAATCAGCAGCAGAA	IIIIIIIIIIIIIIIIIIIIIIIIIIIIIIIIIIIIIIIIIIIIIIIIIIIIIIIIIIIIIIIIIIIIIIIIIIIIIIIIIIIIIIIIIIIIIIIIIIIIIIIIIIIIIIIIIIIIIIIIIIIIIIIIIIIIIIIIIIIIIIIIIIIIIIIIIIIIIIIIIIIIIIIIIIIIIIIIIIIIIIIIIIIIIIIIIIIIIIIIIIIIIIIIIIIIIIIIIIIIIIIIIIIIIIIIIIIIIIIIIIIIIIIIIIIIIIIIIIIIIIIIIIIIIIIIIIIIIIIIIIIIIIIIIIIIIIIIIIIIIIIIIIIIIIIIIIIIIIIIIIIIIIIIIIIIIIIIIIIIIIIIIIIIIIIIIIIIIIIIIIIIIIIIIIIIIIIIIIIIIIIIIIIIIIIIIIIIIIIIIII	AS:i:-108	XS:i:-72	XN:i:0	XM:i:14	XO:i:3	XG:i:3	NM:i:17	MD:Z:36A8T21C15C0C26T10A48G25C119A34T1G29G9T5	YT:Z:UU
1003	272	CM007745.1	27181322	7	194M1D209M	*	0	0	TTCTGCTGCTGATTGGCTTATTTTTAGGCAGTTACGAAACAAGTGTTCTTTTCTTCTCAGGAAGGCCAAGTCTGAATATTTTATGTCTGTTACCACTGATAACCTGAATGACCCTAGAACGTTTTGGAAGGCTATTAAGTCTATGTCTGGTAACAGTAATGTTAATGAATTACCGTCATGTGTTTTGAAGGACTCTGTTGCTATATATGACAAAACTGAAATGCTGAATTGTTTCAATGAGCACTTTGTATCATCTGGTAGGCTGTTTGATTCAGTGTCCTCTGTCTCTGTACAACCCTGTGTGGATGAACCAGTGAAAGCTGGTCAAACTTTTAGCTTTTTGCCATTCTCAGTGCTGGTGGTACACAAAGCCCTGAAATCCTTAGATCAGAGAAAGCCTGCA	IIIIIIIIIIIIIIIIIIIIIIIIIIIIIIIIIIIIIIIIIIIIIIIIIIIIIIIIIIIIIIIIIIIIIIIIIIIIIIIIIIIIIIIIIIIIIIIIIIIIIIIIIIIIIIIIIIIIIIIIIIIIIIIIIIIIIIIIIIIIIIIIIIIIIIIIIIIIIIIIIIIIIIIIIIIIIIIIIIIIIIIIIIIIIIIIIIIIIIIIIIIIIIIIIIIIIIIIIIIIIIIIIIIIIIIIIIIIIIIIIIIIIIIIIIIIIIIIIIIIIIIIIIIIIIIIIIIIIIIIIIIIIIIIIIIIIIIIIIIIIIIIIIIIIIIIIIIIIIIIIIIIIIIIIIIIIIIIIIIIIIIIIIIIIIIIIIIIIIIIIIIIIIIIIIIIIIIIIIIIIIIIIIIIIIIIIIIIIIIIIII	AS:i:-110	XS:i:-72	XN:i:0	XM:i:17	XO:i:1	XG:i:1	NM:i:18	MD:Z:2T2A13C11C15A49A5G15G5T14T27G25^G2A5G153A0A8T30T5	YT:Z:UU
1003	256	CM007728.1	60476141	7	171M2I10M5I186M3I26M	*	0	0	TGCAGGCTTTCTCTGATCTAAGGATTTCAGGGCTTTGTGTACCACCAGCACTGAGAATGGCAAAAAGCTAAAAGTTTGACCAGCTTTCACTGGTTCATCCACACAGGGTTGTACAGAGACAGAGGACACTGAATCAAACAGCCTACCAGATGATACAAAGTGCTCATTGAAACAATTCAGCATTTCAGTTTTGTCATATATAGCAACAGAGTCCTTCAAAACACATGACGGTAATTCATTAACATTACTGTTACCAGACATAGACTTAATAGCCTTCCAAAACGTTCTAGGGTCATTCAGGTTATCAGTGGTAACAGACATAAAATATTCAGACTTGGCCTTCCTGAGAAGAAAAGAACACTTGTTTCGTAACTGCCTAAAAATAAGCCAATCAGCAGCAGAA	IIIIIIIIIIIIIIIIIIIIIIIIIIIIIIIIIIIIIIIIIIIIIIIIIIIIIIIIIIIIIIIIIIIIIIIIIIIIIIIIIIIIIIIIIIIIIIIIIIIIIIIIIIIIIIIIIIIIIIIIIIIIIIIIIIIIIIIIIIIIIIIIIIIIIIIIIIIIIIIIIIIIIIIIIIIIIIIIIIIIIIIIIIIIIIIIIIIIIIIIIIIIIIIIIIIIIIIIIIIIIIIIIIIIIIIIIIIIIIIIIIIIIIIIIIIIIIIIIIIIIIIIIIIIIIIIIIIIIIIIIIIIIIIIIIIIIIIIIIIIIIIIIIIIIIIIIIIIIIIIIIIIIIIIIIIIIIIIIIIIIIIIIIIIIIIIIIIIIIIIIIIIIIIIIIIIIIIIIIIIIIIIIIIIIIIIIIIIIIIIIII	AS:i:-117	XS:i:-72	XN:i:0	XM:i:12	XO:i:3	XG:i:10	NM:i:22	MD:Z:36A7T1T38C16G10G9C48T56T46T71T38T5	YT:Z:UU
100522	16	CM007730.1	16346277	25	253M	*	0	0	TGTCTACGAAGCATGTGACAAATACATTTGGATTTGATTTGACACTGCAGTGGCACAACAGTGGGCAGAGGAGTAGCAGTTTCACATAGGCACACAAATGCCCTTAATACCCAGCAGATGCCAATAAGGGTTTAGTAGGGATCACAGCCAGCCACTCTTATTGTCTTTATTCAAATCTGCCTTCAATATTTAGCAGGGCCGGATTTCTACTGTTCCTGTTTCATCTAGAGTTATTAAATTAGACTAACCTGCA	IIIIIIIIIIIIIIIIIIIIIIIIIIIIIIIIIIIIIIIIIIIIIIIIIIIIIIIIIIIIIIIIIIIIIIIIIIIIIIIIIIIIIIIIIIIIIIIIIIIIIIIIIIIIIIIIIIIIIIIIIIIIIIIIIIIIIIIIIIIIIIIIIIIIIIIIIIIIIIIIIIIIIIIIIIIIIIIIIIIIIIIIIIIIIIIIIIIIIIIIIIIIIIIIIIIIIIIIIIIIIIIIIIIIIIIIIIIIIIIIIIIIIIIIIIIII	AS:i:-12	XS:i:-98	XN:i:0	XM:i:2	XO:i:0	XG:i:0	NM:i:2	MD:Z:144T63G44	YT:Z:UU
100522	256	CM007719.1	20470737	25	66M1I186M	*	0	0	TGCAGGTTAGTCTAATTTAATAACTCTAGATGAAACAGGAACAGTAGAAATCCGGCCCTGCTAAATATTGAAGGCAGATTTGAATAAAGACAATAAGAGTGGCTGGCTGTGATCCCTACTAAACCCTTATTGGCATCTGCTGGGTATTAAGGGCATTTGTGTGCCTATGTGAAACTGCTACTCCTCTGCCCACTGTTGTGCCACTGCAGTGTCAAATCAAATCCAAATGTATTTGTCACATGCTTCGTAGACA	IIIIIIIIIIIIIIIIIIIIIIIIIIIIIIIIIIIIIIIIIIIIIIIIIIIIIIIIIIIIIIIIIIIIIIIIIIIIIIIIIIIIIIIIIIIIIIIIIIIIIIIIIIIIIIIIIIIIIIIIIIIIIIIIIIIIIIIIIIIIIIIIIIIIIIIIIIIIIIIIIIIIIIIIIIIIIIIIIIIIIIIIIIIIIIIIIIIIIIIIIIIIIIIIIIIIIIIIIIIIIIIIIIIIIIIIIIIIIIIIIIIIIIIIIIIII	AS:i:-98	XS:i:-98	XN:i:0	XM:i:15	XO:i:1	XG:i:1	NM:i:16	MD:Z:26C25G2G28C0G40C5T20C9T0C5G41G9A16C2C9	YT:Z:UU
100705	0	CM007722.1	16514446	255	290M	*	0	0	TGCAGGAAGGGTACCACATGAGGGAGGAGGATGTCTTCCTTAATCCTCGGTGACCTTAATTGCCTACCGTCTGTAAGCTGTTAGTGTCTTAACGACTGTTCCACAGGTGCATGTTCATTAATTGTTTATGGTTCATTGAACAAGCATGGGAAACAGGGTTTAAACCCTTTACAATGAAGCTCTGTGAAGTTATGTATTTTACGAATTATCTTTGAAAGACTGGGTTCTGAAAAGCTGATGTTTCTTTATTTGCCAAGTTTATATTGTAGAAAACTAATTAAAGCTTCCTG	IIIIIIIIIIIIIIIIIIIIIIIIIIIIIIIIIIIIIIIIIIIIIIIIIIIIIIIIIIIIIIIIIIIIIIIIIIIIIIIIIIIIIIIIIIIIIIIIIIIIIIIIIIIIIIIIIIIIIIIIIIIIIIIIIIIIIIIIIIIIIIIIIIIIIIIIIIIIIIIIIIIIIIIIIIIIIIIIIIIIIIIIIIIIIIIIIIIIIIIIIIIIIIIIIIIIIIIIIIIIIIIIIIIIIIIIIIIIIIIIIIIIIIIIIIIIIIIIIIIIIIIIIIIIIIIIIIIIIIIIIIIIIIIIII	AS:i:-18	XN:i:0	XM:i:3	XO:i:0	XG:i:0	NM:i:3	MD:Z:48A63C112C64	YT:Z:UU
101032	16	CM007718.1	66786474	255	431M	*	0	0	AGCCTTGAATTCAAGATACAGGACTATAAGTTTAAGTTGTAACTATAATTCAAGTAAACACAGTAGGGCCGGTGTGACTATTAAACTATTTCAATAGAATAGGGTGGTAGGATAGTATAAATATTATTGACATCAAATCAAGCCTGTTGATTATTCAGCATCATTCTTATTGCTTCCAGACCACACACAAGGCCAAACATCCATACGACAGAAATATTGGCAAAATTCAATAATAAATGTTAATAAATGTTTTAACAGTTCCATATGAAGAAAATGCTCATTTATACATTTCACATTTTCCAACTATTTCTTTGATTTATATTTTCGTTCCTATCCCCACTACACCAATCGAAGATACTAAATCAGCGCATACAATTGTTGAGGTTAAGTTGTCTATTGGACTCGCCAGTCTCCAGATGGTGCAACCTGCA	IIIIIIIIIIIIIIIIIIIIIIIIIIIIIIIIIIIIIIIIIIIIIIIIIIIIIIIIIIIIIIIIIIIIIIIIIIIIIIIIIIIIIIIIIIIIIIIIIIIIIIIIIIIIIIIIIIIIIIIIIIIIIIIIIIIIIIIIIIIIIIIIIIIIIIIIIIIIIIIIIIIIIIIIIIIIIIIIIIIIIIIIIIIIIIIIIIIIIIIIIIIIIIIIIIIIIIIIIIIIIIIIIIIIIIIIIIIIIIIIIIIIIIIIIIIIIIIIIIIIIIIIIIIIIIIIIIIIIIIIIIIIIIIIIIIIIIIIIIIIIIIIIIIIIIIIIIIIIIIIIIIIIIIIIIIIIIIIIIIIIIIIIIIIIIIIIIIIIIIIIIIIIIIIIIIIIIIIIIIIIIIIIIIIIIIIIIIIIIIIIIIIIIIIIIIIIIIIIIIIIIIIIIIIIII	AS:i:-18	XN:i:0	XM:i:3	XO:i:0	XG:i:0	NM:i:3	MD:Z:106T122T135A65	YT:Z:UU
101046	16	CM007746.1	31732842	25	389M	*	0	0	GTCTCTCTCGCCCTCACTCTCTTTGAATGGGGGATGGGGATTGAGGGTCCTTGGTTATGGACTGAAAGCATTATCATAGATAGATTTCACAGTTTGTTTTAAGGAGATGGAGTTCTCACACATTCCTACAGGGTTCAAGACACATATTTAAGGGAGAAAAATATATTTCCTTTGGCCATAAAAATATGTTTGATGAGAATGTATTCTATCTATTTATGGCAACATGTTATCATATTGCACTACTGAAAACTATTGTTGGTCTCTTTCAATATCCCACGCTCCTTCCAAACAAGAGTATCTTCGTTTTCCCCTACTGCTTCTCAGTATCTCAGTAGCTGTTTTGGCTGAACCTCCAAGCAGAGTAGAATGTGCAGTTTATTTTACCTGCA	IIIIIIIIIIIIIIIIIIIIIIIIIIIIIIIIIIIIIIIIIIIIIIIIIIIIIIIIIIIIIIIIIIIIIIIIIIIIIIIIIIIIIIIIIIIIIIIIIIIIIIIIIIIIIIIIIIIIIIIIIIIIIIIIIIIIIIIIIIIIIIIIIIIIIIIIIIIIIIIIIIIIIIIIIIIIIIIIIIIIIIIIIIIIIIIIIIIIIIIIIIIIIIIIIIIIIIIIIIIIIIIIIIIIIIIIIIIIIIIIIIIIIIIIIIIIIIIIIIIIIIIIIIIIIIIIIIIIIIIIIIIIIIIIIIIIIIIIIIIIIIIIIIIIIIIIIIIIIIIIIIIIIIIIIIIIIIIIIIIIIIIIIIIIIIIIIIIIIIIIIIIIIIIIIIIIIIIIIIIIIIIIIIIII	AS:i:-12	XS:i:-150	XN:i:0	XM:i:2	XO:i:0	XG:i:0	NM:i:2	MD:Z:276T95T16	YT:Z:UU
101046	256	MPKV01009497.1	36898	25	38M1D7M1I68M1I22M1I2M1D47M1D17M1D45M1D36M1I3M1I17M1D5M1I1M1I41M1I19M1I12M	*	0	0	TGCAGGTAAAATAAACTGCACATTCTACTCTGCTTGGAGGTTCAGCCAAAACAGCTACTGAGATACTGAGAAGCAGTAGGGGAAAACGAAGATACTCTTGTTTGGAAGGAGCGTGGGATATTGAAAGAGACCAACAATAGTTTTCAGTAGTGCAATATGATAACATGTTGCCATAAATAGATAGAATACATTCTCATCAAACATATTTTTATGGCCAAAGGAAATATATTTTTCTCCCTTAAATATGTGTCTTGAACCCTGTAGGAATGTGTGAGAACTCCATCTCCTTAAAACAAACTGTGAAATCTATCTATGATAATGCTTTCAGTCCATAACCAAGGACCCTCAATCCCCATCCCCCATTCAAAGAGAGTGAGGGCGAGAGAGAC	IIIIIIIIIIIIIIIIIIIIIIIIIIIIIIIIIIIIIIIIIIIIIIIIIIIIIIIIIIIIIIIIIIIIIIIIIIIIIIIIIIIIIIIIIIIIIIIIIIIIIIIIIIIIIIIIIIIIIIIIIIIIIIIIIIIIIIIIIIIIIIIIIIIIIIIIIIIIIIIIIIIIIIIIIIIIIIIIIIIIIIIIIIIIIIIIIIIIIIIIIIIIIIIIIIIIIIIIIIIIIIIIIIIIIIIIIIIIIIIIIIIIIIIIIIIIIIIIIIIIIIIIIIIIIIIIIIIIIIIIIIIIIIIIIIIIIIIIIIIIIIIIIIIIIIIIIIIIIIIIIIIIIIIIIIIIIIIIIIIIIIIIIIIIIIIIIIIIIIIIIIIIIIIIIIIIIIIIIIIIIIIIIIIII	AS:i:-150	XS:i:-150	XN:i:0	XM:i:5	XO:i:15	XG:i:15	NM:i:20	MD:Z:16A21^G47A25A25^T41A0G4^A17^A45^T56^A78	YT:Z:UU
101175	16	CM007721.1	18281283	255	385M	*	0	0	CCGGGGTGCTGCAGAGCCCCCTAGGAATCTGTCATCTTATGTAAATGACTTCAGGCGACGCCTGTATGCAACTGGGGAGATGGATAAGGAAAAGTTAACATCTTCTCAGTGTAAGATGAAGGGACTGTTTGACTGGCGAGCTGATCACCACCAGTTCAGTCCTGGTGACCAAGTCCTCACTCTGTTACCTATTGTTGGTTCTCCATTTCAGGCTACATTTAGTGGACCATATACAGTGGTAAGTCAGGTTTCTGAGTTGAACTATGTGGTTGCAACTCCTCAAAGGAAAAAGGCTACACAGCTCTGTCATATGAACTTGTTGAAGCCTTACTATGCACGTCCTTCTATTCCATCCTCTATTGCCTCAGACTTGCTTTTACCTGCA	IIIIIIIIIIIIIIIIIIIIIIIIIIIIIIIIIIIIIIIIIIIIIIIIIIIIIIIIIIIIIIIIIIIIIIIIIIIIIIIIIIIIIIIIIIIIIIIIIIIIIIIIIIIIIIIIIIIIIIIIIIIIIIIIIIIIIIIIIIIIIIIIIIIIIIIIIIIIIIIIIIIIIIIIIIIIIIIIIIIIIIIIIIIIIIIIIIIIIIIIIIIIIIIIIIIIIIIIIIIIIIIIIIIIIIIIIIIIIIIIIIIIIIIIIIIIIIIIIIIIIIIIIIIIIIIIIIIIIIIIIIIIIIIIIIIIIIIIIIIIIIIIIIIIIIIIIIIIIIIIIIIIIIIIIIIIIIIIIIIIIIIIIIIIIIIIIIIIIIIIIIIIIIIIIIIIIIIIIIIIIIIII	AS:i:-6	XN:i:0	XM:i:1	XO:i:0	XG:i:0	NM:i:1	MD:Z:337T47	YT:Z:UU
101880	0	CM007743.1	33247852	255	341M	*	0	0	TGCAGGAGGAGTTCTCCAACCAGGTAACTAACCACAACATCCCAGATATTGGTTATGTTCCAATATACACATAACTATGCATATAAATCATGGCTAAAACACTGCTTCCTTCTGAATGGAGAATAGAGTGGATAATACTAATTAAGTCTGTGGTGTGGATTTTCTCACCACATCCTGTTCTTTACTGCTCTCCCTCGGAGTGACATGGAGAAGCTGGAGGGTCTTCCTGTGACTCCATTCATGGACAGGGACAAGGTGACCAAAGCCATTCTCTCAGACAAGCTTCAAATCAAATCAAATTTGATTTGTTTACACATGGTTAGCAGATGTTAATGCGAGTG	IIIIIIIIIIIIIIIIIIIIIIIIIIIIIIIIIIIIIIIIIIIIIIIIIIIIIIIIIIIIIIIIIIIIIIIIIIIIIIIIIIIIIIIIIIIIIIIIIIIIIIIIIIIIIIIIIIIIIIIIIIIIIIIIIIIIIIIIIIIIIIIIIIIIIIIIIIIIIIIIIIIIIIIIIIIIIIIIIIIIIIIIIIIIIIIIIIIIIIIIIIIIIIIIIIIIIIIIIIIIIIIIIIIIIIIIIIIIIIIIIIIIIIIIIIIIIIIIIIIIIIIIIIIIIIIIIIIIIIIIIIIIIIIIIIIIIIIIIIIIIIIIIIIIIIIIIIIIIIIIIIIIIIIIIIIIIIIIIIIII	AS:i:-6	XN:i:0	XM:i:1	XO:i:0	XG:i:0	NM:i:1	MD:Z:72G268	YT:Z:UU
101938	16	CM007721.1	44523283	255	343M	*	0	0	TTTTTGGGAATTGTTAGTTAGATTACTTGTTCGTTATTACTGCATTGTCGGAACTAGAAGCACAAGCATTTCGCTACACTCGCATTAACATCTGCTAACCATGTGTATGTGACAAATAAATTTGATTTGATCGCCATCTCAACTTGTCAATCTGCACAGCAATGCAGACAGTTGCAAGCAATGGACCACCATGTAACCTACTACAGCACACAGGATGGTGGAGTTGTGTAAACGAACGTGGGCTTGACAGTTTAAGTAAAAGTCACTACGGCATGCAGAGTCTGAAACGGCATGGAGCTGAGCACAGAGGACGGTTAGAGCAGAGGTGCTCAGTTAACCTGCA	IIIIIIIIIIIIIIIIIIIIIIIIIIIIIIIIIIIIIIIIIIIIIIIIIIIIIIIIIIIIIIIIIIIIIIIIIIIIIIIIIIIIIIIIIIIIIIIIIIIIIIIIIIIIIIIIIIIIIIIIIIIIIIIIIIIIIIIIIIIIIIIIIIIIIIIIIIIIIIIIIIIIIIIIIIIIIIIIIIIIIIIIIIIIIIIIIIIIIIIIIIIIIIIIIIIIIIIIIIIIIIIIIIIIIIIIIIIIIIIIIIIIIIIIIIIIIIIIIIIIIIIIIIIIIIIIIIIIIIIIIIIIIIIIIIIIIIIIIIIIIIIIIIIIIIIIIIIIIIIIIIIIIIIIIIIIIIIIIIIIIII	AS:i:-6	XN:i:0	XM:i:1	XO:i:0	XG:i:0	NM:i:1	MD:Z:4G338	YT:Z:UU
102030	16	CM007725.1	10496735	255	413M	*	0	0	TTGGGCTATATATCATTCAGGAGTAAGGACTCAGGACTGTAGCCAGCGACCAGCTCTCTAGGCTTGTGTCCATGAGATGACCTGAGAGCGTTGCTACTGTATACATTTATGTTAGGATTAATCTCTTTTCTTCGATTGACATGGCTACTGCCGTGCCCACAGAGAATATGAGAGCATTAAGGTTAGAGGTCAACTTTGAACTTGTGGGTCATCTCATTCATGTTATTTATTCATGTTATTTACATTCACACAAGCAGTGAGCTTCAAGGCTTGTTCCAGGTGCAACCTAAAGTCAGAGCGTCTGGCTGCAACATTTCAGACCAACATTTCAGACCAAATATTTACGAACGGGTCAGTAAACAATATCAGTGTGGATGTAAAATAGAGCTGAGAAAGGACACACTCTCCCTGCA	IIIIIIIIIIIIIIIIIIIIIIIIIIIIIIIIIIIIIIIIIIIIIIIIIIIIIIIIIIIIIIIIIIIIIIIIIIIIIIIIIIIIIIIIIIIIIIIIIIIIIIIIIIIIIIIIIIIIIIIIIIIIIIIIIIIIIIIIIIIIIIIIIIIIIIIIIIIIIIIIIIIIIIIIIIIIIIIIIIIIIIIIIIIIIIIIIIIIIIIIIIIIIIIIIIIIIIIIIIIIIIIIIIIIIIIIIIIIIIIIIIIIIIIIIIIIIIIIIIIIIIIIIIIIIIIIIIIIIIIIIIIIIIIIIIIIIIIIIIIIIIIIIIIIIIIIIIIIIIIIIIIIIIIIIIIIIIIIIIIIIIIIIIIIIIIIIIIIIIIIIIIIIIIIIIIIIIIIIIIIIIIIIIIIIIIIIIIIIIIIIIIIIIIIIIIII	AS:i:0	XN:i:0	XM:i:0	XO:i:0	XG:i:0	NM:i:0	MD:Z:413	YT:Z:UU
102043	0	CM007721.1	61344594	255	293M	*	0	0	TGCAGGAGCGGGTTTTTTCTTTGTTGGAAAGAAGGATGGGGGATTACGTCCCTGTATCGATTACCGGGGTTTAAATAATATTACCATCAAGAACCGTTATCCCCTTCCATTTATGTCATCAGCTTTTGAGAGGCTCCAGGGAGTTACGGTTTTGTCTAAATCGGATTTACGGAACGCATACAATCTGGTACGCATCAGACGGAGAAGAGTGGGAGACAGCGTTCAACACTCCTAATGGACATAATGAGTACCGGGTCATGCCGTTTGGACTTACTAATGCTCCAGCCGTTTTC	IIIIIIIIIIIIIIIIIIIIIIIIIIIIIIIIIIIIIIIIIIIIIIIIIIIIIIIIIIIIIIIIIIIIIIIIIIIIIIIIIIIIIIIIIIIIIIIIIIIIIIIIIIIIIIIIIIIIIIIIIIIIIIIIIIIIIIIIIIIIIIIIIIIIIIIIIIIIIIIIIIIIIIIIIIIIIIIIIIIIIIIIIIIIIIIIIIIIIIIIIIIIIIIIIIIIIIIIIIIIIIIIIIIIIIIIIIIIIIIIIIIIIIIIIIIIIIIIIIIIIIIIIIIIIIIIIIIIIIIIIIIIIIIIIIIII	AS:i:0	XN:i:0	XM:i:0	XO:i:0	XG:i:0	NM:i:0	MD:Z:293	YT:Z:UU
102048	16	CM007721.1	48478528	255	387M	*	0	0	TTCTATCCCAAACACTATCCCCATGCCCAGCTCCAGACTTTCTGCCCCAACCACATCCCTGGTGTTAGCCACATCTCTATTCCCATCCCCAGCCGTAGCCCTGTACCCCCAGCCACATCCCCATGCAAACCCAGCTCCATCCCCATGCATCGTGGTTTCCATTTGGTCTGGTGAGTTTGGCTTGGCCCTCCACTGTACAGGGATGGGGATCAGAATGCATTTGGCTAAGGTCAATATCGATGTTACAAGCCAGTGCCTCTCCACACAACTGCTGCTGTGAACTGGTTAGGAAATGGCAGGGTAAGCATGTGTGCTATGTGTGCGTAAGCATGTTTGTAATGCCAAGAGAAGTACCCACACTGTGGGTGGCCCCCCCAGAACCCTGCA	IIIIIIIIIIIIIIIIIIIIIIIIIIIIIIIIIIIIIIIIIIIIIIIIIIIIIIIIIIIIIIIIIIIIIIIIIIIIIIIIIIIIIIIIIIIIIIIIIIIIIIIIIIIIIIIIIIIIIIIIIIIIIIIIIIIIIIIIIIIIIIIIIIIIIIIIIIIIIIIIIIIIIIIIIIIIIIIIIIIIIIIIIIIIIIIIIIIIIIIIIIIIIIIIIIIIIIIIIIIIIIIIIIIIIIIIIIIIIIIIIIIIIIIIIIIIIIIIIIIIIIIIIIIIIIIIIIIIIIIIIIIIIIIIIIIIIIIIIIIIIIIIIIIIIIIIIIIIIIIIIIIIIIIIIIIIIIIIIIIIIIIIIIIIIIIIIIIIIIIIIIIIIIIIIIIIIIIIIIIIIIIIIII	AS:i:0	XN:i:0	XM:i:0	XO:i:0	XG:i:0	NM:i:0	MD:Z:387	YT:Z:UU
102088	0	CM007743.1	17022760	255	377M	*	0	0	TGCAGGTGAAGAGAGCCCGGGTGTGGGCTGGGATGGTTACACGTGTTGTGAGGTTGGTTGGATGTACTTCCAAATTCTCTGAAGAGACATTGGCTTATGGTAGAGAAATTAACATTCAATTATCTGGCAACAGCTCTGGTGGACATTCCTGCAGTCAGCATGCCAATTGCATGCTCCCTCAACTTGAGACATCTGTGGAATTGTGTTGTGACAGAACTGCACATTTGTTTGTAGATTTTTATTGTCCCCAGCACAAGGTTATCTTGGTAAAGGATAAATGCTCACTAACAGGGATGTAAACAAATTTATGCACAACATTTTTGCAAAATAGCATTCTGTGCGTATGAAACATTTTTGGGATCTTTTGTTCCAGCTCC	IIIIIIIIIIIIIIIIIIIIIIIIIIIIIIIIIIIIIIIIIIIIIIIIIIIIIIIIIIIIIIIIIIIIIIIIIIIIIIIIIIIIIIIIIIIIIIIIIIIIIIIIIIIIIIIIIIIIIIIIIIIIIIIIIIIIIIIIIIIIIIIIIIIIIIIIIIIIIIIIIIIIIIIIIIIIIIIIIIIIIIIIIIIIIIIIIIIIIIIIIIIIIIIIIIIIIIIIIIIIIIIIIIIIIIIIIIIIIIIIIIIIIIIIIIIIIIIIIIIIIIIIIIIIIIIIIIIIIIIIIIIIIIIIIIIIIIIIIIIIIIIIIIIIIIIIIIIIIIIIIIIIIIIIIIIIIIIIIIIIIIIIIIIIIIIIIIIIIIIIIIIIIIIIIIIIIIIII	AS:i:0	XN:i:0	XM:i:0	XO:i:0	XG:i:0	NM:i:0	MD:Z:377	YT:Z:UU
102263	0	CM007727.1	57593741	18	343M	*	0	0	TGCAGGGCTCTGGCAGTGCTCCTCCTTGCACAAAGGCGGAGGTAGCGGTCCTGCTGCTGGGTTGTTGCCCTCCTACGGCCTCCTCCATGTCTCCTGATGTACTGGCCTGTCTCCTGGTAGCGCCTCCATGCTCTGGACACTACGCTGACAGACACAGCAAACCTTCTTGCCACAGCTCGCATTGATGTGCCATCCTGGATGAACTGCACTACCTGAGCCACTTGTGTGGGTTGTAGGAAAAAAAAATTTAAGCCATTTTTAATTCGAGCTGTAACAACGTGGAATACATACTTTCAGAAGGCTCTGTATACTTGTTGATTGTCTCTCCCTCATTTATCCATGC	IIIIIIIIIIIIIIIIIIIIIIIIIIIIIIIIIIIIIIIIIIIIIIIIIIIIIIIIIIIIIIIIIIIIIIIIIIIIIIIIIIIIIIIIIIIIIIIIIIIIIIIIIIIIIIIIIIIIIIIIIIIIIIIIIIIIIIIIIIIIIIIIIIIIIIIIIIIIIIIIIIIIIIIIIIIIIIIIIIIIIIIIIIIIIIIIIIIIIIIIIIIIIIIIIIIIIIIIIIIIIIIIIIIIIIIIIIIIIIIIIIIIIIIIIIIIIIIIIIIIIIIIIIIIIIIIIIIIIIIIIIIIIIIIIIIIIIIIIIIIIIIIIIIIIIIIIIIIIIIIIIIIIIIIIIIIIIIIIIIIIII	AS:i:-6	XS:i:-71	XN:i:0	XM:i:1	XO:i:0	XG:i:0	NM:i:1	MD:Z:36G306	YT:Z:UU
102263	256	CM007727.1	57590511	18	54M1D3M2I104M1I28M1I87M1I26M1I19M1D16M	*	0	0	TGCAGGGCTCTGGCAGTGCTCCTCCTTGCACAAAGGCGGAGGTAGCGGTCCTGCTGCTGGGTTGTTGCCCTCCTACGGCCTCCTCCATGTCTCCTGATGTACTGGCCTGTCTCCTGGTAGCGCCTCCATGCTCTGGACACTACGCTGACAGACACAGCAAACCTTCTTGCCACAGCTCGCATTGATGTGCCATCCTGGATGAACTGCACTACCTGAGCCACTTGTGTGGGTTGTAGGAAAAAAAAATTTAAGCCATTTTTAATTCGAGCTGTAACAACGTGGAATACATACTTTCAGAAGGCTCTGTATACTTGTTGATTGTCTCTCCCTCATTTATCCATGC	IIIIIIIIIIIIIIIIIIIIIIIIIIIIIIIIIIIIIIIIIIIIIIIIIIIIIIIIIIIIIIIIIIIIIIIIIIIIIIIIIIIIIIIIIIIIIIIIIIIIIIIIIIIIIIIIIIIIIIIIIIIIIIIIIIIIIIIIIIIIIIIIIIIIIIIIIIIIIIIIIIIIIIIIIIIIIIIIIIIIIIIIIIIIIIIIIIIIIIIIIIIIIIIIIIIIIIIIIIIIIIIIIIIIIIIIIIIIIIIIIIIIIIIIIIIIIIIIIIIIIIIIIIIIIIIIIIIIIIIIIIIIIIIIIIIIIIIIIIIIIIIIIIIIIIIIIIIIIIIIIIIIIIIIIIIIIIIIIIIIIII	AS:i:-71	XS:i:-71	XN:i:0	XM:i:2	XO:i:7	XG:i:8	NM:i:10	MD:Z:36G11G5^T267^T16	YT:Z:UU
102300	0	CM007718.1	23959979	255	410M	*	0	0	TGCAGGATTTCAATGAAGACCATATTATAATTTATATAAGTTTTTAATGTGAAAGAGAGGAAGCAGTAGGTAAGCAGTTTAAAAAACAACATCTTCTACAAAAATCTTTTAGGGATGTAATAATCAACGTAATCTAAAAATCGACCATTTTGATCGCCAACTCAAATGTGAGAATTCAATGATTCAGAAATGACTTAAAGTAATTATAGTTCATTCGAAAATGGATTATTTGTTGACCAATCTAAATTAAGTTACTGACAATGGGCCATGTCGCAGTGAAAGCACAGAGACATGTTTGAATTAGTACGCAGTTGAGTCTCATTTTGGCATATTGTTTTGTCAAGTTCATCAATATACAAAGAGTTAGTTAGGAATCTAAACTACTTTCATAACCTTGTAATAAATGGAAT	IIIIIIIIIIIIIIIIIIIIIIIIIIIIIIIIIIIIIIIIIIIIIIIIIIIIIIIIIIIIIIIIIIIIIIIIIIIIIIIIIIIIIIIIIIIIIIIIIIIIIIIIIIIIIIIIIIIIIIIIIIIIIIIIIIIIIIIIIIIIIIIIIIIIIIIIIIIIIIIIIIIIIIIIIIIIIIIIIIIIIIIIIIIIIIIIIIIIIIIIIIIIIIIIIIIIIIIIIIIIIIIIIIIIIIIIIIIIIIIIIIIIIIIIIIIIIIIIIIIIIIIIIIIIIIIIIIIIIIIIIIIIIIIIIIIIIIIIIIIIIIIIIIIIIIIIIIIIIIIIIIIIIIIIIIIIIIIIIIIIIIIIIIIIIIIIIIIIIIIIIIIIIIIIIIIIIIIIIIIIIIIIIIIIIIIIIIIIIIIIIIIIIIIIII	AS:i:-18	XN:i:0	XM:i:3	XO:i:0	XG:i:0	NM:i:3	MD:Z:37T48A180T142	YT:Z:UU
102446	16	CM007745.1	24509458	255	332M	*	0	0	AGGTGTGGCATATCAAGAGACTGATTAAACAGCATGATCATTACACAGGTGCACCTTGTGATGGAGACAATAAAATGGCACTCTAAAATTAGCATTTTTTTCACACAACCCAATGCCACAGGTGTCTCAAGTTTTGACGAAGCTTGCAATTGGTATGCTGACTGCAGGAATGTCCACCAGAGATGTTGCCAGATAATTGAATGTTAATTTCTCTACCATAAGCCTCAATGTTGTTTTAGGGAATTTGGCAGTACACCCAACCTGCCTTACAACTGCAGACCACTTGTAACCTTGCCAGCCCAGGACCTCCACATCTGGCTTCTTCACCTGCA	IIIIIIIIIIIIIIIIIIIIIIIIIIIIIIIIIIIIIIIIIIIIIIIIIIIIIIIIIIIIIIIIIIIIIIIIIIIIIIIIIIIIIIIIIIIIIIIIIIIIIIIIIIIIIIIIIIIIIIIIIIIIIIIIIIIIIIIIIIIIIIIIIIIIIIIIIIIIIIIIIIIIIIIIIIIIIIIIIIIIIIIIIIIIIIIIIIIIIIIIIIIIIIIIIIIIIIIIIIIIIIIIIIIIIIIIIIIIIIIIIIIIIIIIIIIIIIIIIIIIIIIIIIIIIIIIIIIIIIIIIIIIIIIIIIIIIIIIIIIIIIIIIIIIIIIIIIIIIIIIIIIIIIIIIIII	AS:i:-18	XN:i:0	XM:i:3	XO:i:0	XG:i:0	NM:i:3	MD:Z:90T2T164T73	YT:Z:UU
103404	0	CM007734.1	41625114	36	80M	*	0	0	TGCAGGGACCCCACTCTCATTTTCGACCAGCTGGTGGACCTGTACATTCGGCTGGATAACCTGCTGGCCACCCGCGGACG	IIIIIIIIIIIIIIIIIIIIIIIIIIIIIIIIIIIIIIIIIIIIIIIIIIIIIIIIIIIIIIIIIIIIIIIIIIIIIIII	AS:i:0	XS:i:-30	XN:i:0	XM:i:0	XO:i:0	XG:i:0	NM:i:0	MD:Z:80	YT:Z:UU
103404	256	CM007739.1	1913892	36	80M	*	0	0	TGCAGGGACCCCACTCTCATTTTCGACCAGCTGGTGGACCTGTACATTCGGCTGGATAACCTGCTGGCCACCCGCGGACG	IIIIIIIIIIIIIIIIIIIIIIIIIIIIIIIIIIIIIIIIIIIIIIIIIIIIIIIIIIIIIIIIIIIIIIIIIIIIIIII	AS:i:-30	XS:i:-30	XN:i:0	XM:i:5	XO:i:0	XG:i:0	NM:i:5	MD:Z:9A4C4C15C7C36	YT:Z:UU
103404	272	CM007725.1	41777085	36	80M	*	0	0	CGTCCGCGGGTGGCCAGCAGGTTATCCAGCCGAATGTACAGGTCCACCAGCTGGTCGAAAATGAGAGTGGGGTCCCTGCA	IIIIIIIIIIIIIIIIIIIIIIIIIIIIIIIIIIIIIIIIIIIIIIIIIIIIIIIIIIIIIIIIIIIIIIIIIIIIIIII	AS:i:-36	XS:i:-30	XN:i:0	XM:i:6	XO:i:0	XG:i:0	NM:i:6	MD:Z:33C22A2C0G4G4T9	YT:Z:UU
103404	272	CM007718.1	33209025	36	80M	*	0	0	CGTCCGCGGGTGGCCAGCAGGTTATCCAGCCGAATGTACAGGTCCACCAGCTGGTCGAAAATGAGAGTGGGGTCCCTGCA	IIIIIIIIIIIIIIIIIIIIIIIIIIIIIIIIIIIIIIIIIIIIIIIIIIIIIIIIIIIIIIIIIIIIIIIIIIIIIIII	AS:i:-36	XS:i:-30	XN:i:0	XM:i:6	XO:i:0	XG:i:0	NM:i:6	MD:Z:1A5C28G23G4G4T9	YT:Z:UU
103404	272	CM007727.1	24676728	36	80M	*	0	0	CGTCCGCGGGTGGCCAGCAGGTTATCCAGCCGAATGTACAGGTCCACCAGCTGGTCGAAAATGAGAGTGGGGTCCCTGCA	IIIIIIIIIIIIIIIIIIIIIIIIIIIIIIIIIIIIIIIIIIIIIIIIIIIIIIIIIIIIIIIIIIIIIIIIIIIIIIII	AS:i:-48	XS:i:-30	XN:i:0	XM:i:8	XO:i:0	XG:i:0	NM:i:8	MD:Z:27T8G8C1T11G0G4G4T9	YT:Z:UU
104180	16	CM007723.1	61808296	255	415M	*	0	0	GCTCTGAGGGGTGGCCAGTCCTCTTCTGGCTGTGCCGGGTGGAGATTGTAAGAGTACGTGGCCATTAAGGACAGATTGCTCATCAAGGTGTTCAAATGTTCATAGATGACCAGCAAGGGTCACAGTGGTTGTAGAGGGTTCTACAGGTCAGCACCTCAGGAGTAAATGTCTTTTAAATTGTTTTTTATCAGTCCCACTGGTTCAGATCCAAACCACATGTACAGCTTCTGCTTTATGAACAGTCTCCAGACCTTGTGTTGTCATGAGGCTGAATCTCCTCCCCCCTTCCACCCTGGTATAAGGTGGCCCACAGCTGTGACTTGAACCACAACCTCCTTCCATCTCTCCATCCTGACATTTTCCACCCCTGAAGGGAGTGTGCACTCCTCCCCTCCCAGCCTATATGCTTCCTGCA	IIIIIIIIIIIIIIIIIIIIIIIIIIIIIIIIIIIIIIIIIIIIIIIIIIIIIIIIIIIIIIIIIIIIIIIIIIIIIIIIIIIIIIIIIIIIIIIIIIIIIIIIIIIIIIIIIIIIIIIIIIIIIIIIIIIIIIIIIIIIIIIIIIIIIIIIIIIIIIIIIIIIIIIIIIIIIIIIIIIIIIIIIIIIIIIIIIIIIIIIIIIIIIIIIIIIIIIIIIIIIIIIIIIIIIIIIIIIIIIIIIIIIIIIIIIIIIIIIIIIIIIIIIIIIIIIIIIIIIIIIIIIIIIIIIIIIIIIIIIIIIIIIIIIIIIIIIIIIIIIIIIIIIIIIIIIIIIIIIIIIIIIIIIIIIIIIIIIIIIIIIIIIIIIIIIIIIIIIIIIIIIIIIIIIIIIIIIIIIIIIIIIIIIIIIIIIII	AS:i:-12	XN:i:0	XM:i:2	XO:i:0	XG:i:0	NM:i:2	MD:Z:14T339C60	YT:Z:UU
104861	0	CM007721.1	44980058	255	236M	*	0	0	TGCAGGGCCACATCGCAAATCAATCATTTTGGGCGGAACTAGAAGTCCCCTTTAACAGAGCACAGAAGGACTGGCAGCTGTCCACTTTGATTGGGCCCAGGATAAATGTGGTAATTGAGACAACACAGTACTTTACTATACATACTTTTATACTATGACAGATGTAGGTGAGAGAGTGTTGAACAAAGAAATGGGACACTGTGCGGTGTGATGTCACCAAGGTATTCTACTGTGCA	IIIIIIIIIIIIIIIIIIIIIIIIIIIIIIIIIIIIIIIIIIIIIIIIIIIIIIIIIIIIIIIIIIIIIIIIIIIIIIIIIIIIIIIIIIIIIIIIIIIIIIIIIIIIIIIIIIIIIIIIIIIIIIIIIIIIIIIIIIIIIIIIIIIIIIIIIIIIIIIIIIIIIIIIIIIIIIIIIIIIIIIIIIIIIIIIIIIIIIIIIIIIIIIIIIIIIIIIIIIIIIIIIIIIIIIIIIII	AS:i:0	XN:i:0	XM:i:0	XO:i:0	XG:i:0	NM:i:0	MD:Z:236	YT:Z:UU
107243	4	*	0	0	*	*	0	0	TGCAGGCATACTGGCTGGATTTGTACACTATGTTACAGAGACCTGCTGGCATACTGGCTGGGTTTGTAGACTATGTTACAGAGTCCTACAGGCATACTGGCTGGGTTTGTATACTATGTTATAGAGTCCTGCATGTGTAAG	IIIIIIIIIIIIIIIIIIIIIIIIIIIIIIIIIIIIIIIIIIIIIIIIIIIIIIIIIIIIIIIIIIIIIIIIIIIIIIIIIIIIIIIIIIIIIIIIIIIIIIIIIIIIIIIIIIIIIIIIIIIIIIIIIIIIIIIIIIIII	YT:Z:UU
107520	16	CM007738.1	26507379	255	28M1D259M	*	0	0	CGATTATTTACGTTTCAAAACACTTAAATGTATTTACAAAAGTAATTTGAAATGTTTTGGCAAAGTTTACAGGTAACTTTTGTGTTATTTTGTAGTCACGTTGCGCAAGTTGGAACCAGTTTTTCTGGATCCCAACGCGCCAAATAAATGGACATGTTGGATATATAATGACGGAATTATTTGAACAAAAGGACCATTTGTGATGTTTATGGGACATATCGGAGTGCCAATAGGTAAGGTAAGGCATGAATTATATTTTTATTTCTGTGTTTTGTGTCGCGCCTGCA	IIIIIIIIIIIIIIIIIIIIIIIIIIIIIIIIIIIIIIIIIIIIIIIIIIIIIIIIIIIIIIIIIIIIIIIIIIIIIIIIIIIIIIIIIIIIIIIIIIIIIIIIIIIIIIIIIIIIIIIIIIIIIIIIIIIIIIIIIIIIIIIIIIIIIIIIIIIIIIIIIIIIIIIIIIIIIIIIIIIIIIIIIIIIIIIIIIIIIIIIIIIIIIIIIIIIIIIIIIIIIIIIIIIIIIIIIIIIIIIIIIIIIIIIIIIIIIIIIIIIIIIIIIIIIIIIIIIIIIIIIIIIIII	AS:i:-8	XN:i:0	XM:i:0	XO:i:1	XG:i:1	NM:i:1	MD:Z:28^T259	YT:Z:UU
107931	16	CM007729.1	5620899	255	378M	*	0	0	GTGTGTTGAGTGTGTACAGTATGTGTTGCGTAGCATGCAGGGTAAGCTATTCTGTCCACTCCACTCTGCACCAAGCACAGCTCACTGCCCAAGTCCTGTCCCAATTGCCTTGCTAAGGCAGCTTCTGAGTAAGATTTATAATACTTATAACATTAATACATTGTAGCTTGGTGTGATGTAATCAAATCATTGTTTTAATAAGAGCAGTAGGTCTACATGATTGGATAGTAGTAATTTACTCAAACGAGTGCTTTGAGGGTAATTTATATAATGTTGCATTACAGACAGAAACAAAGATGGCAGACAGTAATTGTAATTACACGTGTATAGTCTTTTGTTGTGAGACGTGGCGTGACATGACTGTGCAGGTTCCCTGCA	IIIIIIIIIIIIIIIIIIIIIIIIIIIIIIIIIIIIIIIIIIIIIIIIIIIIIIIIIIIIIIIIIIIIIIIIIIIIIIIIIIIIIIIIIIIIIIIIIIIIIIIIIIIIIIIIIIIIIIIIIIIIIIIIIIIIIIIIIIIIIIIIIIIIIIIIIIIIIIIIIIIIIIIIIIIIIIIIIIIIIIIIIIIIIIIIIIIIIIIIIIIIIIIIIIIIIIIIIIIIIIIIIIIIIIIIIIIIIIIIIIIIIIIIIIIIIIIIIIIIIIIIIIIIIIIIIIIIIIIIIIIIIIIIIIIIIIIIIIIIIIIIIIIIIIIIIIIIIIIIIIIIIIIIIIIIIIIIIIIIIIIIIIIIIIIIIIIIIIIIIIIIIIIIIIIIIIIIII	AS:i:0	XN:i:0	XM:i:0	XO:i:0	XG:i:0	NM:i:0	MD:Z:378	YT:Z:UU
1079	0	CM007736.1	35324400	255	346M	*	0	0	TGCAGGAGGCCTGATTAGAAACGGATGCAATTTGGCTTTTCCAGCCGCAGAGTTGAGATCATTGAAAATGGAAGACGAAAGTCAAAAGATTTCAGTCTTGATTAGATTTGCACCGATGTGATTGATTTGATGTCTGTATTTACTACCACTTCATAGTTGTCGGTTCCAAGAGAGAGATGTTTCATGTTTCATGGGAAATTGTCAAAGCGTTTGTGCAGATCAGACTTTTTTTCTTGCTCTGTGCATAAAAGTGGTTTGCAGTGAGGAATGTGTGATGTCTTAAAAAAAGGGCTATTTCACACAAATGCTGTCGTAGCTACCTTTCTGCTAGCCAACTCTGGGGTGG	IIIIIIIIIIIIIIIIIIIIIIIIIIIIIIIIIIIIIIIIIIIIIIIIIIIIIIIIIIIIIIIIIIIIIIIIIIIIIIIIIIIIIIIIIIIIIIIIIIIIIIIIIIIIIIIIIIIIIIIIIIIIIIIIIIIIIIIIIIIIIIIIIIIIIIIIIIIIIIIIIIIIIIIIIIIIIIIIIIIIIIIIIIIIIIIIIIIIIIIIIIIIIIIIIIIIIIIIIIIIIIIIIIIIIIIIIIIIIIIIIIIIIIIIIIIIIIIIIIIIIIIIIIIIIIIIIIIIIIIIIIIIIIIIIIIIIIIIIIIIIIIIIIIIIIIIIIIIIIIIIIIIIIIIIIIIIIIIIIIIIIIIII	AS:i:-12	XN:i:0	XM:i:2	XO:i:0	XG:i:0	NM:i:2	MD:Z:46A294A4	YT:Z:UU
108020	0	CM007746.1	11030434	255	387M	*	0	0	TGCAGGTTTCGGACCTCGTAGGGAAGAAATAGGCAACCCTGTTCCTGGAGTGCCGCAGGCCCACTAAGAAACGTAGTTAATTAATCATTTTGGTGATTGCCTAAATTCAAAACACCTGGTCTTCCAGGTCAGTTAAATGATAAAAAATGAAGCACCTGCAGAACTCCAGGACCAGAGTTGCCTATCCCTGTCATAGGGTAAGAGTTGAGTACCCCTGCTGTAGACAATACTATTTACCAAGAGAGTTTTCATCTGTATTTTTCATAGCTGTATATTTACCACCAAAAACTGATGCTGACACTAAGACCGCACTCAACGAGCTGTATACGGCCATAAGCAAACAAGAAAATGCTTATCCAGAGGTGACGCTTCTAGTGGCCGGTGACT	IIIIIIIIIIIIIIIIIIIIIIIIIIIIIIIIIIIIIIIIIIIIIIIIIIIIIIIIIIIIIIIIIIIIIIIIIIIIIIIIIIIIIIIIIIIIIIIIIIIIIIIIIIIIIIIIIIIIIIIIIIIIIIIIIIIIIIIIIIIIIIIIIIIIIIIIIIIIIIIIIIIIIIIIIIIIIIIIIIIIIIIIIIIIIIIIIIIIIIIIIIIIIIIIIIIIIIIIIIIIIIIIIIIIIIIIIIIIIIIIIIIIIIIIIIIIIIIIIIIIIIIIIIIIIIIIIIIIIIIIIIIIIIIIIIIIIIIIIIIIIIIIIIIIIIIIIIIIIIIIIIIIIIIIIIIIIIIIIIIIIIIIIIIIIIIIIIIIIIIIIIIIIIIIIIIIIIIIIIIIIIIIIII	AS:i:-6	XN:i:0	XM:i:1	XO:i:0	XG:i:0	NM:i:1	MD:Z:73C313	YT:Z:UU
10896	16	CM007742.1	9588087	255	324M	*	0	0	GTGGCCTTTCGCCTGCCTCCAGTCATCGTGTTCACTGTAGTGCAATCCATTGCTAGACATCCCAGGGATTAAATGACCCTGGAAATGTAGGTGCTCCCTGACATAGGCAATGTGAAGAATGTCTTCTCCCAGTCAAACTATTTTCAGGTCCTCCGGAGTTACGAATAGACCCATGACTCATCTGCTATTACTGGGTCCCAGAACAAGTGTTAAAAATGGCTCGACTACGACTTGATCTGCACAAGCCAGGACATGTTTACATCTTCGCTTTTAGTGGTCGTTGACCTTGAGATGCTCTGTATCTTTTGTCGTCTGTGTCCTGCA	IIIIIIIIIIIIIIIIIIIIIIIIIIIIIIIIIIIIIIIIIIIIIIIIIIIIIIIIIIIIIIIIIIIIIIIIIIIIIIIIIIIIIIIIIIIIIIIIIIIIIIIIIIIIIIIIIIIIIIIIIIIIIIIIIIIIIIIIIIIIIIIIIIIIIIIIIIIIIIIIIIIIIIIIIIIIIIIIIIIIIIIIIIIIIIIIIIIIIIIIIIIIIIIIIIIIIIIIIIIIIIIIIIIIIIIIIIIIIIIIIIIIIIIIIIIIIIIIIIIIIIIIIIIIIIIIIIIIIIIIIIIIIIIIIIIIIIIIIIIIIIIIIIIIIIIIIIIIIIIIIIII	AS:i:0	XN:i:0	XM:i:0	XO:i:0	XG:i:0	NM:i:0	MD:Z:324	YT:Z:UU
109664	16	CM007725.1	65165819	6	5M1D24M2D65M1D47M1I44M1I12M1I3M1I97M1I37M	*	0	0	AACCAGAAATACCAGGACACTGAACTGTAGACTACACCCCTACAACCAGAAATACCAGGACACTGAACTGGAGACTACACCATCAACCAGACATTCCAGGACACTGAACTGTAGACTACACCACCAACCAGAAATATTTTACCCCCTTTTTCTCCCCAATTTTGGTCTTGTCTCATCACTGCAACTCCCCAACGGGCTCGGGAGGCGAAGGTCGAGTCATTCGTCCTCTGAAACATGACCAGCCAAACCGCACTTCTTAACACCTTCTTGCTTAACCCGGAAGCCAGCCGCACCAATGTGTGGAAACACAGTTCACCTGACGACCGAGGTCAGCCTGCA	IIIIIIIIIIIIIIIIIIIIIIIIIIIIIIIIIIIIIIIIIIIIIIIIIIIIIIIIIIIIIIIIIIIIIIIIIIIIIIIIIIIIIIIIIIIIIIIIIIIIIIIIIIIIIIIIIIIIIIIIIIIIIIIIIIIIIIIIIIIIIIIIIIIIIIIIIIIIIIIIIIIIIIIIIIIIIIIIIIIIIIIIIIIIIIIIIIIIIIIIIIIIIIIIIIIIIIIIIIIIIIIIIIIIIIIIIIIIIIIIIIIIIIIIIIIIIIIIIIIIIIIIIIIIIIIIIIIIIIIIIIIIIIIIIIIIIIIIIIIIIIIIIIIIIIIIIIIIIIIIIIIIIIIIIIIIIIIIIII	AS:i:-67	XS:i:-78	XN:i:0	XM:i:0	XO:i:8	XG:i:9	NM:i:9	MD:Z:5^G24^GG65^A240	YT:Z:UU
109664	272	CM007725.1	65162597	6	27M1D43M2I87M1I36M1I6M1I74M1I17M2I25M1I3M1I11M	*	0	0	AACCAGAAATACCAGGACACTGAACTGTAGACTACACCCCTACAACCAGAAATACCAGGACACTGAACTGGAGACTACACCATCAACCAGACATTCCAGGACACTGAACTGTAGACTACACCACCAACCAGAAATATTTTACCCCCTTTTTCTCCCCAATTTTGGTCTTGTCTCATCACTGCAACTCCCCAACGGGCTCGGGAGGCGAAGGTCGAGTCATTCGTCCTCTGAAACATGACCAGCCAAACCGCACTTCTTAACACCTTCTTGCTTAACCCGGAAGCCAGCCGCACCAATGTGTGGAAACACAGTTCACCTGACGACCGAGGTCAGCCTGCA	IIIIIIIIIIIIIIIIIIIIIIIIIIIIIIIIIIIIIIIIIIIIIIIIIIIIIIIIIIIIIIIIIIIIIIIIIIIIIIIIIIIIIIIIIIIIIIIIIIIIIIIIIIIIIIIIIIIIIIIIIIIIIIIIIIIIIIIIIIIIIIIIIIIIIIIIIIIIIIIIIIIIIIIIIIIIIIIIIIIIIIIIIIIIIIIIIIIIIIIIIIIIIIIIIIIIIIIIIIIIIIIIIIIIIIIIIIIIIIIIIIIIIIIIIIIIIIIIIIIIIIIIIIIIIIIIIIIIIIIIIIIIIIIIIIIIIIIIIIIIIIIIIIIIIIIIIIIIIIIIIIIIIIIIIIIIIIIIIII	AS:i:-78	XS:i:-78	XN:i:0	XM:i:0	XO:i:9	XG:i:11	NM:i:11	MD:Z:27^T302	YT:Z:UU
109664	256	MPKV01010159.1	12882	6	314M2I4M9I1M3I6M	*	0	0	TGCAGGCTGACCTCGGTCGTCAGGTGAACTGTGTTTCCACACATTGGTGCGGCTGGCTTCCGGGTTAAGCAAGAAGGTGTTAAGAAGTGCGGTTTGGCTGGTCATGTTTCAGAGGACGAATGACTCGACCTTCGCCTCCCGAGCCCGTTGGGGAGTTGCAGTGATGAGACAAGACCAAAATTGGGGAGAAAAAGGGGGTAAAATATTTCTGGTTGGTGGTGTAGTCTACAGTTCAGTGTCCTGGAATGTCTGGTTGATGGTGTAGTCTCCAGTTCAGTGTCCTGGTATTTCTGGTTGTAGGGGTGTAGTCTACAGTTCAGTGTCCTGGTATTTCTGGTT	IIIIIIIIIIIIIIIIIIIIIIIIIIIIIIIIIIIIIIIIIIIIIIIIIIIIIIIIIIIIIIIIIIIIIIIIIIIIIIIIIIIIIIIIIIIIIIIIIIIIIIIIIIIIIIIIIIIIIIIIIIIIIIIIIIIIIIIIIIIIIIIIIIIIIIIIIIIIIIIIIIIIIIIIIIIIIIIIIIIIIIIIIIIIIIIIIIIIIIIIIIIIIIIIIIIIIIIIIIIIIIIIIIIIIIIIIIIIIIIIIIIIIIIIIIIIIIIIIIIIIIIIIIIIIIIIIIIIIIIIIIIIIIIIIIIIIIIIIIIIIIIIIIIIIIIIIIIIIIIIIIIIIIIIIIIIIIIIIII	AS:i:-87	XS:i:-78	XN:i:0	XM:i:5	XO:i:3	XG:i:14	NM:i:19	MD:Z:312A1A4A0A3A0	YT:Z:UU
109706	0	CM007734.1	60952058	255	350M	*	0	0	TGCAGGCCAGGGAGAGATATGGTGGACCACGGGCCCTAGCTGTATGTGTACATGGAGGAAAACATTCCTGAGGTGTGTTTTAAACATCCAGAAAGCATTTATCCACGAGGTGGAATGTTCTTACCATTAACCAGAGAGATCAGGTATGGTGAGAGAAAGTACACTCATACAGGATACTATGTTGCTGTGGCCATGCATGATACATGCGATACAGGATACCTTACGATACGCTTCAGTGGCAAGTTCATCCTGGCGATGAGTCTCCACGGTAGATTTTTGTATGGTTGGCATGCTGGTACCCAGAACTGTGGGACGCCGGCTGTGGAGGAGAGCATTGTGGGTAGTATAAA	IIIIIIIIIIIIIIIIIIIIIIIIIIIIIIIIIIIIIIIIIIIIIIIIIIIIIIIIIIIIIIIIIIIIIIIIIIIIIIIIIIIIIIIIIIIIIIIIIIIIIIIIIIIIIIIIIIIIIIIIIIIIIIIIIIIIIIIIIIIIIIIIIIIIIIIIIIIIIIIIIIIIIIIIIIIIIIIIIIIIIIIIIIIIIIIIIIIIIIIIIIIIIIIIIIIIIIIIIIIIIIIIIIIIIIIIIIIIIIIIIIIIIIIIIIIIIIIIIIIIIIIIIIIIIIIIIIIIIIIIIIIIIIIIIIIIIIIIIIIIIIIIIIIIIIIIIIIIIIIIIIIIIIIIIIIIIIIIIIIIIIIIIIIIII	AS:i:-6	XN:i:0	XM:i:1	XO:i:0	XG:i:0	NM:i:1	MD:Z:62T287	YT:Z:UU
109759	16	CM007734.1	74974376	255	126M1I115M1I113M	*	0	0	TTACTGTAATAACTAGTTGGTATCTGAAAGGCTACATGCCTAAATCCCAATGTATGCTATGCTGACAGTTATCAGGAATTTGGGCTATTGTTTTGTTTGATCAACAAATCTCTCAGTAAACGGGTGTTTTTTTTCCATTCAATGTGCCGTTTTGCCTCTTGAGTCAAAAGAAGAGTTGAACCCGGAGGATTGGTGAGCACAGCCAGGCGAGAGGAACCGCTGTTTTGTACCAGAGCTGATTTAAAAAAAAAACGGAGATTGCCACATGCAATGACACAGCGTGACACTAGGCACTAGTGGTGCAGTTAACACACTCAGCACAATGAACACTGGTGTCTTAGAATTCACCGCCTGCA	IIIIIIIIIIIIIIIIIIIIIIIIIIIIIIIIIIIIIIIIIIIIIIIIIIIIIIIIIIIIIIIIIIIIIIIIIIIIIIIIIIIIIIIIIIIIIIIIIIIIIIIIIIIIIIIIIIIIIIIIIIIIIIIIIIIIIIIIIIIIIIIIIIIIIIIIIIIIIIIIIIIIIIIIIIIIIIIIIIIIIIIIIIIIIIIIIIIIIIIIIIIIIIIIIIIIIIIIIIIIIIIIIIIIIIIIIIIIIIIIIIIIIIIIIIIIIIIIIIIIIIIIIIIIIIIIIIIIIIIIIIIIIIIIIIIIIIIIIIIIIIIIIIIIIIIIIIIIIIIIIIIIIIIIIIIIIIIIIIIIIIIIIIIIIIIIIIII	AS:i:-16	XN:i:0	XM:i:0	XO:i:2	XG:i:2	NM:i:2	MD:Z:354	YT:Z:UU
110211	0	CM007736.1	53171619	255	365M	*	0	0	TGCAGGGAGAATGGTACCCTAAACATGTCCTGTTTCTTTCACAAGCCACTAGAGGACACTTTTAATTTAAATATGTTAACTGGTGATGGTCATGCAATGTTTACCGAATCCATGACAGTCAGTGGTTATCCAGAATGAACTCCCTTGAAACTATGATAAATCATTTTTACAAAAGGGTGTATGTCAATATGTGAATATGGTAAATTCATCCTTTGAGTTTAAGGTGCTTGCATATGGATACAGAAACTCTCATTGTAGTGGTTATTATCCTGACGAGATAGGGGCATGAATTAAAGCAAATAAAAAGCTATTTGCATCCAGACTCTGTATATGTCTCCACTTTTTCATTACCTGACTACTAGAAA	IIIIIIIIIIIIIIIIIIIIIIIIIIIIIIIIIIIIIIIIIIIIIIIIIIIIIIIIIIIIIIIIIIIIIIIIIIIIIIIIIIIIIIIIIIIIIIIIIIIIIIIIIIIIIIIIIIIIIIIIIIIIIIIIIIIIIIIIIIIIIIIIIIIIIIIIIIIIIIIIIIIIIIIIIIIIIIIIIIIIIIIIIIIIIIIIIIIIIIIIIIIIIIIIIIIIIIIIIIIIIIIIIIIIIIIIIIIIIIIIIIIIIIIIIIIIIIIIIIIIIIIIIIIIIIIIIIIIIIIIIIIIIIIIIIIIIIIIIIIIIIIIIIIIIIIIIIIIIIIIIIIIIIIIIIIIIIIIIIIIIIIIIIIIIIIIIIIIIIIIIIIII	AS:i:0	XN:i:0	XM:i:0	XO:i:0	XG:i:0	NM:i:0	MD:Z:365	YT:Z:UU
111748	16	CM007725.1	11924728	255	371M	*	0	0	CACAAACTGATCGAAACACATCTAATGTTCCCATTCCATATGTGCATTCTGTTTGCTCAAAGTCTAACACACACTCCATACGCATGTGTAGTTTATGAGTAATGGGTTGGTCCTGCTACAAATTGAGGCATTTCTCCCTTTACTTTGTTTTTGCCAAGTGCCCAAACATATCATGCTACAGCAGATGTTCTGCACATTACACCATTACCTCACTTTTTAACACTAAGAGGGCCGGCCCATTCCCGCCACACCCCAAGTTCTGACTAGGAGTTATGAGATAGTAAGTCATATTTATGTAATAATCCAAATGAATTAGTAAGTCATTATAATGGGATAGTAAGTCTGGATCATGGACATTGAGTAGCCCTGCA	IIIIIIIIIIIIIIIIIIIIIIIIIIIIIIIIIIIIIIIIIIIIIIIIIIIIIIIIIIIIIIIIIIIIIIIIIIIIIIIIIIIIIIIIIIIIIIIIIIIIIIIIIIIIIIIIIIIIIIIIIIIIIIIIIIIIIIIIIIIIIIIIIIIIIIIIIIIIIIIIIIIIIIIIIIIIIIIIIIIIIIIIIIIIIIIIIIIIIIIIIIIIIIIIIIIIIIIIIIIIIIIIIIIIIIIIIIIIIIIIIIIIIIIIIIIIIIIIIIIIIIIIIIIIIIIIIIIIIIIIIIIIIIIIIIIIIIIIIIIIIIIIIIIIIIIIIIIIIIIIIIIIIIIIIIIIIIIIIIIIIIIIIIIIIIIIIIIIIIIIIIIIIIIIIII	AS:i:-6	XN:i:0	XM:i:1	XO:i:0	XG:i:0	NM:i:1	MD:Z:335T35	YT:Z:UU
111972	16	CM007734.1	41846749	255	349M	*	0	0	ATGCACACTTTACACTCACTCACCTTGTATATCCTTGCTTACACACGAATCCGCATGCATTCACACACACACACACGTGCACACACGTACACAAAAACACATTCTCGCACAGGCACACTTAATTCAACGTGATTGCTCATCAATACCTGGAGGATGATGGCTCATAAATCTCCATAACATCTGCAACCTGAGGAGGGAGGACACACACACACACACGCAAACACACACATATACACACACCATCTTGCTCCCTCTCCACCCCCTCGGATGCCGAGGCTGTTATTCTTCACAAATCACCCAACAAAACCAAAGACCAACCAAATAAATGATCCTGAGACCCAGCCCTGCA	IIIIIIIIIIIIIIIIIIIIIIIIIIIIIIIIIIIIIIIIIIIIIIIIIIIIIIIIIIIIIIIIIIIIIIIIIIIIIIIIIIIIIIIIIIIIIIIIIIIIIIIIIIIIIIIIIIIIIIIIIIIIIIIIIIIIIIIIIIIIIIIIIIIIIIIIIIIIIIIIIIIIIIIIIIIIIIIIIIIIIIIIIIIIIIIIIIIIIIIIIIIIIIIIIIIIIIIIIIIIIIIIIIIIIIIIIIIIIIIIIIIIIIIIIIIIIIIIIIIIIIIIIIIIIIIIIIIIIIIIIIIIIIIIIIIIIIIIIIIIIIIIIIIIIIIIIIIIIIIIIIIIIIIIIIIIIIIIIIIIIIIIIIIII	AS:i:0	XN:i:0	XM:i:0	XO:i:0	XG:i:0	NM:i:0	MD:Z:349	YT:Z:UU
112981	16	CM007723.1	13453127	26	324M	*	0	0	AATAGGTGAAGGTAGAATAGATGCATGTATTGAGGTGAGCATGAGGAGGTCAAGAGGGGTTGATTGGAGGTAAAGTCTCTCTACATTCTTCATTAGTTGACCCCTGTCTGTCTGTGATGCAGGGGTTCCCCGGGGTCAGGACCTTTTGACTAGCTATTGAAAGCTTTATTCCACGTGTCAAACTCACTCCACAGAGGGCTGAGTGTCTTCGGCTTTTCACTCTTCCACTGTACTTGATTGATCAATTAAGGTCACTAATTAGAAAGGAACTCCCCTCACCTGGTTGTCTAGGTCTTAATTGAAAGGAAAAAAATAAAACCTGCA	IIIIIIIIIIIIIIIIIIIIIIIIIIIIIIIIIIIIIIIIIIIIIIIIIIIIIIIIIIIIIIIIIIIIIIIIIIIIIIIIIIIIIIIIIIIIIIIIIIIIIIIIIIIIIIIIIIIIIIIIIIIIIIIIIIIIIIIIIIIIIIIIIIIIIIIIIIIIIIIIIIIIIIIIIIIIIIIIIIIIIIIIIIIIIIIIIIIIIIIIIIIIIIIIIIIIIIIIIIIIIIIIIIIIIIIIIIIIIIIIIIIIIIIIIIIIIIIIIIIIIIIIIIIIIIIIIIIIIIIIIIIIIIIIIIIIIIIIIIIIIIIIIIIIIIIIIIIIIIIIIIII	AS:i:-6	XS:i:-158	XN:i:0	XM:i:1	XO:i:0	XG:i:0	NM:i:1	MD:Z:304C19	YT:Z:UU
112981	272	CM007723.1	13432737	26	59M2D12M1I4M1D40M1D24M2D14M1D16M1D39M1D15M4D11M1I44M1D21M2D16M1D7M	*	0	0	AATAGGTGAAGGTAGAATAGATGCATGTATTGAGGTGAGCATGAGGAGGTCAAGAGGGGTTGATTGGAGGTAAAGTCTCTCTACATTCTTCATTAGTTGACCCCTGTCTGTCTGTGATGCAGGGGTTCCCCGGGGTCAGGACCTTTTGACTAGCTATTGAAAGCTTTATTCCACGTGTCAAACTCACTCCACAGAGGGCTGAGTGTCTTCGGCTTTTCACTCTTCCACTGTACTTGATTGATCAATTAAGGTCACTAATTAGAAAGGAACTCCCCTCACCTGGTTGTCTAGGTCTTAATTGAAAGGAAAAAAATAAAACCTGCA	IIIIIIIIIIIIIIIIIIIIIIIIIIIIIIIIIIIIIIIIIIIIIIIIIIIIIIIIIIIIIIIIIIIIIIIIIIIIIIIIIIIIIIIIIIIIIIIIIIIIIIIIIIIIIIIIIIIIIIIIIIIIIIIIIIIIIIIIIIIIIIIIIIIIIIIIIIIIIIIIIIIIIIIIIIIIIIIIIIIIIIIIIIIIIIIIIIIIIIIIIIIIIIIIIIIIIIIIIIIIIIIIIIIIIIIIIIIIIIIIIIIIIIIIIIIIIIIIIIIIIIIIIIIIIIIIIIIIIIIIIIIIIIIIIIIIIIIIIIIIIIIIIIIIIIIIIIIIIIIIIIII	AS:i:-158	XS:i:-158	XN:i:0	XM:i:6	XO:i:13	XG:i:19	NM:i:25	MD:Z:59^TT16^C40^A24^AC14^T8A0G6^C21A17^C15^CCTG4C0T49^G21^AC3C12^C7	YT:Z:UU
113627	0	CM007744.1	18162007	255	279M	*	0	0	TGCAGGGTTGAAAAATGCTTCTTTGTTTACTGGGGTGCCATCCGCAGATAATAGCATCGTTTACGTTAAAGCATTTTTTAAATCTGACACGTTGGTTGGATTCACAACAAGTGCAGCTTTAATTTGGTATATTGAATGTGTGATTTCATCAAAGTTGAATTTTTATAGTATTTGAATTTGGCGCTCTGCATTTTCACTGGATGTTGGCCAGGTGGGACGCTACCGTCCCATTTGTCCCAGAGAGGTTAAAGCTACTGAGGAAGGGTTCAGTGATTCAGT	IIIIIIIIIIIIIIIIIIIIIIIIIIIIIIIIIIIIIIIIIIIIIIIIIIIIIIIIIIIIIIIIIIIIIIIIIIIIIIIIIIIIIIIIIIIIIIIIIIIIIIIIIIIIIIIIIIIIIIIIIIIIIIIIIIIIIIIIIIIIIIIIIIIIIIIIIIIIIIIIIIIIIIIIIIIIIIIIIIIIIIIIIIIIIIIIIIIIIIIIIIIIIIIIIIIIIIIIIIIIIIIIIIIIIIIIIIIIIIIIIIIIIIIIIIIIIIIIIIIIIIIIIIIIIIIIIIIIIII	AS:i:-18	XN:i:0	XM:i:3	XO:i:0	XG:i:0	NM:i:3	MD:Z:43T41C3G189	YT:Z:UU
115799	0	CM007725.1	44108709	255	380M	*	0	0	TGCAGGCCAAGTCCCGACGGACATCCTCGCACAGGCTGCATCGGTAGTGGTCGATGAGGGCCATCCTGCTCCGGCAGCCAAGGGTCCGAAATTCCAGGGCAAACTCCTGGACGCTCCTCGCCCCCTGCCTCAGGTGGAAGTGGTCCAACGCCGCATCTCCTTCTCTCCACACTGCATTTGCCCACTCCAGAGTTCTCCCCGAGAGGCACGAGACGAGAGAGGACACCCTCTCCCTTCCTGAGGGAGCCGGGTGAACGGTGGCCAGGTATAGGTCCAGCTGTAATAGGAACCCCTGGCACCATGCTGCCGTGCCATCATACTCCTTGGGAAGAGCGAGACGCATCCCACTGGGACCGGATACAGGAGGGACGAGTAGTGGT	IIIIIIIIIIIIIIIIIIIIIIIIIIIIIIIIIIIIIIIIIIIIIIIIIIIIIIIIIIIIIIIIIIIIIIIIIIIIIIIIIIIIIIIIIIIIIIIIIIIIIIIIIIIIIIIIIIIIIIIIIIIIIIIIIIIIIIIIIIIIIIIIIIIIIIIIIIIIIIIIIIIIIIIIIIIIIIIIIIIIIIIIIIIIIIIIIIIIIIIIIIIIIIIIIIIIIIIIIIIIIIIIIIIIIIIIIIIIIIIIIIIIIIIIIIIIIIIIIIIIIIIIIIIIIIIIIIIIIIIIIIIIIIIIIIIIIIIIIIIIIIIIIIIIIIIIIIIIIIIIIIIIIIIIIIIIIIIIIIIIIIIIIIIIIIIIIIIIIIIIIIIIIIIIIIIIIIIIIIII	AS:i:0	XN:i:0	XM:i:0	XO:i:0	XG:i:0	NM:i:0	MD:Z:380	YT:Z:UU
13015	16	CM007728.1	72846120	5	342M21I4M	*	0	0	ACATTCAAAAACATTTGTGAGCATACGAATGCACTGGCCAAAGGACACGTTGATGCCACTGAACCAAGGCAGAGAACTTAACACTGCACCAGTGATGAAGGAGGCATGCGACAAAATTGCTGCTCATGTGCAAGAAAGGTTTTCTGAAAGTGACCACTTAATTGCAGCAAAGTTGGTGGACAGCTCACTTTTCTCCCAGTATATACATTCCTTTCCGACCACAGAACTCATGTGCTACCAACCTATGGCCTGTGGGCAACCAGGAGAAGCTGAAAATGGAGGTGTCCACTCTCTACCGGAATCCTGAGCTGGACACAGGAAAGACAGCACTTTCTTTATTGAAATCACTCTACGAGAAAAACCTGCA	IIIIIIIIIIIIIIIIIIIIIIIIIIIIIIIIIIIIIIIIIIIIIIIIIIIIIIIIIIIIIIIIIIIIIIIIIIIIIIIIIIIIIIIIIIIIIIIIIIIIIIIIIIIIIIIIIIIIIIIIIIIIIIIIIIIIIIIIIIIIIIIIIIIIIIIIIIIIIIIIIIIIIIIIIIIIIIIIIIIIIIIIIIIIIIIIIIIIIIIIIIIIIIIIIIIIIIIIIIIIIIIIIIIIIIIIIIIIIIIIIIIIIIIIIIIIIIIIIIIIIIIIIIIIIIIIIIIIIIIIIIIIIIIIIIIIIIIIIIIIIIIIIIIIIIIIIIIIIIIIIIIIIIIIIIIIIIIIIIIIIIIIIIIIIIIIIIIIIIIIIIIIIII	AS:i:-92	XS:i:-212	XN:i:0	XM:i:4	XO:i:1	XG:i:21	NM:i:25	MD:Z:150G78G112G2C0	YT:Z:UU
13015	256	CM007728.1	55944197	5	137M1D1M1D35M1I93M3I97M	*	0	0	TGCAGGTTTTTCTCGTAGAGTGATTTCAATAAAGAAAGTGCTGTCTTTCCTGTGTCCAGCTCAGGATTCCGGTAGAGAGTGGACACCTCCATTTTCAGCTTCTCCTGGTTGCCCACAGGCCATAGGTTGGTAGCACATGAGTTCTGTGGTCGGAAAGGAATGTATATACTGGGAGAAAAGTGAGCTGTCCACCAACTTTGCTGCAATTAAGTGGTCACTTTCAGAAAACCTTTCTTGCACATGAGCAGCAATTTTGTCGCATGCCTCCTTCATCACTGGTGCAGTGTTAAGTTCTCTGCCTTGGTTCAGTGGCATCAACGTGTCCTTTGGCCAGTGCATTCGTATGCTCACAAATGTTTTTGAATGT	IIIIIIIIIIIIIIIIIIIIIIIIIIIIIIIIIIIIIIIIIIIIIIIIIIIIIIIIIIIIIIIIIIIIIIIIIIIIIIIIIIIIIIIIIIIIIIIIIIIIIIIIIIIIIIIIIIIIIIIIIIIIIIIIIIIIIIIIIIIIIIIIIIIIIIIIIIIIIIIIIIIIIIIIIIIIIIIIIIIIIIIIIIIIIIIIIIIIIIIIIIIIIIIIIIIIIIIIIIIIIIIIIIIIIIIIIIIIIIIIIIIIIIIIIIIIIIIIIIIIIIIIIIIIIIIIIIIIIIIIIIIIIIIIIIIIIIIIIIIIIIIIIIIIIIIIIIIIIIIIIIIIIIIIIIIIIIIIIIIIIIIIIIIIIIIIIIIIIIIIIIIIIII	AS:i:-212	XS:i:-212	XN:i:0	XM:i:29	XO:i:4	XG:i:6	NM:i:35	MD:Z:8G4A5T0G29A4G11G17G4G6T9T13C3C11^C1^G8C15C1C13A69G3G17C1G19C17A4A11A7C0A2T5G17	YT:Z:UU
14705	16	CM007723.1	21171443	255	21M8D295M	*	0	0	AGAGTACCAAAATTTTCTCTGACACACACACACACATACATACATACATATATGTACATGCATTCATGCAACACACGCATCACAACTGCTGCTACCAGACTCTTATTTACTATCGCTAATACTGCACAATTTAAACACTTGCCCCCCAATCTCTCTTTCCCTGATACATGTGTAAATATTGTACTATAAATTTGCCTTCCTGTATTATTGTTATGCTTAAATGTTTATTCTATTCAACTGAGACATTTTCTTTAAGTTTGTATTCTTATCTTCTATTATTTCTTATTGTTGTTTCAATGTCGAGAAGGAACCTGCA	IIIIIIIIIIIIIIIIIIIIIIIIIIIIIIIIIIIIIIIIIIIIIIIIIIIIIIIIIIIIIIIIIIIIIIIIIIIIIIIIIIIIIIIIIIIIIIIIIIIIIIIIIIIIIIIIIIIIIIIIIIIIIIIIIIIIIIIIIIIIIIIIIIIIIIIIIIIIIIIIIIIIIIIIIIIIIIIIIIIIIIIIIIIIIIIIIIIIIIIIIIIIIIIIIIIIIIIIIIIIIIIIIIIIIIIIIIIIIIIIIIIIIIIIIIIIIIIIIIIIIIIIIIIIIIIIIIIIIIIIIIIIIIIIIIIIIIIIIIIIIIIIIIIIIIIIIIII	AS:i:-29	XN:i:0	XM:i:0	XO:i:1	XG:i:8	NM:i:8	MD:Z:21^ACACACAC295	YT:Z:UU
15974	0	CM007722.1	58110570	255	87M	*	0	0	TGCAGGGGGACACATTTGAAGTGAAACATTAGAAGAGAAACATGCACACTACATGCTTTGCTCATTTGTGGTGCAGGGAATTAAATA	IIIIIIIIIIIIIIIIIIIIIIIIIIIIIIIIIIIIIIIIIIIIIIIIIIIIIIIIIIIIIIIIIIIIIIIIIIIIIIIIIIIIIII	AS:i:-6	XN:i:0	XM:i:1	XO:i:0	XG:i:0	NM:i:1	MD:Z:27G59	YT:Z:UU
16562	16	MPKV01006779.1	1833	0	16M2I129M1I12M	*	0	0	GATCTCATACTTGCAGGTAGTCTAGTGGTCAGAGTGTTGGGCCAGTAACCTGCAGGTAGCCTAGTGGTTAGAGTCTAGTGGTCAGAGTGTTGGGCCAGTAACATGCAGGTAGCCTAGTGGTTAGAGTCTAGTGGTCAGAGTGTTGGGCCAGTAACCTGCA	IIIIIIIIIIIIIIIIIIIIIIIIIIIIIIIIIIIIIIIIIIIIIIIIIIIIIIIIIIIIIIIIIIIIIIIIIIIIIIIIIIIIIIIIIIIIIIIIIIIIIIIIIIIIIIIIIIIIIIIIIIIIIIIIIIIIIIIIIIIIIIIIIIIIIIIIIIIIIIII	AS:i:-73	XS:i:-90	XN:i:0	XM:i:9	XO:i:2	XG:i:3	NM:i:12	MD:Z:1G1A0G1C2G1G0T0T43T99	YT:Z:UU
16562	272	MPKV01006779.1	1791	0	4M10I2M2I47M1I94M	*	0	0	GATCTCATACTTGCAGGTAGTCTAGTGGTCAGAGTGTTGGGCCAGTAACCTGCAGGTAGCCTAGTGGTTAGAGTCTAGTGGTCAGAGTGTTGGGCCAGTAACATGCAGGTAGCCTAGTGGTTAGAGTCTAGTGGTCAGAGTGTTGGGCCAGTAACCTGCA	IIIIIIIIIIIIIIIIIIIIIIIIIIIIIIIIIIIIIIIIIIIIIIIIIIIIIIIIIIIIIIIIIIIIIIIIIIIIIIIIIIIIIIIIIIIIIIIIIIIIIIIIIIIIIIIIIIIIIIIIIIIIIIIIIIIIIIIIIIIIIIIIIIIIIIIIIIIIIIII	AS:i:-90	XS:i:-90	XN:i:0	XM:i:6	XO:i:3	XG:i:13	NM:i:19	MD:Z:1G1T33A51C9T42A4	YT:Z:UU
16562	272	MPKV01006779.1	1888	0	12M2I2M2I76M1I65M	*	0	0	GATCTCATACTTGCAGGTAGTCTAGTGGTCAGAGTGTTGGGCCAGTAACCTGCAGGTAGCCTAGTGGTTAGAGTCTAGTGGTCAGAGTGTTGGGCCAGTAACATGCAGGTAGCCTAGTGGTTAGAGTCTAGTGGTCAGAGTGTTGGGCCAGTAACCTGCA	IIIIIIIIIIIIIIIIIIIIIIIIIIIIIIIIIIIIIIIIIIIIIIIIIIIIIIIIIIIIIIIIIIIIIIIIIIIIIIIIIIIIIIIIIIIIIIIIIIIIIIIIIIIIIIIIIIIIIIIIIIIIIIIIIIIIIIIIIIIIIIIIIIIIIIIIIIIIIIII	AS:i:-90	XS:i:-90	XN:i:0	XM:i:10	XO:i:3	XG:i:5	NM:i:15	MD:Z:0A0G3A0G1G0G35A51C9T22T24	YT:Z:UU
16562	272	MPKV01006779.1	1742	0	4M12I1M1I23M1I2M2I72M1I41M	*	0	0	GATCTCATACTTGCAGGTAGTCTAGTGGTCAGAGTGTTGGGCCAGTAACCTGCAGGTAGCCTAGTGGTTAGAGTCTAGTGGTCAGAGTGTTGGGCCAGTAACATGCAGGTAGCCTAGTGGTTAGAGTCTAGTGGTCAGAGTGTTGGGCCAGTAACCTGCA	IIIIIIIIIIIIIIIIIIIIIIIIIIIIIIIIIIIIIIIIIIIIIIIIIIIIIIIIIIIIIIIIIIIIIIIIIIIIIIIIIIIIIIIIIIIIIIIIIIIIIIIIIIIIIIIIIIIIIIIIIIIIIIIIIIIIIIIIIIIIIIIIIIIIIIIIIIIIIIII	AS:i:-94	XS:i:-90	XN:i:0	XM:i:3	XO:i:5	XG:i:17	NM:i:20	MD:Z:1T1A12T126	YT:Z:UU
16890	0	CM007728.1	31382770	255	372M	*	0	0	TGCAGGTAGAATAAAAAATAAATAAAATAATATCCTAGAAATCACATTGGCAATTTTTTATTTTATTTAACTAGGCAAGTCAGTTAAGAACAAATTCTTATCTACAATGACGGCCTACCCCAGCTAAACCCGGACGACGCTGGGCCAATTGTGTGGCGCCCTATGGCTATGCATGGCCTGTCTGCAACTTGAAACATTGTATCAACTATTAACTTTGGTCTGACCCAAAGCTGTGCTAGCAAACTTGCAACATTGTATAAAATATTCTGGCCCTCAGAGTTTCCAGCACCAGTGAGCTCCGGGACAGACACAGCTGTAGGCTATTTGAGCAAGGGATAAGAAGTAATCATTTTTTGATGTTTCCACTGGATA	IIIIIIIIIIIIIIIIIIIIIIIIIIIIIIIIIIIIIIIIIIIIIIIIIIIIIIIIIIIIIIIIIIIIIIIIIIIIIIIIIIIIIIIIIIIIIIIIIIIIIIIIIIIIIIIIIIIIIIIIIIIIIIIIIIIIIIIIIIIIIIIIIIIIIIIIIIIIIIIIIIIIIIIIIIIIIIIIIIIIIIIIIIIIIIIIIIIIIIIIIIIIIIIIIIIIIIIIIIIIIIIIIIIIIIIIIIIIIIIIIIIIIIIIIIIIIIIIIIIIIIIIIIIIIIIIIIIIIIIIIIIIIIIIIIIIIIIIIIIIIIIIIIIIIIIIIIIIIIIIIIIIIIIIIIIIIIIIIIIIIIIIIIIIIIIIIIIIIIIIIIIIIIIIIIII	AS:i:0	XN:i:0	XM:i:0	XO:i:0	XG:i:0	NM:i:0	MD:Z:372	YT:Z:UU
16992	16	CM007744.1	5802021	6	363M	*	0	0	GCAACCATGAGAGACTTATTTCTGGAGAGAGTAATTTTCAAAATTTGTAGTTCGAACTGTTTGGGTATGGACCTGGAAAGTATGACATTACTTTGCAGGCTATCTCTGCAGTAAACTGCAACTCCTCCCCCTTTGGCAGTTCTATCTTGACGGAAGATGTTATAGTTGGGTATGGAAATCTCTGAATTTTTGGTGGCCTTCCTGAGCCAGGATTCAGACACAGCAAGGACATCAGGGTTAGCAGAGTGTGCTAAAGCAGTGAGTAAAACAAACTTAGGGAGGAGGCTTCTGATGTTGACATGCATGAAACCAAGGCTTTTTCGATCACAGAAGTCAACAAATGAGGGTGCCTGGGGACCTGCA	IIIIIIIIIIIIIIIIIIIIIIIIIIIIIIIIIIIIIIIIIIIIIIIIIIIIIIIIIIIIIIIIIIIIIIIIIIIIIIIIIIIIIIIIIIIIIIIIIIIIIIIIIIIIIIIIIIIIIIIIIIIIIIIIIIIIIIIIIIIIIIIIIIIIIIIIIIIIIIIIIIIIIIIIIIIIIIIIIIIIIIIIIIIIIIIIIIIIIIIIIIIIIIIIIIIIIIIIIIIIIIIIIIIIIIIIIIIIIIIIIIIIIIIIIIIIIIIIIIIIIIIIIIIIIIIIIIIIIIIIIIIIIIIIIIIIIIIIIIIIIIIIIIIIIIIIIIIIIIIIIIIIIIIIIIIIIIIIIIIIIIIIIIIIIIIIIIIIIIIIIII	AS:i:-30	XS:i:-45	XN:i:0	XM:i:5	XO:i:0	XG:i:0	NM:i:5	MD:Z:0T0A4G38A38G278	YT:Z:UU
16992	256	CM007730.1	49062794	6	90M2I135M1I101M1I33M	*	0	0	TGCAGGTCCCCAGGCACCCTCATTTGTTGACTTCTGTGATCGAAAAAGCCTTGGTTTCATGCATGTCAACATCAGAAGCCTCCTCCCTAAGTTTGTTTTACTCACTGCTTTAGCACACTCTGCTAACCCTGATGTCCTTGCTGTGTCTGAATCCTGGCTCAGGAAGGCCACCAAAAATTCAGAGATTTCCATACCCAACTATAACATCTTCCGTCAAGATAGAACTGCCAAAGGGGGAGGAGTTGCAGTTTACTGCAGAGATAGCCTGCAAAGTAATGTCATACTTTCCAGGTCCATACCCAAACAGTTCGAACTACAAATTTTGAAAATTACTCTCTCCAGAAATAAGTCTCTCATGGTTGC	IIIIIIIIIIIIIIIIIIIIIIIIIIIIIIIIIIIIIIIIIIIIIIIIIIIIIIIIIIIIIIIIIIIIIIIIIIIIIIIIIIIIIIIIIIIIIIIIIIIIIIIIIIIIIIIIIIIIIIIIIIIIIIIIIIIIIIIIIIIIIIIIIIIIIIIIIIIIIIIIIIIIIIIIIIIIIIIIIIIIIIIIIIIIIIIIIIIIIIIIIIIIIIIIIIIIIIIIIIIIIIIIIIIIIIIIIIIIIIIIIIIIIIIIIIIIIIIIIIIIIIIIIIIIIIIIIIIIIIIIIIIIIIIIIIIIIIIIIIIIIIIIIIIIIIIIIIIIIIIIIIIIIIIIIIIIIIIIIIIIIIIIIIIIIIIIIIIIIIIIIII	AS:i:-45	XS:i:-45	XN:i:0	XM:i:3	XO:i:3	XG:i:4	NM:i:7	MD:Z:4T229C117C6	YT:Z:UU
16992	256	CM007720.1	47856384	6	52M1I31M1I147M1I5M1I72M1I51M	*	0	0	TGCAGGTCCCCAGGCACCCTCATTTGTTGACTTCTGTGATCGAAAAAGCCTTGGTTTCATGCATGTCAACATCAGAAGCCTCCTCCCTAAGTTTGTTTTACTCACTGCTTTAGCACACTCTGCTAACCCTGATGTCCTTGCTGTGTCTGAATCCTGGCTCAGGAAGGCCACCAAAAATTCAGAGATTTCCATACCCAACTATAACATCTTCCGTCAAGATAGAACTGCCAAAGGGGGAGGAGTTGCAGTTTACTGCAGAGATAGCCTGCAAAGTAATGTCATACTTTCCAGGTCCATACCCAAACAGTTCGAACTACAAATTTTGAAAATTACTCTCTCCAGAAATAAGTCTCTCATGGTTGC	IIIIIIIIIIIIIIIIIIIIIIIIIIIIIIIIIIIIIIIIIIIIIIIIIIIIIIIIIIIIIIIIIIIIIIIIIIIIIIIIIIIIIIIIIIIIIIIIIIIIIIIIIIIIIIIIIIIIIIIIIIIIIIIIIIIIIIIIIIIIIIIIIIIIIIIIIIIIIIIIIIIIIIIIIIIIIIIIIIIIIIIIIIIIIIIIIIIIIIIIIIIIIIIIIIIIIIIIIIIIIIIIIIIIIIIIIIIIIIIIIIIIIIIIIIIIIIIIIIIIIIIIIIIIIIIIIIIIIIIIIIIIIIIIIIIIIIIIIIIIIIIIIIIIIIIIIIIIIIIIIIIIIIIIIIIIIIIIIIIIIIIIIIIIIIIIIIIIIIIIIII	AS:i:-64	XS:i:-45	XN:i:0	XM:i:4	XO:i:5	XG:i:5	NM:i:9	MD:Z:4T104G202T38C6	YT:Z:UU
16992	256	CM007740.1	30205245	6	53M1D84M1I7M1D87M1I46M15I69M	*	0	0	TGCAGGTCCCCAGGCACCCTCATTTGTTGACTTCTGTGATCGAAAAAGCCTTGGTTTCATGCATGTCAACATCAGAAGCCTCCTCCCTAAGTTTGTTTTACTCACTGCTTTAGCACACTCTGCTAACCCTGATGTCCTTGCTGTGTCTGAATCCTGGCTCAGGAAGGCCACCAAAAATTCAGAGATTTCCATACCCAACTATAACATCTTCCGTCAAGATAGAACTGCCAAAGGGGGAGGAGTTGCAGTTTACTGCAGAGATAGCCTGCAAAGTAATGTCATACTTTCCAGGTCCATACCCAAACAGTTCGAACTACAAATTTTGAAAATTACTCTCTCCAGAAATAAGTCTCTCATGGTTGC	IIIIIIIIIIIIIIIIIIIIIIIIIIIIIIIIIIIIIIIIIIIIIIIIIIIIIIIIIIIIIIIIIIIIIIIIIIIIIIIIIIIIIIIIIIIIIIIIIIIIIIIIIIIIIIIIIIIIIIIIIIIIIIIIIIIIIIIIIIIIIIIIIIIIIIIIIIIIIIIIIIIIIIIIIIIIIIIIIIIIIIIIIIIIIIIIIIIIIIIIIIIIIIIIIIIIIIIIIIIIIIIIIIIIIIIIIIIIIIIIIIIIIIIIIIIIIIIIIIIIIIIIIIIIIIIIIIIIIIIIIIIIIIIIIIIIIIIIIIIIIIIIIIIIIIIIIIIIIIIIIIIIIIIIIIIIIIIIIIIIIIIIIIIIIIIIIIIIIIIIIII	AS:i:-118	XS:i:-45	XN:i:0	XM:i:6	XO:i:5	XG:i:19	NM:i:25	MD:Z:4T48^T91^T116G39T12G12T12C6	YT:Z:UU
16992	272	CM007731.1	35099292	6	27M1I34M1I8M1I4M1I14M1I9M1I19M1I2M2I56M1I3M1I13M1I110M1I51M	*	0	0	GCAACCATGAGAGACTTATTTCTGGAGAGAGTAATTTTCAAAATTTGTAGTTCGAACTGTTTGGGTATGGACCTGGAAAGTATGACATTACTTTGCAGGCTATCTCTGCAGTAAACTGCAACTCCTCCCCCTTTGGCAGTTCTATCTTGACGGAAGATGTTATAGTTGGGTATGGAAATCTCTGAATTTTTGGTGGCCTTCCTGAGCCAGGATTCAGACACAGCAAGGACATCAGGGTTAGCAGAGTGTGCTAAAGCAGTGAGTAAAACAAACTTAGGGAGGAGGCTTCTGATGTTGACATGCATGAAACCAAGGCTTTTTCGATCACAGAAGTCAACAAATGAGGGTGCCTGGGGACCTGCA	IIIIIIIIIIIIIIIIIIIIIIIIIIIIIIIIIIIIIIIIIIIIIIIIIIIIIIIIIIIIIIIIIIIIIIIIIIIIIIIIIIIIIIIIIIIIIIIIIIIIIIIIIIIIIIIIIIIIIIIIIIIIIIIIIIIIIIIIIIIIIIIIIIIIIIIIIIIIIIIIIIIIIIIIIIIIIIIIIIIIIIIIIIIIIIIIIIIIIIIIIIIIIIIIIIIIIIIIIIIIIIIIIIIIIIIIIIIIIIIIIIIIIIIIIIIIIIIIIIIIIIIIIIIIIIIIIIIIIIIIIIIIIIIIIIIIIIIIIIIIIIIIIIIIIIIIIIIIIIIIIIIIIIIIIIIIIIIIIIIIIIIIIIIIIIIIIIIIIIIIIII	AS:i:-129	XS:i:-45	XN:i:0	XM:i:5	XO:i:12	XG:i:13	NM:i:18	MD:Z:6G110A52T12T161A4	YT:Z:UU
17156	0	MPKV01007419.1	21773	255	327M	*	0	0	TGCAGGTTTTAAGTGAAGTGTTACCAAAGTAATGCAAGTGGGAGAAAGATTTAATCGAAGAAACCAATGTCTCACTTCTCCATTGTGTCCTTATTAGTGTAGATGTGGACGACACCGTTTACCATCTTGCAGCCATAGCCTATATCAGGAGGCATACAGGCAGGTTCCTGGTTCTCGTAAGGGTGAGTGGTGGAGACGGGAGGATGGACCGTCTGGTCTAAATCTAGAATACAATAGAGTACAATAGAATAGAATCAAAAAGATTAGAATTCAATAGAAAATAATCAAATAGAATAGACTACAATAGAATAGAATCAAATAGAATAT	IIIIIIIIIIIIIIIIIIIIIIIIIIIIIIIIIIIIIIIIIIIIIIIIIIIIIIIIIIIIIIIIIIIIIIIIIIIIIIIIIIIIIIIIIIIIIIIIIIIIIIIIIIIIIIIIIIIIIIIIIIIIIIIIIIIIIIIIIIIIIIIIIIIIIIIIIIIIIIIIIIIIIIIIIIIIIIIIIIIIIIIIIIIIIIIIIIIIIIIIIIIIIIIIIIIIIIIIIIIIIIIIIIIIIIIIIIIIIIIIIIIIIIIIIIIIIIIIIIIIIIIIIIIIIIIIIIIIIIIIIIIIIIIIIIIIIIIIIIIIIIIIIIIIIIIIIIIIIIIIIIIIIII	AS:i:0	XN:i:0	XM:i:0	XO:i:0	XG:i:0	NM:i:0	MD:Z:327	YT:Z:UU
17574	16	CM007734.1	28392117	255	187M3I1M1I90M	*	0	0	ACAGCGGAGGTGAAGCGGGTAGGAGACACTCTCCTGGGCATGGCCACTCAGTGTGTTCAGGTGAAGAACGTGGTGAAGACATCCCCCCAGACCCTCTCCAACCTCTGCCTCAAGATCAACGCCAAGCTGGGAGGCATCAACAACGTCCTGGTGCCCCATCAGAGGTGACGACACACACTCACTCACTCACTCATTAACTCAGGTTGACCCTCACTGTTGACCCTCACGGATGTTCTCGCGATGGTCTTCCAAGCCTTCGTTGCTTTGACGAAATTGCCTGCA	IIIIIIIIIIIIIIIIIIIIIIIIIIIIIIIIIIIIIIIIIIIIIIIIIIIIIIIIIIIIIIIIIIIIIIIIIIIIIIIIIIIIIIIIIIIIIIIIIIIIIIIIIIIIIIIIIIIIIIIIIIIIIIIIIIIIIIIIIIIIIIIIIIIIIIIIIIIIIIIIIIIIIIIIIIIIIIIIIIIIIIIIIIIIIIIIIIIIIIIIIIIIIIIIIIIIIIIIIIIIIIIIIIIIIIIIIIIIIIIIIIIIIIIIIIIIIIIIIIIIIIIIIIIIIIIIIIIIIIIIII	AS:i:-28	XN:i:0	XM:i:1	XO:i:2	XG:i:4	NM:i:5	MD:Z:233A44	YT:Z:UU
19214	16	CM007735.1	46385709	255	190M	*	0	0	CATGTTTATTTTTCATTTGATACAGTTTTCTAATGACAACAACCTCGTGTAGACAATTGCAAAACTGTACACAAAAATGTGTTCCTCTGTGTTTGAGACAGTACAAATGTCACTGCTAATAGACATTCACAACTATGGACTTAAAGTTAGCATTTTTATAAAGTTAAGTTTTGTTTCCTTTTGCCCTGCA	IIIIIIIIIIIIIIIIIIIIIIIIIIIIIIIIIIIIIIIIIIIIIIIIIIIIIIIIIIIIIIIIIIIIIIIIIIIIIIIIIIIIIIIIIIIIIIIIIIIIIIIIIIIIIIIIIIIIIIIIIIIIIIIIIIIIIIIIIIIIIIIIIIIIIIIIIIIIIIIIIIIIIIIIIIIIIIIIIIIIIIIIIIIIII	AS:i:-6	XN:i:0	XM:i:1	XO:i:0	XG:i:0	NM:i:1	MD:Z:94A95	YT:Z:UU
19996	16	CM007734.1	55292572	255	375M	*	0	0	TTTATCCCACCTATTAGAATATTCTCAATATTCTTGCAGACTTGCTAACTTTTTAATAGGCCTGACAAAAATAAAAATACTGGCCAAACATTAATGAGTCACTGACATAATTTACAAACGACTTTCCCTTCAACTAAAAAAAACACGCCCTGCCACCAAATCTACTAAGATGTAATGGTCAAAACTATTGACACAATAATGGACTACATGCAGCAGGTGAGCTATAATATATTTTACCATAGCCTCATATACTAAGAAAATATTGTGTTCTACAACAGTCAGTGGTGAAATTCCTTGCCCAACTTGCATTTTATTTAACGTGCGAAAACACCTGTCAGCTTTCCTGTGTGACTGTAGCCTATCTTTCTGCCTGCA	IIIIIIIIIIIIIIIIIIIIIIIIIIIIIIIIIIIIIIIIIIIIIIIIIIIIIIIIIIIIIIIIIIIIIIIIIIIIIIIIIIIIIIIIIIIIIIIIIIIIIIIIIIIIIIIIIIIIIIIIIIIIIIIIIIIIIIIIIIIIIIIIIIIIIIIIIIIIIIIIIIIIIIIIIIIIIIIIIIIIIIIIIIIIIIIIIIIIIIIIIIIIIIIIIIIIIIIIIIIIIIIIIIIIIIIIIIIIIIIIIIIIIIIIIIIIIIIIIIIIIIIIIIIIIIIIIIIIIIIIIIIIIIIIIIIIIIIIIIIIIIIIIIIIIIIIIIIIIIIIIIIIIIIIIIIIIIIIIIIIIIIIIIIIIIIIIIIIIIIIIIIIIIIIIIIIIII	AS:i:0	XN:i:0	XM:i:0	XO:i:0	XG:i:0	NM:i:0	MD:Z:375	YT:Z:UU
21829	16	MPKV01009694.1	1178	4	7M5I104M	*	0	0	ATCTTCTTCTTGCAGGGTTGAAGAAGTATAAAACACCAAGGTTTCAGCACACGGTGCCTCCTACAGGGTTGAAGAAGTATAAAACACCAAGGTTTCAGCACACGGTGCCTCCTGCA	IIIIIIIIIIIIIIIIIIIIIIIIIIIIIIIIIIIIIIIIIIIIIIIIIIIIIIIIIIIIIIIIIIIIIIIIIIIIIIIIIIIIIIIIIIIIIIIIIIIIIIIIIIIIIIIIIIII	AS:i:-38	XS:i:-70	XN:i:0	XM:i:3	XO:i:1	XG:i:5	NM:i:8	MD:Z:0G0C2C106	YT:Z:UU
21829	272	MPKV01009694.1	968	4	5M1D104M1I6M	*	0	0	ATCTTCTTCTTGCAGGGTTGAAGAAGTATAAAACACCAAGGTTTCAGCACACGGTGCCTCCTACAGGGTTGAAGAAGTATAAAACACCAAGGTTTCAGCACACGGTGCCTCCTGCA	IIIIIIIIIIIIIIIIIIIIIIIIIIIIIIIIIIIIIIIIIIIIIIIIIIIIIIIIIIIIIIIIIIIIIIIIIIIIIIIIIIIIIIIIIIIIIIIIIIIIIIIIIIIIIIIIIIII	AS:i:-70	XS:i:-70	XN:i:0	XM:i:9	XO:i:2	XG:i:2	NM:i:11	MD:Z:2G0G1^G1C2C38G13G21A14G12T2	YT:Z:UU
22343	16	CM007741.1	5616317	255	386M	*	0	0	CAGAATCCATATATAACGTTCTAAATCTGAGGTGCTCATGTCAACACCACTCCATGTGCATTGCAACGACTCTCCGCTGCTACAAAGCCGCCTTGCAACCACACTACCCCCCGGAACCCAAAGACTTTGGTTTCCCGGATGCTCCCGGCTGGTCATCGGAATAATGTGCCACGTGATATTACTGTGATGGGCAGTGATGGGCGGAGTCCCTAGATAAGTATTATACATAGAAACATATTCTCCAAATTTCAATCCGTTTATTATGCAAATACAAATCTCTTATTATCCAAATGTCAAATTCTCTCAAAGCACATTCACATAGTACTGTTCCCAAAACACACTAATCAATTAGTTGTTTTCTACAATATATTTTTTTATAACCTGCA	IIIIIIIIIIIIIIIIIIIIIIIIIIIIIIIIIIIIIIIIIIIIIIIIIIIIIIIIIIIIIIIIIIIIIIIIIIIIIIIIIIIIIIIIIIIIIIIIIIIIIIIIIIIIIIIIIIIIIIIIIIIIIIIIIIIIIIIIIIIIIIIIIIIIIIIIIIIIIIIIIIIIIIIIIIIIIIIIIIIIIIIIIIIIIIIIIIIIIIIIIIIIIIIIIIIIIIIIIIIIIIIIIIIIIIIIIIIIIIIIIIIIIIIIIIIIIIIIIIIIIIIIIIIIIIIIIIIIIIIIIIIIIIIIIIIIIIIIIIIIIIIIIIIIIIIIIIIIIIIIIIIIIIIIIIIIIIIIIIIIIIIIIIIIIIIIIIIIIIIIIIIIIIIIIIIIIIIIIIIIIIIIII	AS:i:-6	XN:i:0	XM:i:1	XO:i:0	XG:i:0	NM:i:1	MD:Z:345A40	YT:Z:UU
22664	0	MPKV01004043.1	80721	255	265M	*	0	0	TGCAGGAGAAAATCAGTCTTTCAACGACAAGCAACTGCCTGGAGTAACGTTGGCAAGGCTAAACTAAACAGAGGCATGGTGCATTTCCGAGCGAAGTACCGTTAGTTAGCTGAGTTACTAGTAACGTGTTAGCTAGCTAGGCTAATGGTAGCTGGATGTTGCTAGCTAGTTTGCAAATGAAACCGTTGTCTCTTTTCTCGGGGCAATTTCAAGGTAGCTATAATGCATAATATAAGTGTACCAACTTACCTCGTGTTTTGTATAG	IIIIIIIIIIIIIIIIIIIIIIIIIIIIIIIIIIIIIIIIIIIIIIIIIIIIIIIIIIIIIIIIIIIIIIIIIIIIIIIIIIIIIIIIIIIIIIIIIIIIIIIIIIIIIIIIIIIIIIIIIIIIIIIIIIIIIIIIIIIIIIIIIIIIIIIIIIIIIIIIIIIIIIIIIIIIIIIIIIIIIIIIIIIIIIIIIIIIIIIIIIIIIIIIIIIIIIIIIIIIIIIIIIIIIIIIIIIIIIIIIIIIIIIIIIIIIIIIIIIIIIIII	AS:i:0	XN:i:0	XM:i:0	XO:i:0	XG:i:0	NM:i:0	MD:Z:265	YT:Z:UU
22690	16	CM007744.1	32889663	255	336M	*	0	0	TGAACAGCAGGTAGTTAGAACGCGAGACTGACCTTGAAAAAGGTCATGTCTCATTTTGTTTTGAATTTTCTCAATGGCAATATTAATCTGATCATTCTTGTAGCCCCTCTCCTTGAACTTTCTTTGCGTCTCAGCCATATTTCTGTCGAAATCGGATTGTTTTTTGCAAATTCTTTTGATTCGACAGAATTGGCTGTAGGCAAACTATTTTTCAAGAGAAGTGGGTGACAACTATCAGCCCTTAACAAACTTACGATATTGGAGTGCCAACAAAAGAAGCTCGTCAAAGGTAAGGCATTAATTTGATTTTTATTTCTGCGTTGTGTCGCGCCTGCA	IIIIIIIIIIIIIIIIIIIIIIIIIIIIIIIIIIIIIIIIIIIIIIIIIIIIIIIIIIIIIIIIIIIIIIIIIIIIIIIIIIIIIIIIIIIIIIIIIIIIIIIIIIIIIIIIIIIIIIIIIIIIIIIIIIIIIIIIIIIIIIIIIIIIIIIIIIIIIIIIIIIIIIIIIIIIIIIIIIIIIIIIIIIIIIIIIIIIIIIIIIIIIIIIIIIIIIIIIIIIIIIIIIIIIIIIIIIIIIIIIIIIIIIIIIIIIIIIIIIIIIIIIIIIIIIIIIIIIIIIIIIIIIIIIIIIIIIIIIIIIIIIIIIIIIIIIIIIIIIIIIIIIIIIIIIIIIII	AS:i:0	XN:i:0	XM:i:0	XO:i:0	XG:i:0	NM:i:0	MD:Z:336	YT:Z:UU
22788	0	CM007738.1	1068751	255	220M13D157M	*	0	0	TGCAGGGTTGAAATATGTTTTCTCCCTTTGTTTACGGAGGTGCTATCCTCAGATAATAGCATAATTTGCTTTTGCCGCTGGATTCACAACAAGTGTAGCTTTAATTTCTCTGCATTTTCCCTGGCTTTTGGCCAGGTGACATTTCCCAGAGAGGTTAAAGCCTGGCTTTTCTACTGTACAGATTGGAACCATGTCTTTCGCTATGTAATAGGTCACTGCATCCACCTCAAACTTTTCTTGTCATAAGGGATTAAGTTTGAAAAGGATGTAGCTATGGTAGTTTGTCTTTTAGCAGACGTTTTGGGAATCGAGCGACTGGAATCGGCATTGCGTAGTCTCACGCATTCCTCCCATTCCACCTCGTGTTTCAGTTGCGG	IIIIIIIIIIIIIIIIIIIIIIIIIIIIIIIIIIIIIIIIIIIIIIIIIIIIIIIIIIIIIIIIIIIIIIIIIIIIIIIIIIIIIIIIIIIIIIIIIIIIIIIIIIIIIIIIIIIIIIIIIIIIIIIIIIIIIIIIIIIIIIIIIIIIIIIIIIIIIIIIIIIIIIIIIIIIIIIIIIIIIIIIIIIIIIIIIIIIIIIIIIIIIIIIIIIIIIIIIIIIIIIIIIIIIIIIIIIIIIIIIIIIIIIIIIIIIIIIIIIIIIIIIIIIIIIIIIIIIIIIIIIIIIIIIIIIIIIIIIIIIIIIIIIIIIIIIIIIIIIIIIIIIIIIIIIIIIIIIIIIIIIIIIIIIIIIIIIIIIIIIIIIIIIIIIIIIIIII	AS:i:-50	XN:i:0	XM:i:1	XO:i:1	XG:i:13	NM:i:14	MD:Z:220^TCCGTTATCTCCT22G134	YT:Z:UU
23108	16	MPKV01005888.1	9667	255	322M	*	0	0	AAACATGGCTGTGATAATGTGTTATATAAACATGGCTGTGGTAATGCATTATATAAACATGTTAATGATAAAGGGCTAACGTTTACAACAAGCTGAAGTTACCAACACCATGTGTCCCAAATGAAACCCTATTCTTTATGGGGTCAAAAATAGTGCACTACAAAGGGAATATGGTGCAGTTTGAGATCCGGCCCATGTGCGCCATGCTTGAAGACAGTGAAATCACGACAGACCGAGGATGAACAGAACAGATAGATATCAAGTCTGGTAAAGGAAATGAGGATGAGAGAGAAAACAAGAGCAGGACCAGAAGCAACCTGCA	IIIIIIIIIIIIIIIIIIIIIIIIIIIIIIIIIIIIIIIIIIIIIIIIIIIIIIIIIIIIIIIIIIIIIIIIIIIIIIIIIIIIIIIIIIIIIIIIIIIIIIIIIIIIIIIIIIIIIIIIIIIIIIIIIIIIIIIIIIIIIIIIIIIIIIIIIIIIIIIIIIIIIIIIIIIIIIIIIIIIIIIIIIIIIIIIIIIIIIIIIIIIIIIIIIIIIIIIIIIIIIIIIIIIIIIIIIIIIIIIIIIIIIIIIIIIIIIIIIIIIIIIIIIIIIIIIIIIIIIIIIIIIIIIIIIIIIIIIIIIIIIIIIIIIIIIIIIIIIIIII	AS:i:-12	XN:i:0	XM:i:2	XO:i:0	XG:i:0	NM:i:2	MD:Z:106T176C38	YT:Z:UU
23342	0	CM007730.1	30378305	255	409M	*	0	0	TGCAGGCCTTTTTCCTTCTCCGAGGTCTTAATTGTGGTATTAAGGATGATCAATGTTACGGTTGATTTTCTTTCTTCTTCTACAGCTATAAATCGACATGCTCTTTCGCATAGACATTAAATCAGTTACGATACCGTCGTTACCATTTTCCTGAGGTATAAACGATAAGAGGCACTTCACGCAAAGGTTACTCTCGTTTGTCTTGGTTTATGTCACATTGTCTCCCAAAGTCAGTGTCCGGTGTCTGCAGAACGTAAAGTAGCAAAGTGCCTTCTTGCCCTGTCTGTCCAGATCAAAGAGGTGTTCAGGAGAGAGCTGGAGAAAGCTGAGTCGGAGATCAAGAAGACCACGGTCATCATCGCTGAATACAAACAGGTAGGATCCGGAGTCACGCCGGAGAGGCGAGCGT	IIIIIIIIIIIIIIIIIIIIIIIIIIIIIIIIIIIIIIIIIIIIIIIIIIIIIIIIIIIIIIIIIIIIIIIIIIIIIIIIIIIIIIIIIIIIIIIIIIIIIIIIIIIIIIIIIIIIIIIIIIIIIIIIIIIIIIIIIIIIIIIIIIIIIIIIIIIIIIIIIIIIIIIIIIIIIIIIIIIIIIIIIIIIIIIIIIIIIIIIIIIIIIIIIIIIIIIIIIIIIIIIIIIIIIIIIIIIIIIIIIIIIIIIIIIIIIIIIIIIIIIIIIIIIIIIIIIIIIIIIIIIIIIIIIIIIIIIIIIIIIIIIIIIIIIIIIIIIIIIIIIIIIIIIIIIIIIIIIIIIIIIIIIIIIIIIIIIIIIIIIIIIIIIIIIIIIIIIIIIIIIIIIIIIIIIIIIIIIIIIIIIIIIII	AS:i:0	XN:i:0	XM:i:0	XO:i:0	XG:i:0	NM:i:0	MD:Z:409	YT:Z:UU
24504	0	CM007721.1	34320260	255	294M	*	0	0	TGCAGGCTAAAGATTGTGTGTGTTCATTCCCCTCAGGTACTCCCAATCTTTTAACAACACAATAAATGTGGATTGAGCCCTCATAATCTTTCCCTTAGGAAGTATTACAACAAGACAAAAAAATAGTGTTTCTGTGTGTTTAGTCCTGTTGACCCAGGAGCCTCTTCATGCTTTAGTTCACCCTGACCCATCAGTTAGCCCTAATTCTCCTCCCTGTAACAAGGACAATGGCTATACTGTATCTTCCGAAATGCCGAATTACCTAAAATGAAAGAAGAGAGGAAAACAGGCGTC	IIIIIIIIIIIIIIIIIIIIIIIIIIIIIIIIIIIIIIIIIIIIIIIIIIIIIIIIIIIIIIIIIIIIIIIIIIIIIIIIIIIIIIIIIIIIIIIIIIIIIIIIIIIIIIIIIIIIIIIIIIIIIIIIIIIIIIIIIIIIIIIIIIIIIIIIIIIIIIIIIIIIIIIIIIIIIIIIIIIIIIIIIIIIIIIIIIIIIIIIIIIIIIIIIIIIIIIIIIIIIIIIIIIIIIIIIIIIIIIIIIIIIIIIIIIIIIIIIIIIIIIIIIIIIIIIIIIIIIIIIIIIIIIIIIIIII	AS:i:0	XN:i:0	XM:i:0	XO:i:0	XG:i:0	NM:i:0	MD:Z:294	YT:Z:UU
24576	0	CM007743.1	26267304	255	357M	*	0	0	TGCAGGAAAATAATCCTGCAGCAACAGGAAATGTTAATTAATTCACATTTTTGTAGAGGCTGATACATTTTTTGTTAGGGCAGATCAAGTCTAAAAATTGTAAAGTGGAAATTACAAACTTTAGAAGCTTTTTAAACCTTGAATACACTAAAAGTGATCAAATGAAGATCCTACACCTGTAAGTGGATGCCTTGACACAAATGTACAGTAAACACAGAACCTTGTGTAACTGAAGAGTTCCCCCTGAGTTAGGGTTCAAAGGTCAGCATAATAATAGCCACCCACTCCTGTGGAGTCTGGACACACTCCCCTCCATCACATATCTGACACACACACACCCCTCTGTTCCATCTCTCC	IIIIIIIIIIIIIIIIIIIIIIIIIIIIIIIIIIIIIIIIIIIIIIIIIIIIIIIIIIIIIIIIIIIIIIIIIIIIIIIIIIIIIIIIIIIIIIIIIIIIIIIIIIIIIIIIIIIIIIIIIIIIIIIIIIIIIIIIIIIIIIIIIIIIIIIIIIIIIIIIIIIIIIIIIIIIIIIIIIIIIIIIIIIIIIIIIIIIIIIIIIIIIIIIIIIIIIIIIIIIIIIIIIIIIIIIIIIIIIIIIIIIIIIIIIIIIIIIIIIIIIIIIIIIIIIIIIIIIIIIIIIIIIIIIIIIIIIIIIIIIIIIIIIIIIIIIIIIIIIIIIIIIIIIIIIIIIIIIIIIIIIIIIIIIIIIIIIII	AS:i:-6	XN:i:0	XM:i:1	XO:i:0	XG:i:0	NM:i:1	MD:Z:34A322	YT:Z:UU
25694	0	CM007721.1	9527779	255	252M	*	0	0	TGCAGGTTTTAAGATGAAGAGAATATCATCCCTCGCTCCCCTCCGTTCTATTGGCAAATGCCCAGTCACTCGAGAATAAGATAGATGAGATTAATTTGAGATTCTCCTATCAGAGAGACTTGAAAAGCTGCAATATTATATGCCTTGCAGAGACGTAGCTGGATGACTATGTACATAGAACTCAGTGGTGTCTCCATGCAGTGGCACAATCAGATGAAAGTGGCCTCAGGGCAAGTCCAAAAGGGGGGGTGT	IIIIIIIIIIIIIIIIIIIIIIIIIIIIIIIIIIIIIIIIIIIIIIIIIIIIIIIIIIIIIIIIIIIIIIIIIIIIIIIIIIIIIIIIIIIIIIIIIIIIIIIIIIIIIIIIIIIIIIIIIIIIIIIIIIIIIIIIIIIIIIIIIIIIIIIIIIIIIIIIIIIIIIIIIIIIIIIIIIIIIIIIIIIIIIIIIIIIIIIIIIIIIIIIIIIIIIIIIIIIIIIIIIIIIIIIIIIIIIIIIIIIIIIIIIII	AS:i:-6	XN:i:0	XM:i:1	XO:i:0	XG:i:0	NM:i:1	MD:Z:249G2	YT:Z:UU
25963	0	MPKV01004469.1	136078	255	247M	*	0	0	TGCAGGTTCATGGTCTACAACATCCATAGTGTACAATCGTATCTCACACAGGAAGCGGCGCAGGGATTTGATATTTGTTTTTTGTCTTTCATTTTGTTTAATTCGCTTAGTTGTTTTGTTTTTGTTTTTTCACTTGTAAACACATTTACAATAAAGTAAAGTTACAGGAAGGCACTGTAGATGTGACTTCAGTAACATCTAGTGAAACACATTCCGTATGTGGTTATGCATTCTTCTGTGCTAGAGA	IIIIIIIIIIIIIIIIIIIIIIIIIIIIIIIIIIIIIIIIIIIIIIIIIIIIIIIIIIIIIIIIIIIIIIIIIIIIIIIIIIIIIIIIIIIIIIIIIIIIIIIIIIIIIIIIIIIIIIIIIIIIIIIIIIIIIIIIIIIIIIIIIIIIIIIIIIIIIIIIIIIIIIIIIIIIIIIIIIIIIIIIIIIIIIIIIIIIIIIIIIIIIIIIIIIIIIIIIIIIIIIIIIIIIIIIIIIIIIIIIIIIIII	AS:i:-6	XN:i:0	XM:i:1	XO:i:0	XG:i:0	NM:i:1	MD:Z:23T223	YT:Z:UU
26315	16	CM007721.1	34588512	255	377M	*	0	0	TTGACTCGGAACAGGTACCACCTGTATATTGTCACGACTTCCTCCCAAGTCGGTTCCTCTCCTTGTTCGGGCGGCGTTCGGCGGTCGACGTCACCGGTCTTCTAGCCATCGCCGATCCACTTTTCATTTTCCATTTGATTTGTCTTGTTTTCCCGACACACCTGGTTGTACCCTCACACATGTATTTAACCCTCTGTTCCCCCATGTATGTGTGTGGAATTGTTTGTTGTTACGTGTATGTGCACGTCAGACTGGTTTGCGCCGGGTTATGTCAACCCGTATTTGTTTATTGTTCTTAGTGCCGTGTGTCTGTTCGCCGTAATAAAGGGCTCCGTTTTGCTACCCAATTCTGCTCTCCTGCACCTGATTTCCCTGCA	IIIIIIIIIIIIIIIIIIIIIIIIIIIIIIIIIIIIIIIIIIIIIIIIIIIIIIIIIIIIIIIIIIIIIIIIIIIIIIIIIIIIIIIIIIIIIIIIIIIIIIIIIIIIIIIIIIIIIIIIIIIIIIIIIIIIIIIIIIIIIIIIIIIIIIIIIIIIIIIIIIIIIIIIIIIIIIIIIIIIIIIIIIIIIIIIIIIIIIIIIIIIIIIIIIIIIIIIIIIIIIIIIIIIIIIIIIIIIIIIIIIIIIIIIIIIIIIIIIIIIIIIIIIIIIIIIIIIIIIIIIIIIIIIIIIIIIIIIIIIIIIIIIIIIIIIIIIIIIIIIIIIIIIIIIIIIIIIIIIIIIIIIIIIIIIIIIIIIIIIIIIIIIIIIIIIIIIII	AS:i:-6	XN:i:0	XM:i:1	XO:i:0	XG:i:0	NM:i:1	MD:Z:318A58	YT:Z:UU
27251	16	CM007727.1	34443500	255	348M	*	0	0	ATTGTGTAATATGTCACTGCATGGGTAATTGGATTTCAGTAACATTTTTGGTACTATAAAATGGATTACCGTCAAATGGATTACAGTAGCTGTACTGCTAAATAAATTGAGGCCAGTAAGTTACTGTACATTTTACAGGAAATATTTTACAGTGTACGTTAGTGTTAGTATCCCAATCCAAAGTAACTGTTCTGTACTTTACAGCATGTGTCAAATTCATTCCAATGGAGGGCCGAGTGTCTGCAGGTTTTTGCTTCTCTCTTGTACTTGATTGCTGAATTAAGCATAATTAATAAAGAACTCTCCTCACCTGGTTGTCTAGTTGAAAGGAAAAAACTAAAACCTGCA	IIIIIIIIIIIIIIIIIIIIIIIIIIIIIIIIIIIIIIIIIIIIIIIIIIIIIIIIIIIIIIIIIIIIIIIIIIIIIIIIIIIIIIIIIIIIIIIIIIIIIIIIIIIIIIIIIIIIIIIIIIIIIIIIIIIIIIIIIIIIIIIIIIIIIIIIIIIIIIIIIIIIIIIIIIIIIIIIIIIIIIIIIIIIIIIIIIIIIIIIIIIIIIIIIIIIIIIIIIIIIIIIIIIIIIIIIIIIIIIIIIIIIIIIIIIIIIIIIIIIIIIIIIIIIIIIIIIIIIIIIIIIIIIIIIIIIIIIIIIIIIIIIIIIIIIIIIIIIIIIIIIIIIIIIIIIIIIIIIIIIIIIIIII	AS:i:-6	XN:i:0	XM:i:1	XO:i:0	XG:i:0	NM:i:1	MD:Z:337A10	YT:Z:UU
27348	0	CM007744.1	34036344	255	346M	*	0	0	TGCAGGCATAAAAAGTTAAAACAATAACATCACAATAAAACACAATAAAGACTACATTATAAATAACACAATGCATCAAACAAGACGTTTGCATTATTACTATCTTATTACAAATTAACAATATAGAATCCACAATAACACAAAACCACACAGCATTTAGTGTGTGTGTAGAGTGTATGTGTTAGTATGTGTGTGTGTGTATAGGGCATGTGTTAGTGTGTTTGTGTGTGTATATGTGTGTATGTGTGTTTGTGTGTGTGCCACCATATGGGGCCGGTAGGGTAGCCTGTTGGACTAGTTCAAATCCCCGAGCTGAAAACGTACAAATCTGTCGTTCTGCCCCTGA	IIIIIIIIIIIIIIIIIIIIIIIIIIIIIIIIIIIIIIIIIIIIIIIIIIIIIIIIIIIIIIIIIIIIIIIIIIIIIIIIIIIIIIIIIIIIIIIIIIIIIIIIIIIIIIIIIIIIIIIIIIIIIIIIIIIIIIIIIIIIIIIIIIIIIIIIIIIIIIIIIIIIIIIIIIIIIIIIIIIIIIIIIIIIIIIIIIIIIIIIIIIIIIIIIIIIIIIIIIIIIIIIIIIIIIIIIIIIIIIIIIIIIIIIIIIIIIIIIIIIIIIIIIIIIIIIIIIIIIIIIIIIIIIIIIIIIIIIIIIIIIIIIIIIIIIIIIIIIIIIIIIIIIIIIIIIIIIIIIIIIIIIII	AS:i:0	XN:i:0	XM:i:0	XO:i:0	XG:i:0	NM:i:0	MD:Z:346	YT:Z:UU
27508	16	CM007734.1	5374439	255	5M3I338M	*	0	0	TAACCCCACCACCACCACCACGGGGCACTCTGTTCACAACGTTGACATCATCAAACTACTCGCCCACACGACGCCATACACCCTGTCTGCCATCTGCCCAGTATAGTTGAAACTGGGATTTATCTGTGAAGAGCGCACTTCTCCAGCGTACCAGTGGCCATCAAAGGTGAGCATTTGCCCTCTGAAGTCGGTTTTGACGCCGAACTGCAGTCAGGTCAAGACCCTGGTGAGGACAACGAGCAAGCAGATGCGCTTCCTTGAAGGTTTCTGACAGTTTGTGCAGACATTCTTCAGTTGTGCAAAGTTTGATCAGCTGTATGGGTGGCTGATTTCAGACGATCCTGCA	IIIIIIIIIIIIIIIIIIIIIIIIIIIIIIIIIIIIIIIIIIIIIIIIIIIIIIIIIIIIIIIIIIIIIIIIIIIIIIIIIIIIIIIIIIIIIIIIIIIIIIIIIIIIIIIIIIIIIIIIIIIIIIIIIIIIIIIIIIIIIIIIIIIIIIIIIIIIIIIIIIIIIIIIIIIIIIIIIIIIIIIIIIIIIIIIIIIIIIIIIIIIIIIIIIIIIIIIIIIIIIIIIIIIIIIIIIIIIIIIIIIIIIIIIIIIIIIIIIIIIIIIIIIIIIIIIIIIIIIIIIIIIIIIIIIIIIIIIIIIIIIIIIIIIIIIIIIIIIIIIIIIIIIIIIIIIIIIIIIIIIIIII	AS:i:-20	XN:i:0	XM:i:1	XO:i:1	XG:i:3	NM:i:4	MD:Z:17T325	YT:Z:UU
27572	16	MPKV01008712.1	46100	255	319M	*	0	0	CAGCTCCAACAGTGCAGTAATATCCAGTACACATCTATCACACTTAGCAGGATGTAGACACACCGTTTGCTGCATACAATGTGCTTAGAAATCATTTGTTAATTCTTCATCTTGAAGTGCTCGATTCCATTTAACGTAGCTATTTGATTACTATGACAGTGGTGAGAAGGAAGCTCACAGTCTGTTTCCTGTCACGTCTTCTAGGACGTAGACACCATCTATCTGACTCAAGACACACGGGATCTCAGCCTTCAGGACTTCAGTCATCTGGAGAATAGGTGAGTCACTAGGTTCAAGACACACGGGATCTCAGCCTGCA	IIIIIIIIIIIIIIIIIIIIIIIIIIIIIIIIIIIIIIIIIIIIIIIIIIIIIIIIIIIIIIIIIIIIIIIIIIIIIIIIIIIIIIIIIIIIIIIIIIIIIIIIIIIIIIIIIIIIIIIIIIIIIIIIIIIIIIIIIIIIIIIIIIIIIIIIIIIIIIIIIIIIIIIIIIIIIIIIIIIIIIIIIIIIIIIIIIIIIIIIIIIIIIIIIIIIIIIIIIIIIIIIIIIIIIIIIIIIIIIIIIIIIIIIIIIIIIIIIIIIIIIIIIIIIIIIIIIIIIIIIIIIIIIIIIIIIIIIIIIIIIIIIIIIIIIIIIIIIII	AS:i:-6	XN:i:0	XM:i:1	XO:i:0	XG:i:0	NM:i:1	MD:Z:76A242	YT:Z:UU
28469	16	CM007720.1	31842030	255	44M1I378M	*	0	0	AATTCTCAGAGACGGTAGTGGCAAAATGATGTACAAATTAAGTTAAAAAAATATGTTTAAAAAAAGGCTAAATGAGAGATAAGGGGTACTTGGCTCCACTTTAATAAAGCTTTGTACAAGCTTTGTACAAACAAGAACAGGTTCTAACCAGTTCTTACAGTATTCAACTCAAGCCTTTACATAACATTAGACTGTAACAGAACCATTTTGCCCCAACACTATGTTAAAGCCTGTGGGGTTTAAGTGTTATAGTGTAAAAGCTTTTCTCCTAAGCTTGGAGTCTCATCCCCAAATGCCCAAAAGCCCTACACATTTCTCCCTCTACTCTGCCTTCATATTTCTGCTCCTAACCTGTCATTAAATAATGAAAATAATTCAGAAAGAGTTTGGAAAAAATACACAAAAAAAAATGTTTGTCCTGCA	IIIIIIIIIIIIIIIIIIIIIIIIIIIIIIIIIIIIIIIIIIIIIIIIIIIIIIIIIIIIIIIIIIIIIIIIIIIIIIIIIIIIIIIIIIIIIIIIIIIIIIIIIIIIIIIIIIIIIIIIIIIIIIIIIIIIIIIIIIIIIIIIIIIIIIIIIIIIIIIIIIIIIIIIIIIIIIIIIIIIIIIIIIIIIIIIIIIIIIIIIIIIIIIIIIIIIIIIIIIIIIIIIIIIIIIIIIIIIIIIIIIIIIIIIIIIIIIIIIIIIIIIIIIIIIIIIIIIIIIIIIIIIIIIIIIIIIIIIIIIIIIIIIIIIIIIIIIIIIIIIIIIIIIIIIIIIIIIIIIIIIIIIIIIIIIIIIIIIIIIIIIIIIIIIIIIIIIIIIIIIIIIIIIIIIIIIIIIIIIIIIIIIIIIIIIIIIIIIIIIIII	AS:i:-8	XN:i:0	XM:i:0	XO:i:1	XG:i:1	NM:i:1	MD:Z:422	YT:Z:UU
28813	16	CM007747.1	11235504	255	330M	*	0	0	TCATCATCTTTTGTTTGAAACACAATGTTGAGCAAGGACACACACCTGATTACGAATATAGACGTAGCACTAGTCTACCTGGCAAGCACGCAACTGTATGCCCATAAATGTGCCCATTTGGGGATGTCTGATAGTATTTCTGATTTTCTTAACTCACCACCATTCTTCACCTCAAACAGCAAGTAATCGAAGTCTGTTTTTAGAATCAATTCAGAATGACAATAGTTCCTCAAAGTATTTTAACAATATTTCCAGCTCTCTCCCTTTCGATAACCACTCAGCATTAAAAATGCAATGATCTGATCCAGTGATAAGTATTTTCTACCTGCA	IIIIIIIIIIIIIIIIIIIIIIIIIIIIIIIIIIIIIIIIIIIIIIIIIIIIIIIIIIIIIIIIIIIIIIIIIIIIIIIIIIIIIIIIIIIIIIIIIIIIIIIIIIIIIIIIIIIIIIIIIIIIIIIIIIIIIIIIIIIIIIIIIIIIIIIIIIIIIIIIIIIIIIIIIIIIIIIIIIIIIIIIIIIIIIIIIIIIIIIIIIIIIIIIIIIIIIIIIIIIIIIIIIIIIIIIIIIIIIIIIIIIIIIIIIIIIIIIIIIIIIIIIIIIIIIIIIIIIIIIIIIIIIIIIIIIIIIIIIIIIIIIIIIIIIIIIIIIIIIIIIIIIIIIII	AS:i:-6	XN:i:0	XM:i:1	XO:i:0	XG:i:0	NM:i:1	MD:Z:292T37	YT:Z:UU
30911	0	CM007728.1	39815480	255	365M	*	0	0	TGCAGGAATTTGTAGTCTTGCTGAGGTTTTCTCTGTTGCTAATTTGCCTATTGTGTTAAATTTGGGAGTAAATTGAGTCCAGTATATTGATAAAACTCACCTTGTCCAAGTGAGAATTACACTGTTGTCAAAACATCATGCCAGGGTAAGCCTACACGAAACACAGACCTTATAATGTAATTATGATGTAGTTCTAAAATCCCAGATGCAAAAATTAATTGTGAAAAAATGATTGGAACCATTACCGGGTTTAACTGCTAGGTTTTGTGGGTATTATGCTGCATCCACTGTGCTGGACTATAGGCAGGGGGTAGCATCATTTGTTTGATTCTCTGTAATAATGGTATGGGAATAATATTTTATTT	IIIIIIIIIIIIIIIIIIIIIIIIIIIIIIIIIIIIIIIIIIIIIIIIIIIIIIIIIIIIIIIIIIIIIIIIIIIIIIIIIIIIIIIIIIIIIIIIIIIIIIIIIIIIIIIIIIIIIIIIIIIIIIIIIIIIIIIIIIIIIIIIIIIIIIIIIIIIIIIIIIIIIIIIIIIIIIIIIIIIIIIIIIIIIIIIIIIIIIIIIIIIIIIIIIIIIIIIIIIIIIIIIIIIIIIIIIIIIIIIIIIIIIIIIIIIIIIIIIIIIIIIIIIIIIIIIIIIIIIIIIIIIIIIIIIIIIIIIIIIIIIIIIIIIIIIIIIIIIIIIIIIIIIIIIIIIIIIIIIIIIIIIIIIIIIIIIIIIIIIIIIII	AS:i:-24	XN:i:0	XM:i:4	XO:i:0	XG:i:0	NM:i:4	MD:Z:70C13A140T0T138	YT:Z:UU
31074	0	CM007744.1	12503969	255	364M	*	0	0	TGCAGGTTCCATTTTGTGCTCAACCATACTAAATCATAGGTTTCACAAAGTTAAATGACTTTAAATCATGATGTAAGATGATCAGGTACGTGGCTTTTTTTGCGAGTTATTTGTAACCTATAGTTTGTCATTGTTTATTTGTTTGTTCTATTGTTGAGTGACAGTTGATGCTTAGTTAGTTTGAATAGCTTGGAGTGGTGACTACTAGTCTTTGTGCCCAGAGTATTGTTGCCAGGTTATGGCTTGTACATTCCGTGGAAGGTGACCGGCATAGAGCACTTCACCTCTGCCCTGGCGATCTCCGACATGTCCTTGGCGTTGAGGATCAGCATGTACCCTGGCCTCTGGGCCCCGGTGGCCACCA	IIIIIIIIIIIIIIIIIIIIIIIIIIIIIIIIIIIIIIIIIIIIIIIIIIIIIIIIIIIIIIIIIIIIIIIIIIIIIIIIIIIIIIIIIIIIIIIIIIIIIIIIIIIIIIIIIIIIIIIIIIIIIIIIIIIIIIIIIIIIIIIIIIIIIIIIIIIIIIIIIIIIIIIIIIIIIIIIIIIIIIIIIIIIIIIIIIIIIIIIIIIIIIIIIIIIIIIIIIIIIIIIIIIIIIIIIIIIIIIIIIIIIIIIIIIIIIIIIIIIIIIIIIIIIIIIIIIIIIIIIIIIIIIIIIIIIIIIIIIIIIIIIIIIIIIIIIIIIIIIIIIIIIIIIIIIIIIIIIIIIIIIIIIIIIIIIIIIIIIIIIII	AS:i:0	XN:i:0	XM:i:0	XO:i:0	XG:i:0	NM:i:0	MD:Z:364	YT:Z:UU
33552	16	MPKV01003440.1	100678	255	368M	*	0	0	AGGTCGTTTCTATAAAGCTATTTCAACCAGTCTAGTGGTGTATTTCTAGAGGCCCCATCTGGCTTCATATCACGGTTCAGTGACTCCCCCTTGTATTACCTCTGAAGGAGACCCGCCAAGGCTCAACTCTATTGCCCATTATCCTCTCTGTCTCTAAGTGAAAATGAAGTGTCATTTGTCACTGTGACTCAGACTCAGCTGTTGTTTTATTCCTCTCTCGGTTTCTTCTCACCCTCCTCTTCCTCATCTTCCTCCCATCAGACTCTGAAACCACAGAGGATGAAGCCACGGAGCCCCAGGTACCCATGGAAACCAAGGAAGGACCTGGCGGGCGGCACCAGGACAAAGCTGGCCGTAGAGTTCCTGCA	IIIIIIIIIIIIIIIIIIIIIIIIIIIIIIIIIIIIIIIIIIIIIIIIIIIIIIIIIIIIIIIIIIIIIIIIIIIIIIIIIIIIIIIIIIIIIIIIIIIIIIIIIIIIIIIIIIIIIIIIIIIIIIIIIIIIIIIIIIIIIIIIIIIIIIIIIIIIIIIIIIIIIIIIIIIIIIIIIIIIIIIIIIIIIIIIIIIIIIIIIIIIIIIIIIIIIIIIIIIIIIIIIIIIIIIIIIIIIIIIIIIIIIIIIIIIIIIIIIIIIIIIIIIIIIIIIIIIIIIIIIIIIIIIIIIIIIIIIIIIIIIIIIIIIIIIIIIIIIIIIIIIIIIIIIIIIIIIIIIIIIIIIIIIIIIIIIIIIIIIIIIIIIII	AS:i:-19	XN:i:1	XM:i:4	XO:i:0	XG:i:0	NM:i:4	MD:Z:256N74A14G14G6	YT:Z:UU
33771	16	CM007735.1	5657361	255	364M	*	0	0	TGACGCGTCCATAACCAGATTATGGACTGATGAAACCAGATTGCATACCAGAGAGAATACTATAGACATCAAGAAAACTAGTGAGTTGATTGTTGACATGTTTTTCGAACACTTTTGATAATCAGGGCAAAATTGAAATTGGCCTCTAACAGTTAGCATCAGCTTGATCTCCCCCTTTAAATAAAGGACGCACTGTGGCTGCCTTCCAAGCAATAGGAACCTCGCCATTGGAGATACAGGCTTGGTGATGATAGGGGCTGCAACCTTAAAGAAGACAGGATCTAAGCCATCTGACATGGATGTTTTTTTGGGGGTTCAAGTTTAAGGAGCTCCTTTAGCACCTCAGACTCAGTGACCGCCTGCA	IIIIIIIIIIIIIIIIIIIIIIIIIIIIIIIIIIIIIIIIIIIIIIIIIIIIIIIIIIIIIIIIIIIIIIIIIIIIIIIIIIIIIIIIIIIIIIIIIIIIIIIIIIIIIIIIIIIIIIIIIIIIIIIIIIIIIIIIIIIIIIIIIIIIIIIIIIIIIIIIIIIIIIIIIIIIIIIIIIIIIIIIIIIIIIIIIIIIIIIIIIIIIIIIIIIIIIIIIIIIIIIIIIIIIIIIIIIIIIIIIIIIIIIIIIIIIIIIIIIIIIIIIIIIIIIIIIIIIIIIIIIIIIIIIIIIIIIIIIIIIIIIIIIIIIIIIIIIIIIIIIIIIIIIIIIIIIIIIIIIIIIIIIIIIIIIIIIIIIIIIIII	AS:i:0	XN:i:0	XM:i:0	XO:i:0	XG:i:0	NM:i:0	MD:Z:364	YT:Z:UU
34131	0	CM007730.1	51495440	255	310M	*	0	0	TGCAGGTGAGTCTGTACATCTCCTCAACAGCAGTTGGGAGAGCTGAGAATAGTTTCTTCTTTGGTCCAGCCCTCAACCTAGGCTTCTTCTGTATACAGGAATAGGCTAGAAAACACAGACCATCTCAGTACAGGCCAAGTCAGTACAGACCAACTTACTACAGACTTACTCCGTACAACTGACTGACACCAGGACAGAGAGAGTCACAGGTTGTGTTCCAAATGGCACCCTATTTCCTATATAGTGGACGACTTCTGACCAGAGCCCTACCTATATAGTGGACTACTTCTGACCAGAGCCCTACCTACAT	IIIIIIIIIIIIIIIIIIIIIIIIIIIIIIIIIIIIIIIIIIIIIIIIIIIIIIIIIIIIIIIIIIIIIIIIIIIIIIIIIIIIIIIIIIIIIIIIIIIIIIIIIIIIIIIIIIIIIIIIIIIIIIIIIIIIIIIIIIIIIIIIIIIIIIIIIIIIIIIIIIIIIIIIIIIIIIIIIIIIIIIIIIIIIIIIIIIIIIIIIIIIIIIIIIIIIIIIIIIIIIIIIIIIIIIIIIIIIIIIIIIIIIIIIIIIIIIIIIIIIIIIIIIIIIIIIIIIIIIIIIIIIIIIIIIIIIIIIIIIIIIIIIIIII	AS:i:0	XN:i:0	XM:i:0	XO:i:0	XG:i:0	NM:i:0	MD:Z:310	YT:Z:UU
34631	16	CM007722.1	62476146	6	326M	*	0	0	GCTGATGTAAGAAGAGCTTTATAAATACATTTAATTTGATTAATGATAATGACCTTTTCAGGGCAAATGAACCCTCCTAGTTAAACATTTCTAACATGAAGAAAGTACTCACTTGGTTTTGAAGTTCTCAACCAGATCCTTCATGTTGTGCAGGTCCGACTCCAACCTCATCTTCTCGTTGCCCAGGCCGTCCAGCTCTCTGCGCAGGTTGGAGATGTAGGCCTTGTACATGGCGTCGATGTTGGAGCGGGTGGTGGTCTGGTTCTGCAGGAGGCTCCACTTGGTCTCCAGCATCTTGTTCTGCTGCTCCAAGAAACGCACCTGCA	IIIIIIIIIIIIIIIIIIIIIIIIIIIIIIIIIIIIIIIIIIIIIIIIIIIIIIIIIIIIIIIIIIIIIIIIIIIIIIIIIIIIIIIIIIIIIIIIIIIIIIIIIIIIIIIIIIIIIIIIIIIIIIIIIIIIIIIIIIIIIIIIIIIIIIIIIIIIIIIIIIIIIIIIIIIIIIIIIIIIIIIIIIIIIIIIIIIIIIIIIIIIIIIIIIIIIIIIIIIIIIIIIIIIIIIIIIIIIIIIIIIIIIIIIIIIIIIIIIIIIIIIIIIIIIIIIIIIIIIIIIIIIIIIIIIIIIIIIIIIIIIIIIIIIIIIIIIIIIIIIIIIII	AS:i:-6	XS:i:-14	XN:i:0	XM:i:1	XO:i:0	XG:i:0	NM:i:1	MD:Z:226C99	YT:Z:UU
34631	256	CM007722.1	62479023	6	26M1I299M	*	0	0	TGCAGGTGCGTTTCTTGGAGCAGCAGAACAAGATGCTGGAGACCAAGTGGAGCCTCCTGCAGAACCAGACCACCACCCGCTCCAACATCGACGCCATGTACAAGGCCTACATCTCCAACCTGCGCAGAGAGCTGGACGGCCTGGGCAACGAGAAGATGAGGTTGGAGTCGGACCTGCACAACATGAAGGATCTGGTTGAGAACTTCAAAACCAAGTGAGTACTTTCTTCATGTTAGAAATGTTTAACTAGGAGGGTTCATTTGCCCTGAAAAGGTCATTATCATTAATCAAATTAAATGTATTTATAAAGCTCTTCTTACATCAGC	IIIIIIIIIIIIIIIIIIIIIIIIIIIIIIIIIIIIIIIIIIIIIIIIIIIIIIIIIIIIIIIIIIIIIIIIIIIIIIIIIIIIIIIIIIIIIIIIIIIIIIIIIIIIIIIIIIIIIIIIIIIIIIIIIIIIIIIIIIIIIIIIIIIIIIIIIIIIIIIIIIIIIIIIIIIIIIIIIIIIIIIIIIIIIIIIIIIIIIIIIIIIIIIIIIIIIIIIIIIIIIIIIIIIIIIIIIIIIIIIIIIIIIIIIIIIIIIIIIIIIIIIIIIIIIIIIIIIIIIIIIIIIIIIIIIIIIIIIIIIIIIIIIIIIIIIIIIIIIIIIIIIII	AS:i:-14	XS:i:-14	XN:i:0	XM:i:1	XO:i:1	XG:i:1	NM:i:2	MD:Z:98G226	YT:Z:UU
34631	272	CM007722.1	62473512	6	47M1I23M1I62M1I20M1I35M1I60M1I73M	*	0	0	GCTGATGTAAGAAGAGCTTTATAAATACATTTAATTTGATTAATGATAATGACCTTTTCAGGGCAAATGAACCCTCCTAGTTAAACATTTCTAACATGAAGAAAGTACTCACTTGGTTTTGAAGTTCTCAACCAGATCCTTCATGTTGTGCAGGTCCGACTCCAACCTCATCTTCTCGTTGCCCAGGCCGTCCAGCTCTCTGCGCAGGTTGGAGATGTAGGCCTTGTACATGGCGTCGATGTTGGAGCGGGTGGTGGTCTGGTTCTGCAGGAGGCTCCACTTGGTCTCCAGCATCTTGTTCTGCTGCTCCAAGAAACGCACCTGCA	IIIIIIIIIIIIIIIIIIIIIIIIIIIIIIIIIIIIIIIIIIIIIIIIIIIIIIIIIIIIIIIIIIIIIIIIIIIIIIIIIIIIIIIIIIIIIIIIIIIIIIIIIIIIIIIIIIIIIIIIIIIIIIIIIIIIIIIIIIIIIIIIIIIIIIIIIIIIIIIIIIIIIIIIIIIIIIIIIIIIIIIIIIIIIIIIIIIIIIIIIIIIIIIIIIIIIIIIIIIIIIIIIIIIIIIIIIIIIIIIIIIIIIIIIIIIIIIIIIIIIIIIIIIIIIIIIIIIIIIIIIIIIIIIIIIIIIIIIIIIIIIIIIIIIIIIIIIIIIIIIIIIII	AS:i:-54	XS:i:-14	XN:i:0	XM:i:1	XO:i:6	XG:i:6	NM:i:7	MD:Z:221C98	YT:Z:UU
35963	0	CM007746.1	8688350	38	302M	*	0	0	TGCAGGAAGTGTACCACATGAGGGAGGAGGATGTTTTCCCTGTAATGCACAGAATTGAGATTGCCTGTAATGACAACAAGCTCAGTCCAATGATGCTGTGAAACACCGCCCCAGGCCTTGACGGATCCTCCACCTCCAAATCGAACCCGCTCCAGAGTACAGGCCTCGGTGTAACGCTCATTCCTTCGACGATAAACGCGAATCCGACCATCACCCCTGGTGAGACAAAACCGCGACTTGTCAGTGAAGAGCACTTTTTGCCAGTTCTGTCTGGTCCAGCGACGACTGGTTTGTGCCCATAG	IIIIIIIIIIIIIIIIIIIIIIIIIIIIIIIIIIIIIIIIIIIIIIIIIIIIIIIIIIIIIIIIIIIIIIIIIIIIIIIIIIIIIIIIIIIIIIIIIIIIIIIIIIIIIIIIIIIIIIIIIIIIIIIIIIIIIIIIIIIIIIIIIIIIIIIIIIIIIIIIIIIIIIIIIIIIIIIIIIIIIIIIIIIIIIIIIIIIIIIIIIIIIIIIIIIIIIIIIIIIIIIIIIIIIIIIIIIIIIIIIIIIIIIIIIIIIIIIIIIIIIIIIIIIIIIIIIIIIIIIIIIIIIIIIIIIIIIIIIIIII	AS:i:0	XS:i:-156	XN:i:0	XM:i:0	XO:i:0	XG:i:0	NM:i:0	MD:Z:302	YT:Z:UU
35963	256	CM007725.1	29202288	38	6M1D277M1I5M1D13M	*	0	0	TGCAGGAAGTGTACCACATGAGGGAGGAGGATGTTTTCCCTGTAATGCACAGAATTGAGATTGCCTGTAATGACAACAAGCTCAGTCCAATGATGCTGTGAAACACCGCCCCAGGCCTTGACGGATCCTCCACCTCCAAATCGAACCCGCTCCAGAGTACAGGCCTCGGTGTAACGCTCATTCCTTCGACGATAAACGCGAATCCGACCATCACCCCTGGTGAGACAAAACCGCGACTTGTCAGTGAAGAGCACTTTTTGCCAGTTCTGTCTGGTCCAGCGACGACTGGTTTGTGCCCATAG	IIIIIIIIIIIIIIIIIIIIIIIIIIIIIIIIIIIIIIIIIIIIIIIIIIIIIIIIIIIIIIIIIIIIIIIIIIIIIIIIIIIIIIIIIIIIIIIIIIIIIIIIIIIIIIIIIIIIIIIIIIIIIIIIIIIIIIIIIIIIIIIIIIIIIIIIIIIIIIIIIIIIIIIIIIIIIIIIIIIIIIIIIIIIIIIIIIIIIIIIIIIIIIIIIIIIIIIIIIIIIIIIIIIIIIIIIIIIIIIIIIIIIIIIIIIIIIIIIIIIIIIIIIIIIIIIIIIIIIIIIIIIIIIIIIIIIIIIIIIIII	AS:i:-156	XS:i:-156	XN:i:0	XM:i:22	XO:i:3	XG:i:3	NM:i:25	MD:Z:6^A3G22T1C32C20G12C12A2A7C9T8T18T2T23A7T19A18C16A1C8C13G4G3^C13	YT:Z:UU
35963	256	CM007735.1	19093211	38	254M2I46M	*	0	0	TGCAGGAAGTGTACCACATGAGGGAGGAGGATGTTTTCCCTGTAATGCACAGAATTGAGATTGCCTGTAATGACAACAAGCTCAGTCCAATGATGCTGTGAAACACCGCCCCAGGCCTTGACGGATCCTCCACCTCCAAATCGAACCCGCTCCAGAGTACAGGCCTCGGTGTAACGCTCATTCCTTCGACGATAAACGCGAATCCGACCATCACCCCTGGTGAGACAAAACCGCGACTTGTCAGTGAAGAGCACTTTTTGCCAGTTCTGTCTGGTCCAGCGACGACTGGTTTGTGCCCATAG	IIIIIIIIIIIIIIIIIIIIIIIIIIIIIIIIIIIIIIIIIIIIIIIIIIIIIIIIIIIIIIIIIIIIIIIIIIIIIIIIIIIIIIIIIIIIIIIIIIIIIIIIIIIIIIIIIIIIIIIIIIIIIIIIIIIIIIIIIIIIIIIIIIIIIIIIIIIIIIIIIIIIIIIIIIIIIIIIIIIIIIIIIIIIIIIIIIIIIIIIIIIIIIIIIIIIIIIIIIIIIIIIIIIIIIIIIIIIIIIIIIIIIIIIIIIIIIIIIIIIIIIIIIIIIIIIIIIIIIIIIIIIIIIIIIIIIIIIIIIIII	AS:i:-161	XS:i:-156	XN:i:0	XM:i:25	XO:i:1	XG:i:2	NM:i:27	MD:Z:9G24C10C6C0G13C42A3A2A2G4C1T14A1T42A11A31T2A3C13C10C14A3G0T0G15	YT:Z:UU
35963	256	CM007727.1	57182294	38	302M	*	0	0	TGCAGGAAGTGTACCACATGAGGGAGGAGGATGTTTTCCCTGTAATGCACAGAATTGAGATTGCCTGTAATGACAACAAGCTCAGTCCAATGATGCTGTGAAACACCGCCCCAGGCCTTGACGGATCCTCCACCTCCAAATCGAACCCGCTCCAGAGTACAGGCCTCGGTGTAACGCTCATTCCTTCGACGATAAACGCGAATCCGACCATCACCCCTGGTGAGACAAAACCGCGACTTGTCAGTGAAGAGCACTTTTTGCCAGTTCTGTCTGGTCCAGCGACGACTGGTTTGTGCCCATAG	IIIIIIIIIIIIIIIIIIIIIIIIIIIIIIIIIIIIIIIIIIIIIIIIIIIIIIIIIIIIIIIIIIIIIIIIIIIIIIIIIIIIIIIIIIIIIIIIIIIIIIIIIIIIIIIIIIIIIIIIIIIIIIIIIIIIIIIIIIIIIIIIIIIIIIIIIIIIIIIIIIIIIIIIIIIIIIIIIIIIIIIIIIIIIIIIIIIIIIIIIIIIIIIIIIIIIIIIIIIIIIIIIIIIIIIIIIIIIIIIIIIIIIIIIIIIIIIIIIIIIIIIIIIIIIIIIIIIIIIIIIIIIIIIIIIIIIIIIIIIII	AS:i:-162	XS:i:-156	XN:i:0	XM:i:27	XO:i:0	XG:i:0	NM:i:27	MD:Z:9G24C17C0G13C33C4T2A4A1A0A3T3C36T20T3A8T7T13T14T4C23G2C14A3G0T0G15	YT:Z:UU
35963	256	MPKV01000229.1	417464	38	302M	*	0	0	TGCAGGAAGTGTACCACATGAGGGAGGAGGATGTTTTCCCTGTAATGCACAGAATTGAGATTGCCTGTAATGACAACAAGCTCAGTCCAATGATGCTGTGAAACACCGCCCCAGGCCTTGACGGATCCTCCACCTCCAAATCGAACCCGCTCCAGAGTACAGGCCTCGGTGTAACGCTCATTCCTTCGACGATAAACGCGAATCCGACCATCACCCCTGGTGAGACAAAACCGCGACTTGTCAGTGAAGAGCACTTTTTGCCAGTTCTGTCTGGTCCAGCGACGACTGGTTTGTGCCCATAG	IIIIIIIIIIIIIIIIIIIIIIIIIIIIIIIIIIIIIIIIIIIIIIIIIIIIIIIIIIIIIIIIIIIIIIIIIIIIIIIIIIIIIIIIIIIIIIIIIIIIIIIIIIIIIIIIIIIIIIIIIIIIIIIIIIIIIIIIIIIIIIIIIIIIIIIIIIIIIIIIIIIIIIIIIIIIIIIIIIIIIIIIIIIIIIIIIIIIIIIIIIIIIIIIIIIIIIIIIIIIIIIIIIIIIIIIIIIIIIIIIIIIIIIIIIIIIIIIIIIIIIIIIIIIIIIIIIIIIIIIIIIIIIIIIIIIIIIIIIIIII	AS:i:-168	XS:i:-156	XN:i:0	XM:i:28	XO:i:0	XG:i:0	NM:i:28	MD:Z:9G15A7A0C10C6C14C33C2T1T10A7C11G51T7T6T18A8A0T0A0T9T2A16C14A3G0T0A15	YT:Z:UU
35987	16	MPKV01002957.1	1029406	255	42M47I214M	*	0	0	TTAACACGGATGCCAGCTGCACCAATGTGTCCTCCGAAACATGACTCGCCAAGCCGCGCTTCTTAACCCCCACTCGCTTAACACGGATGCCAGCTGCACCAATGTGTCCTCCGAAACATGACTCGCCAAGCCGCGCTTCTTAACCCCCACTCGCTTAACACGGATGCCAGCTGCACCAATGTGTCGGAGGAAACATGACTCGCCAAGCCGCGCTTCTTAACCCCTACTCGCTTAACACGGATGTCAGCTGCACCAATGTGTCGGAGGAAACACCGTTCAACTGATGACTGAAGTCAGCCTGCA	IIIIIIIIIIIIIIIIIIIIIIIIIIIIIIIIIIIIIIIIIIIIIIIIIIIIIIIIIIIIIIIIIIIIIIIIIIIIIIIIIIIIIIIIIIIIIIIIIIIIIIIIIIIIIIIIIIIIIIIIIIIIIIIIIIIIIIIIIIIIIIIIIIIIIIIIIIIIIIIIIIIIIIIIIIIIIIIIIIIIIIIIIIIIIIIIIIIIIIIIIIIIIIIIIIIIIIIIIIIIIIIIIIIIIIIIIIIIIIIIIIIIIIIIIIIIIIIIIIIIIIIIIIIIIIIIIIIIIIIIIIIIIIIIIIIIIIIIIIIIIII	AS:i:-147	XN:i:1	XM:i:1	XO:i:1	XG:i:47	NM:i:48	MD:Z:42N213	YT:Z:UU
35990	0	CM007734.1	28124453	255	190M	*	0	0	TGCAGGTGTTAGAATAGAAACCGACTTGTAATCAAGACATACAACAAAAAGTGGTACTCAAGAGGGGTAATCATTCTCTGAAAAAAAATCAACCGCAATGGGTCTTTAACTGTGGTATCTGCTAACCCAAACCCCGACCTCTGGTAAACACTACCCGGTGACTTTAGCCCAATGAATACCCACTGTACTG	IIIIIIIIIIIIIIIIIIIIIIIIIIIIIIIIIIIIIIIIIIIIIIIIIIIIIIIIIIIIIIIIIIIIIIIIIIIIIIIIIIIIIIIIIIIIIIIIIIIIIIIIIIIIIIIIIIIIIIIIIIIIIIIIIIIIIIIIIIIIIIIIIIIIIIIIIIIIIIIIIIIIIIIIIIIIIIIIIIIIIIIIIIIIII	AS:i:0	XN:i:0	XM:i:0	XO:i:0	XG:i:0	NM:i:0	MD:Z:190	YT:Z:UU
36727	0	CM007724.1	43221106	255	335M	*	0	0	TGCAGGCCTGCAGCTGCCCCTGCCACACTACACTACTACATTTGTGCCAGTGCTCTGTTTACTCTCTGCAGAGTCCTGTCTACTGTCAGTATGACCAGACTGCATGTTATTCTAGTCTAGTCTGTAAAGCTCAAGCAGTGATGGGAACTCGGGGGAGCCAATAAAATCATATCGCAAATGCTGTTAAGAGGAGATGGGAGCCGCCGACTGCGCTCTCATCTCCAAATACCGACAGATTTGCTTGTTTGTTTTCCTGTGCATCTTAAAGGTGTAGCTCATGGGCTGAAATGTATATTTGATGAATATTACATTTATTCCATAATAGATCTAGATTT	IIIIIIIIIIIIIIIIIIIIIIIIIIIIIIIIIIIIIIIIIIIIIIIIIIIIIIIIIIIIIIIIIIIIIIIIIIIIIIIIIIIIIIIIIIIIIIIIIIIIIIIIIIIIIIIIIIIIIIIIIIIIIIIIIIIIIIIIIIIIIIIIIIIIIIIIIIIIIIIIIIIIIIIIIIIIIIIIIIIIIIIIIIIIIIIIIIIIIIIIIIIIIIIIIIIIIIIIIIIIIIIIIIIIIIIIIIIIIIIIIIIIIIIIIIIIIIIIIIIIIIIIIIIIIIIIIIIIIIIIIIIIIIIIIIIIIIIIIIIIIIIIIIIIIIIIIIIIIIIIIIIIIIIIIIIIIII	AS:i:0	XN:i:0	XM:i:0	XO:i:0	XG:i:0	NM:i:0	MD:Z:335	YT:Z:UU
37342	0	CM007728.1	43222498	255	336M	*	0	0	TGCAGGTACATCCTGCGCGGTTCAGCACTCAGCGGTCCCGTTCTGTGAGCTTGTGTGGCCTAACACTCCATGGCTGAGTCATTGTTGCGTCTAGACATTTCCACTTCACAATAACAGCACTTACAGTTGACCGGGGCAGCTGTAGCAGGGCAGAAATTTGACGAACTGACGAACTTGTTTGAAAGCTAGCATCCTATGATGGTGCCATGTTGAAAGTCAGAGCTCTTCAGTACGGACCATTCTACGTCCAATGTCTGTATGGCGGTGTGCTAGTTTTTATACACCTGTAAGCAACAAGTGTGGCTGTAATAGCAGAATCCACTCATTTAAAGTGGT	IIIIIIIIIIIIIIIIIIIIIIIIIIIIIIIIIIIIIIIIIIIIIIIIIIIIIIIIIIIIIIIIIIIIIIIIIIIIIIIIIIIIIIIIIIIIIIIIIIIIIIIIIIIIIIIIIIIIIIIIIIIIIIIIIIIIIIIIIIIIIIIIIIIIIIIIIIIIIIIIIIIIIIIIIIIIIIIIIIIIIIIIIIIIIIIIIIIIIIIIIIIIIIIIIIIIIIIIIIIIIIIIIIIIIIIIIIIIIIIIIIIIIIIIIIIIIIIIIIIIIIIIIIIIIIIIIIIIIIIIIIIIIIIIIIIIIIIIIIIIIIIIIIIIIIIIIIIIIIIIIIIIIIIIIIIIIIII	AS:i:-24	XN:i:0	XM:i:4	XO:i:0	XG:i:0	NM:i:4	MD:Z:6C198A21A44A63	YT:Z:UU
37608	0	CM007727.1	51740489	255	87M	*	0	0	TGCAGGTAGGGAATTCTACAGGCCCGGGGTCCTCTTTAATCTATAAGAAGTATCTGCAGTCGTTTTCCTCCTCTTCATCCTGCAAAT	IIIIIIIIIIIIIIIIIIIIIIIIIIIIIIIIIIIIIIIIIIIIIIIIIIIIIIIIIIIIIIIIIIIIIIIIIIIIIIIIIIIIIII	AS:i:0	XN:i:0	XM:i:0	XO:i:0	XG:i:0	NM:i:0	MD:Z:87	YT:Z:UU
37836	0	CM007737.1	35077978	255	369M	*	0	0	TGCAGGTCTGATGGTGATGCAATGTCTCTAACATAATATTGAACTTTCTCTTTTACAATAATAACATCCTACTATAACAAGTATACTGTACTGTAGTCTCAGTCCCTGTCTTTATTCTAGCTGCTCTCTAACTGACCACAACCCAGAGGGGTTCATAACCCTCTATGTCACCATCTCTGGCTCTTGTGGAAGTGGAAGGGGTGTGCGTGTGTGTACAGTATGTGTGTGTGTATGTGAGAGCATTTGTGTGTCTGTGTTCTGGTAGTCTCCAGTTACTCAGCCAGTGTAGCAAAACATTTCTCTCTCTAGTATTCATCACTGTTCCCACTATGATAATACTACCCGGCTGGCTGCAGTGGCCACTGACAA	IIIIIIIIIIIIIIIIIIIIIIIIIIIIIIIIIIIIIIIIIIIIIIIIIIIIIIIIIIIIIIIIIIIIIIIIIIIIIIIIIIIIIIIIIIIIIIIIIIIIIIIIIIIIIIIIIIIIIIIIIIIIIIIIIIIIIIIIIIIIIIIIIIIIIIIIIIIIIIIIIIIIIIIIIIIIIIIIIIIIIIIIIIIIIIIIIIIIIIIIIIIIIIIIIIIIIIIIIIIIIIIIIIIIIIIIIIIIIIIIIIIIIIIIIIIIIIIIIIIIIIIIIIIIIIIIIIIIIIIIIIIIIIIIIIIIIIIIIIIIIIIIIIIIIIIIIIIIIIIIIIIIIIIIIIIIIIIIIIIIIIIIIIIIIIIIIIIIIIIIIIIIIIIII	AS:i:-12	XN:i:0	XM:i:2	XO:i:0	XG:i:0	NM:i:2	MD:Z:213C17G137	YT:Z:UU
37960	16	CM007723.1	39097063	255	336M	*	0	0	CATTGCTTTTGCTCTATATCTCTGTCTCTGCAGCAGTTTCTTGGTTATTACATTTTTCTCAATTGCATATAAGCATTTTTTGGAACTGAGGTCCAAAGTATCAACAGTAGAACAACAATGATCAAAATGCATGAATACATTTGCCCAAATTCTTGCCTTTGTATCTGGAATGCATATCTTTACACCCTTTTGCAAAACTATTAATTTAATTGGCATCAGGGAAATACTCTCCATCACGGTTGACAACTCCACAGTGCAATGAACCTTGGCGTGACGTCGGGCAACAGCCTACCATTCTCTGCTAAACAAACATCAGAGCAGTGACTCGCTCCTGCA	IIIIIIIIIIIIIIIIIIIIIIIIIIIIIIIIIIIIIIIIIIIIIIIIIIIIIIIIIIIIIIIIIIIIIIIIIIIIIIIIIIIIIIIIIIIIIIIIIIIIIIIIIIIIIIIIIIIIIIIIIIIIIIIIIIIIIIIIIIIIIIIIIIIIIIIIIIIIIIIIIIIIIIIIIIIIIIIIIIIIIIIIIIIIIIIIIIIIIIIIIIIIIIIIIIIIIIIIIIIIIIIIIIIIIIIIIIIIIIIIIIIIIIIIIIIIIIIIIIIIIIIIIIIIIIIIIIIIIIIIIIIIIIIIIIIIIIIIIIIIIIIIIIIIIIIIIIIIIIIIIIIIIIIIIIIIIIII	AS:i:0	XN:i:0	XM:i:0	XO:i:0	XG:i:0	NM:i:0	MD:Z:336	YT:Z:UU
38411	0	CM007724.1	15245466	255	324M	*	0	0	TGCAGGACAAAATAAATGACTGAATAGACTTCCTTGACCCCCAGAGGGGACATTGTCACCAGCATAAGACACATTTGGGGTGAACATTTCATGCAATAAAATTATTGTTCTCAAACCTTCTCAATCTTCCAGTGACGACACGGTCTCTGATGCAGACGGTCATCAACCGACGTCCTCCACACAATGATGAACCCAACGTTGTCCGCAGAGAACATTCGGTTTCCTGAATAAATATACAATAAACACATTACACATCCACCAAATGCCATGAATAGATACTCTAGCCAGGAACCAAAAAAAACTGTTATTCTCTAACAGAAAGAG	IIIIIIIIIIIIIIIIIIIIIIIIIIIIIIIIIIIIIIIIIIIIIIIIIIIIIIIIIIIIIIIIIIIIIIIIIIIIIIIIIIIIIIIIIIIIIIIIIIIIIIIIIIIIIIIIIIIIIIIIIIIIIIIIIIIIIIIIIIIIIIIIIIIIIIIIIIIIIIIIIIIIIIIIIIIIIIIIIIIIIIIIIIIIIIIIIIIIIIIIIIIIIIIIIIIIIIIIIIIIIIIIIIIIIIIIIIIIIIIIIIIIIIIIIIIIIIIIIIIIIIIIIIIIIIIIIIIIIIIIIIIIIIIIIIIIIIIIIIIIIIIIIIIIIIIIIIIIIIIIIIII	AS:i:0	XN:i:0	XM:i:0	XO:i:0	XG:i:0	NM:i:0	MD:Z:324	YT:Z:UU
38522	16	CM007725.1	26106292	255	234M	*	0	0	GCAAGGCCACAGCTCCCTGGAGATACAGAGTCCAGTAATCAGTTGTCCAGGGTCGCCTCACTAGGCAGGCACACTGTCTTGTAGCTTCGCACAGCCCATCTGCTCCTCGAGTGTGTGTGGGTGTGTGTGCGTATGCACATCTGTGTGAGAGAGAGTGTGAGGAGAGTTTAACATGTGTTGTGCCCGGCAGACCATCCCACCCTCCCATTCCCCACCACGGCCCATCCCCCTGCA	IIIIIIIIIIIIIIIIIIIIIIIIIIIIIIIIIIIIIIIIIIIIIIIIIIIIIIIIIIIIIIIIIIIIIIIIIIIIIIIIIIIIIIIIIIIIIIIIIIIIIIIIIIIIIIIIIIIIIIIIIIIIIIIIIIIIIIIIIIIIIIIIIIIIIIIIIIIIIIIIIIIIIIIIIIIIIIIIIIIIIIIIIIIIIIIIIIIIIIIIIIIIIIIIIIIIIIIIIIIIIIIIIIIIIIIIII	AS:i:0	XN:i:0	XM:i:0	XO:i:0	XG:i:0	NM:i:0	MD:Z:234	YT:Z:UU
38691	0	CM007727.1	33438496	255	389M	*	0	0	TGCAGGTCTGAGATAGCAGGGGGGAGGAGGAGAGAAAGAGGGGTGGTAGAGAGAATTTATTGTAGCTCTGAGAGATGAGAAGTTTGCAAGGAGGGGACATTTGGTCGTTAAAGGGTTAATTCATTTTGACCAATGCGAATTCCTATGAACTGGAGTGGTGGTGACTTTAGAGGTCATGTGACTGGGTGGAAAGTCCTGTGTCTATATGCAAATTAACCCAATCAGGCTGAACACATCTGTGGTAGGGCAAGGTGGGCGGGGATGAGGTCACATGACTGTATAATGTCCTATTCTTAAGTGTGTGTGGTGGGGAGTATTGAGGCAAGCTCAACATAATATTTACAGGAAAGGAGGACGTGTCTGCTTCCTGTCCACGACAAGGAAACAGC	IIIIIIIIIIIIIIIIIIIIIIIIIIIIIIIIIIIIIIIIIIIIIIIIIIIIIIIIIIIIIIIIIIIIIIIIIIIIIIIIIIIIIIIIIIIIIIIIIIIIIIIIIIIIIIIIIIIIIIIIIIIIIIIIIIIIIIIIIIIIIIIIIIIIIIIIIIIIIIIIIIIIIIIIIIIIIIIIIIIIIIIIIIIIIIIIIIIIIIIIIIIIIIIIIIIIIIIIIIIIIIIIIIIIIIIIIIIIIIIIIIIIIIIIIIIIIIIIIIIIIIIIIIIIIIIIIIIIIIIIIIIIIIIIIIIIIIIIIIIIIIIIIIIIIIIIIIIIIIIIIIIIIIIIIIIIIIIIIIIIIIIIIIIIIIIIIIIIIIIIIIIIIIIIIIIIIIIIIIIIIIIIIIIII	AS:i:-6	XN:i:0	XM:i:1	XO:i:0	XG:i:0	NM:i:1	MD:Z:21T367	YT:Z:UU
38822	16	CM007740.1	5036801	255	378M	*	0	0	GATGAGTTGGACAGCAGAGTGAAAGAATAGCACTCAACAAGTGCTCAGCATATGTGGGAATTCCTTCAAGACTATTGGAAATGTATTCCAGGTGAAGTTAAGTTGAGAGAATGCCAGGAGTGTGCATAGCTGTCATCAAGGCAAAGGGTGGCTACTTTGAAGAATCTCAAATATAAAATATATTTTGATTTGTTTAACACTTTTTTTTGGTAATACATGATTCCATATGTGTTACACTACATGACTAAAAGTACTTGCTCGTCAAACATCTCATTACAAAATGATGGGCGTTAATATGGAGTTGGTCCCCCCTTTGCTGCTATAAAAGCCTCCACTCTTCTGGGAAGGCTTTCCGCTAGATGATGGAACATTCCTGCA	IIIIIIIIIIIIIIIIIIIIIIIIIIIIIIIIIIIIIIIIIIIIIIIIIIIIIIIIIIIIIIIIIIIIIIIIIIIIIIIIIIIIIIIIIIIIIIIIIIIIIIIIIIIIIIIIIIIIIIIIIIIIIIIIIIIIIIIIIIIIIIIIIIIIIIIIIIIIIIIIIIIIIIIIIIIIIIIIIIIIIIIIIIIIIIIIIIIIIIIIIIIIIIIIIIIIIIIIIIIIIIIIIIIIIIIIIIIIIIIIIIIIIIIIIIIIIIIIIIIIIIIIIIIIIIIIIIIIIIIIIIIIIIIIIIIIIIIIIIIIIIIIIIIIIIIIIIIIIIIIIIIIIIIIIIIIIIIIIIIIIIIIIIIIIIIIIIIIIIIIIIIIIIIIIIIIIIIIII	AS:i:-12	XN:i:0	XM:i:2	XO:i:0	XG:i:0	NM:i:2	MD:Z:28G298A50	YT:Z:UU
39249	0	CM007744.1	33513328	26	350M	*	0	0	TGCAGGCGGTCACTGAGTCCGAGGTGCTAAAGGAGTTCCTAAAACTTGACCCCAAAAAAGCATCTGGGTCAGATGGTTTAGACCCTTTCTTCTTTAAGGTTGCTGCCCCAATCATCGCCAAACCTGTCTCCAACCTTTTTAACTTGTCTCTCCTTTCTGGGGAGGTTCCCATTGCTTGGAAGGCAGCCACGGTTCGTCCTTTATTTAAAGGGGGAGATCAGGCTGATCCTAACTGTTATATGCCTATTTCTATTTTGCCCTGTTTATCAAAAGTGTTGGAAAAACTTGTCAATAATCAACTGACTGGCTTTCTTGATGTGTATAGTATTCTCTCTGGTATGCAATCTGGT	IIIIIIIIIIIIIIIIIIIIIIIIIIIIIIIIIIIIIIIIIIIIIIIIIIIIIIIIIIIIIIIIIIIIIIIIIIIIIIIIIIIIIIIIIIIIIIIIIIIIIIIIIIIIIIIIIIIIIIIIIIIIIIIIIIIIIIIIIIIIIIIIIIIIIIIIIIIIIIIIIIIIIIIIIIIIIIIIIIIIIIIIIIIIIIIIIIIIIIIIIIIIIIIIIIIIIIIIIIIIIIIIIIIIIIIIIIIIIIIIIIIIIIIIIIIIIIIIIIIIIIIIIIIIIIIIIIIIIIIIIIIIIIIIIIIIIIIIIIIIIIIIIIIIIIIIIIIIIIIIIIIIIIIIIIIIIIIIIIIIIIIIIIIIII	AS:i:-6	XS:i:-156	XN:i:0	XM:i:1	XO:i:0	XG:i:0	NM:i:1	MD:Z:47T302	YT:Z:UU
39249	256	CM007731.1	44792325	26	350M	*	0	0	TGCAGGCGGTCACTGAGTCCGAGGTGCTAAAGGAGTTCCTAAAACTTGACCCCAAAAAAGCATCTGGGTCAGATGGTTTAGACCCTTTCTTCTTTAAGGTTGCTGCCCCAATCATCGCCAAACCTGTCTCCAACCTTTTTAACTTGTCTCTCCTTTCTGGGGAGGTTCCCATTGCTTGGAAGGCAGCCACGGTTCGTCCTTTATTTAAAGGGGGAGATCAGGCTGATCCTAACTGTTATATGCCTATTTCTATTTTGCCCTGTTTATCAAAAGTGTTGGAAAAACTTGTCAATAATCAACTGACTGGCTTTCTTGATGTGTATAGTATTCTCTCTGGTATGCAATCTGGT	IIIIIIIIIIIIIIIIIIIIIIIIIIIIIIIIIIIIIIIIIIIIIIIIIIIIIIIIIIIIIIIIIIIIIIIIIIIIIIIIIIIIIIIIIIIIIIIIIIIIIIIIIIIIIIIIIIIIIIIIIIIIIIIIIIIIIIIIIIIIIIIIIIIIIIIIIIIIIIIIIIIIIIIIIIIIIIIIIIIIIIIIIIIIIIIIIIIIIIIIIIIIIIIIIIIIIIIIIIIIIIIIIIIIIIIIIIIIIIIIIIIIIIIIIIIIIIIIIIIIIIIIIIIIIIIIIIIIIIIIIIIIIIIIIIIIIIIIIIIIIIIIIIIIIIIIIIIIIIIIIIIIIIIIIIIIIIIIIIIIIIIIIIIIII	AS:i:-156	XS:i:-156	XN:i:0	XM:i:26	XO:i:0	XG:i:0	NM:i:26	MD:Z:5T1A10A0T7C7C4T41T17G0A0G0A5T2T8G3A4T0G1T9C10C32T32A19G78C14G15	YT:Z:UU
39249	256	CM007722.1	60848975	26	109M1I48M1I191M	*	0	0	TGCAGGCGGTCACTGAGTCCGAGGTGCTAAAGGAGTTCCTAAAACTTGACCCCAAAAAAGCATCTGGGTCAGATGGTTTAGACCCTTTCTTCTTTAAGGTTGCTGCCCCAATCATCGCCAAACCTGTCTCCAACCTTTTTAACTTGTCTCTCCTTTCTGGGGAGGTTCCCATTGCTTGGAAGGCAGCCACGGTTCGTCCTTTATTTAAAGGGGGAGATCAGGCTGATCCTAACTGTTATATGCCTATTTCTATTTTGCCCTGTTTATCAAAAGTGTTGGAAAAACTTGTCAATAATCAACTGACTGGCTTTCTTGATGTGTATAGTATTCTCTCTGGTATGCAATCTGGT	IIIIIIIIIIIIIIIIIIIIIIIIIIIIIIIIIIIIIIIIIIIIIIIIIIIIIIIIIIIIIIIIIIIIIIIIIIIIIIIIIIIIIIIIIIIIIIIIIIIIIIIIIIIIIIIIIIIIIIIIIIIIIIIIIIIIIIIIIIIIIIIIIIIIIIIIIIIIIIIIIIIIIIIIIIIIIIIIIIIIIIIIIIIIIIIIIIIIIIIIIIIIIIIIIIIIIIIIIIIIIIIIIIIIIIIIIIIIIIIIIIIIIIIIIIIIIIIIIIIIIIIIIIIIIIIIIIIIIIIIIIIIIIIIIIIIIIIIIIIIIIIIIIIIIIIIIIIIIIIIIIIIIIIIIIIIIIIIIIIIIIIIIIIIII	AS:i:-166	XS:i:-156	XN:i:0	XM:i:25	XO:i:2	XG:i:2	NM:i:27	MD:Z:7A11T15C4T62A5T1A8G3A7T8T0C0G35T8T29A19G32A4A29G10C2C10T0G14G0	YT:Z:UU
39249	256	CM007736.1	2894071	26	163M1I115M1D71M	*	0	0	TGCAGGCGGTCACTGAGTCCGAGGTGCTAAAGGAGTTCCTAAAACTTGACCCCAAAAAAGCATCTGGGTCAGATGGTTTAGACCCTTTCTTCTTTAAGGTTGCTGCCCCAATCATCGCCAAACCTGTCTCCAACCTTTTTAACTTGTCTCTCCTTTCTGGGGAGGTTCCCATTGCTTGGAAGGCAGCCACGGTTCGTCCTTTATTTAAAGGGGGAGATCAGGCTGATCCTAACTGTTATATGCCTATTTCTATTTTGCCCTGTTTATCAAAAGTGTTGGAAAAACTTGTCAATAATCAACTGACTGGCTTTCTTGATGTGTATAGTATTCTCTCTGGTATGCAATCTGGT	IIIIIIIIIIIIIIIIIIIIIIIIIIIIIIIIIIIIIIIIIIIIIIIIIIIIIIIIIIIIIIIIIIIIIIIIIIIIIIIIIIIIIIIIIIIIIIIIIIIIIIIIIIIIIIIIIIIIIIIIIIIIIIIIIIIIIIIIIIIIIIIIIIIIIIIIIIIIIIIIIIIIIIIIIIIIIIIIIIIIIIIIIIIIIIIIIIIIIIIIIIIIIIIIIIIIIIIIIIIIIIIIIIIIIIIIIIIIIIIIIIIIIIIIIIIIIIIIIIIIIIIIIIIIIIIIIIIIIIIIIIIIIIIIIIIIIIIIIIIIIIIIIIIIIIIIIIIIIIIIIIIIIIIIIIIIIIIIIIIIIIIIIIIIII	AS:i:-172	XS:i:-156	XN:i:0	XM:i:26	XO:i:2	XG:i:2	NM:i:28	MD:Z:7A24A2C4G58C9T11G3T4T0G11C9A12T27A0A5G11C5A19G33T4^A6G25T7C5C0C2T20	YT:Z:UU
39249	256	CM007736.1	18389980	26	209M1I140M	*	0	0	TGCAGGCGGTCACTGAGTCCGAGGTGCTAAAGGAGTTCCTAAAACTTGACCCCAAAAAAGCATCTGGGTCAGATGGTTTAGACCCTTTCTTCTTTAAGGTTGCTGCCCCAATCATCGCCAAACCTGTCTCCAACCTTTTTAACTTGTCTCTCCTTTCTGGGGAGGTTCCCATTGCTTGGAAGGCAGCCACGGTTCGTCCTTTATTTAAAGGGGGAGATCAGGCTGATCCTAACTGTTATATGCCTATTTCTATTTTGCCCTGTTTATCAAAAGTGTTGGAAAAACTTGTCAATAATCAACTGACTGGCTTTCTTGATGTGTATAGTATTCTCTCTGGTATGCAATCTGGT	IIIIIIIIIIIIIIIIIIIIIIIIIIIIIIIIIIIIIIIIIIIIIIIIIIIIIIIIIIIIIIIIIIIIIIIIIIIIIIIIIIIIIIIIIIIIIIIIIIIIIIIIIIIIIIIIIIIIIIIIIIIIIIIIIIIIIIIIIIIIIIIIIIIIIIIIIIIIIIIIIIIIIIIIIIIIIIIIIIIIIIIIIIIIIIIIIIIIIIIIIIIIIIIIIIIIIIIIIIIIIIIIIIIIIIIIIIIIIIIIIIIIIIIIIIIIIIIIIIIIIIIIIIIIIIIIIIIIIIIIIIIIIIIIIIIIIIIIIIIIIIIIIIIIIIIIIIIIIIIIIIIIIIIIIIIIIIIIIIIIIIIIIIIIII	AS:i:-182	XS:i:-156	XN:i:0	XM:i:29	XO:i:1	XG:i:1	NM:i:30	MD:Z:35C4T1C16A18A30T0T1A3A4G3A4T0G13T8C18A21A23A19G12G7T1A52G2C14A0T11T0T0C0	YT:Z:UU
39333	16	CM007743.1	34027208	32	87M	*	0	0	GTTAAACATTTTGTCGATACTTAAAACCTGCATGTATAATGCTTTATAACTTGTTATAGAACTGCATCATCATGCATTACACCTGCA	IIIIIIIIIIIIIIIIIIIIIIIIIIIIIIIIIIIIIIIIIIIIIIIIIIIIIIIIIIIIIIIIIIIIIIIIIIIIIIIIIIIIIII	AS:i:0	XS:i:-16	XN:i:0	XM:i:0	XO:i:0	XG:i:0	NM:i:0	MD:Z:87	YT:Z:UU
39333	272	MPKV01012704.1	21374	32	22M1I19M1I44M	*	0	0	GTTAAACATTTTGTCGATACTTAAAACCTGCATGTATAATGCTTTATAACTTGTTATAGAACTGCATCATCATGCATTACACCTGCA	IIIIIIIIIIIIIIIIIIIIIIIIIIIIIIIIIIIIIIIIIIIIIIIIIIIIIIIIIIIIIIIIIIIIIIIIIIIIIIIIIIIIIII	AS:i:-16	XS:i:-16	XN:i:0	XM:i:0	XO:i:2	XG:i:2	NM:i:2	MD:Z:85	YT:Z:UU
39565	0	CM007731.1	27359194	255	395M	*	0	0	TGCAGGACCTGGTTACTTGAGTGCCTATATCAAAGTACTGATTTTAAACTGTTGAGTGTTGTCGTCCACATGCTAATATTTTCAGATTTTGCACCATGCGGTCGAGAGATTTCAGTTGTGACAGTTTAAGTTGTGCGATGTCCATGAATGAGGAAATCCGTTGCTGATGTGGTAGAATGTGTGGGGCTTGCCATCGTAAGGCAACCATTCTCTTGGCTGCTGTTAAGCCGGCAAGCCAAATCCTTCTTTGCCTGTATGTTAGGTTCAGTGAAATCATCATTAAGCAGTAGCACATTGGGAAGACTGGGGATGGATTTAGACAAAATGCTTGATAATGATGAAGCCAACAGATTTGGCAAAAGGAAAGAACCTCTGGGAACTCCCAGACCATATGA	IIIIIIIIIIIIIIIIIIIIIIIIIIIIIIIIIIIIIIIIIIIIIIIIIIIIIIIIIIIIIIIIIIIIIIIIIIIIIIIIIIIIIIIIIIIIIIIIIIIIIIIIIIIIIIIIIIIIIIIIIIIIIIIIIIIIIIIIIIIIIIIIIIIIIIIIIIIIIIIIIIIIIIIIIIIIIIIIIIIIIIIIIIIIIIIIIIIIIIIIIIIIIIIIIIIIIIIIIIIIIIIIIIIIIIIIIIIIIIIIIIIIIIIIIIIIIIIIIIIIIIIIIIIIIIIIIIIIIIIIIIIIIIIIIIIIIIIIIIIIIIIIIIIIIIIIIIIIIIIIIIIIIIIIIIIIIIIIIIIIIIIIIIIIIIIIIIIIIIIIIIIIIIIIIIIIIIIIIIIIIIIIIIIIIIIIIII	AS:i:-30	XN:i:0	XM:i:5	XO:i:0	XG:i:0	NM:i:5	MD:Z:24A247G63T1C9C46	YT:Z:UU
39995	0	CM007727.1	30731904	255	191M1D13M1I64M	*	0	0	TGCAGGTGCCCAGCCAGCCACAATGAGACGCTTGAGTGCGATGAGCCAATGGGATTCCCAATCATGGTCGGTTGTGACACACCCTGGGATCCGACCCGGGTCTGAAGTGACCCCTCTAGCACTACGATGCGGTGCCTTAGACCACTGCACCACTCGGGAGGCCCAAGGCCTGAGAAGTGTATCGACAAATATTACAAAAAAATTAACACCCAAACATGATGGAGAGCAAACACAGAGAACCAATTAACAAAAGAAAATGCAACTCCTCG	IIIIIIIIIIIIIIIIIIIIIIIIIIIIIIIIIIIIIIIIIIIIIIIIIIIIIIIIIIIIIIIIIIIIIIIIIIIIIIIIIIIIIIIIIIIIIIIIIIIIIIIIIIIIIIIIIIIIIIIIIIIIIIIIIIIIIIIIIIIIIIIIIIIIIIIIIIIIIIIIIIIIIIIIIIIIIIIIIIIIIIIIIIIIIIIIIIIIIIIIIIIIIIIIIIIIIIIIIIIIIIIIIIIIIIIIIIIIIIIIIIIIIIIIIIIIIIIIIIIIIIIIIIIII	AS:i:-28	XN:i:0	XM:i:2	XO:i:2	XG:i:2	NM:i:4	MD:Z:15T175^T3A73	YT:Z:UU
40099	16	CM007721.1	35190621	255	331M	*	0	0	TGTAAGGCAGGTCCTCATTAGAGATCACCGGCAACAACGTCACCTATGGGCACAATCCCACCGTCGCTGGACCAGACAGGACTGGCAAAAAGTGCTCTTCACTGACGAGTCGTAGTTTTGTCTCACCAGGGGTGATGGTTGGATTCGCATTTATCATCGAAGGAAGGACCGTTACACTGAGGCCTATACTCTGGAACAGGATCGATTTGGGGGTGGAGGGTCCATCATGGTCTGGGGTGGTGTGTCACAGCATCATCGGATTGAGCTGGTTGTCATTGCAGTCAATCTCAACACTGTGCATCCTTCTCCCTCATGTGGTACCCTTCCTGCA	IIIIIIIIIIIIIIIIIIIIIIIIIIIIIIIIIIIIIIIIIIIIIIIIIIIIIIIIIIIIIIIIIIIIIIIIIIIIIIIIIIIIIIIIIIIIIIIIIIIIIIIIIIIIIIIIIIIIIIIIIIIIIIIIIIIIIIIIIIIIIIIIIIIIIIIIIIIIIIIIIIIIIIIIIIIIIIIIIIIIIIIIIIIIIIIIIIIIIIIIIIIIIIIIIIIIIIIIIIIIIIIIIIIIIIIIIIIIIIIIIIIIIIIIIIIIIIIIIIIIIIIIIIIIIIIIIIIIIIIIIIIIIIIIIIIIIIIIIIIIIIIIIIIIIIIIIIIIIIIIIIIIIIIIIII	AS:i:0	XN:i:0	XM:i:0	XO:i:0	XG:i:0	NM:i:0	MD:Z:331	YT:Z:UU
40375	0	CM007728.1	16518682	25	140M	*	0	0	TGCAGGGACTTACTTCCATTCAGCCACAAGAGCATTAGTGAGGTTGGGCACTGATGTTGGGCAATAAGGCCTGGCTCGCAGTCAGCATTCCAATTAATCCCAAAGATGTTCGATGGGGTTGAGGTCAGGGCTCTGTGCAG	IIIIIIIIIIIIIIIIIIIIIIIIIIIIIIIIIIIIIIIIIIIIIIIIIIIIIIIIIIIIIIIIIIIIIIIIIIIIIIIIIIIIIIIIIIIIIIIIIIIIIIIIIIIIIIIIIIIIIIIIIIIIIIIIIIIIIIIIIIII	AS:i:-6	XS:i:-48	XN:i:0	XM:i:1	XO:i:0	XG:i:0	NM:i:1	MD:Z:65G74	YT:Z:UU
40375	272	MPKV01005547.1	178090	25	140M	*	0	0	CTGCACAGAGCCCTGACCTCAACCCCATCGAACATCTTTGGGATTAATTGGAATGCTGACTGCGAGCCAGGCCTTATTGCCCAACATCAGTGCCCAACCTCACTAATGCTCTTGTGGCTGAATGGAAGTAAGTCCCTGCA	IIIIIIIIIIIIIIIIIIIIIIIIIIIIIIIIIIIIIIIIIIIIIIIIIIIIIIIIIIIIIIIIIIIIIIIIIIIIIIIIIIIIIIIIIIIIIIIIIIIIIIIIIIIIIIIIIIIIIIIIIIIIIIIIIIIIIIIIIIII	AS:i:-48	XS:i:-48	XN:i:0	XM:i:8	XO:i:0	XG:i:0	NM:i:8	MD:Z:29A4C0T16T3C17A2C7G54	YT:Z:UU
40375	256	CM007728.1	13035626	25	140M	*	0	0	TGCAGGGACTTACTTCCATTCAGCCACAAGAGCATTAGTGAGGTTGGGCACTGATGTTGGGCAATAAGGCCTGGCTCGCAGTCAGCATTCCAATTAATCCCAAAGATGTTCGATGGGGTTGAGGTCAGGGCTCTGTGCAG	IIIIIIIIIIIIIIIIIIIIIIIIIIIIIIIIIIIIIIIIIIIIIIIIIIIIIIIIIIIIIIIIIIIIIIIIIIIIIIIIIIIIIIIIIIIIIIIIIIIIIIIIIIIIIIIIIIIIIIIIIIIIIIIIIIIIIIIIIIII	AS:i:-54	XS:i:-48	XN:i:0	XM:i:9	XO:i:0	XG:i:0	NM:i:9	MD:Z:3G7G4A39A5G2T11A5G52T3	YT:Z:UU
40375	256	CM007735.1	12617330	25	140M	*	0	0	TGCAGGGACTTACTTCCATTCAGCCACAAGAGCATTAGTGAGGTTGGGCACTGATGTTGGGCAATAAGGCCTGGCTCGCAGTCAGCATTCCAATTAATCCCAAAGATGTTCGATGGGGTTGAGGTCAGGGCTCTGTGCAG	IIIIIIIIIIIIIIIIIIIIIIIIIIIIIIIIIIIIIIIIIIIIIIIIIIIIIIIIIIIIIIIIIIIIIIIIIIIIIIIIIIIIIIIIIIIIIIIIIIIIIIIIIIIIIIIIIIIIIIIIIIIIIIIIIIIIIIIIIIII	AS:i:-72	XS:i:-48	XN:i:0	XM:i:12	XO:i:0	XG:i:0	NM:i:12	MD:Z:11G12T19C17G0G1T8T2A5T32A6A8T7	YT:Z:UU
40375	272	CM007747.1	5741650	25	132M2I6M	*	0	0	CTGCACAGAGCCCTGACCTCAACCCCATCGAACATCTTTGGGATTAATTGGAATGCTGACTGCGAGCCAGGCCTTATTGCCCAACATCAGTGCCCAACCTCACTAATGCTCTTGTGGCTGAATGGAAGTAAGTCCCTGCA	IIIIIIIIIIIIIIIIIIIIIIIIIIIIIIIIIIIIIIIIIIIIIIIIIIIIIIIIIIIIIIIIIIIIIIIIIIIIIIIIIIIIIIIIIIIIIIIIIIIIIIIIIIIIIIIIIIIIIIIIIIIIIIIIIIIIIIIIIIII	AS:i:-83	XS:i:-48	XN:i:0	XM:i:12	XO:i:1	XG:i:2	NM:i:14	MD:Z:10T33G4A6C17A2A2T13A33C4A0A0C2	YT:Z:UU
4048	0	CM007722.1	19460508	255	354M	*	0	0	TGCAGGCTGCAATGTTTTTATTTGTTGGCTTTATGTAGGCTAATTAAAAAAGTAACTTTCATGGCAATGGCGATGAAAGTTACTTTTAGACAATGATTTTGAGATACTGTTAAAAATTAAATGAAACTATTCCACAAAAATGTGAATATGAAAATCCTAACGGGCACACAAATTGGTAGAAATGGTAAGATAACTTGGTACTCCAAATGGAAAATGTTGCCGACCGCTGGTGTAGCCCATTACCGGAAACTTCAGGAGCATAACGGCAGAATCTCTCTCTCTTCTGGTTAGGTTATCTTGATATCTGGCTCCCTCAAGTAATTTGTGTGTGTTAATTATTTGATCAAACAGCAT	IIIIIIIIIIIIIIIIIIIIIIIIIIIIIIIIIIIIIIIIIIIIIIIIIIIIIIIIIIIIIIIIIIIIIIIIIIIIIIIIIIIIIIIIIIIIIIIIIIIIIIIIIIIIIIIIIIIIIIIIIIIIIIIIIIIIIIIIIIIIIIIIIIIIIIIIIIIIIIIIIIIIIIIIIIIIIIIIIIIIIIIIIIIIIIIIIIIIIIIIIIIIIIIIIIIIIIIIIIIIIIIIIIIIIIIIIIIIIIIIIIIIIIIIIIIIIIIIIIIIIIIIIIIIIIIIIIIIIIIIIIIIIIIIIIIIIIIIIIIIIIIIIIIIIIIIIIIIIIIIIIIIIIIIIIIIIIIIIIIIIIIIIIIIIIIIII	AS:i:-6	XN:i:0	XM:i:1	XO:i:0	XG:i:0	NM:i:1	MD:Z:263T90	YT:Z:UU
41733	0	MPKV01000078.1	2264545	255	340M	*	0	0	TGCAGGAACTTGGTAGTATGGTAACTCAAGACTACAGTCCCGGAGATCTGTGTATTTACATGGTAGTTAGGAAGGTACAGTGTTATTAAAGTGTACAGTATCTCTGTCCAAATCTATATGGGCAGAGATTATACTGTTATGATGTACAGGACTCTGTCCTAGATAGAACTGTACTAACTTACTTACATTGATACTCAGGGAGCAAAGGCCATCGATAACTCCTAGACACTAACATGACCACAAAAACACTCTATGCCAGGAACGGAAAACCAGAAGTCAAGGAGCCATGACAAGGCACCTCAAAGTCTGCCTCGCAAACTCTGCTGCCTCGCACTCCGAA	IIIIIIIIIIIIIIIIIIIIIIIIIIIIIIIIIIIIIIIIIIIIIIIIIIIIIIIIIIIIIIIIIIIIIIIIIIIIIIIIIIIIIIIIIIIIIIIIIIIIIIIIIIIIIIIIIIIIIIIIIIIIIIIIIIIIIIIIIIIIIIIIIIIIIIIIIIIIIIIIIIIIIIIIIIIIIIIIIIIIIIIIIIIIIIIIIIIIIIIIIIIIIIIIIIIIIIIIIIIIIIIIIIIIIIIIIIIIIIIIIIIIIIIIIIIIIIIIIIIIIIIIIIIIIIIIIIIIIIIIIIIIIIIIIIIIIIIIIIIIIIIIIIIIIIIIIIIIIIIIIIIIIIIIIIIIIIIIIIII	AS:i:0	XN:i:0	XM:i:0	XO:i:0	XG:i:0	NM:i:0	MD:Z:340	YT:Z:UU
41760	16	CM007739.1	37396620	255	384M	*	0	0	GTTAGCTAGCAGTCTCAAGCCACAGCAATAGCTAACGTTAACCACGTGCAGCAGCCCCCCCAGGTCCTAGTGCCCGCCCAATAAGAATTTTAAGATGCGATGGAACGGTTGATGGGAGAAAAAAAAGAAATCACAGAGAAATATATTGACTGATATATTGATTTATTTAGGGGGGGCTAATGAATATTTTAGGGGGACTAAAGACCCCTAAAATAGGCCTAGCAACGTCCCTGCTTACAATGTTTTTGTAGATCGACTTAGGTGAATGAAGCTACAGAAAACAATGTGGTAATGGCTGGGGTCATTTTTACTTGTTTTTGCTGTTCTCCAAAGAGCAAAAACATTTGGACCTCACAAAAACTCACATCTTGGCAGGGCCCTGCA	IIIIIIIIIIIIIIIIIIIIIIIIIIIIIIIIIIIIIIIIIIIIIIIIIIIIIIIIIIIIIIIIIIIIIIIIIIIIIIIIIIIIIIIIIIIIIIIIIIIIIIIIIIIIIIIIIIIIIIIIIIIIIIIIIIIIIIIIIIIIIIIIIIIIIIIIIIIIIIIIIIIIIIIIIIIIIIIIIIIIIIIIIIIIIIIIIIIIIIIIIIIIIIIIIIIIIIIIIIIIIIIIIIIIIIIIIIIIIIIIIIIIIIIIIIIIIIIIIIIIIIIIIIIIIIIIIIIIIIIIIIIIIIIIIIIIIIIIIIIIIIIIIIIIIIIIIIIIIIIIIIIIIIIIIIIIIIIIIIIIIIIIIIIIIIIIIIIIIIIIIIIIIIIIIIIIIIIIIIIIIIII	AS:i:-6	XN:i:0	XM:i:1	XO:i:0	XG:i:0	NM:i:1	MD:Z:375C8	YT:Z:UU
42177	0	CM007740.1	15662980	255	386M	*	0	0	TGCAGGACTGCAGCTGCAGCCTGGGAGAAGACACAACCACACGTCAACGTCATGTCAAACACACAAAAAATGTAAATCACATAACCTCACATCAAATACTGTATCAAAAAGTATAGTAGCCTAAACGGGCAAAAACATTATCAAAACAGAACACAAATCCAACAAAGTATGCAAAAGGTACACGTCATATACATCATCCAAACAGTACACTAAACACAGTGTCACAAATGAAGGCAACCACTGAAGCTTATTCTTCTATCAATGTTGTGGCAATTGTATATTTCATGTCCTCTGTCCTTTCACTATCTGCTATTCATTCACTCAATCTTCTATTCCTTCGCTCTATCCTTCACTCTATCGTCTAGACAGGGTTAAAGTAAAATAAC	IIIIIIIIIIIIIIIIIIIIIIIIIIIIIIIIIIIIIIIIIIIIIIIIIIIIIIIIIIIIIIIIIIIIIIIIIIIIIIIIIIIIIIIIIIIIIIIIIIIIIIIIIIIIIIIIIIIIIIIIIIIIIIIIIIIIIIIIIIIIIIIIIIIIIIIIIIIIIIIIIIIIIIIIIIIIIIIIIIIIIIIIIIIIIIIIIIIIIIIIIIIIIIIIIIIIIIIIIIIIIIIIIIIIIIIIIIIIIIIIIIIIIIIIIIIIIIIIIIIIIIIIIIIIIIIIIIIIIIIIIIIIIIIIIIIIIIIIIIIIIIIIIIIIIIIIIIIIIIIIIIIIIIIIIIIIIIIIIIIIIIIIIIIIIIIIIIIIIIIIIIIIIIIIIIIIIIIIIIIIIIIIII	AS:i:-6	XN:i:0	XM:i:1	XO:i:0	XG:i:0	NM:i:1	MD:Z:14C371	YT:Z:UU
42280	16	CM007736.1	38149896	39	338M	*	0	0	GCAGGTCCTCACCAGACATCACCGGGAACAACGTCACCGATGGGCACAAACCCACCGTCGCTGGACCAGACAGGACTGGCAAAAAGTGCTCTTCACCGACAAGTCGCAGTTTTGTCTCACCAGGGGTGATGGTCGGATTTGCGTTTATTGTTGAATAAATGAGCGTTACACTGAGGCCTGTACTCTTGTGTGGGATCCATTTGGAGGTGGAGGGTCCATCATGGTCTGGGACGGTGTGTCACAGCATCATCAGACTGAGCTTGTTGTCATTGCAGGCAATCTCAACGCTGTGCGTTACAGGGAAGACATCCTCCTCCCTCATGGGCACCCTTCCTGCA	IIIIIIIIIIIIIIIIIIIIIIIIIIIIIIIIIIIIIIIIIIIIIIIIIIIIIIIIIIIIIIIIIIIIIIIIIIIIIIIIIIIIIIIIIIIIIIIIIIIIIIIIIIIIIIIIIIIIIIIIIIIIIIIIIIIIIIIIIIIIIIIIIIIIIIIIIIIIIIIIIIIIIIIIIIIIIIIIIIIIIIIIIIIIIIIIIIIIIIIIIIIIIIIIIIIIIIIIIIIIIIIIIIIIIIIIIIIIIIIIIIIIIIIIIIIIIIIIIIIIIIIIIIIIIIIIIIIIIIIIIIIIIIIIIIIIIIIIIIIIIIIIIIIIIIIIIIIIIIIIIIIIIIIIIIIIIIIIII	AS:i:0	XS:i:-184	XN:i:0	XM:i:0	XO:i:0	XG:i:0	NM:i:0	MD:Z:338	YT:Z:UU
42280	272	CM007744.1	19619146	39	199M1D124M1D15M	*	0	0	GCAGGTCCTCACCAGACATCACCGGGAACAACGTCACCGATGGGCACAAACCCACCGTCGCTGGACCAGACAGGACTGGCAAAAAGTGCTCTTCACCGACAAGTCGCAGTTTTGTCTCACCAGGGGTGATGGTCGGATTTGCGTTTATTGTTGAATAAATGAGCGTTACACTGAGGCCTGTACTCTTGTGTGGGATCCATTTGGAGGTGGAGGGTCCATCATGGTCTGGGACGGTGTGTCACAGCATCATCAGACTGAGCTTGTTGTCATTGCAGGCAATCTCAACGCTGTGCGTTACAGGGAAGACATCCTCCTCCCTCATGGGCACCCTTCCTGCA	IIIIIIIIIIIIIIIIIIIIIIIIIIIIIIIIIIIIIIIIIIIIIIIIIIIIIIIIIIIIIIIIIIIIIIIIIIIIIIIIIIIIIIIIIIIIIIIIIIIIIIIIIIIIIIIIIIIIIIIIIIIIIIIIIIIIIIIIIIIIIIIIIIIIIIIIIIIIIIIIIIIIIIIIIIIIIIIIIIIIIIIIIIIIIIIIIIIIIIIIIIIIIIIIIIIIIIIIIIIIIIIIIIIIIIIIIIIIIIIIIIIIIIIIIIIIIIIIIIIIIIIIIIIIIIIIIIIIIIIIIIIIIIIIIIIIIIIIIIIIIIIIIIIIIIIIIIIIIIIIIIIIIIIIIIIIIIIIII	AS:i:-184	XS:i:-184	XN:i:0	XM:i:28	XO:i:2	XG:i:2	NM:i:30	MD:Z:38T16A2T14A10C3G7T2T0G6G40C2G3G0G14C0A13G1A8G1^T17T0G11A0T2A17G33T6T30^T2T12	YT:Z:UU
42280	256	CM007729.1	91488	39	15M1D210M1D113M	*	0	0	TGCAGGAAGGGTGCCCATGAGGGAGGAGGATGTCTTCCCTGTAACGCACAGCGTTGAGATTGCCTGCAATGACAACAAGCTCAGTCTGATGATGCTGTGACACACCGTCCCAGACCATGATGGACCCTCCACCTCCAAATGGATCCCACACAAGAGTACAGGCCTCAGTGTAACGCTCATTTATTCAACAATAAACGCAAATCCGACCATCACCCCTGGTGAGACAAAACTGCGACTTGTCGGTGAAGAGCACTTTTTGCCAGTCCTGTCTGGTCCAGCGACGGTGGGTTTGTGCCCATCGGTGACGTTGTTCCCGGTGATGTCTGGTGAGGACCTGC	IIIIIIIIIIIIIIIIIIIIIIIIIIIIIIIIIIIIIIIIIIIIIIIIIIIIIIIIIIIIIIIIIIIIIIIIIIIIIIIIIIIIIIIIIIIIIIIIIIIIIIIIIIIIIIIIIIIIIIIIIIIIIIIIIIIIIIIIIIIIIIIIIIIIIIIIIIIIIIIIIIIIIIIIIIIIIIIIIIIIIIIIIIIIIIIIIIIIIIIIIIIIIIIIIIIIIIIIIIIIIIIIIIIIIIIIIIIIIIIIIIIIIIIIIIIIIIIIIIIIIIIIIIIIIIIIIIIIIIIIIIIIIIIIIIIIIIIIIIIIIIIIIIIIIIIIIIIIIIIIIIIIIIIIIIIIIIIIII	AS:i:-184	XS:i:-184	XN:i:0	XM:i:28	XO:i:2	XG:i:2	NM:i:30	MD:Z:1A8A1A2^A25A11A33C20C0A31C6G1T1C14G14C0C3G1A0G4G3G4T21^A5C0A4C0C3A57A2C35	YT:Z:UU
42280	272	CM007719.1	50172678	39	119M1I9M1I193M1D15M	*	0	0	GCAGGTCCTCACCAGACATCACCGGGAACAACGTCACCGATGGGCACAAACCCACCGTCGCTGGACCAGACAGGACTGGCAAAAAGTGCTCTTCACCGACAAGTCGCAGTTTTGTCTCACCAGGGGTGATGGTCGGATTTGCGTTTATTGTTGAATAAATGAGCGTTACACTGAGGCCTGTACTCTTGTGTGGGATCCATTTGGAGGTGGAGGGTCCATCATGGTCTGGGACGGTGTGTCACAGCATCATCAGACTGAGCTTGTTGTCATTGCAGGCAATCTCAACGCTGTGCGTTACAGGGAAGACATCCTCCTCCCTCATGGGCACCCTTCCTGCA	IIIIIIIIIIIIIIIIIIIIIIIIIIIIIIIIIIIIIIIIIIIIIIIIIIIIIIIIIIIIIIIIIIIIIIIIIIIIIIIIIIIIIIIIIIIIIIIIIIIIIIIIIIIIIIIIIIIIIIIIIIIIIIIIIIIIIIIIIIIIIIIIIIIIIIIIIIIIIIIIIIIIIIIIIIIIIIIIIIIIIIIIIIIIIIIIIIIIIIIIIIIIIIIIIIIIIIIIIIIIIIIIIIIIIIIIIIIIIIIIIIIIIIIIIIIIIIIIIIIIIIIIIIIIIIIIIIIIIIIIIIIIIIIIIIIIIIIIIIIIIIIIIIIIIIIIIIIIIIIIIIIIIIIIIIIIIIIIII	AS:i:-198	XS:i:-184	XN:i:0	XM:i:29	XO:i:3	XG:i:3	NM:i:32	MD:Z:35G2T49T7T10G29C0A7C2C3G0G14C14G1A1C0A4T0G19G9T2G19G0G35T3A0T26T3^T2T8C3	YT:Z:UU
42280	272	CM007723.1	41024637	39	323M1D15M	*	0	0	GCAGGTCCTCACCAGACATCACCGGGAACAACGTCACCGATGGGCACAAACCCACCGTCGCTGGACCAGACAGGACTGGCAAAAAGTGCTCTTCACCGACAAGTCGCAGTTTTGTCTCACCAGGGGTGATGGTCGGATTTGCGTTTATTGTTGAATAAATGAGCGTTACACTGAGGCCTGTACTCTTGTGTGGGATCCATTTGGAGGTGGAGGGTCCATCATGGTCTGGGACGGTGTGTCACAGCATCATCAGACTGAGCTTGTTGTCATTGCAGGCAATCTCAACGCTGTGCGTTACAGGGAAGACATCCTCCTCCCTCATGGGCACCCTTCCTGCA	IIIIIIIIIIIIIIIIIIIIIIIIIIIIIIIIIIIIIIIIIIIIIIIIIIIIIIIIIIIIIIIIIIIIIIIIIIIIIIIIIIIIIIIIIIIIIIIIIIIIIIIIIIIIIIIIIIIIIIIIIIIIIIIIIIIIIIIIIIIIIIIIIIIIIIIIIIIIIIIIIIIIIIIIIIIIIIIIIIIIIIIIIIIIIIIIIIIIIIIIIIIIIIIIIIIIIIIIIIIIIIIIIIIIIIIIIIIIIIIIIIIIIIIIIIIIIIIIIIIIIIIIIIIIIIIIIIIIIIIIIIIIIIIIIIIIIIIIIIIIIIIIIIIIIIIIIIIIIIIIIIIIIIIIIIIIIIIIII	AS:i:-200	XS:i:-184	XN:i:0	XM:i:32	XO:i:1	XG:i:1	NM:i:33	MD:Z:34T0G2T38T1T3C0G11T3G22T15C8C0T1C3G0G14C14G1A1C6G12T19G20G17A1C9A4A5T17T12^T2T7T4	YT:Z:UU
42479	16	CM007729.1	18840911	255	421M	*	0	0	TGTCAGCGCCAATAACAAGGCTGGTTTAGTATAATAGTGCATGGCCACCAGAGCATGTCCAACAGAAGTAACCTCATGCTCATATTACATTTTGTCTCCCACAAAGACTCTTTGAAGGGCTTTTCAAGGAACTCAAGGAACTGGATCTATTTGTAAAGACAGACAATTTATTGGAAGGAAACTTCTCCCATGGGGGGAAAGTTAGACCGACTGTACCTGTTAGAATGGCCCTGGTAAAGAAGTGGTGTAGTGAGAGATTTGGCACTCTGTTACCTTTGGGGATGTCCTAACTCAGAGGGTCCACAAAGTTGATGGAGGGATCGAGGTCAGCCAAGTCCAGGATGGATTTTTTCTTCAGGTTTTTCGGCTCAGTGAAGTGCAGGAAGCACCTGAGTTTATCCATCTCTGAGGAGGACCTGCA	IIIIIIIIIIIIIIIIIIIIIIIIIIIIIIIIIIIIIIIIIIIIIIIIIIIIIIIIIIIIIIIIIIIIIIIIIIIIIIIIIIIIIIIIIIIIIIIIIIIIIIIIIIIIIIIIIIIIIIIIIIIIIIIIIIIIIIIIIIIIIIIIIIIIIIIIIIIIIIIIIIIIIIIIIIIIIIIIIIIIIIIIIIIIIIIIIIIIIIIIIIIIIIIIIIIIIIIIIIIIIIIIIIIIIIIIIIIIIIIIIIIIIIIIIIIIIIIIIIIIIIIIIIIIIIIIIIIIIIIIIIIIIIIIIIIIIIIIIIIIIIIIIIIIIIIIIIIIIIIIIIIIIIIIIIIIIIIIIIIIIIIIIIIIIIIIIIIIIIIIIIIIIIIIIIIIIIIIIIIIIIIIIIIIIIIIIIIIIIIIIIIIIIIIIIIIIIIIIIIII	AS:i:0	XN:i:0	XM:i:0	XO:i:0	XG:i:0	NM:i:0	MD:Z:421	YT:Z:UU
42606	16	CM007740.1	36633425	255	87M	*	0	0	TGTCAGCTCAGGGATTCGATCCAGCAACCTGCAACCTTTCAGTTACTGGCACAAAGCTCTAACCACTAGGCTACCTGCTGCCCTGCA	IIIIIIIIIIIIIIIIIIIIIIIIIIIIIIIIIIIIIIIIIIIIIIIIIIIIIIIIIIIIIIIIIIIIIIIIIIIIIIIIIIIIIII	AS:i:0	XN:i:0	XM:i:0	XO:i:0	XG:i:0	NM:i:0	MD:Z:87	YT:Z:UU
42784	16	CM007731.1	41214149	255	10M10I184M	*	0	0	CTCTCTCTCCCTCTCCCTCGCTCTCTCTCCCTCTCTCTCTCTCTCTCTCTCTCTCATTCTGTGATGATATAGTCATGTAGTATGTGTAAAGATGAACCTCTATCTGCTTTATTTCCCCTCCCTCCCTCCCCCTGTAGACTCCATGCACATAGAGGACGTGGAGGCGGTGCAGAAGCTCCAGGACGTGCTCCATGAGGCCCTGCA	IIIIIIIIIIIIIIIIIIIIIIIIIIIIIIIIIIIIIIIIIIIIIIIIIIIIIIIIIIIIIIIIIIIIIIIIIIIIIIIIIIIIIIIIIIIIIIIIIIIIIIIIIIIIIIIIIIIIIIIIIIIIIIIIIIIIIIIIIIIIIIIIIIIIIIIIIIIIIIIIIIIIIIIIIIIIIIIIIIIIIIIIIIIIIIIIIIIIIIIIIIII	AS:i:-96	XN:i:25	XM:i:31	XO:i:1	XG:i:10	NM:i:41	MD:Z:2A0C0G0A1A9N0N0N0N0N0N0N0N0N0N0N0N0N0N0N0N0N0N0N0N0N0N0N0N0N104T47	YT:Z:UU
43089	0	CM007731.1	41145381	35	204M	*	0	0	TGCAGGCTCGTCCTGACAAGACCCTCCATCATGACAATGCCATCAGCCATACTGCTTGTTCTATGCATGATTTCCTGCAAGACAGGAATGTCAGTGTTCTGCCATGGCCAGCGAAGAGCCCGGATCTCAATCCCATTGAGCACGTCTGGGACCTGTTGGATCGAAGCGGGAGGGCTAGGGCCATTCCCCCCAGAAATGTCCGGG	IIIIIIIIIIIIIIIIIIIIIIIIIIIIIIIIIIIIIIIIIIIIIIIIIIIIIIIIIIIIIIIIIIIIIIIIIIIIIIIIIIIIIIIIIIIIIIIIIIIIIIIIIIIIIIIIIIIIIIIIIIIIIIIIIIIIIIIIIIIIIIIIIIIIIIIIIIIIIIIIIIIIIIIIIIIIIIIIIIIIIIIIIIIIIIIIIIIIIIIIIIII	AS:i:0	XS:i:-64	XN:i:0	XM:i:0	XO:i:0	XG:i:0	NM:i:0	MD:Z:204	YT:Z:UU
43089	256	CM007721.1	47321134	35	162M1D4M1I37M	*	0	0	TGCAGGCTCGTCCTGACAAGACCCTCCATCATGACAATGCCATCAGCCATACTGCTTGTTCTATGCATGATTTCCTGCAAGACAGGAATGTCAGTGTTCTGCCATGGCCAGCGAAGAGCCCGGATCTCAATCCCATTGAGCACGTCTGGGACCTGTTGGATCGAAGCGGGAGGGCTAGGGCCATTCCCCCCAGAAATGTCCGGG	IIIIIIIIIIIIIIIIIIIIIIIIIIIIIIIIIIIIIIIIIIIIIIIIIIIIIIIIIIIIIIIIIIIIIIIIIIIIIIIIIIIIIIIIIIIIIIIIIIIIIIIIIIIIIIIIIIIIIIIIIIIIIIIIIIIIIIIIIIIIIIIIIIIIIIIIIIIIIIIIIIIIIIIIIIIIIIIIIIIIIIIIIIIIIIIIIIIIIIIIIIII	AS:i:-64	XS:i:-64	XN:i:0	XM:i:8	XO:i:2	XG:i:2	NM:i:10	MD:Z:9A8T9G3T9C76A1A40^G5T35	YT:Z:UU
43089	256	CM007719.1	69084329	35	185M1D19M	*	0	0	TGCAGGCTCGTCCTGACAAGACCCTCCATCATGACAATGCCATCAGCCATACTGCTTGTTCTATGCATGATTTCCTGCAAGACAGGAATGTCAGTGTTCTGCCATGGCCAGCGAAGAGCCCGGATCTCAATCCCATTGAGCACGTCTGGGACCTGTTGGATCGAAGCGGGAGGGCTAGGGCCATTCCCCCCAGAAATGTCCGGG	IIIIIIIIIIIIIIIIIIIIIIIIIIIIIIIIIIIIIIIIIIIIIIIIIIIIIIIIIIIIIIIIIIIIIIIIIIIIIIIIIIIIIIIIIIIIIIIIIIIIIIIIIIIIIIIIIIIIIIIIIIIIIIIIIIIIIIIIIIIIIIIIIIIIIIIIIIIIIIIIIIIIIIIIIIIIIIIIIIIIIIIIIIIIIIIIIIIIIIIIIIII	AS:i:-80	XS:i:-64	XN:i:0	XM:i:12	XO:i:1	XG:i:1	NM:i:13	MD:Z:9A1T6T9G13C36G31T11G24T14G2G1T16^C19	YT:Z:UU
43089	272	CM007747.1	1442467	35	39M5I160M	*	0	0	CCCGGACATTTCTGGGGGGAATGGCCCTAGCCCTCCCGCTTCGATCCAACAGGTCCCAGACGTGCTCAATGGGATTGAGATCCGGGCTCTTCGCTGGCCATGGCAGAACACTGACATTCCTGTCTTGCAGGAAATCATGCATAGAACAAGCAGTATGGCTGATGGCATTGTCATGATGGAGGGTCTTGTCAGGACGAGCCTGCA	IIIIIIIIIIIIIIIIIIIIIIIIIIIIIIIIIIIIIIIIIIIIIIIIIIIIIIIIIIIIIIIIIIIIIIIIIIIIIIIIIIIIIIIIIIIIIIIIIIIIIIIIIIIIIIIIIIIIIIIIIIIIIIIIIIIIIIIIIIIIIIIIIIIIIIIIIIIIIIIIIIIIIIIIIIIIIIIIIIIIIIIIIIIIIIIIIIIIIIIIIIII	AS:i:-110	XS:i:-64	XN:i:0	XM:i:15	XO:i:1	XG:i:5	NM:i:20	MD:Z:6T4T0G10T11A1C16G41T1T4A52G13C8T0A8T9	YT:Z:UU
43089	272	CM007728.1	24570690	35	204M	*	0	0	CCCGGACATTTCTGGGGGGAATGGCCCTAGCCCTCCCGCTTCGATCCAACAGGTCCCAGACGTGCTCAATGGGATTGAGATCCGGGCTCTTCGCTGGCCATGGCAGAACACTGACATTCCTGTCTTGCAGGAAATCATGCATAGAACAAGCAGTATGGCTGATGGCATTGTCATGATGGAGGGTCTTGTCAGGACGAGCCTGCA	IIIIIIIIIIIIIIIIIIIIIIIIIIIIIIIIIIIIIIIIIIIIIIIIIIIIIIIIIIIIIIIIIIIIIIIIIIIIIIIIIIIIIIIIIIIIIIIIIIIIIIIIIIIIIIIIIIIIIIIIIIIIIIIIIIIIIIIIIIIIIIIIIIIIIIIIIIIIIIIIIIIIIIIIIIIIIIIIIIIIIIIIIIIIIIIIIIIIIIIIIIII	AS:i:-114	XS:i:-64	XN:i:0	XM:i:19	XO:i:0	XG:i:0	NM:i:19	MD:Z:0T2A12T18A1C2C0T8T9T1C35A6T31C0A2C33C4A4A8T9	YT:Z:UU
43273	0	CM007735.1	60284952	255	375M	*	0	0	TGCAGGCGGGCTGGGCCTTACCATTTATTTACACCACTACTGATCAGCAAATATCTCTAAATGTGCTTATTAGGTTTCTACATTTGAAAACAAGGATAGTCCAACTGGGCCATCATGGAGTTACAGTCAAGAACCATGAACCTTGGCACCCATGTTTTGAATCTCATTGTTCCTTAACATCTAGTCCCAATTCCGAAGTCACTTTAGCCTTAAACAAGCAAGCGGCTTCTCTCCATTAACATCTAATCATCTCTTCCCAGCGTCACAGATTGACATGGCATTCCAGTTCTGGCCTAGGAACGGTCTGGTGCTTTTTTGTGACCTATTTGTGGATAACACATTTGTCTAATTTGATACTCTGAGGGTTGACCATAA	IIIIIIIIIIIIIIIIIIIIIIIIIIIIIIIIIIIIIIIIIIIIIIIIIIIIIIIIIIIIIIIIIIIIIIIIIIIIIIIIIIIIIIIIIIIIIIIIIIIIIIIIIIIIIIIIIIIIIIIIIIIIIIIIIIIIIIIIIIIIIIIIIIIIIIIIIIIIIIIIIIIIIIIIIIIIIIIIIIIIIIIIIIIIIIIIIIIIIIIIIIIIIIIIIIIIIIIIIIIIIIIIIIIIIIIIIIIIIIIIIIIIIIIIIIIIIIIIIIIIIIIIIIIIIIIIIIIIIIIIIIIIIIIIIIIIIIIIIIIIIIIIIIIIIIIIIIIIIIIIIIIIIIIIIIIIIIIIIIIIIIIIIIIIIIIIIIIIIIIIIIIIIIIIIIIIIII	AS:i:0	XN:i:0	XM:i:0	XO:i:0	XG:i:0	NM:i:0	MD:Z:375	YT:Z:UU
44017	16	CM007719.1	33652474	22	396M	*	0	0	AGTGTACTGTTAGATAGAGGCGCCTGACCAGAAAGCTAGCTTCAGTTTGTTTTCCTCCTGTTTTGAACACAGATCATCCCGTCCCCAATTTGATCGATTATTTACGTAAAACAATACCTAAAGTTGTATTACAAAAGTAGTTTGAAATGTTTTGGCAAAGTTTACAGGTAACTTTTGAGGTATTTTGTAGTCACGTTGCGCAAGTTGGAACCAGTGTTTTTCTGGATCAAACGCGCCAAATGAAATGGACATCTTGGATATATATCGACGGAATTAATCGAACAAAAGGACCATTTGTGATGTTTGTGGGACATATTGGAGTACCAACAAAATAAGCTCGTCAAAGGTAAGGCATGATTTATATTTTTATTTCTCCGTTTTTGTGTCCCGCCTGCA	IIIIIIIIIIIIIIIIIIIIIIIIIIIIIIIIIIIIIIIIIIIIIIIIIIIIIIIIIIIIIIIIIIIIIIIIIIIIIIIIIIIIIIIIIIIIIIIIIIIIIIIIIIIIIIIIIIIIIIIIIIIIIIIIIIIIIIIIIIIIIIIIIIIIIIIIIIIIIIIIIIIIIIIIIIIIIIIIIIIIIIIIIIIIIIIIIIIIIIIIIIIIIIIIIIIIIIIIIIIIIIIIIIIIIIIIIIIIIIIIIIIIIIIIIIIIIIIIIIIIIIIIIIIIIIIIIIIIIIIIIIIIIIIIIIIIIIIIIIIIIIIIIIIIIIIIIIIIIIIIIIIIIIIIIIIIIIIIIIIIIIIIIIIIIIIIIIIIIIIIIIIIIIIIIIIIIIIIIIIIIIIIIIIIIIIIIIII	AS:i:-24	XS:i:-167	XN:i:0	XM:i:4	XO:i:0	XG:i:0	NM:i:4	MD:Z:111A156T69T16T40	YT:Z:UU
44017	256	MPKV01000312.1	195090	22	14M1I139M1I105M2I22M1I111M	*	0	0	TGCAGGCGGGACACAAAAACGGAGAAATAAAAATATAAATCATGCCTTACCTTTGACGAGCTTATTTTGTTGGTACTCCAATATGTCCCACAAACATCACAAATGGTCCTTTTGTTCGATTAATTCCGTCGATATATATCCAAGATGTCCATTTCATTTGGCGCGTTTGATCCAGAAAAACACTGGTTCCAACTTGCGCAACGTGACTACAAAATACCTCAAAAGTTACCTGTAAACTTTGCCAAAACATTTCAAACTACTTTTGTAATACAACTTTAGGTATTGTTTTACGTAAATAATCGATCAAATTGGGGACGGGATGATCTGTGTTCAAAACAGGAGGAAAACAAACTGAAGCTAGCTTTCTGGTCAGGCGCCTCTATCTAACAGTACACT	IIIIIIIIIIIIIIIIIIIIIIIIIIIIIIIIIIIIIIIIIIIIIIIIIIIIIIIIIIIIIIIIIIIIIIIIIIIIIIIIIIIIIIIIIIIIIIIIIIIIIIIIIIIIIIIIIIIIIIIIIIIIIIIIIIIIIIIIIIIIIIIIIIIIIIIIIIIIIIIIIIIIIIIIIIIIIIIIIIIIIIIIIIIIIIIIIIIIIIIIIIIIIIIIIIIIIIIIIIIIIIIIIIIIIIIIIIIIIIIIIIIIIIIIIIIIIIIIIIIIIIIIIIIIIIIIIIIIIIIIIIIIIIIIIIIIIIIIIIIIIIIIIIIIIIIIIIIIIIIIIIIIIIIIIIIIIIIIIIIIIIIIIIIIIIIIIIIIIIIIIIIIIIIIIIIIIIIIIIIIIIIIIIIIIIIIIIII	AS:i:-167	XS:i:-167	XN:i:0	XM:i:22	XO:i:4	XG:i:5	NM:i:27	MD:Z:8C11C2T32A5C9C16T16G35A16T1T18A12T20T66G3T9A3A6A0A41T17C23	YT:Z:UU
44017	272	CM007743.1	34654222	22	160M1D81M1I103M1D32M1I18M	*	0	0	AGTGTACTGTTAGATAGAGGCGCCTGACCAGAAAGCTAGCTTCAGTTTGTTTTCCTCCTGTTTTGAACACAGATCATCCCGTCCCCAATTTGATCGATTATTTACGTAAAACAATACCTAAAGTTGTATTACAAAAGTAGTTTGAAATGTTTTGGCAAAGTTTACAGGTAACTTTTGAGGTATTTTGTAGTCACGTTGCGCAAGTTGGAACCAGTGTTTTTCTGGATCAAACGCGCCAAATGAAATGGACATCTTGGATATATATCGACGGAATTAATCGAACAAAAGGACCATTTGTGATGTTTGTGGGACATATTGGAGTACCAACAAAATAAGCTCGTCAAAGGTAAGGCATGATTTATATTTTTATTTCTCCGTTTTTGTGTCCCGCCTGCA	IIIIIIIIIIIIIIIIIIIIIIIIIIIIIIIIIIIIIIIIIIIIIIIIIIIIIIIIIIIIIIIIIIIIIIIIIIIIIIIIIIIIIIIIIIIIIIIIIIIIIIIIIIIIIIIIIIIIIIIIIIIIIIIIIIIIIIIIIIIIIIIIIIIIIIIIIIIIIIIIIIIIIIIIIIIIIIIIIIIIIIIIIIIIIIIIIIIIIIIIIIIIIIIIIIIIIIIIIIIIIIIIIIIIIIIIIIIIIIIIIIIIIIIIIIIIIIIIIIIIIIIIIIIIIIIIIIIIIIIIIIIIIIIIIIIIIIIIIIIIIIIIIIIIIIIIIIIIIIIIIIIIIIIIIIIIIIIIIIIIIIIIIIIIIIIIIIIIIIIIIIIIIIIIIIIIIIIIIIIIIIIIIIIIIIIIIIII	AS:i:-212	XS:i:-167	XN:i:0	XM:i:30	XO:i:4	XG:i:4	NM:i:34	MD:Z:23G1T9G3T0G13T6A17A3T0T75^T19A9A4A17G21A16T6G3T1G39A4G11G6G0C1G6A5^T19G9G11G2T5	YT:Z:UU
44017	256	CM007719.1	32523737	22	14M1I139M1I234M2D7M	*	0	0	TGCAGGCGGGACACAAAAACGGAGAAATAAAAATATAAATCATGCCTTACCTTTGACGAGCTTATTTTGTTGGTACTCCAATATGTCCCACAAACATCACAAATGGTCCTTTTGTTCGATTAATTCCGTCGATATATATCCAAGATGTCCATTTCATTTGGCGCGTTTGATCCAGAAAAACACTGGTTCCAACTTGCGCAACGTGACTACAAAATACCTCAAAAGTTACCTGTAAACTTTGCCAAAACATTTCAAACTACTTTTGTAATACAACTTTAGGTATTGTTTTACGTAAATAATCGATCAAATTGGGGACGGGATGATCTGTGTTCAAAACAGGAGGAAAACAAACTGAAGCTAGCTTTCTGGTCAGGCGCCTCTATCTAACAGTACACT	IIIIIIIIIIIIIIIIIIIIIIIIIIIIIIIIIIIIIIIIIIIIIIIIIIIIIIIIIIIIIIIIIIIIIIIIIIIIIIIIIIIIIIIIIIIIIIIIIIIIIIIIIIIIIIIIIIIIIIIIIIIIIIIIIIIIIIIIIIIIIIIIIIIIIIIIIIIIIIIIIIIIIIIIIIIIIIIIIIIIIIIIIIIIIIIIIIIIIIIIIIIIIIIIIIIIIIIIIIIIIIIIIIIIIIIIIIIIIIIIIIIIIIIIIIIIIIIIIIIIIIIIIIIIIIIIIIIIIIIIIIIIIIIIIIIIIIIIIIIIIIIIIIIIIIIIIIIIIIIIIIIIIIIIIIIIIIIIIIIIIIIIIIIIIIIIIIIIIIIIIIIIIIIIIIIIIIIIIIIIIIIIIIIIIIIIIIII	AS:i:-213	XS:i:-167	XN:i:0	XM:i:31	XO:i:3	XG:i:4	NM:i:35	MD:Z:8T9T1C16T22G1T9C16T14T0G36A5A32C13T10G6G0T49G8G28A6A0A21T6A16A0T1T10C16^GG2C0A1G1	YT:Z:UU
44017	256	CM007725.1	56083049	22	14M1I98M14I27M1I20M1I220M	*	0	0	TGCAGGCGGGACACAAAAACGGAGAAATAAAAATATAAATCATGCCTTACCTTTGACGAGCTTATTTTGTTGGTACTCCAATATGTCCCACAAACATCACAAATGGTCCTTTTGTTCGATTAATTCCGTCGATATATATCCAAGATGTCCATTTCATTTGGCGCGTTTGATCCAGAAAAACACTGGTTCCAACTTGCGCAACGTGACTACAAAATACCTCAAAAGTTACCTGTAAACTTTGCCAAAACATTTCAAACTACTTTTGTAATACAACTTTAGGTATTGTTTTACGTAAATAATCGATCAAATTGGGGACGGGATGATCTGTGTTCAAAACAGGAGGAAAACAAACTGAAGCTAGCTTTCTGGTCAGGCGCCTCTATCTAACAGTACACT	IIIIIIIIIIIIIIIIIIIIIIIIIIIIIIIIIIIIIIIIIIIIIIIIIIIIIIIIIIIIIIIIIIIIIIIIIIIIIIIIIIIIIIIIIIIIIIIIIIIIIIIIIIIIIIIIIIIIIIIIIIIIIIIIIIIIIIIIIIIIIIIIIIIIIIIIIIIIIIIIIIIIIIIIIIIIIIIIIIIIIIIIIIIIIIIIIIIIIIIIIIIIIIIIIIIIIIIIIIIIIIIIIIIIIIIIIIIIIIIIIIIIIIIIIIIIIIIIIIIIIIIIIIIIIIIIIIIIIIIIIIIIIIIIIIIIIIIIIIIIIIIIIIIIIIIIIIIIIIIIIIIIIIIIIIIIIIIIIIIIIIIIIIIIIIIIIIIIIIIIIIIIIIIIIIIIIIIIIIIIIIIIIIIIIIIIIIII	AS:i:-227	XS:i:-167	XN:i:0	XM:i:26	XO:i:4	XG:i:17	NM:i:43	MD:Z:8T11C6C9T24C9C16T38A16A0T0T18C13T18T35A31T3A1T18G1A0A21T6A16A0T4G31	YT:Z:UU
44107	0	CM007730.1	35493434	255	426M	*	0	0	TGCAGGCCTGTTGTGATACTGCAGATTGGTATTGCAGTGTTGGTGGTGGTGTGGTTCTCCTACTTCCTTATCACCCGACGCAACCCACCCAAAGACACCCTTTTCTATGGTATGGTATTAATTATTCTTTCAAGATGATGATGATGATGGCAGATCAAAGGGAAATTAGCTGTTTTATTTGAGTGAAAACTAGTTTAGCATTGATGATTTTATTTATTATTATATACAAAGCACCAATACTTTTAAACAGATCCCCTCTGTGTTACATAGTTAAGAAAGAACATGAATGACCACTACATACATAAGGCCAACCCCCGTGAACAGACTTCCAGAACCTTCTTATCGTCATGAATTGTTTTCATTGTTTCATTCATTTATACACAAAGCTGCTTATACTGATCAGGATCAGCGTAAAGCTGAAACCCA	IIIIIIIIIIIIIIIIIIIIIIIIIIIIIIIIIIIIIIIIIIIIIIIIIIIIIIIIIIIIIIIIIIIIIIIIIIIIIIIIIIIIIIIIIIIIIIIIIIIIIIIIIIIIIIIIIIIIIIIIIIIIIIIIIIIIIIIIIIIIIIIIIIIIIIIIIIIIIIIIIIIIIIIIIIIIIIIIIIIIIIIIIIIIIIIIIIIIIIIIIIIIIIIIIIIIIIIIIIIIIIIIIIIIIIIIIIIIIIIIIIIIIIIIIIIIIIIIIIIIIIIIIIIIIIIIIIIIIIIIIIIIIIIIIIIIIIIIIIIIIIIIIIIIIIIIIIIIIIIIIIIIIIIIIIIIIIIIIIIIIIIIIIIIIIIIIIIIIIIIIIIIIIIIIIIIIIIIIIIIIIIIIIIIIIIIIIIIIIIIIIIIIIIIIIIIIIIIIIIIIIIIII	AS:i:-6	XN:i:0	XM:i:1	XO:i:0	XG:i:0	NM:i:1	MD:Z:58T367	YT:Z:UU
44268	0	CM007745.1	39919775	255	149M1I149M	*	0	0	TGCAGGTATAAATGCTGTAGTCTAAAACAGACAATGACCTACACTGAGTTTACAAAACATTAAGTGCACTTTCCTAATGTTAAGTTCCACCATTACCACACCCTGTTCAAAGGCACTTCCTTATTTTTTGTCTTGCCCATTCACCCTTTAGAATGGCACACATAGACAATCCATGTTTCAATTGTCTCAAAGCTTAAATATCCTTCTTTAACCTGTCTCCTCCCCTTCATCTACACTGATTGAAGTGGATCTAACAATTGAAATCAATAAGGGATCATAGCATTCACCTGGTCAGTCTA	IIIIIIIIIIIIIIIIIIIIIIIIIIIIIIIIIIIIIIIIIIIIIIIIIIIIIIIIIIIIIIIIIIIIIIIIIIIIIIIIIIIIIIIIIIIIIIIIIIIIIIIIIIIIIIIIIIIIIIIIIIIIIIIIIIIIIIIIIIIIIIIIIIIIIIIIIIIIIIIIIIIIIIIIIIIIIIIIIIIIIIIIIIIIIIIIIIIIIIIIIIIIIIIIIIIIIIIIIIIIIIIIIIIIIIIIIIIIIIIIIIIIIIIIIIIIIIIIIIIIIIIIIIIIIIIIIIIIIIIIIIIIIIIIIIIIIIIIIII	AS:i:-26	XN:i:0	XM:i:3	XO:i:1	XG:i:1	NM:i:4	MD:Z:50C68A0A177	YT:Z:UU
45432	16	CM007744.1	2869370	255	264M	*	0	0	CATGTCTCTGTCCCTCTGTCTCCTTTATTTATCTTCCTCCCTCTCTCCCTGAGTGTGTGACTGTGGTTGGGTTAGCTGCAGCCAGAGGGTGAGAGTGGCCCACTCAGTATGCAGCAACAGCCCCGCTGGCAGAAAAGAGTGAGAGAGCTGGAGGAGGAGGGAAATAGAGAGTGGGAGGGAGAGAGAGAGAAACAGAAGTAGAGAAACTGAGAGAAAGGCTGACACAGAGACACACACGCGGAGGGTGAGAGAAAGACCCCTGCA	IIIIIIIIIIIIIIIIIIIIIIIIIIIIIIIIIIIIIIIIIIIIIIIIIIIIIIIIIIIIIIIIIIIIIIIIIIIIIIIIIIIIIIIIIIIIIIIIIIIIIIIIIIIIIIIIIIIIIIIIIIIIIIIIIIIIIIIIIIIIIIIIIIIIIIIIIIIIIIIIIIIIIIIIIIIIIIIIIIIIIIIIIIIIIIIIIIIIIIIIIIIIIIIIIIIIIIIIIIIIIIIIIIIIIIIIIIIIIIIIIIIIIIIIIIIIIIIIIIIIIIII	AS:i:0	XN:i:0	XM:i:0	XO:i:0	XG:i:0	NM:i:0	MD:Z:264	YT:Z:UU
45615	0	CM007740.1	28305524	255	382M	*	0	0	TGCAGGTTCTGCACTCTTGTGCACAGTCAGTACACAACACTATGCTCATCATGTCTTAGCAGGATCATATGGTGACAGGGGTCCCAGCAGGGTCAGACAGCCAGGGAAGACCAGCTCAGGTGAATTTTGCAGTATATTAACAATATCAGATATTGATATAAAGTTCAGAATCTTAAGTATAACGCTACAGTCTGGGATCTGGGAATAATGGTCGTTTGAATTATTGAACCATTGATTCTATTCTTGGATAATTGTCAACGGAATTTCATAATTCCTATATGTGTTCATGAATTAAAATCACTCAGAATTTGTAAGATTCTTATTTGCATAAAATAGACAGAGACCAGTCTTATCAAAATTAGATAATAGTATTTATTCTCGG	IIIIIIIIIIIIIIIIIIIIIIIIIIIIIIIIIIIIIIIIIIIIIIIIIIIIIIIIIIIIIIIIIIIIIIIIIIIIIIIIIIIIIIIIIIIIIIIIIIIIIIIIIIIIIIIIIIIIIIIIIIIIIIIIIIIIIIIIIIIIIIIIIIIIIIIIIIIIIIIIIIIIIIIIIIIIIIIIIIIIIIIIIIIIIIIIIIIIIIIIIIIIIIIIIIIIIIIIIIIIIIIIIIIIIIIIIIIIIIIIIIIIIIIIIIIIIIIIIIIIIIIIIIIIIIIIIIIIIIIIIIIIIIIIIIIIIIIIIIIIIIIIIIIIIIIIIIIIIIIIIIIIIIIIIIIIIIIIIIIIIIIIIIIIIIIIIIIIIIIIIIIIIIIIIIIIIIIIIIIIII	AS:i:0	XN:i:0	XM:i:0	XO:i:0	XG:i:0	NM:i:0	MD:Z:382	YT:Z:UU
45962	16	CM007737.1	38948976	255	318M	*	0	0	GGGCAGAAGAGGGGGAAATTCACATTTTGTCGTCAGGAAATGAATTTGCCATGATATTTAATGTGGAGAGCTTTCTCCTCTCCTTTGCAAATGACCCCGTATTGGAAAAATCAGATGGTTTAAGAAATCCATGAGATTAGATTCTGATACATTATGGACAGTGAGGGAACAATATAAACACAACACTTAGTTCTGCTGAAGAGACAACTGTGTTTGTGCTCTCCCCCGGAATGCGGAATGTGGTTTAACCCTCTCAGGTCTATAAGTCATTATCAATACAACGTCACAATAAGGTGCAGAGCGTTCGATATTCCTGCA	IIIIIIIIIIIIIIIIIIIIIIIIIIIIIIIIIIIIIIIIIIIIIIIIIIIIIIIIIIIIIIIIIIIIIIIIIIIIIIIIIIIIIIIIIIIIIIIIIIIIIIIIIIIIIIIIIIIIIIIIIIIIIIIIIIIIIIIIIIIIIIIIIIIIIIIIIIIIIIIIIIIIIIIIIIIIIIIIIIIIIIIIIIIIIIIIIIIIIIIIIIIIIIIIIIIIIIIIIIIIIIIIIIIIIIIIIIIIIIIIIIIIIIIIIIIIIIIIIIIIIIIIIIIIIIIIIIIIIIIIIIIIIIIIIIIIIIIIIIIIIIIIIIIIIIIIIIIIII	AS:i:-12	XN:i:0	XM:i:2	XO:i:0	XG:i:0	NM:i:2	MD:Z:31A269T16	YT:Z:UU
46067	16	CM007744.1	18158927	255	446M	*	0	0	ATCCGAACATCACACCCACGGGACAGTGACAGGATGGCAACAACAACTGCACGAGTTACACCAGGAACGCACAATCCCTCCATCAGTGCTCAGACTGTCCACAAAAGGCTGGCCCTCACCAGATATCACCGGCAACAACGTCGCCTATGGGCACAAACCCACCATCGCTGGACCAGACAGGACTGGCAAAAAGTGCTCTATACTGACGAGTCGCGGTTTTGTCTCAGCAGGGGTGACAGTCAGATTTGCGTTTATCATCAAAGGAATGAGCGTTACACCAAGGCCTGTACTCTGTAGCGGGATCGATTTGGAGGTGGAGGGTCCATCATGGTCTGGGGCGGTGTGTCACAGCATCATCGGACTGAGCTTGTTGACATTGCAGGCAATCTCAAGGCTGTGCGTTACAGGGAAGACCTCCTCCTCCCTCATGTGTTACTCTCCCTGCA	IIIIIIIIIIIIIIIIIIIIIIIIIIIIIIIIIIIIIIIIIIIIIIIIIIIIIIIIIIIIIIIIIIIIIIIIIIIIIIIIIIIIIIIIIIIIIIIIIIIIIIIIIIIIIIIIIIIIIIIIIIIIIIIIIIIIIIIIIIIIIIIIIIIIIIIIIIIIIIIIIIIIIIIIIIIIIIIIIIIIIIIIIIIIIIIIIIIIIIIIIIIIIIIIIIIIIIIIIIIIIIIIIIIIIIIIIIIIIIIIIIIIIIIIIIIIIIIIIIIIIIIIIIIIIIIIIIIIIIIIIIIIIIIIIIIIIIIIIIIIIIIIIIIIIIIIIIIIIIIIIIIIIIIIIIIIIIIIIIIIIIIIIIIIIIIIIIIIIIIIIIIIIIIIIIIIIIIIIIIIIIIIIIIIIIIIIIIIIIIIIIIIIIIIIIIIIIIIIIIIIIIIIIIIIIIIIIIIIIIIIIIIII	AS:i:-42	XN:i:0	XM:i:7	XO:i:0	XG:i:0	NM:i:7	MD:Z:26G0T22C61T45T155G99A31	YT:Z:UU
46413	16	CM007728.1	44323081	255	117M6I248M	*	0	0	ACAATGTTAAAAATATCCTAAACATCTAATACGCTACATATTCTAGATAGGAGGCTAATGTTAGCTGGCTGGCTAACATTAGCTAGGCTAGGGGATAGAGTTAGTGGTTAGGGTTAAGGTTAGGGTTCAATTTAGGAGTTAGGTTAAAGGGTTAAGTTTAAGGTTAGGGTTAAGGAAAAGGTTAGCTAAAAGTGTTAAGGTTAGGGTTAGGGGAAGGGTTAGCTAACATGCTAATTAGTTGCAAAGTAGCTTAAAAGTGGTAAGTAGTTGGTTCGATCCCAGGCTGTGGCCTGGAGCTCCATAGGGCGGCACACAATTTGCCCAGCTCCGTCGCACTCTAGCGACTCCTTTTGGTGGGACAGGCGCCTGCA	IIIIIIIIIIIIIIIIIIIIIIIIIIIIIIIIIIIIIIIIIIIIIIIIIIIIIIIIIIIIIIIIIIIIIIIIIIIIIIIIIIIIIIIIIIIIIIIIIIIIIIIIIIIIIIIIIIIIIIIIIIIIIIIIIIIIIIIIIIIIIIIIIIIIIIIIIIIIIIIIIIIIIIIIIIIIIIIIIIIIIIIIIIIIIIIIIIIIIIIIIIIIIIIIIIIIIIIIIIIIIIIIIIIIIIIIIIIIIIIIIIIIIIIIIIIIIIIIIIIIIIIIIIIIIIIIIIIIIIIIIIIIIIIIIIIIIIIIIIIIIIIIIIIIIIIIIIIIIIIIIIIIIIIIIIIIIIIIIIIIIIIIIIIIIIIIIIIIIIIIIIIIIIIIIII	AS:i:-29	XN:i:0	XM:i:1	XO:i:1	XG:i:6	NM:i:7	MD:Z:9C355	YT:Z:UU
46468	0	CM007729.1	12354703	255	87M	*	0	0	TGCAGGTTCAAAACTCAACCTTGCCACAGGGGAGCGACTAGCGCGGCCATTCAGTGGCATTATGGTCTGGCCACCCCAGCAGAGTGC	IIIIIIIIIIIIIIIIIIIIIIIIIIIIIIIIIIIIIIIIIIIIIIIIIIIIIIIIIIIIIIIIIIIIIIIIIIIIIIIIIIIIIII	AS:i:-6	XN:i:0	XM:i:1	XO:i:0	XG:i:0	NM:i:1	MD:Z:56A30	YT:Z:UU
46611	0	CM007723.1	50388619	255	375M	*	0	0	TGCAGGGGCAGGGAGGAGCGCAGCCCTGAGGCTAAGCTGGGGTAGGAGGAGAAGACTCCCTGAGAAACCGACCCTGAGAGGAGCCCTCTCTGGTGGGCCTGGAGGTAGTCGCGAGACCCGACAGGGCCCAGAGTCTGGGACTCACCTAGCATGTGCAGCTGGGAAAGGGGAGTAGAGTGCTGGGTGAGCTGCTGCTGGTATCCACCTGTCTGGAAGAGCAGCTGCTGAGAGGTAGACAAGGGCTGTTTCATGGTGGAGACAGAGACCGTGGAGGTTGAGGGAAGGGCCTGGGGTTGGAGAGGACTCTGGACAGACAGAGAGTTGGACTTGGATTTGTTGGCCTGTTTCACATCGTTGTCATGGGCACTAGAGGGA	IIIIIIIIIIIIIIIIIIIIIIIIIIIIIIIIIIIIIIIIIIIIIIIIIIIIIIIIIIIIIIIIIIIIIIIIIIIIIIIIIIIIIIIIIIIIIIIIIIIIIIIIIIIIIIIIIIIIIIIIIIIIIIIIIIIIIIIIIIIIIIIIIIIIIIIIIIIIIIIIIIIIIIIIIIIIIIIIIIIIIIIIIIIIIIIIIIIIIIIIIIIIIIIIIIIIIIIIIIIIIIIIIIIIIIIIIIIIIIIIIIIIIIIIIIIIIIIIIIIIIIIIIIIIIIIIIIIIIIIIIIIIIIIIIIIIIIIIIIIIIIIIIIIIIIIIIIIIIIIIIIIIIIIIIIIIIIIIIIIIIIIIIIIIIIIIIIIIIIIIIIIIIIIIIIIIIII	AS:i:-6	XN:i:0	XM:i:1	XO:i:0	XG:i:0	NM:i:1	MD:Z:341T33	YT:Z:UU
46715	0	CM007725.1	32547254	255	385M	*	0	0	TGCAGGTAAAGCAGTGGGTGGACACCCTGATGAAGACCCTGCGGGACCCCTCGCTGCCCCTGCTGGAGCTCCAGGAGTTAATGACCAGCGTGGCCAGCCGCATCCCGCCCAGCGTCGAGAAGGCCATCCGCAAGGTCATGGCTCAGTACGCCAGCAACATCACCTCGGTGCTCTGCCAGTTCCCCAGCCAGAGGGTGGGTGACTTAGCCTTAAGCTATAGCCAACGCTCAAAGTATCTGACACTTTTCTACATGTGTGTATTTGAATCAGGGGTTTGAACCGGTTCAGGGAACAGAACCTGAAACTGGAAAATAACAATATATTTTTTTGAAGAACGGAAACAGAACCGGGAACAAGGTTCCTCCGTATTAGCCGCTAGTATATA	IIIIIIIIIIIIIIIIIIIIIIIIIIIIIIIIIIIIIIIIIIIIIIIIIIIIIIIIIIIIIIIIIIIIIIIIIIIIIIIIIIIIIIIIIIIIIIIIIIIIIIIIIIIIIIIIIIIIIIIIIIIIIIIIIIIIIIIIIIIIIIIIIIIIIIIIIIIIIIIIIIIIIIIIIIIIIIIIIIIIIIIIIIIIIIIIIIIIIIIIIIIIIIIIIIIIIIIIIIIIIIIIIIIIIIIIIIIIIIIIIIIIIIIIIIIIIIIIIIIIIIIIIIIIIIIIIIIIIIIIIIIIIIIIIIIIIIIIIIIIIIIIIIIIIIIIIIIIIIIIIIIIIIIIIIIIIIIIIIIIIIIIIIIIIIIIIIIIIIIIIIIIIIIIIIIIIIIIIIIIIIIII	AS:i:-6	XN:i:0	XM:i:1	XO:i:0	XG:i:0	NM:i:1	MD:Z:240A144	YT:Z:UU
47425	16	CM007735.1	33142647	255	343M	*	0	0	ATGGCCTTAGCCCTCACCCTCCAATCCAACAGGTCCCAGGCGTGCTCAATGGGATTGAGATCCGGGCTCTTCGCTGGCCATGGCAAAACACTGACATTCCTGTATCTGGTGGCCAAACCAGATACTGACTGTTACTTTTGATTTTGACCCTCCCTTTGTTCATGGACACATAATTCCATTTATGTTAGTCACATGTCTGTGGAACTTGTTCAGTTTATGTCTCAGCTGTTGAATCTTGTTATGTTCACTGGATCTTGGGACGTTCACTGGATGTTGGGAAATCACGCACAGAACGAGCAGTATGGTTGGTCATGCTGGAGGGTCATGTCAGGATGAGCCTGCA	IIIIIIIIIIIIIIIIIIIIIIIIIIIIIIIIIIIIIIIIIIIIIIIIIIIIIIIIIIIIIIIIIIIIIIIIIIIIIIIIIIIIIIIIIIIIIIIIIIIIIIIIIIIIIIIIIIIIIIIIIIIIIIIIIIIIIIIIIIIIIIIIIIIIIIIIIIIIIIIIIIIIIIIIIIIIIIIIIIIIIIIIIIIIIIIIIIIIIIIIIIIIIIIIIIIIIIIIIIIIIIIIIIIIIIIIIIIIIIIIIIIIIIIIIIIIIIIIIIIIIIIIIIIIIIIIIIIIIIIIIIIIIIIIIIIIIIIIIIIIIIIIIIIIIIIIIIIIIIIIIIIIIIIIIIIIIIIIIIIIIII	AS:i:0	XN:i:0	XM:i:0	XO:i:0	XG:i:0	NM:i:0	MD:Z:343	YT:Z:UU
47784	0	CM007743.1	37405568	255	345M	*	0	0	TGCAGGAGAGGTGATATGACACCGTCAAACCCAAGTAGGCCTATTACCCCGAATAAGCACATATCTTAAAATGTGAATTAATGAAGTGGGGTGGTCATTTTGCAATGACTCAACTCCTCTACGGAACCCAACAACAAAATAATATCTGAGAGTAGTCCATAGATTTCAAATGCATGATATATTCTGAAGCGGACCTAAAGGCTGGACGACCCCGTTGACGCTGGTGTTGTCTGGTTTGTTCTCATTGTTGACCTGGCCTGGAGCACTGATCACAGCTGATGCAGCAAAATGGGCGCCGGCCGAGTCAAGAGTCTTTGATATGATGCAGTCAGTGGAGCCAGCAGT	IIIIIIIIIIIIIIIIIIIIIIIIIIIIIIIIIIIIIIIIIIIIIIIIIIIIIIIIIIIIIIIIIIIIIIIIIIIIIIIIIIIIIIIIIIIIIIIIIIIIIIIIIIIIIIIIIIIIIIIIIIIIIIIIIIIIIIIIIIIIIIIIIIIIIIIIIIIIIIIIIIIIIIIIIIIIIIIIIIIIIIIIIIIIIIIIIIIIIIIIIIIIIIIIIIIIIIIIIIIIIIIIIIIIIIIIIIIIIIIIIIIIIIIIIIIIIIIIIIIIIIIIIIIIIIIIIIIIIIIIIIIIIIIIIIIIIIIIIIIIIIIIIIIIIIIIIIIIIIIIIIIIIIIIIIIIIIIIIIIIIIIII	AS:i:-6	XN:i:0	XM:i:1	XO:i:0	XG:i:0	NM:i:1	MD:Z:32G312	YT:Z:UU
47788	0	CM007719.1	55200369	255	384M	*	0	0	TGCAGGCGCCCGGCCCGCCACAAGGCGTCACTAGAACACGATAAGCCAAGTAAAGCCCCCCCTAGCCCGGATGACGCTGGGACAATTGTGTGCTGCCCTATGGGACCCCCGGTCACGGCCGGATGTGACACAGCCTGGGGTCGAACCTGGATCTGTAGTGACGCCTCAAGCAATGCAATGCCTTAGACCGCTGCGCCACTTGCGAGGCTCCAGTTTGTAAGGTCTGCACCTGTTGTATTCGGCGCATGTGACAAATAAGATTTGATTTGAAAATGCGTTTCTATGATCATTGGTTAAAAAGATAAGAACAAAAGGTCCTAAACCACCAGGGTACGATTAAAAGTAAAGAAACTGTGATTTTCAAAACCTGCAATGAGTTTCTAG	IIIIIIIIIIIIIIIIIIIIIIIIIIIIIIIIIIIIIIIIIIIIIIIIIIIIIIIIIIIIIIIIIIIIIIIIIIIIIIIIIIIIIIIIIIIIIIIIIIIIIIIIIIIIIIIIIIIIIIIIIIIIIIIIIIIIIIIIIIIIIIIIIIIIIIIIIIIIIIIIIIIIIIIIIIIIIIIIIIIIIIIIIIIIIIIIIIIIIIIIIIIIIIIIIIIIIIIIIIIIIIIIIIIIIIIIIIIIIIIIIIIIIIIIIIIIIIIIIIIIIIIIIIIIIIIIIIIIIIIIIIIIIIIIIIIIIIIIIIIIIIIIIIIIIIIIIIIIIIIIIIIIIIIIIIIIIIIIIIIIIIIIIIIIIIIIIIIIIIIIIIIIIIIIIIIIIIIIIIIIIIII	AS:i:-6	XN:i:0	XM:i:1	XO:i:0	XG:i:0	NM:i:1	MD:Z:10T373	YT:Z:UU
48209	0	CM007747.1	33115138	255	416M	*	0	0	TGCAGGGACACAGACTGTAACTTATTATTATTGTAATGTAATTAATGTAACTACAGCGTACCGGAGTGCTCGGCCCATGGTCTCATAGTTCATGTCTGGTTTGTTCTTGTGTTTGCCCCAGAGTCTGGCCACAGCCTTGGAGTTGACCAGCTTAAAGATCCCTGCATGCCGATTGGTCCATTTGATGTAACGTGGGCAGGCCTGTCTGTCCTGGAGAAGCTCAATCAGGAACTGCCACAAGAACATAGTGTTACCTGAAACAGGTGAGGGAGAGGTGAGATGGAGTGTGTGTCTGTTTGTGTGTATGTACCAGAGGAGAAGGGCAGGTAGCCTAGTGGTTAGTGCGTTGGGCCAGTAACCGAAAGGTTGCTAGATCGAATCCCCGAGCTGACAAGGTAAAAAAATATATATATATG	IIIIIIIIIIIIIIIIIIIIIIIIIIIIIIIIIIIIIIIIIIIIIIIIIIIIIIIIIIIIIIIIIIIIIIIIIIIIIIIIIIIIIIIIIIIIIIIIIIIIIIIIIIIIIIIIIIIIIIIIIIIIIIIIIIIIIIIIIIIIIIIIIIIIIIIIIIIIIIIIIIIIIIIIIIIIIIIIIIIIIIIIIIIIIIIIIIIIIIIIIIIIIIIIIIIIIIIIIIIIIIIIIIIIIIIIIIIIIIIIIIIIIIIIIIIIIIIIIIIIIIIIIIIIIIIIIIIIIIIIIIIIIIIIIIIIIIIIIIIIIIIIIIIIIIIIIIIIIIIIIIIIIIIIIIIIIIIIIIIIIIIIIIIIIIIIIIIIIIIIIIIIIIIIIIIIIIIIIIIIIIIIIIIIIIIIIIIIIIIIIIIIIIIIIIIIIIII	AS:i:-6	XN:i:0	XM:i:1	XO:i:0	XG:i:0	NM:i:1	MD:Z:358T57	YT:Z:UU
48571	16	CM007721.1	38494716	255	469M	*	0	0	TTGTGGGACTTAATGTGCCATCACTCAGAGGGTTTGAAAAGGAATCCAATGTCCAACATGTGACTCTAGCGGCTAGCAACAAGCTACAGTATATTAAAATATGATGATGATTATGATAATAGGGCGGCAGGTAGCCTAGTGGTTAGAGCGTTGTGCCAGTTACCGAAAGGTTGCTAGATCGAATCCCAGAGCTGACAAAGTAAAAATCTGTCGTTCTGCCCCTGAACAAGGCAGTTAACCCACTGTTCCGAGGCCATCATTGTAAATACAAATTTGTTCTTAAGTGGCTTGCCTAGTTAAATAAATAAAATATTTAAAAAAATGATAATGATGAGTTCATTCCTGCTCCATAATTAATCATTCATGTCCTGTACCCAAACCTTGTTGACCCTTTGGAATCCTCTGAGATGCACTTAAAAAGTAAGCAGCTCCCGGTGGACTGACCTCTTTAATCCTCAATTGCCCTGCA	IIIIIIIIIIIIIIIIIIIIIIIIIIIIIIIIIIIIIIIIIIIIIIIIIIIIIIIIIIIIIIIIIIIIIIIIIIIIIIIIIIIIIIIIIIIIIIIIIIIIIIIIIIIIIIIIIIIIIIIIIIIIIIIIIIIIIIIIIIIIIIIIIIIIIIIIIIIIIIIIIIIIIIIIIIIIIIIIIIIIIIIIIIIIIIIIIIIIIIIIIIIIIIIIIIIIIIIIIIIIIIIIIIIIIIIIIIIIIIIIIIIIIIIIIIIIIIIIIIIIIIIIIIIIIIIIIIIIIIIIIIIIIIIIIIIIIIIIIIIIIIIIIIIIIIIIIIIIIIIIIIIIIIIIIIIIIIIIIIIIIIIIIIIIIIIIIIIIIIIIIIIIIIIIIIIIIIIIIIIIIIIIIIIIIIIIIIIIIIIIIIIIIIIIIIIIIIIIIIIIIIIIIIIIIIIIIIIIIIIIIIIIIIIIIIIIIIIIIIIIIIIIIIIII	AS:i:0	XN:i:0	XM:i:0	XO:i:0	XG:i:0	NM:i:0	MD:Z:469	YT:Z:UU
48900	16	CM007744.1	32078544	255	418M	*	0	0	CTTTGAGAACGCTGAAGTCTTCACAAAAATATGTCTCTCTGAACAGCCTCTACTGATTTGAATTCTCTCTCTAGAAGGGAGCAAAAGCAACATGGGGAATCTTTTCAACTGATATGATGCACCCACTTTGAAACGTCCTCTGTTTGGATTGGAATATGGGTCCTAGCAACGTAATCATGTGGATTAACATCGGATCCCCTACAGTTACAAATGAGTAGACTGACAAACCGCTGGTGTCCGTCTTTCCTCTTGACCCATTCTCCATGGTCCCCGGAGGACCTTCCCGTTTCTCCGTGTTTGATTGCACATGAGCCCAGGGTCTTGAACAGGAAGCTGTCAGACTATTATCCACCAGTGTAGCGTTAGCGTAGCATGCCTGCTTCCCATCCATAAGTGTTCACTGGTGAATAAGCCTGCA	IIIIIIIIIIIIIIIIIIIIIIIIIIIIIIIIIIIIIIIIIIIIIIIIIIIIIIIIIIIIIIIIIIIIIIIIIIIIIIIIIIIIIIIIIIIIIIIIIIIIIIIIIIIIIIIIIIIIIIIIIIIIIIIIIIIIIIIIIIIIIIIIIIIIIIIIIIIIIIIIIIIIIIIIIIIIIIIIIIIIIIIIIIIIIIIIIIIIIIIIIIIIIIIIIIIIIIIIIIIIIIIIIIIIIIIIIIIIIIIIIIIIIIIIIIIIIIIIIIIIIIIIIIIIIIIIIIIIIIIIIIIIIIIIIIIIIIIIIIIIIIIIIIIIIIIIIIIIIIIIIIIIIIIIIIIIIIIIIIIIIIIIIIIIIIIIIIIIIIIIIIIIIIIIIIIIIIIIIIIIIIIIIIIIIIIIIIIIIIIIIIIIIIIIIIIIIIIIII	AS:i:0	XN:i:0	XM:i:0	XO:i:0	XG:i:0	NM:i:0	MD:Z:418	YT:Z:UU
48930	0	CM007730.1	49531231	255	350M	*	0	0	TGCAGGAAGGTTTCGCTCCAGGAAAGGGGTTGGTTTCACTAGCTACCACAGCCACAGCCACAGCCACAAAGTCAAAGTTGCATATATAAAATCAGCTTTTTGGTTAATTTAAGGTCAGGGTTAGGCATAAGGTTAAGGATACGGTTAGGTTTAAAATCACACTTGAAATAAAATAAATAAATTGTAGAAATAGGCGGGGGGGCTCTGGTAACTAGTGACGACGCTAATCTATTTACAGTAACAGCGCTGTCCACTAGTCTAGCGGAGAGAGAGAAAGTTGCAATAAACTTATATATATAAATACAGCAACAATTTGTCCACAAACTGTAGAGTACGACGTTGAAATCAGA	IIIIIIIIIIIIIIIIIIIIIIIIIIIIIIIIIIIIIIIIIIIIIIIIIIIIIIIIIIIIIIIIIIIIIIIIIIIIIIIIIIIIIIIIIIIIIIIIIIIIIIIIIIIIIIIIIIIIIIIIIIIIIIIIIIIIIIIIIIIIIIIIIIIIIIIIIIIIIIIIIIIIIIIIIIIIIIIIIIIIIIIIIIIIIIIIIIIIIIIIIIIIIIIIIIIIIIIIIIIIIIIIIIIIIIIIIIIIIIIIIIIIIIIIIIIIIIIIIIIIIIIIIIIIIIIIIIIIIIIIIIIIIIIIIIIIIIIIIIIIIIIIIIIIIIIIIIIIIIIIIIIIIIIIIIIIIIIIIIIIIIIIIIIIII	AS:i:-6	XN:i:0	XM:i:1	XO:i:0	XG:i:0	NM:i:1	MD:Z:37C312	YT:Z:UU
49006	0	MPKV01004329.1	30429	18	87M	*	0	0	TGCAGGTTCATGCTCAACATCCGTAGAGAACGACCCTACCTCACACAGGAAGAGGAACATCCGTAGAGTACGACCCTACCTCACACA	IIIIIIIIIIIIIIIIIIIIIIIIIIIIIIIIIIIIIIIIIIIIIIIIIIIIIIIIIIIIIIIIIIIIIIIIIIIIIIIIIIIIIII	AS:i:-6	XS:i:-25	XN:i:0	XM:i:1	XO:i:0	XG:i:0	NM:i:1	MD:Z:68A18	YT:Z:UU
49006	256	MPKV01005202.1	132589	18	15M1D1M2D71M	*	0	0	TGCAGGTTCATGCTCAACATCCGTAGAGAACGACCCTACCTCACACAGGAAGAGGAACATCCGTAGAGTACGACCCTACCTCACACA	IIIIIIIIIIIIIIIIIIIIIIIIIIIIIIIIIIIIIIIIIIIIIIIIIIIIIIIIIIIIIIIIIIIIIIIIIIIIIIIIIIIIIII	AS:i:-25	XS:i:-25	XN:i:0	XM:i:1	XO:i:2	XG:i:3	NM:i:4	MD:Z:15^T1^CG12T58	YT:Z:UU
49006	256	CM007736.1	50870369	18	14M3D73M	*	0	0	TGCAGGTTCATGCTCAACATCCGTAGAGAACGACCCTACCTCACACAGGAAGAGGAACATCCGTAGAGTACGACCCTACCTCACACA	IIIIIIIIIIIIIIIIIIIIIIIIIIIIIIIIIIIIIIIIIIIIIIIIIIIIIIIIIIIIIIIIIIIIIIIIIIIIIIIIIIIIIII	AS:i:-32	XS:i:-25	XN:i:0	XM:i:3	XO:i:1	XG:i:3	NM:i:6	MD:Z:14^CTA14T5T2T49	YT:Z:UU
49006	272	MPKV01006516.1	122226	18	72M3D15M	*	0	0	TGTGTGAGGTAGGGTCGTACTCTACGGATGTTCCTCTTCCTGTGTGAGGTAGGGTCGTTCTCTACGGATGTTGAGCATGAACCTGCA	IIIIIIIIIIIIIIIIIIIIIIIIIIIIIIIIIIIIIIIIIIIIIIIIIIIIIIIIIIIIIIIIIIIIIIIIIIIIIIIIIIIIIII	AS:i:-38	XS:i:-25	XN:i:0	XM:i:4	XO:i:1	XG:i:3	NM:i:7	MD:Z:12A12A32A6A6^GTA15	YT:Z:UU
49006	256	MPKV01020796.1	15298	18	14M3D73M	*	0	0	TGCAGGTTCATGCTCAACATCCGTAGAGAACGACCCTACCTCACACAGGAAGAGGAACATCCGTAGAGTACGACCCTACCTCACACA	IIIIIIIIIIIIIIIIIIIIIIIIIIIIIIIIIIIIIIIIIIIIIIIIIIIIIIIIIIIIIIIIIIIIIIIIIIIIIIIIIIIIIII	AS:i:-50	XS:i:-25	XN:i:0	XM:i:6	XO:i:1	XG:i:3	NM:i:9	MD:Z:8T0G0A3^CTA2G6A9A53	YT:Z:UU
49213	16	MPKV01000907.1	24743	255	232M	*	0	0	CATATTTATAAATGATAGTGTGTTGTTCGCTGCTGCAGTGTCTGTGTTGGAGGTGTGACTGAGCGGCACGAGCGAAGAGGAGGCCTCAGACAGTACTAGTAGCCATCAACCTGTTCCCAGGCAGCCCTACAGGCTTCTTTAGGATGTATAATGGACTACATTCATAGTCAGGAAGAGAAAGTAGCCTCAGACAGTACTAGTAGCCATCAACCTGTTCCCAGGCAGCCCTGCA	IIIIIIIIIIIIIIIIIIIIIIIIIIIIIIIIIIIIIIIIIIIIIIIIIIIIIIIIIIIIIIIIIIIIIIIIIIIIIIIIIIIIIIIIIIIIIIIIIIIIIIIIIIIIIIIIIIIIIIIIIIIIIIIIIIIIIIIIIIIIIIIIIIIIIIIIIIIIIIIIIIIIIIIIIIIIIIIIIIIIIIIIIIIIIIIIIIIIIIIIIIIIIIIIIIIIIIIIIIIIIIIIIIIIIIII	AS:i:-18	XN:i:0	XM:i:3	XO:i:0	XG:i:0	NM:i:3	MD:Z:87G69T71A2	YT:Z:UU
50005	0	MPKV01005614.1	88161	255	20M3D6M1D231M	*	0	0	TGCAGGAGGCCTTTTGCCCTTTGGTAGGCCGTTATTGTAAATAACAATTTGTTTTAACTGACTTGCCGAGTTAAATAAAGGTTCAATAAATACAAATAAAATAAGTTGCATTGCTCTTCATTACTCTACATTACCCTACATTACTCTACATTACCCTACATTACCCTACATTACCCTACATTACTCTACATTACCCTACATTACCCTACATTACCCTACATTACTCTACATTGCTCTTCATTACTCTTCATTACCCT	IIIIIIIIIIIIIIIIIIIIIIIIIIIIIIIIIIIIIIIIIIIIIIIIIIIIIIIIIIIIIIIIIIIIIIIIIIIIIIIIIIIIIIIIIIIIIIIIIIIIIIIIIIIIIIIIIIIIIIIIIIIIIIIIIIIIIIIIIIIIIIIIIIIIIIIIIIIIIIIIIIIIIIIIIIIIIIIIIIIIIIIIIIIIIIIIIIIIIIIIIIIIIIIIIIIIIIIIIIIIIIIIIIIIIIIIIIIIIIIIIIIIIIIIIIIIIIIII	AS:i:-148	XN:i:0	XM:i:21	XO:i:2	XG:i:4	NM:i:25	MD:Z:20^CTG2C0C2^G18G98T0A5C10A2T9T9C8T0A5C15C13G1A1A2A6C2A6T2	YT:Z:UU
50079	16	CM007743.1	26702402	255	332M	*	0	0	GCTCTGATCTCTACCATAAGCTGCCTCCAACGTCGTTTTAGAGAATTTAGCAGTACATCCAACCGGCCTCACAACCGCACAACACGTATAAGACGTCGTGTGGGCGAGTGGTTTGCCGATGTGCCCTATGGTGGCTTTGGGTCATAAGCTACAGACAACGAACACAATTGCATTTTATTGATGGCAATTTCAATGCACAGAGATACCGAGACAAGATCCTGAGGCCCATTGTCATGCAATTCTTCCGCCGCCATCACCTCCGCATATAATGCACAGCCCCATGTCGCAAGGACCTGGAAGCTGAAAATGTCCCAGTTCTTCCATGGCCTGCA	IIIIIIIIIIIIIIIIIIIIIIIIIIIIIIIIIIIIIIIIIIIIIIIIIIIIIIIIIIIIIIIIIIIIIIIIIIIIIIIIIIIIIIIIIIIIIIIIIIIIIIIIIIIIIIIIIIIIIIIIIIIIIIIIIIIIIIIIIIIIIIIIIIIIIIIIIIIIIIIIIIIIIIIIIIIIIIIIIIIIIIIIIIIIIIIIIIIIIIIIIIIIIIIIIIIIIIIIIIIIIIIIIIIIIIIIIIIIIIIIIIIIIIIIIIIIIIIIIIIIIIIIIIIIIIIIIIIIIIIIIIIIIIIIIIIIIIIIIIIIIIIIIIIIIIIIIIIIIIIIIIIIIIIIIIII	AS:i:0	XN:i:0	XM:i:0	XO:i:0	XG:i:0	NM:i:0	MD:Z:332	YT:Z:UU
50365	0	CM007727.1	56624569	255	339M	*	0	0	TGCAGGTCAGATCCTAGCAGGTCCGCTCTGAACAACAAATCCTGCATGACCAACATAAGTCCATTAGTCCAACCCAAAGCCCCTAGTCAACAAGAAACCTCTGAAAATACTCCACTACGTGCCTCTTTCCTCAAAAATACTCCCGCCATTTCTTCACTCGGTTCCGGTCCATTGAGTGGATATCCAATTTCACTGTGTAGCGTCTTGAGGCTTCAGTGTGACATTCTGTGTTCTGGCCCTTTTAACTGGTTTCTCTGAGGCCTCTGGAGGTCGTTGACCCTGGACGCGTGAGTGACATGAAGGAACAGACTCCCTCTAAGAGGATTTACTGTGAATTAA	IIIIIIIIIIIIIIIIIIIIIIIIIIIIIIIIIIIIIIIIIIIIIIIIIIIIIIIIIIIIIIIIIIIIIIIIIIIIIIIIIIIIIIIIIIIIIIIIIIIIIIIIIIIIIIIIIIIIIIIIIIIIIIIIIIIIIIIIIIIIIIIIIIIIIIIIIIIIIIIIIIIIIIIIIIIIIIIIIIIIIIIIIIIIIIIIIIIIIIIIIIIIIIIIIIIIIIIIIIIIIIIIIIIIIIIIIIIIIIIIIIIIIIIIIIIIIIIIIIIIIIIIIIIIIIIIIIIIIIIIIIIIIIIIIIIIIIIIIIIIIIIIIIIIIIIIIIIIIIIIIIIIIIIIIIIIIIIIIII	AS:i:0	XN:i:0	XM:i:0	XO:i:0	XG:i:0	NM:i:0	MD:Z:339	YT:Z:UU
50476	0	CM007730.1	41142116	255	142M	*	0	0	TGCAGGATACCCAGTTTACATTACGAAGCAACGCTGGAACATTGTTAAGCCCCTTTACTGTAGTAAACATCCTTAACAGTCTAGTGACAACAAACATCTCTGTGTCAGGGTTTTCGCTGCTGGTCATTCGAGTCAAGTGCAG	IIIIIIIIIIIIIIIIIIIIIIIIIIIIIIIIIIIIIIIIIIIIIIIIIIIIIIIIIIIIIIIIIIIIIIIIIIIIIIIIIIIIIIIIIIIIIIIIIIIIIIIIIIIIIIIIIIIIIIIIIIIIIIIIIIIIIIIIIIIIII	AS:i:-6	XN:i:0	XM:i:1	XO:i:0	XG:i:0	NM:i:1	MD:Z:28A113	YT:Z:UU
50747	16	CM007728.1	534046	255	313M	*	0	0	GCTGTACTCAAACTATATCATGGTGTGCTTTTTCGGTAAAGCTTTTTTTAAATCTGACTCAGCGGTTGCATTAACTTCTTGGTGACAGGGGGGCAGTATTGAGTAGCTTGGATGAATAAGGTGCCCAGAGTAAACTGCCTGCTACTCTGTCCCAGATGCTAATATATCCCGTCTATTTGACTCCCCTTCCTCTAAGCCAGCTCCCAAGCACATCCTGCCTCAGTCTTGGGTCGTGGGACCCATACAGTGGGAAATCCAAGCAGCCGTCCAAGAGGCCCTACGCCACAACCCTGCACCTCCCGACACTCCTGCA	IIIIIIIIIIIIIIIIIIIIIIIIIIIIIIIIIIIIIIIIIIIIIIIIIIIIIIIIIIIIIIIIIIIIIIIIIIIIIIIIIIIIIIIIIIIIIIIIIIIIIIIIIIIIIIIIIIIIIIIIIIIIIIIIIIIIIIIIIIIIIIIIIIIIIIIIIIIIIIIIIIIIIIIIIIIIIIIIIIIIIIIIIIIIIIIIIIIIIIIIIIIIIIIIIIIIIIIIIIIIIIIIIIIIIIIIIIIIIIIIIIIIIIIIIIIIIIIIIIIIIIIIIIIIIIIIIIIIIIIIIIIIIIIIIIIIIIIIIIIIIIIIIIIIIIIII	AS:i:0	XN:i:0	XM:i:0	XO:i:0	XG:i:0	NM:i:0	MD:Z:313	YT:Z:UU
50792	0	MPKV01005018.1	18117	34	321M	*	0	0	TGCAGGTGCCTATTGTGTGTACTCACCATGAGAGGTTTAGTTTAGGAGTTGGAGGGGAGGCCACTCTCCATAAGAGGTTTAAGAGTAGGAGGGGAGGCGGCTGGTTTGAACACGACCACTAGAAAAGGACCAGGGTAGGATTAGCTTGTTCCCATCGGTATGGGGCTATTCGTTTGGTAACGTCATTAGATGGCATTAAAGCGTTTCGCTTTTTCTTCCTTTATTCCCTCCAAACTCCCACAATGCCCTTGGGGATTAGTTGACTAGGAGCTTTAATTAACAGACTGCAGTTTATCTATATTGATTGGACCGCAAAATGAT	IIIIIIIIIIIIIIIIIIIIIIIIIIIIIIIIIIIIIIIIIIIIIIIIIIIIIIIIIIIIIIIIIIIIIIIIIIIIIIIIIIIIIIIIIIIIIIIIIIIIIIIIIIIIIIIIIIIIIIIIIIIIIIIIIIIIIIIIIIIIIIIIIIIIIIIIIIIIIIIIIIIIIIIIIIIIIIIIIIIIIIIIIIIIIIIIIIIIIIIIIIIIIIIIIIIIIIIIIIIIIIIIIIIIIIIIIIIIIIIIIIIIIIIIIIIIIIIIIIIIIIIIIIIIIIIIIIIIIIIIIIIIIIIIIIIIIIIIIIIIIIIIIIIIIIIIIIIIIIIII	AS:i:0	XS:i:-84	XN:i:0	XM:i:0	XO:i:0	XG:i:0	NM:i:0	MD:Z:321	YT:Z:UU
50792	272	MPKV01002941.1	108895	34	321M	*	0	0	ATCATTTTGCGGTCCAATCAATATAGATAAACTGCAGTCTGTTAATTAAAGCTCCTAGTCAACTAATCCCCAAGGGCATTGTGGGAGTTTGGAGGGAATAAAGGAAGAAAAAGCGAAACGCTTTAATGCCATCTAATGACGTTACCAAACGAATAGCCCCATACCGATGGGAACAAGCTAATCCTACCCTGGTCCTTTTCTAGTGGTCGTGTTCAAACCAGCCGCCTCCCCTCCTACTCTTAAACCTCTTATGGAGAGTGGCCTCCCCTCCAACTCCTAAACTAAACCTCTCATGGTGAGTACACACAATAGGCACCTGCA	IIIIIIIIIIIIIIIIIIIIIIIIIIIIIIIIIIIIIIIIIIIIIIIIIIIIIIIIIIIIIIIIIIIIIIIIIIIIIIIIIIIIIIIIIIIIIIIIIIIIIIIIIIIIIIIIIIIIIIIIIIIIIIIIIIIIIIIIIIIIIIIIIIIIIIIIIIIIIIIIIIIIIIIIIIIIIIIIIIIIIIIIIIIIIIIIIIIIIIIIIIIIIIIIIIIIIIIIIIIIIIIIIIIIIIIIIIIIIIIIIIIIIIIIIIIIIIIIIIIIIIIIIIIIIIIIIIIIIIIIIIIIIIIIIIIIIIIIIIIIIIIIIIIIIIIIIIIIIIIII	AS:i:-84	XS:i:-84	XN:i:0	XM:i:14	XO:i:0	XG:i:0	NM:i:14	MD:Z:6A20G1G9G2C7A2G64G53G11A54C1T4C57A16	YT:Z:UU
50854	16	CM007718.1	20487279	255	363M	*	0	0	CACACCTGTAAGGTCCCACAGTTGACAGTGCATGTCAGAGCAAAAACCAAGCCATGAGGTCAAATTAATTTTCCGTAGAGCTCAGAGACAGGATTGTGTTGAGGCACAGAAGGGTACCAAAACAATTCTTAAGCATTGAAGGTCCCCAAGAACACAGTGGCCTTGATCATTTTTCTCCCCAATTTTGATCTTGTCTCATCGCTGCAATTCCCCAACGGGCTCTGGAAATGAAGGTCGAGTCATGCATCCTCTGAAATATGACCTGCCAAACCGTGCTTCTTAACACCTGCCCGCTTAACTCAGAAGCCAGCTACAGAGGAAACACCATTGAACTGATGACCTGATTACTGGAGTCAGCCTGCA	IIIIIIIIIIIIIIIIIIIIIIIIIIIIIIIIIIIIIIIIIIIIIIIIIIIIIIIIIIIIIIIIIIIIIIIIIIIIIIIIIIIIIIIIIIIIIIIIIIIIIIIIIIIIIIIIIIIIIIIIIIIIIIIIIIIIIIIIIIIIIIIIIIIIIIIIIIIIIIIIIIIIIIIIIIIIIIIIIIIIIIIIIIIIIIIIIIIIIIIIIIIIIIIIIIIIIIIIIIIIIIIIIIIIIIIIIIIIIIIIIIIIIIIIIIIIIIIIIIIIIIIIIIIIIIIIIIIIIIIIIIIIIIIIIIIIIIIIIIIIIIIIIIIIIIIIIIIIIIIIIIIIIIIIIIIIIIIIIIIIIIIIIIIIIIIIIIIIIIIIIII	AS:i:-6	XN:i:0	XM:i:1	XO:i:0	XG:i:0	NM:i:1	MD:Z:342A20	YT:Z:UU
51238	0	CM007731.1	10471988	2	115M1D1M1D43M2I1M1I117M1I11M	*	0	0	TGCAGGCTTGTGTTTGTGTTTTAAAAGGGAAGCTCAGTCAGTTATTAGATCTCAGAACATTTCAAAGCCATTGTGGGCTGCTTTTTTGGTTCTGTAAAGCAAACATATTTGTTTACTTTTTCTACGAACAGATCCCTCTGTACGTATTCAATTATAGTTTAATCCCGGTGCTGAGTTAATGTGTAGAGGCTGATTGTATAGCTAATAGGCTATGTGTTTGTAGATGGAATGAAGCTACAGCATCCAATGTGAAAAAGACTGGGATAGTTTTTGCTGTTTTAAAATTGAATGG	IIIIIIIIIIIIIIIIIIIIIIIIIIIIIIIIIIIIIIIIIIIIIIIIIIIIIIIIIIIIIIIIIIIIIIIIIIIIIIIIIIIIIIIIIIIIIIIIIIIIIIIIIIIIIIIIIIIIIIIIIIIIIIIIIIIIIIIIIIIIIIIIIIIIIIIIIIIIIIIIIIIIIIIIIIIIIIIIIIIIIIIIIIIIIIIIIIIIIIIIIIIIIIIIIIIIIIIIIIIIIIIIIIIIIIIIIIIIIIIIIIIIIIIIIIIIIIIIIIIIIIIIIIIIIIIIIIIIIIIIIIIIIIIIIIII	AS:i:-79	XS:i:-83	XN:i:0	XM:i:6	XO:i:5	XG:i:6	NM:i:12	MD:Z:0C114^T1^T57C88C0A19T2A1	YT:Z:UU
51238	272	CM007731.1	10466845	2	11M2I4M1I95M1I12M1I44M1D32M1I7M1I80M	*	0	0	CCATTCAATTTTAAAACAGCAAAAACTATCCCAGTCTTTTTCACATTGGATGCTGTAGCTTCATTCCATCTACAAACACATAGCCTATTAGCTATACAATCAGCCTCTACACATTAACTCAGCACCGGGATTAAACTATAATTGAATACGTACAGAGGGATCTGTTCGTAGAAAAAGTAAACAAATATGTTTGCTTTACAGAACCAAAAAAGCAGCCCACAATGGCTTTGAAATGTTCTGAGATCTAATAACTGACTGAGCTTCCCTTTTAAAACACAAACACAAGCCTGCA	IIIIIIIIIIIIIIIIIIIIIIIIIIIIIIIIIIIIIIIIIIIIIIIIIIIIIIIIIIIIIIIIIIIIIIIIIIIIIIIIIIIIIIIIIIIIIIIIIIIIIIIIIIIIIIIIIIIIIIIIIIIIIIIIIIIIIIIIIIIIIIIIIIIIIIIIIIIIIIIIIIIIIIIIIIIIIIIIIIIIIIIIIIIIIIIIIIIIIIIIIIIIIIIIIIIIIIIIIIIIIIIIIIIIIIIIIIIIIIIIIIIIIIIIIIIIIIIIIIIIIIIIIIIIIIIIIIIIIIIIIIIIIIIIIIII	AS:i:-83	XS:i:-83	XN:i:0	XM:i:4	XO:i:7	XG:i:8	NM:i:12	MD:Z:1T1G18T0G142^A119	YT:Z:UU
51332	0	CM007747.1	8527928	255	330M	*	0	0	TGCAGGAAACCTGGAAACATCCCTACTGTGAAGCATGGTGGTGGCAACATTATGTTGTTGGAATTTTATTCAGCGGTAGTTACTGGGAGACTAGTTAAGATCGAGGGAAAGATGAACGGAGCAAAGTACAGAGATATCTTTGATGAAAACCTGTTCCAGAGCACTCAGGACCTCAGACTGGAGGAAAGTTTCACCTTCCAATAGTACAACAACCCTAAGCACACAGCCAAGACCAATACAGCAGTGGCTTCGGTACAAGTCTCTGAATGTCCTTGAGTGGCACAGCCAGAGCCTGGACTTGAACCCGATCGAACATCTCTGGAGAGACCT	IIIIIIIIIIIIIIIIIIIIIIIIIIIIIIIIIIIIIIIIIIIIIIIIIIIIIIIIIIIIIIIIIIIIIIIIIIIIIIIIIIIIIIIIIIIIIIIIIIIIIIIIIIIIIIIIIIIIIIIIIIIIIIIIIIIIIIIIIIIIIIIIIIIIIIIIIIIIIIIIIIIIIIIIIIIIIIIIIIIIIIIIIIIIIIIIIIIIIIIIIIIIIIIIIIIIIIIIIIIIIIIIIIIIIIIIIIIIIIIIIIIIIIIIIIIIIIIIIIIIIIIIIIIIIIIIIIIIIIIIIIIIIIIIIIIIIIIIIIIIIIIIIIIIIIIIIIIIIIIIIIIIIIIIII	AS:i:-12	XN:i:0	XM:i:2	XO:i:0	XG:i:0	NM:i:2	MD:Z:14C266C48	YT:Z:UU
51713	16	CM007719.1	63283158	255	379M	*	0	0	TGTCTTTTATTTTGTTGTCACTTCCTGCTTTTTCTAGGCCATAGGATTGTCTCTGTCTTGGTATGTGCTGATAGTGATAGGAAAATCGAACAAAGGTCGCCATGCTTGTTTCTTGTCTCTTTGGTCTTCAAAGGTCCCATTGGATCAGCATAAGCACAAAAAAATGCAAGACACAAAGAAACAAGATGTTTCTTTTGTTTTTCCAAACTGTGACACAATTTACCTTGGCATCTCGTCTGACATTTTAAATCATTCTCAAATTATCTGATATTTGGAAATACCTCTCTCCTTGTTGTGTGTCACATCCGAACAGCTGTTGAATGTAATAATGTGGTGAGAAATTCACACTTCATTGTGTTTGAACAATAGCTGCCCTGCA	IIIIIIIIIIIIIIIIIIIIIIIIIIIIIIIIIIIIIIIIIIIIIIIIIIIIIIIIIIIIIIIIIIIIIIIIIIIIIIIIIIIIIIIIIIIIIIIIIIIIIIIIIIIIIIIIIIIIIIIIIIIIIIIIIIIIIIIIIIIIIIIIIIIIIIIIIIIIIIIIIIIIIIIIIIIIIIIIIIIIIIIIIIIIIIIIIIIIIIIIIIIIIIIIIIIIIIIIIIIIIIIIIIIIIIIIIIIIIIIIIIIIIIIIIIIIIIIIIIIIIIIIIIIIIIIIIIIIIIIIIIIIIIIIIIIIIIIIIIIIIIIIIIIIIIIIIIIIIIIIIIIIIIIIIIIIIIIIIIIIIIIIIIIIIIIIIIIIIIIIIIIIIIIIIIIIIIIIIII	AS:i:-6	XN:i:0	XM:i:1	XO:i:0	XG:i:0	NM:i:1	MD:Z:337T41	YT:Z:UU
51728	4	*	0	0	*	*	0	0	TGCAGGACAGGGTAATAGAGAAGAGACATGATTTACTCTCAGCGTTTAGTTTAGAGGAGCATCTATTACGGAGATACACACACACACACACACACGCACACACACACACATGCACACACGCGCACACACACACACACACACACACACCAAACAAACACACACATAATGTATGCACACACACACACACACACACACACACCAAACACATACGTAATGTATGCACACACACACACGCACACACGTACCAAACACACACGT	IIIIIIIIIIIIIIIIIIIIIIIIIIIIIIIIIIIIIIIIIIIIIIIIIIIIIIIIIIIIIIIIIIIIIIIIIIIIIIIIIIIIIIIIIIIIIIIIIIIIIIIIIIIIIIIIIIIIIIIIIIIIIIIIIIIIIIIIIIIIIIIIIIIIIIIIIIIIIIIIIIIIIIIIIIIIIIIIIIIIIIIIIIIIIIIIIIIIIIIIIIIIIIIIIIIIIIIIIIIIIIIIIIIIIIIIIIIIIIIIIIIIIIIIIIIIIIIIII	YT:Z:UU
52040	0	CM007734.1	47741052	255	257M	*	0	0	TGCAGGTAGGCTACTAAGACCCACGCCCAACCAAACACTAACCCTAAACACTTACCAAAAACTATTGTAAATTAAGCTTGAGTAAGTGTTTCAATATTGTGTCAAATTAAAGTTAGGCCACTCTAAAATCCACTGTGTCACATTTTCAGTAGGTTAGTTTACATCACACTGATAGTGAAGACCAAGTCTCATATTTCCTGTTGAATAGAATGGAAATGTCATGTCTTTCTTCAAACCCCACCGCTTTCTCTCTGCAC	IIIIIIIIIIIIIIIIIIIIIIIIIIIIIIIIIIIIIIIIIIIIIIIIIIIIIIIIIIIIIIIIIIIIIIIIIIIIIIIIIIIIIIIIIIIIIIIIIIIIIIIIIIIIIIIIIIIIIIIIIIIIIIIIIIIIIIIIIIIIIIIIIIIIIIIIIIIIIIIIIIIIIIIIIIIIIIIIIIIIIIIIIIIIIIIIIIIIIIIIIIIIIIIIIIIIIIIIIIIIIIIIIIIIIIIIIIIIIIIIIIIIIIIIIIIIIIIII	AS:i:-6	XN:i:0	XM:i:1	XO:i:0	XG:i:0	NM:i:1	MD:Z:62G194	YT:Z:UU
52065	16	CM007722.1	37562853	255	377M	*	0	0	GAATGTAGTGAAGTAAAAGTAAAAGTTGTCAAAAATATCAATCGTAAAGTATAGATACTCCAATAAACGACTTAAGTAGAACTTTAATGTATTTTAAGTACTTTACACCACTGGAAAACACTTTAGTTCATTGAAGGCCTCTTTGGTCAATGAGTCAAAAACCATCCTCTTGGGCCTCCTGAGTGGTACATCGGTCTACGAGTACTACAGACCCAGGTTCAATCCCAGGTTGTATCACAACCGGCCGTGATCGGTAGTCCCATAGGGCGGTGCACAATTGGCCCAACATCGATCTGGGTTAGGGAGGGTTTGGCCAGGTGGGCTTTACTTGGCTCATCGCGATCTGTTGACTCCTTGTGGTGGGCCGGGCGCCTGCA	IIIIIIIIIIIIIIIIIIIIIIIIIIIIIIIIIIIIIIIIIIIIIIIIIIIIIIIIIIIIIIIIIIIIIIIIIIIIIIIIIIIIIIIIIIIIIIIIIIIIIIIIIIIIIIIIIIIIIIIIIIIIIIIIIIIIIIIIIIIIIIIIIIIIIIIIIIIIIIIIIIIIIIIIIIIIIIIIIIIIIIIIIIIIIIIIIIIIIIIIIIIIIIIIIIIIIIIIIIIIIIIIIIIIIIIIIIIIIIIIIIIIIIIIIIIIIIIIIIIIIIIIIIIIIIIIIIIIIIIIIIIIIIIIIIIIIIIIIIIIIIIIIIIIIIIIIIIIIIIIIIIIIIIIIIIIIIIIIIIIIIIIIIIIIIIIIIIIIIIIIIIIIIIIIIIIIIIII	AS:i:0	XN:i:0	XM:i:0	XO:i:0	XG:i:0	NM:i:0	MD:Z:377	YT:Z:UU
52865	16	CM007738.1	8970478	35	157M	*	0	0	CTGGAGCAGGATCGATTTGGAGGTGAGGGGGTCCGTCATGGTCTGGGGTGGTATGTCACAGCATCATCGGACTGAGCTTGTTGTCATTTGCAGGCAATCTCAAAGCTGTGCGTTACAGGGAAGACATCCTCCTCCCTCATGTGGTACCCTTCCTGCA	IIIIIIIIIIIIIIIIIIIIIIIIIIIIIIIIIIIIIIIIIIIIIIIIIIIIIIIIIIIIIIIIIIIIIIIIIIIIIIIIIIIIIIIIIIIIIIIIIIIIIIIIIIIIIIIIIIIIIIIIIIIIIIIIIIIIIIIIIIIIIIIIIIIIIIIIIIIII	AS:i:0	XS:i:-56	XN:i:0	XM:i:0	XO:i:0	XG:i:0	NM:i:0	MD:Z:157	YT:Z:UU
52865	256	CM007719.1	36867164	35	131M1I25M	*	0	0	TGCAGGAAGGGTACCACATGAGGGAGGAGGATGTCTTCCCTGTAACGCACAGCTTTGAGATTGCCTGCAAATGACAACAAGCTCAGTCCGATGATGCTGTGACATACCACCCCAGACCATGACGGACCCCCTCACCTCCAAATCGATCCTGCTCCAG	IIIIIIIIIIIIIIIIIIIIIIIIIIIIIIIIIIIIIIIIIIIIIIIIIIIIIIIIIIIIIIIIIIIIIIIIIIIIIIIIIIIIIIIIIIIIIIIIIIIIIIIIIIIIIIIIIIIIIIIIIIIIIIIIIIIIIIIIIIIIIIIIIIIIIIIIIIIII	AS:i:-56	XS:i:-56	XN:i:0	XM:i:8	XO:i:1	XG:i:1	NM:i:9	MD:Z:25A26G0G1C41G6C3G20T26	YT:Z:UU
52865	256	CM007725.1	65334036	35	68M1I62M1I25M	*	0	0	TGCAGGAAGGGTACCACATGAGGGAGGAGGATGTCTTCCCTGTAACGCACAGCTTTGAGATTGCCTGCAAATGACAACAAGCTCAGTCCGATGATGCTGTGACATACCACCCCAGACCATGACGGACCCCCTCACCTCCAAATCGATCCTGCTCCAG	IIIIIIIIIIIIIIIIIIIIIIIIIIIIIIIIIIIIIIIIIIIIIIIIIIIIIIIIIIIIIIIIIIIIIIIIIIIIIIIIIIIIIIIIIIIIIIIIIIIIIIIIIIIIIIIIIIIIIIIIIIIIIIIIIIIIIIIIIIIIIIIIIIIIIIIIIIIII	AS:i:-58	XS:i:-56	XN:i:0	XM:i:7	XO:i:2	XG:i:2	NM:i:9	MD:Z:5A26A1A18A25A48T18C7	YT:Z:UU
52865	272	MPKV01002587.1	962193	35	25M1I60M1I70M	*	0	0	CTGGAGCAGGATCGATTTGGAGGTGAGGGGGTCCGTCATGGTCTGGGGTGGTATGTCACAGCATCATCGGACTGAGCTTGTTGTCATTTGCAGGCAATCTCAAAGCTGTGCGTTACAGGGAAGACATCCTCCTCCCTCATGTGGTACCCTTCCTGCA	IIIIIIIIIIIIIIIIIIIIIIIIIIIIIIIIIIIIIIIIIIIIIIIIIIIIIIIIIIIIIIIIIIIIIIIIIIIIIIIIIIIIIIIIIIIIIIIIIIIIIIIIIIIIIIIIIIIIIIIIIIIIIIIIIIIIIIIIIIIIIIIIIIIIIIIIIIIII	AS:i:-64	XS:i:-56	XN:i:0	XM:i:8	XO:i:2	XG:i:2	NM:i:10	MD:Z:7G11C2A3A10C40C22C6T46	YT:Z:UU
52865	272	CM007735.1	40378448	35	25M1I60M1I70M	*	0	0	CTGGAGCAGGATCGATTTGGAGGTGAGGGGGTCCGTCATGGTCTGGGGTGGTATGTCACAGCATCATCGGACTGAGCTTGTTGTCATTTGCAGGCAATCTCAAAGCTGTGCGTTACAGGGAAGACATCCTCCTCCCTCATGTGGTACCCTTCCTGCA	IIIIIIIIIIIIIIIIIIIIIIIIIIIIIIIIIIIIIIIIIIIIIIIIIIIIIIIIIIIIIIIIIIIIIIIIIIIIIIIIIIIIIIIIIIIIIIIIIIIIIIIIIIIIIIIIIIIIIIIIIIIIIIIIIIIIIIIIIIIIIIIIIIIIIIIIIIIII	AS:i:-64	XS:i:-56	XN:i:0	XM:i:8	XO:i:2	XG:i:2	NM:i:10	MD:Z:26A5A4A9C0A2G15A0A86	YT:Z:UU
53703	16	CM007723.1	36724724	255	366M	*	0	0	TCGATGAGGTCAAGAGCCGTCTTGTCCTCCGAAACACAACCCAACCAAGCCGCACTGCTTCTTAACACAGTGCCCACTGAACCCAGATGCCAGCCGCACCAATGTGTCGGAGGAAACACCGTACACTTGGCGACCGTGTCAGCGGCACTGCGCCTGGCCCGCCACAGGAGTCACTAGTGTGCGATGGGACAAGGACATCCCTGCCGGCCAAACCCTCCACTAACCCGGACGACGCTGGGCCAATTGTATGCCGCCCCATGGTTTGGACTCCAACCCTGAATCTTTAGTGGCACAGCCTTAGACCACTGCACCACTCATGAGGCGATAATGTACTCTTAACACTATGTGTGTTTGTGTCCTCCTGCA	IIIIIIIIIIIIIIIIIIIIIIIIIIIIIIIIIIIIIIIIIIIIIIIIIIIIIIIIIIIIIIIIIIIIIIIIIIIIIIIIIIIIIIIIIIIIIIIIIIIIIIIIIIIIIIIIIIIIIIIIIIIIIIIIIIIIIIIIIIIIIIIIIIIIIIIIIIIIIIIIIIIIIIIIIIIIIIIIIIIIIIIIIIIIIIIIIIIIIIIIIIIIIIIIIIIIIIIIIIIIIIIIIIIIIIIIIIIIIIIIIIIIIIIIIIIIIIIIIIIIIIIIIIIIIIIIIIIIIIIIIIIIIIIIIIIIIIIIIIIIIIIIIIIIIIIIIIIIIIIIIIIIIIIIIIIIIIIIIIIIIIIIIIIIIIIIIIIIIIIIIIIIII	AS:i:-6	XN:i:0	XM:i:1	XO:i:0	XG:i:0	NM:i:1	MD:Z:316G49	YT:Z:UU
53770	4	*	0	0	*	*	0	0	TGCAGGGGGATATGAATCAAACATGGTGGATCCCAACAACACTGTGAGGCTGCAGGGTGATATGAATCAAACATGGTGAATCCCAAC	IIIIIIIIIIIIIIIIIIIIIIIIIIIIIIIIIIIIIIIIIIIIIIIIIIIIIIIIIIIIIIIIIIIIIIIIIIIIIIIIIIIIIII	YT:Z:UU
53998	0	MPKV01018031.1	2459	18	373M	*	0	0	TGCAGGAGGGACTGATGCACTTCACAAAATAGATGGCTTCATGAGGCAGGAAAATTATGTGGATATATTGAAGCAACATATCAAGACATCAGTCAGGAAGTTAAAGCTTGGTCGCAAATGGGTCTTCCAAATGGACAATGACCCCAAGCATACTTCCAAAGTTGTGGCAAAATGGCTTAAGGACAACAAAGTCAAGGTATTAGAGTGGCCAACATAAAGCACTGACCTCAATCCTATAGAAAACGTGTGGGCAGAACTGAAAAAGCGTGTGTGAGCAAGGAGGTCTACAAACCTGACTCAGTTCCACCAGCTCTGTCAGGAATGGGCCAGAATTCACCCAACTTATTGTGGAAAGCTTGTGGAAGGCTACCCG	IIIIIIIIIIIIIIIIIIIIIIIIIIIIIIIIIIIIIIIIIIIIIIIIIIIIIIIIIIIIIIIIIIIIIIIIIIIIIIIIIIIIIIIIIIIIIIIIIIIIIIIIIIIIIIIIIIIIIIIIIIIIIIIIIIIIIIIIIIIIIIIIIIIIIIIIIIIIIIIIIIIIIIIIIIIIIIIIIIIIIIIIIIIIIIIIIIIIIIIIIIIIIIIIIIIIIIIIIIIIIIIIIIIIIIIIIIIIIIIIIIIIIIIIIIIIIIIIIIIIIIIIIIIIIIIIIIIIIIIIIIIIIIIIIIIIIIIIIIIIIIIIIIIIIIIIIIIIIIIIIIIIIIIIIIIIIIIIIIIIIIIIIIIIIIIIIIIIIIIIIIIIIIIIIIIII	AS:i:-6	XS:i:-75	XN:i:0	XM:i:1	XO:i:0	XG:i:0	NM:i:1	MD:Z:265T107	YT:Z:UU
53998	256	CM007740.1	1127714	18	15M2I8M2I35M1I34M1I14M1I2M2I256M	*	0	0	TGCAGGAGGGACTGATGCACTTCACAAAATAGATGGCTTCATGAGGCAGGAAAATTATGTGGATATATTGAAGCAACATATCAAGACATCAGTCAGGAAGTTAAAGCTTGGTCGCAAATGGGTCTTCCAAATGGACAATGACCCCAAGCATACTTCCAAAGTTGTGGCAAAATGGCTTAAGGACAACAAAGTCAAGGTATTAGAGTGGCCAACATAAAGCACTGACCTCAATCCTATAGAAAACGTGTGGGCAGAACTGAAAAAGCGTGTGTGAGCAAGGAGGTCTACAAACCTGACTCAGTTCCACCAGCTCTGTCAGGAATGGGCCAGAATTCACCCAACTTATTGTGGAAAGCTTGTGGAAGGCTACCCG	IIIIIIIIIIIIIIIIIIIIIIIIIIIIIIIIIIIIIIIIIIIIIIIIIIIIIIIIIIIIIIIIIIIIIIIIIIIIIIIIIIIIIIIIIIIIIIIIIIIIIIIIIIIIIIIIIIIIIIIIIIIIIIIIIIIIIIIIIIIIIIIIIIIIIIIIIIIIIIIIIIIIIIIIIIIIIIIIIIIIIIIIIIIIIIIIIIIIIIIIIIIIIIIIIIIIIIIIIIIIIIIIIIIIIIIIIIIIIIIIIIIIIIIIIIIIIIIIIIIIIIIIIIIIIIIIIIIIIIIIIIIIIIIIIIIIIIIIIIIIIIIIIIIIIIIIIIIIIIIIIIIIIIIIIIIIIIIIIIIIIIIIIIIIIIIIIIIIIIIIIIIIIIIIIIIII	AS:i:-75	XS:i:-75	XN:i:0	XM:i:3	XO:i:6	XG:i:9	NM:i:12	MD:Z:11T98T145T107	YT:Z:UU
53998	272	CM007737.1	7153036	18	55M3D13M2I72M1D47M1D184M	*	0	0	CGGGTAGCCTTCCACAAGCTTTCCACAATAAGTTGGGTGAATTCTGGCCCATTCCTGACAGAGCTGGTGGAACTGAGTCAGGTTTGTAGACCTCCTTGCTCACACACGCTTTTTCAGTTCTGCCCACACGTTTTCTATAGGATTGAGGTCAGTGCTTTATGTTGGCCACTCTAATACCTTGACTTTGTTGTCCTTAAGCCATTTTGCCACAACTTTGGAAGTATGCTTGGGGTCATTGTCCATTTGGAAGACCCATTTGCGACCAAGCTTTAACTTCCTGACTGATGTCTTGATATGTTGCTTCAATATATCCACATAATTTTCCTGCCTCATGAAGCCATCTATTTTGTGAAGTGCATCAGTCCCTCCTGCA	IIIIIIIIIIIIIIIIIIIIIIIIIIIIIIIIIIIIIIIIIIIIIIIIIIIIIIIIIIIIIIIIIIIIIIIIIIIIIIIIIIIIIIIIIIIIIIIIIIIIIIIIIIIIIIIIIIIIIIIIIIIIIIIIIIIIIIIIIIIIIIIIIIIIIIIIIIIIIIIIIIIIIIIIIIIIIIIIIIIIIIIIIIIIIIIIIIIIIIIIIIIIIIIIIIIIIIIIIIIIIIIIIIIIIIIIIIIIIIIIIIIIIIIIIIIIIIIIIIIIIIIIIIIIIIIIIIIIIIIIIIIIIIIIIIIIIIIIIIIIIIIIIIIIIIIIIIIIIIIIIIIIIIIIIIIIIIIIIIIIIIIIIIIIIIIIIIIIIIIIIIIIIIIIIIIII	AS:i:-149	XS:i:-75	XN:i:0	XM:i:18	XO:i:4	XG:i:7	NM:i:25	MD:Z:21C21T5T5^TCT32G11G4T2G32^T10G5G2A2A6C17^A0T1A81T19G30T33C14	YT:Z:UU
53998	272	CM007730.1	30047711	18	52M3D93M30I198M	*	0	0	CGGGTAGCCTTCCACAAGCTTTCCACAATAAGTTGGGTGAATTCTGGCCCATTCCTGACAGAGCTGGTGGAACTGAGTCAGGTTTGTAGACCTCCTTGCTCACACACGCTTTTTCAGTTCTGCCCACACGTTTTCTATAGGATTGAGGTCAGTGCTTTATGTTGGCCACTCTAATACCTTGACTTTGTTGTCCTTAAGCCATTTTGCCACAACTTTGGAAGTATGCTTGGGGTCATTGTCCATTTGGAAGACCCATTTGCGACCAAGCTTTAACTTCCTGACTGATGTCTTGATATGTTGCTTCAATATATCCACATAATTTTCCTGCCTCATGAAGCCATCTATTTTGTGAAGTGCATCAGTCCCTCCTGCA	IIIIIIIIIIIIIIIIIIIIIIIIIIIIIIIIIIIIIIIIIIIIIIIIIIIIIIIIIIIIIIIIIIIIIIIIIIIIIIIIIIIIIIIIIIIIIIIIIIIIIIIIIIIIIIIIIIIIIIIIIIIIIIIIIIIIIIIIIIIIIIIIIIIIIIIIIIIIIIIIIIIIIIIIIIIIIIIIIIIIIIIIIIIIIIIIIIIIIIIIIIIIIIIIIIIIIIIIIIIIIIIIIIIIIIIIIIIIIIIIIIIIIIIIIIIIIIIIIIIIIIIIIIIIIIIIIIIIIIIIIIIIIIIIIIIIIIIIIIIIIIIIIIIIIIIIIIIIIIIIIIIIIIIIIIIIIIIIIIIIIIIIIIIIIIIIIIIIIIIIIIIIIIIIIIIII	AS:i:-175	XS:i:-75	XN:i:0	XM:i:11	XO:i:2	XG:i:33	NM:i:44	MD:Z:21C21T8^TCC17T1G17G173G19C21T0A21C2A11	YT:Z:UU
53998	272	CM007719.1	37989367	18	52M3D176M1I48M4I42M4I46M	*	0	0	CGGGTAGCCTTCCACAAGCTTTCCACAATAAGTTGGGTGAATTCTGGCCCATTCCTGACAGAGCTGGTGGAACTGAGTCAGGTTTGTAGACCTCCTTGCTCACACACGCTTTTTCAGTTCTGCCCACACGTTTTCTATAGGATTGAGGTCAGTGCTTTATGTTGGCCACTCTAATACCTTGACTTTGTTGTCCTTAAGCCATTTTGCCACAACTTTGGAAGTATGCTTGGGGTCATTGTCCATTTGGAAGACCCATTTGCGACCAAGCTTTAACTTCCTGACTGATGTCTTGATATGTTGCTTCAATATATCCACATAATTTTCCTGCCTCATGAAGCCATCTATTTTGTGAAGTGCATCAGTCCCTCCTGCA	IIIIIIIIIIIIIIIIIIIIIIIIIIIIIIIIIIIIIIIIIIIIIIIIIIIIIIIIIIIIIIIIIIIIIIIIIIIIIIIIIIIIIIIIIIIIIIIIIIIIIIIIIIIIIIIIIIIIIIIIIIIIIIIIIIIIIIIIIIIIIIIIIIIIIIIIIIIIIIIIIIIIIIIIIIIIIIIIIIIIIIIIIIIIIIIIIIIIIIIIIIIIIIIIIIIIIIIIIIIIIIIIIIIIIIIIIIIIIIIIIIIIIIIIIIIIIIIIIIIIIIIIIIIIIIIIIIIIIIIIIIIIIIIIIIIIIIIIIIIIIIIIIIIIIIIIIIIIIIIIIIIIIIIIIIIIIIIIIIIIIIIIIIIIIIIIIIIIIIIIIIIIIIIIIIIII	AS:i:-188	XS:i:-75	XN:i:0	XM:i:22	XO:i:4	XG:i:12	NM:i:34	MD:Z:21C0T20T3T4^TCC17T6A12G17A8T35G1T3G2A9C66A20A1G26G23G13T22C9T4	YT:Z:UU
54461	16	MPKV01003114.1	585280	17	38M1I140M	*	0	0	ATAGAAGGATTAATAGCTAATAACTTGAAGGAATAGAGCCGATTCATCACGTCCCAAAATGAAGTGCTTTAAGAGTGGCTGTCGATCTACATCAGTGTCTTGTAATGAAGCTACTGTATCTTTGCTATCCACTCAGAAACCTGTCGGCCGCAACTTCCATTGGTTGAAATGTACCTGCA	IIIIIIIIIIIIIIIIIIIIIIIIIIIIIIIIIIIIIIIIIIIIIIIIIIIIIIIIIIIIIIIIIIIIIIIIIIIIIIIIIIIIIIIIIIIIIIIIIIIIIIIIIIIIIIIIIIIIIIIIIIIIIIIIIIIIIIIIIIIIIIIIIIIIIIIIIIIIIIIIIIIIIIIIIIIIIIIIIII	AS:i:-8	XS:i:-35	XN:i:0	XM:i:0	XO:i:1	XG:i:1	NM:i:1	MD:Z:178	YT:Z:UU
54461	272	CM007724.1	667027	17	3M4I172M	*	0	0	ATAGAAGGATTAATAGCTAATAACTTGAAGGAATAGAGCCGATTCATCACGTCCCAAAATGAAGTGCTTTAAGAGTGGCTGTCGATCTACATCAGTGTCTTGTAATGAAGCTACTGTATCTTTGCTATCCACTCAGAAACCTGTCGGCCGCAACTTCCATTGGTTGAAATGTACCTGCA	IIIIIIIIIIIIIIIIIIIIIIIIIIIIIIIIIIIIIIIIIIIIIIIIIIIIIIIIIIIIIIIIIIIIIIIIIIIIIIIIIIIIIIIIIIIIIIIIIIIIIIIIIIIIIIIIIIIIIIIIIIIIIIIIIIIIIIIIIIIIIIIIIIIIIIIIIIIIIIIIIIIIIIIIIIIIIIIIIII	AS:i:-35	XS:i:-35	XN:i:0	XM:i:3	XO:i:1	XG:i:4	NM:i:7	MD:Z:0G77G66T29	YT:Z:UU
54929	16	CM007747.1	18672382	30	87M	*	0	0	CCCCCCATAGTGCAAAGAACGTTGCTGTGACCCTGGACTACACCCTGTGGTTCTCTGCAAACATCAAAGCAGTGACCCGCTCCTGCA	IIIIIIIIIIIIIIIIIIIIIIIIIIIIIIIIIIIIIIIIIIIIIIIIIIIIIIIIIIIIIIIIIIIIIIIIIIIIIIIIIIIIIII	AS:i:0	XS:i:-8	XN:i:0	XM:i:0	XO:i:0	XG:i:0	NM:i:0	MD:Z:87	YT:Z:UU
54929	272	CM007747.1	18669196	30	13M1D74M	*	0	0	CCCCCCATAGTGCAAAGAACGTTGCTGTGACCCTGGACTACACCCTGTGGTTCTCTGCAAACATCAAAGCAGTGACCCGCTCCTGCA	IIIIIIIIIIIIIIIIIIIIIIIIIIIIIIIIIIIIIIIIIIIIIIIIIIIIIIIIIIIIIIIIIIIIIIIIIIIIIIIIIIIIIII	AS:i:-8	XS:i:-8	XN:i:0	XM:i:0	XO:i:1	XG:i:1	NM:i:1	MD:Z:13^A74	YT:Z:UU
54929	256	CM007747.1	18655298	30	44M1D2M1I40M	*	0	0	TGCAGGAGCGGGTCACTGCTTTGATGTTTGCAGAGAACCACAGGGTGTAGTCCAGGGTCACAGCAACGTTCTTTGCACTATGGGGGG	IIIIIIIIIIIIIIIIIIIIIIIIIIIIIIIIIIIIIIIIIIIIIIIIIIIIIIIIIIIIIIIIIIIIIIIIIIIIIIIIIIIIIII	AS:i:-16	XS:i:-8	XN:i:0	XM:i:0	XO:i:2	XG:i:2	NM:i:2	MD:Z:44^T42	YT:Z:UU
54929	272	MPKV01008666.1	23462	30	21M4I62M	*	0	0	CCCCCCATAGTGCAAAGAACGTTGCTGTGACCCTGGACTACACCCTGTGGTTCTCTGCAAACATCAAAGCAGTGACCCGCTCCTGCA	IIIIIIIIIIIIIIIIIIIIIIIIIIIIIIIIIIIIIIIIIIIIIIIIIIIIIIIIIIIIIIIIIIIIIIIIIIIIIIIIIIIIIII	AS:i:-41	XS:i:-8	XN:i:0	XM:i:4	XO:i:1	XG:i:4	NM:i:8	MD:Z:2T4G26A9T38	YT:Z:UU
54929	272	CM007734.1	8020070	30	87M	*	0	0	CCCCCCATAGTGCAAAGAACGTTGCTGTGACCCTGGACTACACCCTGTGGTTCTCTGCAAACATCAAAGCAGTGACCCGCTCCTGCA	IIIIIIIIIIIIIIIIIIIIIIIIIIIIIIIIIIIIIIIIIIIIIIIIIIIIIIIIIIIIIIIIIIIIIIIIIIIIIIIIIIIIIII	AS:i:-42	XS:i:-8	XN:i:0	XM:i:7	XO:i:0	XG:i:0	NM:i:7	MD:Z:2T4G12C3G0C22C0A37	YT:Z:UU
54942	16	CM007724.1	20433366	255	224M1I173M	*	0	0	CTGTTCCCTTCCCCTGTGCCCGTGAACGCCACATCAACCATTACGCTGCATTGTAATCTCTAGTACCCCTCTCCTCTCCTCATACACATATCGATTCATTTGTAATGAGATAGAGAAGTCCGGTCGTAAGCCTGTCGTTTGTGGGTTCTGAGTCCAGAGTTTTAAAAAGCAACATATTTTGTCATTTGAATCCAACAAGTATATACCCCAAACTCCTTTAGGCAGGGGGGACAGAGGTAGAATGGAAAGAGAAACATTGCCGTGCGGTTCCAGTTCTACCTGCTGACTGCAGGGTGAGCTGTCCTGGGGAGGAGACGTGTCCCTGTCTGGGGTTGGGCTCTGTCCTGTTCCAGGGCTGGACAGTCAGGGAGTGTCCAGTAACTAGTCTCTCCCCTGCA	IIIIIIIIIIIIIIIIIIIIIIIIIIIIIIIIIIIIIIIIIIIIIIIIIIIIIIIIIIIIIIIIIIIIIIIIIIIIIIIIIIIIIIIIIIIIIIIIIIIIIIIIIIIIIIIIIIIIIIIIIIIIIIIIIIIIIIIIIIIIIIIIIIIIIIIIIIIIIIIIIIIIIIIIIIIIIIIIIIIIIIIIIIIIIIIIIIIIIIIIIIIIIIIIIIIIIIIIIIIIIIIIIIIIIIIIIIIIIIIIIIIIIIIIIIIIIIIIIIIIIIIIIIIIIIIIIIIIIIIIIIIIIIIIIIIIIIIIIIIIIIIIIIIIIIIIIIIIIIIIIIIIIIIIIIIIIIIIIIIIIIIIIIIIIIIIIIIIIIIIIIIIIIIIIIIIIIIIIIIIIIIIIIIIIIIIIIIIII	AS:i:-8	XN:i:0	XM:i:0	XO:i:1	XG:i:1	NM:i:1	MD:Z:397	YT:Z:UU
54946	0	CM007737.1	29649492	22	384M	*	0	0	TGCAGGCGCGACACAAAACGTAGAAATAAAAATATAAATCATGCCTTACCTTTGATGAGCATCTTCTGTTGGCGCTCCAATATGTCCCATAAACATCACAAATGGTCATTTTGTTCGATTAGTTCCGTCGATATATATTCAAAATGCCCATTTATTTGGTGCTTTTGATCCAGAAAAACACCGGTTCCAACTTGCGCAACGTGACTACATAATATCTCAAAAGATACCTGTAAACTTTGCCAAAACATTTCAAACTACTTTTGTAATAGAACTTTAGATATTTTTGAATAATCAAAATAATCAATAGAATTGAAGACGGGATGATCTGTGTTCAATACAGGAAGAAAACAAACTGACGCTACCTTTCTGGTCACGCACCTCTAA	IIIIIIIIIIIIIIIIIIIIIIIIIIIIIIIIIIIIIIIIIIIIIIIIIIIIIIIIIIIIIIIIIIIIIIIIIIIIIIIIIIIIIIIIIIIIIIIIIIIIIIIIIIIIIIIIIIIIIIIIIIIIIIIIIIIIIIIIIIIIIIIIIIIIIIIIIIIIIIIIIIIIIIIIIIIIIIIIIIIIIIIIIIIIIIIIIIIIIIIIIIIIIIIIIIIIIIIIIIIIIIIIIIIIIIIIIIIIIIIIIIIIIIIIIIIIIIIIIIIIIIIIIIIIIIIIIIIIIIIIIIIIIIIIIIIIIIIIIIIIIIIIIIIIIIIIIIIIIIIIIIIIIIIIIIIIIIIIIIIIIIIIIIIIIIIIIIIIIIIIIIIIIIIIIIIIIIIIIIIIIIII	AS:i:-12	XS:i:-169	XN:i:0	XM:i:2	XO:i:0	XG:i:0	NM:i:2	MD:Z:209G13T160	YT:Z:UU
54946	272	CM007743.1	30022627	22	90M2I3M1I288M	*	0	0	TTAGAGGTGCGTGACCAGAAAGGTAGCGTCAGTTTGTTTTCTTCCTGTATTGAACACAGATCATCCCGTCTTCAATTCTATTGATTATTTTGATTATTCAAAAATATCTAAAGTTCTATTACAAAAGTAGTTTGAAATGTTTTGGCAAAGTTTACAGGTATCTTTTGAGATATTATGTAGTCACGTTGCGCAAGTTGGAACCGGTGTTTTTCTGGATCAAAAGCACCAAATAAATGGGCATTTTGAATATATATCGACGGAACTAATCGAACAAAATGACCATTTGTGATGTTTATGGGACATATTGGAGCGCCAACAGAAGATGCTCATCAAAGGTAAGGCATGATTTATATTTTTATTTCTACGTTTTGTGTCGCGCCTGCA	IIIIIIIIIIIIIIIIIIIIIIIIIIIIIIIIIIIIIIIIIIIIIIIIIIIIIIIIIIIIIIIIIIIIIIIIIIIIIIIIIIIIIIIIIIIIIIIIIIIIIIIIIIIIIIIIIIIIIIIIIIIIIIIIIIIIIIIIIIIIIIIIIIIIIIIIIIIIIIIIIIIIIIIIIIIIIIIIIIIIIIIIIIIIIIIIIIIIIIIIIIIIIIIIIIIIIIIIIIIIIIIIIIIIIIIIIIIIIIIIIIIIIIIIIIIIIIIIIIIIIIIIIIIIIIIIIIIIIIIIIIIIIIIIIIIIIIIIIIIIIIIIIIIIIIIIIIIIIIIIIIIIIIIIIIIIIIIIIIIIIIIIIIIIIIIIIIIIIIIIIIIIIIIIIIIIIIIIIIIIIIII	AS:i:-169	XS:i:-169	XN:i:0	XM:i:25	XO:i:2	XG:i:3	NM:i:28	MD:Z:7C61G7T0G2C9C3A7C0T7G44A13T13T32C2G12A7G5A8C1T13G13T19T12A4G55	YT:Z:UU
54946	272	CM007728.1	62020729	22	90M2I3M1I236M5I47M	*	0	0	TTAGAGGTGCGTGACCAGAAAGGTAGCGTCAGTTTGTTTTCTTCCTGTATTGAACACAGATCATCCCGTCTTCAATTCTATTGATTATTTTGATTATTCAAAAATATCTAAAGTTCTATTACAAAAGTAGTTTGAAATGTTTTGGCAAAGTTTACAGGTATCTTTTGAGATATTATGTAGTCACGTTGCGCAAGTTGGAACCGGTGTTTTTCTGGATCAAAAGCACCAAATAAATGGGCATTTTGAATATATATCGACGGAACTAATCGAACAAAATGACCATTTGTGATGTTTATGGGACATATTGGAGCGCCAACAGAAGATGCTCATCAAAGGTAAGGCATGATTTATATTTTTATTTCTACGTTTTGTGTCGCGCCTGCA	IIIIIIIIIIIIIIIIIIIIIIIIIIIIIIIIIIIIIIIIIIIIIIIIIIIIIIIIIIIIIIIIIIIIIIIIIIIIIIIIIIIIIIIIIIIIIIIIIIIIIIIIIIIIIIIIIIIIIIIIIIIIIIIIIIIIIIIIIIIIIIIIIIIIIIIIIIIIIIIIIIIIIIIIIIIIIIIIIIIIIIIIIIIIIIIIIIIIIIIIIIIIIIIIIIIIIIIIIIIIIIIIIIIIIIIIIIIIIIIIIIIIIIIIIIIIIIIIIIIIIIIIIIIIIIIIIIIIIIIIIIIIIIIIIIIIIIIIIIIIIIIIIIIIIIIIIIIIIIIIIIIIIIIIIIIIIIIIIIIIIIIIIIIIIIIIIIIIIIIIIIIIIIIIIIIIIIIIIIIIIIII	AS:i:-207	XS:i:-169	XN:i:0	XM:i:28	XO:i:3	XG:i:8	NM:i:36	MD:Z:0A7A35T17G14T0G2C0T8C2G0A7C8G44A2A10T46C2T12A7G16T5A7G33T4T2A4A33C21	YT:Z:UU
54946	256	CM007732.1	11908643	22	63M2D222M2I97M	*	0	0	TGCAGGCGCGACACAAAACGTAGAAATAAAAATATAAATCATGCCTTACCTTTGATGAGCATCTTCTGTTGGCGCTCCAATATGTCCCATAAACATCACAAATGGTCATTTTGTTCGATTAGTTCCGTCGATATATATTCAAAATGCCCATTTATTTGGTGCTTTTGATCCAGAAAAACACCGGTTCCAACTTGCGCAACGTGACTACATAATATCTCAAAAGATACCTGTAAACTTTGCCAAAACATTTCAAACTACTTTTGTAATAGAACTTTAGATATTTTTGAATAATCAAAATAATCAATAGAATTGAAGACGGGATGATCTGTGTTCAATACAGGAAGAAAACAAACTGACGCTACCTTTCTGGTCACGCACCTCTAA	IIIIIIIIIIIIIIIIIIIIIIIIIIIIIIIIIIIIIIIIIIIIIIIIIIIIIIIIIIIIIIIIIIIIIIIIIIIIIIIIIIIIIIIIIIIIIIIIIIIIIIIIIIIIIIIIIIIIIIIIIIIIIIIIIIIIIIIIIIIIIIIIIIIIIIIIIIIIIIIIIIIIIIIIIIIIIIIIIIIIIIIIIIIIIIIIIIIIIIIIIIIIIIIIIIIIIIIIIIIIIIIIIIIIIIIIIIIIIIIIIIIIIIIIIIIIIIIIIIIIIIIIIIIIIIIIIIIIIIIIIIIIIIIIIIIIIIIIIIIIIIIIIIIIIIIIIIIIIIIIIIIIIIIIIIIIIIIIIIIIIIIIIIIIIIIIIIIIIIIIIIIIIIIIIIIIIIIIIIIIIIII	AS:i:-208	XS:i:-169	XN:i:0	XM:i:31	XO:i:2	XG:i:4	NM:i:35	MD:Z:20C2G13T17C4T2^TT2T7A33C30C7T1A12T0G18T27A13T44C8G7T3C0G0T6C5A35G12T0A4G13T0G6T0	YT:Z:UU
54946	272	MPKV01004396.1	124094	22	90M2I3M1I288M	*	0	0	TTAGAGGTGCGTGACCAGAAAGGTAGCGTCAGTTTGTTTTCTTCCTGTATTGAACACAGATCATCCCGTCTTCAATTCTATTGATTATTTTGATTATTCAAAAATATCTAAAGTTCTATTACAAAAGTAGTTTGAAATGTTTTGGCAAAGTTTACAGGTATCTTTTGAGATATTATGTAGTCACGTTGCGCAAGTTGGAACCGGTGTTTTTCTGGATCAAAAGCACCAAATAAATGGGCATTTTGAATATATATCGACGGAACTAATCGAACAAAATGACCATTTGTGATGTTTATGGGACATATTGGAGCGCCAACAGAAGATGCTCATCAAAGGTAAGGCATGATTTATATTTTTATTTCTACGTTTTGTGTCGCGCCTGCA	IIIIIIIIIIIIIIIIIIIIIIIIIIIIIIIIIIIIIIIIIIIIIIIIIIIIIIIIIIIIIIIIIIIIIIIIIIIIIIIIIIIIIIIIIIIIIIIIIIIIIIIIIIIIIIIIIIIIIIIIIIIIIIIIIIIIIIIIIIIIIIIIIIIIIIIIIIIIIIIIIIIIIIIIIIIIIIIIIIIIIIIIIIIIIIIIIIIIIIIIIIIIIIIIIIIIIIIIIIIIIIIIIIIIIIIIIIIIIIIIIIIIIIIIIIIIIIIIIIIIIIIIIIIIIIIIIIIIIIIIIIIIIIIIIIIIIIIIIIIIIIIIIIIIIIIIIIIIIIIIIIIIIIIIIIIIIIIIIIIIIIIIIIIIIIIIIIIIIIIIIIIIIIIIIIIIIIIIIIIIIIII	AS:i:-211	XS:i:-169	XN:i:0	XM:i:32	XO:i:2	XG:i:3	NM:i:35	MD:Z:7C69T3C9C3T7C5A2G8G35A0G12T14T11T1A17T2G11A0A0T6G11T4T13G33T12A12G9A7A8G10A2T6	YT:Z:UU
55463	0	CM007734.1	29708348	255	272M	*	0	0	TGCAGGCTGACGTCAGTCGTCACATGAACGGAGTTTCCACACATGCGGCTGGCTTCTGGGATAAGCATGACTCAACTTTCATCTCCTGAGACTTAAAAATAAATAATTTAAAGACACAAAATCTGTGGACGTTATGTTACCTTACTTCATTTGTTTTTTTTTGTCGTTTTTTTTCACCTTTATTTAACCAGGTAGGCTAGTTGAGAACACCTTTATTTAACCAGGTAGGCTAGTTGAGAACACCTTTATTTAACCAGGTAGGCTAGTTGAGA	IIIIIIIIIIIIIIIIIIIIIIIIIIIIIIIIIIIIIIIIIIIIIIIIIIIIIIIIIIIIIIIIIIIIIIIIIIIIIIIIIIIIIIIIIIIIIIIIIIIIIIIIIIIIIIIIIIIIIIIIIIIIIIIIIIIIIIIIIIIIIIIIIIIIIIIIIIIIIIIIIIIIIIIIIIIIIIIIIIIIIIIIIIIIIIIIIIIIIIIIIIIIIIIIIIIIIIIIIIIIIIIIIIIIIIIIIIIIIIIIIIIIIIIIIIIIIIIIIIIIIIIIIIIIIIII	AS:i:-6	XN:i:0	XM:i:1	XO:i:0	XG:i:0	NM:i:1	MD:Z:153G118	YT:Z:UU
55878	16	CM007735.1	64279931	255	348M	*	0	0	CAGCAAAGGGGGGGACCAACTCCATATTAATGCCCATGATTTTGGAATGAGATGTTCAACGAGCAGGTGTCCACATACTTTTGGTAATGTAGTGTATCTGCCAAGTCCTTTCACCCATTCGTCACAACACCATTTAAAGTCAGAGTCGGGCATAACACACACACACGCTGTTTGACTAGCTGTTACAGTAATGATCAAACACTGGTGACCTGACATCATAAATCCCTATGGTAAATAGCTGACATGCACTAGCTATACAGGTCCTGGCCTGAGGGTGATGGAAGAAGTCCGTTGGAACATGATTACTACGGGAAAAACTGATATAAATCCCAGCAGTCACACCCTGCA	IIIIIIIIIIIIIIIIIIIIIIIIIIIIIIIIIIIIIIIIIIIIIIIIIIIIIIIIIIIIIIIIIIIIIIIIIIIIIIIIIIIIIIIIIIIIIIIIIIIIIIIIIIIIIIIIIIIIIIIIIIIIIIIIIIIIIIIIIIIIIIIIIIIIIIIIIIIIIIIIIIIIIIIIIIIIIIIIIIIIIIIIIIIIIIIIIIIIIIIIIIIIIIIIIIIIIIIIIIIIIIIIIIIIIIIIIIIIIIIIIIIIIIIIIIIIIIIIIIIIIIIIIIIIIIIIIIIIIIIIIIIIIIIIIIIIIIIIIIIIIIIIIIIIIIIIIIIIIIIIIIIIIIIIIIIIIIIIIIIIIIIIIIII	AS:i:0	XN:i:0	XM:i:0	XO:i:0	XG:i:0	NM:i:0	MD:Z:348	YT:Z:UU
55893	0	CM007740.1	9474446	255	360M	*	0	0	TGCAGGTGAAGAAGCCAGATGTGGAGGTCCTTGTCTGGCAAGGTTACACGTGGTCTGCAGTTGGATGTATAGCCAAATTCTCTCAAATTACATGGCAGGTATGGCTGGGCGATATGGCAAAAACATAATGTCACAGTATTTTAAAAACAAATAAAAAATAGACTATTTTATGTTTTGGAATAAGTTCTACAATTGTTTTATGAGTCGTGTGTGCCCCTTGGGTGGCAACACACATTCTAAATGACTTCAATGGGTCTTTCTCCATTCTGATGGTTTCATACTGTTAAATTCAACCCCAAATATTTTCGCATTTCCCGCACTCATTTGAGATCATTTTTACACTGCTACATAGGGGTGCAC	IIIIIIIIIIIIIIIIIIIIIIIIIIIIIIIIIIIIIIIIIIIIIIIIIIIIIIIIIIIIIIIIIIIIIIIIIIIIIIIIIIIIIIIIIIIIIIIIIIIIIIIIIIIIIIIIIIIIIIIIIIIIIIIIIIIIIIIIIIIIIIIIIIIIIIIIIIIIIIIIIIIIIIIIIIIIIIIIIIIIIIIIIIIIIIIIIIIIIIIIIIIIIIIIIIIIIIIIIIIIIIIIIIIIIIIIIIIIIIIIIIIIIIIIIIIIIIIIIIIIIIIIIIIIIIIIIIIIIIIIIIIIIIIIIIIIIIIIIIIIIIIIIIIIIIIIIIIIIIIIIIIIIIIIIIIIIIIIIIIIIIIIIIIIIIIIIIIIIIII	AS:i:0	XN:i:0	XM:i:0	XO:i:0	XG:i:0	NM:i:0	MD:Z:360	YT:Z:UU
55911	16	CM007742.1	2109629	255	315M	*	0	0	ATTTTGATGGTGATTTTTTTATTATGCTACTTAGATTGATGCACAGGTGCAATATGCAACTTTTTGGCCGACCCGACCAAATTCATAGAAATGTGAGTTATGGGGCCTCCCAAGTGGCGCAGCGGTCTACGGCACTGCATCGCAGGTCACCTGGGTTCATTCCCGGGCTTTATTACAACCTGCTGTGATCGGGTGTCCCATAGGGCGATGCACAATTGGTCCAGCGTTTTCCGTGATAGGGGAGGATTTGTACAGGGGTGCTTTACTTGGCTTATTGCGCTCTAGCGACTCCTTGTGGCGGGCCAGGCGCCTGCA	IIIIIIIIIIIIIIIIIIIIIIIIIIIIIIIIIIIIIIIIIIIIIIIIIIIIIIIIIIIIIIIIIIIIIIIIIIIIIIIIIIIIIIIIIIIIIIIIIIIIIIIIIIIIIIIIIIIIIIIIIIIIIIIIIIIIIIIIIIIIIIIIIIIIIIIIIIIIIIIIIIIIIIIIIIIIIIIIIIIIIIIIIIIIIIIIIIIIIIIIIIIIIIIIIIIIIIIIIIIIIIIIIIIIIIIIIIIIIIIIIIIIIIIIIIIIIIIIIIIIIIIIIIIIIIIIIIIIIIIIIIIIIIIIIIIIIIIIIIIIIIIIIIIIIIIIIII	AS:i:0	XN:i:0	XM:i:0	XO:i:0	XG:i:0	NM:i:0	MD:Z:315	YT:Z:UU
56029	0	CM007729.1	13057299	33	383M	*	0	0	TGCAGGGAGACAGCGTGGCGGAGCTGGTGCAAGTCTGCTGGGTCTGTCATGGCCAGTTCGTACTATAAGGACACAAGGCAAGACCCAGATGCAGACACAGGAGGCAGATGGTTAGAGTCTTTGTTGTTTATTTACAATCCAAAAAGAGTAGACAAGAGAATGGTCGTGGACAGGAAAAAGGTCAAAACCAGTACTGAGTACAAGAGGTAAAGCTTGGCAGACAGACTCAATGTCAGGGCAGGCAGAAGGGTCAGGCAGGCGGGAACGGAGTCCAGAAAAAACAGGTAAGGTTCAAAACCCGGGAAGACTAGAAAAAGAGAATAGAAAACAGGAGCACGGGAAAAACACGCTGGTTGACTTGAAAACATACAACACAATCTGGT	IIIIIIIIIIIIIIIIIIIIIIIIIIIIIIIIIIIIIIIIIIIIIIIIIIIIIIIIIIIIIIIIIIIIIIIIIIIIIIIIIIIIIIIIIIIIIIIIIIIIIIIIIIIIIIIIIIIIIIIIIIIIIIIIIIIIIIIIIIIIIIIIIIIIIIIIIIIIIIIIIIIIIIIIIIIIIIIIIIIIIIIIIIIIIIIIIIIIIIIIIIIIIIIIIIIIIIIIIIIIIIIIIIIIIIIIIIIIIIIIIIIIIIIIIIIIIIIIIIIIIIIIIIIIIIIIIIIIIIIIIIIIIIIIIIIIIIIIIIIIIIIIIIIIIIIIIIIIIIIIIIIIIIIIIIIIIIIIIIIIIIIIIIIIIIIIIIIIIIIIIIIIIIIIIIIIIIIIIIIIIII	AS:i:-6	XS:i:-215	XN:i:0	XM:i:1	XO:i:0	XG:i:0	NM:i:1	MD:Z:382C0	YT:Z:UU
56029	256	CM007722.1	23389736	33	133M2I8M3I45M1D106M1I85M	*	0	0	TGCAGGGAGACAGCGTGGCGGAGCTGGTGCAAGTCTGCTGGGTCTGTCATGGCCAGTTCGTACTATAAGGACACAAGGCAAGACCCAGATGCAGACACAGGAGGCAGATGGTTAGAGTCTTTGTTGTTTATTTACAATCCAAAAAGAGTAGACAAGAGAATGGTCGTGGACAGGAAAAAGGTCAAAACCAGTACTGAGTACAAGAGGTAAAGCTTGGCAGACAGACTCAATGTCAGGGCAGGCAGAAGGGTCAGGCAGGCGGGAACGGAGTCCAGAAAAAACAGGTAAGGTTCAAAACCCGGGAAGACTAGAAAAAGAGAATAGAAAACAGGAGCACGGGAAAAACACGCTGGTTGACTTGAAAACATACAACACAATCTGGT	IIIIIIIIIIIIIIIIIIIIIIIIIIIIIIIIIIIIIIIIIIIIIIIIIIIIIIIIIIIIIIIIIIIIIIIIIIIIIIIIIIIIIIIIIIIIIIIIIIIIIIIIIIIIIIIIIIIIIIIIIIIIIIIIIIIIIIIIIIIIIIIIIIIIIIIIIIIIIIIIIIIIIIIIIIIIIIIIIIIIIIIIIIIIIIIIIIIIIIIIIIIIIIIIIIIIIIIIIIIIIIIIIIIIIIIIIIIIIIIIIIIIIIIIIIIIIIIIIIIIIIIIIIIIIIIIIIIIIIIIIIIIIIIIIIIIIIIIIIIIIIIIIIIIIIIIIIIIIIIIIIIIIIIIIIIIIIIIIIIIIIIIIIIIIIIIIIIIIIIIIIIIIIIIIIIIIIIIIIIIIII	AS:i:-215	XS:i:-215	XN:i:0	XM:i:29	XO:i:4	XG:i:7	NM:i:36	MD:Z:1T3A22C34A8G6G35G30G22C3T8A3^A1T6C12A0G10G2A0G6T27T21C4G30G2G8T1T35G4A4C0	YT:Z:UU
5636	0	MPKV01008319.1	49496	255	378M	*	0	0	TGCAGGCTCATGCATGGATCAAGGCTGGCGAGATGTCATCTTCACAGACGAATCAACCATAGCCCTTGAGCAATTTGCTCAAAGATGAACTGTTCAAGGCCATCAAGATGTTTTGGCTAGAGAAATTGATGCAACAAATACATTGATCATCTCAGCAAAGTTTTACCTGTGGTAGTGCAGCTGGGTGGAAGTGCGACTAAAGTGTAGTTTATATAAGCATCCTCATATTATTTTATTAACAAAAACATAAAGATGTTGCTTAATAAATACTGTACTGCTGTTTTGAGTTCGAAATGTAACACATTAGAGTACTTAAGCATTGCAAGTTGGGCGATTTTTCCCAACAGTAGCCGGGTTATAAAGTCTATTGTCCTGCTA	IIIIIIIIIIIIIIIIIIIIIIIIIIIIIIIIIIIIIIIIIIIIIIIIIIIIIIIIIIIIIIIIIIIIIIIIIIIIIIIIIIIIIIIIIIIIIIIIIIIIIIIIIIIIIIIIIIIIIIIIIIIIIIIIIIIIIIIIIIIIIIIIIIIIIIIIIIIIIIIIIIIIIIIIIIIIIIIIIIIIIIIIIIIIIIIIIIIIIIIIIIIIIIIIIIIIIIIIIIIIIIIIIIIIIIIIIIIIIIIIIIIIIIIIIIIIIIIIIIIIIIIIIIIIIIIIIIIIIIIIIIIIIIIIIIIIIIIIIIIIIIIIIIIIIIIIIIIIIIIIIIIIIIIIIIIIIIIIIIIIIIIIIIIIIIIIIIIIIIIIIIIIIIIIIIIIIIIIII	AS:i:0	XN:i:0	XM:i:0	XO:i:0	XG:i:0	NM:i:0	MD:Z:378	YT:Z:UU
57399	0	CM007747.1	35229242	255	225M1I9M	*	0	0	TGCAGGGGGACCAGTCCTTGGTATTGTGGTCAGGGGGACATTGATTCCCAGTGTATGTGAGTCGAGAGGGGGCGTATAGTACCGCTCCTAACCTGTCTCACTGGGTCGTACAGTACTGCTCCTAACCTGTCTCACTGGGTCGTACAGTACTGCTCCTAACCTGTCTCACTGGGTCGTACAGTACCGCTCCTAACCTGTCTCACTGGGTCATACAGTACCGCTCCTAACCTGTCTC	IIIIIIIIIIIIIIIIIIIIIIIIIIIIIIIIIIIIIIIIIIIIIIIIIIIIIIIIIIIIIIIIIIIIIIIIIIIIIIIIIIIIIIIIIIIIIIIIIIIIIIIIIIIIIIIIIIIIIIIIIIIIIIIIIIIIIIIIIIIIIIIIIIIIIIIIIIIIIIIIIIIIIIIIIIIIIIIIIIIIIIIIIIIIIIIIIIIIIIIIIIIIIIIIIIIIIIIIIIIIIIIIIIIIIIIIIII	AS:i:-8	XN:i:0	XM:i:0	XO:i:1	XG:i:1	NM:i:1	MD:Z:234	YT:Z:UU
57450	0	CM007723.1	10338334	30	80M	*	0	0	TGCAGGGAGGAGAGGACAAGTTAGTATCATAACTAACTAATTAACTAACTAGCTAGCTAACTAACTAACTAACTAACTAA	IIIIIIIIIIIIIIIIIIIIIIIIIIIIIIIIIIIIIIIIIIIIIIIIIIIIIIIIIIIIIIIIIIIIIIIIIIIIIIII	AS:i:0	XS:i:-6	XN:i:0	XM:i:0	XO:i:0	XG:i:0	NM:i:0	MD:Z:80	YT:Z:UU
57450	256	CM007723.1	10338156	30	80M	*	0	0	TGCAGGGAGGAGAGGACAAGTTAGTATCATAACTAACTAATTAACTAACTAGCTAGCTAACTAACTAACTAACTAACTAA	IIIIIIIIIIIIIIIIIIIIIIIIIIIIIIIIIIIIIIIIIIIIIIIIIIIIIIIIIIIIIIIIIIIIIIIIIIIIIIII	AS:i:-6	XS:i:-6	XN:i:0	XM:i:1	XO:i:0	XG:i:0	NM:i:1	MD:Z:60A19	YT:Z:UU
58147	0	MPKV01022528.1	36	12	321M	*	0	0	TGCAGGAAGGGTACCACATGAGGGAGGAGGATGTCTTCCCTGTAACGCACAGCGTTGAGAGCGCTGCAATGACAACAAGCTCAGTCCAATTATGCTGTGACACACCACCCCAGACCATGACAGACCCTCCACCTCCAAATCGATTCCGCTCCAGAGTACAGGCCTCAGTGTACCGCTCTTTTTTTATAGAATAGTTACAATTTAGCAGATTAACCCTGGAGGGATAAATCAGCAGATGATGATGTGCAAGTAGAGACACTGGTGTGCAAAAGAGCAGAAAAGTAAATAAAATAAAAACAGTATGTGGATGAGGTAGATAGA	IIIIIIIIIIIIIIIIIIIIIIIIIIIIIIIIIIIIIIIIIIIIIIIIIIIIIIIIIIIIIIIIIIIIIIIIIIIIIIIIIIIIIIIIIIIIIIIIIIIIIIIIIIIIIIIIIIIIIIIIIIIIIIIIIIIIIIIIIIIIIIIIIIIIIIIIIIIIIIIIIIIIIIIIIIIIIIIIIIIIIIIIIIIIIIIIIIIIIIIIIIIIIIIIIIIIIIIIIIIIIIIIIIIIIIIIIIIIIIIIIIIIIIIIIIIIIIIIIIIIIIIIIIIIIIIIIIIIIIIIIIIIIIIIIIIIIIIIIIIIIIIIIIIIIIIIIIIIIIIII	AS:i:-6	XS:i:-42	XN:i:0	XM:i:1	XO:i:0	XG:i:0	NM:i:1	MD:Z:65A255	YT:Z:UU
58147	256	CM007731.1	56437038	12	49M1I2M1I261M1I6M	*	0	0	TGCAGGAAGGGTACCACATGAGGGAGGAGGATGTCTTCCCTGTAACGCACAGCGTTGAGAGCGCTGCAATGACAACAAGCTCAGTCCAATTATGCTGTGACACACCACCCCAGACCATGACAGACCCTCCACCTCCAAATCGATTCCGCTCCAGAGTACAGGCCTCAGTGTACCGCTCTTTTTTTATAGAATAGTTACAATTTAGCAGATTAACCCTGGAGGGATAAATCAGCAGATGATGATGTGCAAGTAGAGACACTGGTGTGCAAAAGAGCAGAAAAGTAAATAAAATAAAAACAGTATGTGGATGAGGTAGATAGA	IIIIIIIIIIIIIIIIIIIIIIIIIIIIIIIIIIIIIIIIIIIIIIIIIIIIIIIIIIIIIIIIIIIIIIIIIIIIIIIIIIIIIIIIIIIIIIIIIIIIIIIIIIIIIIIIIIIIIIIIIIIIIIIIIIIIIIIIIIIIIIIIIIIIIIIIIIIIIIIIIIIIIIIIIIIIIIIIIIIIIIIIIIIIIIIIIIIIIIIIIIIIIIIIIIIIIIIIIIIIIIIIIIIIIIIIIIIIIIIIIIIIIIIIIIIIIIIIIIIIIIIIIIIIIIIIIIIIIIIIIIIIIIIIIIIIIIIIIIIIIIIIIIIIIIIIIIIIIIIII	AS:i:-42	XS:i:-42	XN:i:0	XM:i:3	XO:i:3	XG:i:3	NM:i:6	MD:Z:44T0T17A254	YT:Z:UU
58316	16	CM007746.1	24643390	12	334M	*	0	0	ACCATCAACGCTATTAACGAGGTTGCCAAGGAGTTGCAGGGGGACAGGCACGGCGTGGTTTCTGTAGGTGATTCTCTGTAGAGCTGGGCCCACTACAGCACAGAGATCCAAGAGAACAGCTCTTGGTAATCGGAACCGGCTTATAAGCCACTCATCATCATTGGACAGAAAATCTTGCTGGTCTCTGAAAATCCGCTCTCTCTGAATTCTTCCATTCACCAAATCTTCCAACAGTGCCAAAGCAGCCATTGTGGGTCATTACACATTGTAATTGCATGCCTTTTTATACCCACCCATTTGATTGTCAAAGCTACCCAATTGCATAACACCTGCA	IIIIIIIIIIIIIIIIIIIIIIIIIIIIIIIIIIIIIIIIIIIIIIIIIIIIIIIIIIIIIIIIIIIIIIIIIIIIIIIIIIIIIIIIIIIIIIIIIIIIIIIIIIIIIIIIIIIIIIIIIIIIIIIIIIIIIIIIIIIIIIIIIIIIIIIIIIIIIIIIIIIIIIIIIIIIIIIIIIIIIIIIIIIIIIIIIIIIIIIIIIIIIIIIIIIIIIIIIIIIIIIIIIIIIIIIIIIIIIIIIIIIIIIIIIIIIIIIIIIIIIIIIIIIIIIIIIIIIIIIIIIIIIIIIIIIIIIIIIIIIIIIIIIIIIIIIIIIIIIIIIIIIIIIIIIIII	AS:i:-6	XS:i:-30	XN:i:0	XM:i:1	XO:i:0	XG:i:0	NM:i:1	MD:Z:46T287	YT:Z:UU
58316	272	CM007746.1	24640380	12	18M1I19M1I140M1I154M	*	0	0	ACCATCAACGCTATTAACGAGGTTGCCAAGGAGTTGCAGGGGGACAGGCACGGCGTGGTTTCTGTAGGTGATTCTCTGTAGAGCTGGGCCCACTACAGCACAGAGATCCAAGAGAACAGCTCTTGGTAATCGGAACCGGCTTATAAGCCACTCATCATCATTGGACAGAAAATCTTGCTGGTCTCTGAAAATCCGCTCTCTCTGAATTCTTCCATTCACCAAATCTTCCAACAGTGCCAAAGCAGCCATTGTGGGTCATTACACATTGTAATTGCATGCCTTTTTATACCCACCCATTTGATTGTCAAAGCTACCCAATTGCATAACACCTGCA	IIIIIIIIIIIIIIIIIIIIIIIIIIIIIIIIIIIIIIIIIIIIIIIIIIIIIIIIIIIIIIIIIIIIIIIIIIIIIIIIIIIIIIIIIIIIIIIIIIIIIIIIIIIIIIIIIIIIIIIIIIIIIIIIIIIIIIIIIIIIIIIIIIIIIIIIIIIIIIIIIIIIIIIIIIIIIIIIIIIIIIIIIIIIIIIIIIIIIIIIIIIIIIIIIIIIIIIIIIIIIIIIIIIIIIIIIIIIIIIIIIIIIIIIIIIIIIIIIIIIIIIIIIIIIIIIIIIIIIIIIIIIIIIIIIIIIIIIIIIIIIIIIIIIIIIIIIIIIIIIIIIIIIIIIIIIII	AS:i:-30	XS:i:-30	XN:i:0	XM:i:1	XO:i:3	XG:i:3	NM:i:4	MD:Z:44T286	YT:Z:UU
58316	272	CM007746.1	24621304	12	11M1D27M2I122M1I11M1D5M1I26M1I11M1I6M1I7M1I4M1D72M1D24M	*	0	0	ACCATCAACGCTATTAACGAGGTTGCCAAGGAGTTGCAGGGGGACAGGCACGGCGTGGTTTCTGTAGGTGATTCTCTGTAGAGCTGGGCCCACTACAGCACAGAGATCCAAGAGAACAGCTCTTGGTAATCGGAACCGGCTTATAAGCCACTCATCATCATTGGACAGAAAATCTTGCTGGTCTCTGAAAATCCGCTCTCTCTGAATTCTTCCATTCACCAAATCTTCCAACAGTGCCAAAGCAGCCATTGTGGGTCATTACACATTGTAATTGCATGCCTTTTTATACCCACCCATTTGATTGTCAAAGCTACCCAATTGCATAACACCTGCA	IIIIIIIIIIIIIIIIIIIIIIIIIIIIIIIIIIIIIIIIIIIIIIIIIIIIIIIIIIIIIIIIIIIIIIIIIIIIIIIIIIIIIIIIIIIIIIIIIIIIIIIIIIIIIIIIIIIIIIIIIIIIIIIIIIIIIIIIIIIIIIIIIIIIIIIIIIIIIIIIIIIIIIIIIIIIIIIIIIIIIIIIIIIIIIIIIIIIIIIIIIIIIIIIIIIIIIIIIIIIIIIIIIIIIIIIIIIIIIIIIIIIIIIIIIIIIIIIIIIIIIIIIIIIIIIIIIIIIIIIIIIIIIIIIIIIIIIIIIIIIIIIIIIIIIIIIIIIIIIIIIIIIIIIIIIIII	AS:i:-103	XS:i:-30	XN:i:0	XM:i:2	XO:i:11	XG:i:12	NM:i:14	MD:Z:11^G33T126^T59^A72^C22A1	YT:Z:UU
58316	272	CM007746.1	24610866	12	27M1I10M1I19M1I68M1D11M2I16M1I26M1D30M2D42M1D23M1I37M1I7M1D10M	*	0	0	ACCATCAACGCTATTAACGAGGTTGCCAAGGAGTTGCAGGGGGACAGGCACGGCGTGGTTTCTGTAGGTGATTCTCTGTAGAGCTGGGCCCACTACAGCACAGAGATCCAAGAGAACAGCTCTTGGTAATCGGAACCGGCTTATAAGCCACTCATCATCATTGGACAGAAAATCTTGCTGGTCTCTGAAAATCCGCTCTCTCTGAATTCTTCCATTCACCAAATCTTCCAACAGTGCCAAAGCAGCCATTGTGGGTCATTACACATTGTAATTGCATGCCTTTTTATACCCACCCATTTGATTGTCAAAGCTACCCAATTGCATAACACCTGCA	IIIIIIIIIIIIIIIIIIIIIIIIIIIIIIIIIIIIIIIIIIIIIIIIIIIIIIIIIIIIIIIIIIIIIIIIIIIIIIIIIIIIIIIIIIIIIIIIIIIIIIIIIIIIIIIIIIIIIIIIIIIIIIIIIIIIIIIIIIIIIIIIIIIIIIIIIIIIIIIIIIIIIIIIIIIIIIIIIIIIIIIIIIIIIIIIIIIIIIIIIIIIIIIIIIIIIIIIIIIIIIIIIIIIIIIIIIIIIIIIIIIIIIIIIIIIIIIIIIIIIIIIIIIIIIIIIIIIIIIIIIIIIIIIIIIIIIIIIIIIIIIIIIIIIIIIIIIIIIIIIIIIIIIIIIIIII	AS:i:-126	XS:i:-30	XN:i:0	XM:i:4	XO:i:12	XG:i:14	NM:i:18	MD:Z:0C0A4C37T79^A53^T30^GA42^T67^A10	YT:Z:UU
58316	272	MPKV01005298.1	90084	12	195M13D139M	*	0	0	ACCATCAACGCTATTAACGAGGTTGCCAAGGAGTTGCAGGGGGACAGGCACGGCGTGGTTTCTGTAGGTGATTCTCTGTAGAGCTGGGCCCACTACAGCACAGAGATCCAAGAGAACAGCTCTTGGTAATCGGAACCGGCTTATAAGCCACTCATCATCATTGGACAGAAAATCTTGCTGGTCTCTGAAAATCCGCTCTCTCTGAATTCTTCCATTCACCAAATCTTCCAACAGTGCCAAAGCAGCCATTGTGGGTCATTACACATTGTAATTGCATGCCTTTTTATACCCACCCATTTGATTGTCAAAGCTACCCAATTGCATAACACCTGCA	IIIIIIIIIIIIIIIIIIIIIIIIIIIIIIIIIIIIIIIIIIIIIIIIIIIIIIIIIIIIIIIIIIIIIIIIIIIIIIIIIIIIIIIIIIIIIIIIIIIIIIIIIIIIIIIIIIIIIIIIIIIIIIIIIIIIIIIIIIIIIIIIIIIIIIIIIIIIIIIIIIIIIIIIIIIIIIIIIIIIIIIIIIIIIIIIIIIIIIIIIIIIIIIIIIIIIIIIIIIIIIIIIIIIIIIIIIIIIIIIIIIIIIIIIIIIIIIIIIIIIIIIIIIIIIIIIIIIIIIIIIIIIIIIIIIIIIIIIIIIIIIIIIIIIIIIIIIIIIIIIIIIIIIIIIIIII	AS:i:-140	XS:i:-30	XN:i:0	XM:i:16	XO:i:1	XG:i:13	NM:i:29	MD:Z:9A40T3T63T22C22T3T6A6T12^CTCTGAAAATCGT20C2T34C0A29A37G8T2	YT:Z:UU
58545	16	CM007735.1	22038127	255	382M	*	0	0	CGTGGTTGTGTGTGTGCTATGTGTGAGTGTGTCCTCGTCAGTTAAAAGATCATGCTCCAACTGCCATTAGGCTTGCCCTCTACTGCCCCTACACAGCCATGGGCTTTTACTATTCTGTCCCTGACTGCTCTACAGGGCAGCGACATTACAGGGGAAAGGAATGTCAAACTATCTTATCCCTGCTGGCCATTAGTTGCCATGGCAGCAACACCCAATGTTAGGATGACATCGATGTTGCGTCCCAAATGGCATCCCATTCCATATGAGGTGCACAACTTCTGACCCATAGGGCTCTGGTAAAAAGTAGGGCACAAAGTAAGGAATAGTGTGTCATTTGGGACGCAGACCCAAGGAGAAGTGGCCTATCGGGCGCCACCCTGCA	IIIIIIIIIIIIIIIIIIIIIIIIIIIIIIIIIIIIIIIIIIIIIIIIIIIIIIIIIIIIIIIIIIIIIIIIIIIIIIIIIIIIIIIIIIIIIIIIIIIIIIIIIIIIIIIIIIIIIIIIIIIIIIIIIIIIIIIIIIIIIIIIIIIIIIIIIIIIIIIIIIIIIIIIIIIIIIIIIIIIIIIIIIIIIIIIIIIIIIIIIIIIIIIIIIIIIIIIIIIIIIIIIIIIIIIIIIIIIIIIIIIIIIIIIIIIIIIIIIIIIIIIIIIIIIIIIIIIIIIIIIIIIIIIIIIIIIIIIIIIIIIIIIIIIIIIIIIIIIIIIIIIIIIIIIIIIIIIIIIIIIIIIIIIIIIIIIIIIIIIIIIIIIIIIIIIIIIIIIIIII	AS:i:0	XN:i:0	XM:i:0	XO:i:0	XG:i:0	NM:i:0	MD:Z:382	YT:Z:UU
58598	16	CM007722.1	46890976	255	364M	*	0	0	GGGTGGCCAGTAGTAAACTGGTCCTGAACGTCTCTAAAACTAAGATCATTGTATTTGGTACAAATCATTCCCTAAGTTCTGTAACTCAGCTGAATCTGGTAATGAATGGTGTGGCTGTTGAACAAGTTGAGAATACTAAATTACTTGGTTTTACCGTAGATTGTACCAGTACGGGAAAAAGTACAAAAATGTATCCACTCACTACTGTAAGTCTTTCTGGAGAAGAGCGTCTGCTAATGACTAAAATGTAATTGTGAACTGTCATGGTTAAAACATAGATTCAATGGTTGTAAAGATAGGGAGAGGTCTGTCTGTAATCAAGAGATACTCTGGTTTTATGACACTCCAAAACGCAAGTCCTGCA	IIIIIIIIIIIIIIIIIIIIIIIIIIIIIIIIIIIIIIIIIIIIIIIIIIIIIIIIIIIIIIIIIIIIIIIIIIIIIIIIIIIIIIIIIIIIIIIIIIIIIIIIIIIIIIIIIIIIIIIIIIIIIIIIIIIIIIIIIIIIIIIIIIIIIIIIIIIIIIIIIIIIIIIIIIIIIIIIIIIIIIIIIIIIIIIIIIIIIIIIIIIIIIIIIIIIIIIIIIIIIIIIIIIIIIIIIIIIIIIIIIIIIIIIIIIIIIIIIIIIIIIIIIIIIIIIIIIIIIIIIIIIIIIIIIIIIIIIIIIIIIIIIIIIIIIIIIIIIIIIIIIIIIIIIIIIIIIIIIIIIIIIIIIIIIIIIIIIIIIIIIII	AS:i:0	XN:i:0	XM:i:0	XO:i:0	XG:i:0	NM:i:0	MD:Z:364	YT:Z:UU
58658	0	CM007745.1	34678874	255	376M	*	0	0	TGCAGGTGAAGAAGCCGGATGTGGAGGTCCTGGGCTGGTGTGATTAAACGTGGTCTGAGGTTGAGAGGCCGGTTGGACGTACTGCCAAATTCTCTAAAGCGACGTTGGAGGCGGCTTACGGTAAAGAAATTAACATTCAATTCTCTGGAAACAGTTCTGGGGGACATTCCTGCAGTCAGCATGCAAATTACATGCTGATATGATATCTGCGGCATTGTGCTGTGTGACAAAACTGCATATTTTAGAGTGGCTTTGTAACGGTATTTGTCGTCTGAAGAAGAGGAATCGGACCAAAGCGCAGCGTGCTAAGTGTTCATTACTTTTAATTTAAACTGAACACAAAAAAACACAAAAAAGACTAAGTGAATAACCAAAA	IIIIIIIIIIIIIIIIIIIIIIIIIIIIIIIIIIIIIIIIIIIIIIIIIIIIIIIIIIIIIIIIIIIIIIIIIIIIIIIIIIIIIIIIIIIIIIIIIIIIIIIIIIIIIIIIIIIIIIIIIIIIIIIIIIIIIIIIIIIIIIIIIIIIIIIIIIIIIIIIIIIIIIIIIIIIIIIIIIIIIIIIIIIIIIIIIIIIIIIIIIIIIIIIIIIIIIIIIIIIIIIIIIIIIIIIIIIIIIIIIIIIIIIIIIIIIIIIIIIIIIIIIIIIIIIIIIIIIIIIIIIIIIIIIIIIIIIIIIIIIIIIIIIIIIIIIIIIIIIIIIIIIIIIIIIIIIIIIIIIIIIIIIIIIIIIIIIIIIIIIIIIIIIIIIIIIIII	AS:i:-12	XN:i:0	XM:i:2	XO:i:0	XG:i:0	NM:i:2	MD:Z:63T292A19	YT:Z:UU
59302	16	CM007725.1	616474	255	364M	*	0	0	GGGCAGGTGGGACGAGGCCCCAACAAAATAACAGAGATTTTCATGCAATTCTGTTATTTCATGTCACAACAATAAACTGCATCATATCAGTTAGAAAACAATTTTATTGGGCCTCCTGACTGGCGAGGCGGTCTAAGGCACTGCATCGCAGTGCTAGATGCGTCACTACAGACCCGGATTCGAGGTTATATCACAACCTGCTGTGATCGGGAGTCCCATGGGGCGGTGCAAAATTGGCCCAGCGTCATCCGGGTTAGGGGAGGGTTTGGCCCAGCGTCATCCGGGTTAGGGGAGGGTTTGGCTGGGGGGGCTTTACTTGGCTCATCGCGACTAGCGACTCCTTGTGGTGGGCCAGGCACCTGCA	IIIIIIIIIIIIIIIIIIIIIIIIIIIIIIIIIIIIIIIIIIIIIIIIIIIIIIIIIIIIIIIIIIIIIIIIIIIIIIIIIIIIIIIIIIIIIIIIIIIIIIIIIIIIIIIIIIIIIIIIIIIIIIIIIIIIIIIIIIIIIIIIIIIIIIIIIIIIIIIIIIIIIIIIIIIIIIIIIIIIIIIIIIIIIIIIIIIIIIIIIIIIIIIIIIIIIIIIIIIIIIIIIIIIIIIIIIIIIIIIIIIIIIIIIIIIIIIIIIIIIIIIIIIIIIIIIIIIIIIIIIIIIIIIIIIIIIIIIIIIIIIIIIIIIIIIIIIIIIIIIIIIIIIIIIIIIIIIIIIIIIIIIIIIIIIIIIIIIIIIIIII	AS:i:-1	XN:i:1	XM:i:1	XO:i:0	XG:i:0	NM:i:1	MD:Z:325N38	YT:Z:UU
59580	0	CM007739.1	41577667	255	295M5I44M	*	0	0	TGCAGGACCAGGAGGAATGTCACACTCACAGTGCATTAATGTCATAATCAGTGCACAAAGAGCATGTTAATTCAAGTACAGGACAGGCCAAGCACAAAAGTCTGAAGCCTGACATCATATTTATTGAAGTGATAACAAAGCATGTATTATTAAATCAAATCAAATCAAACTTTATTTGTCACATGCACCGAATACAACAAGTGTAAACCTTACCGTGAAATGCTTACTTACAAGCCCTTAACCAAGAAGAAGAGTTAAGAAAATATTTAAAGTAAAAAATTATAAAAAGTAACACAATAAAATAACAATAACGAGGCTATATACAGGGGGTACCGGTGTTTGGC	IIIIIIIIIIIIIIIIIIIIIIIIIIIIIIIIIIIIIIIIIIIIIIIIIIIIIIIIIIIIIIIIIIIIIIIIIIIIIIIIIIIIIIIIIIIIIIIIIIIIIIIIIIIIIIIIIIIIIIIIIIIIIIIIIIIIIIIIIIIIIIIIIIIIIIIIIIIIIIIIIIIIIIIIIIIIIIIIIIIIIIIIIIIIIIIIIIIIIIIIIIIIIIIIIIIIIIIIIIIIIIIIIIIIIIIIIIIIIIIIIIIIIIIIIIIIIIIIIIIIIIIIIIIIIIIIIIIIIIIIIIIIIIIIIIIIIIIIIIIIIIIIIIIIIIIIIIIIIIIIIIIIIIIIIIIIIIIIIIIIIIII	AS:i:-26	XN:i:0	XM:i:1	XO:i:1	XG:i:5	NM:i:6	MD:Z:10T328	YT:Z:UU
59935	16	CM007723.1	40762794	12	375M	*	0	0	AGAAACTGTAACCCATCTGAGAGGAACTATGATGTCGGGAACCGAGAGCTCCTTGCCATTAAGCTGGCTATCGAAGAGTGCCGCTGGTTAGAGGGAGCTCATCACCTATTCCTTGTCCTAAGTGCTAAGAGGCTCAACCCCAGACAGGCTCGCTGGGCACTCTTCATCACCTGATTCAGTCAACTTCACCGTCACCCATCTGCCTGGCAATAAAAATGTGAAGGCTGATTCATTATCCCATCTATTTGACTCCCCTTCCTCTAACCCAGCTCCCGAGCCCATCCTGCCTCCGTCGTGGGACCCATACAGTGGGAAATCTAATCAGCCGTCCAAGAGGCCCTACGCCATGATCCAGCACCCCCCGACACCCCTGCA	IIIIIIIIIIIIIIIIIIIIIIIIIIIIIIIIIIIIIIIIIIIIIIIIIIIIIIIIIIIIIIIIIIIIIIIIIIIIIIIIIIIIIIIIIIIIIIIIIIIIIIIIIIIIIIIIIIIIIIIIIIIIIIIIIIIIIIIIIIIIIIIIIIIIIIIIIIIIIIIIIIIIIIIIIIIIIIIIIIIIIIIIIIIIIIIIIIIIIIIIIIIIIIIIIIIIIIIIIIIIIIIIIIIIIIIIIIIIIIIIIIIIIIIIIIIIIIIIIIIIIIIIIIIIIIIIIIIIIIIIIIIIIIIIIIIIIIIIIIIIIIIIIIIIIIIIIIIIIIIIIIIIIIIIIIIIIIIIIIIIIIIIIIIIIIIIIIIIIIIIIIIIIIIIIIIIIII	AS:i:-1	XS:i:-30	XN:i:1	XM:i:1	XO:i:0	XG:i:0	NM:i:1	MD:Z:365N9	YT:Z:UU
59935	272	CM007723.1	40765705	12	251M1I99M1I5M1I17M	*	0	0	AGAAACTGTAACCCATCTGAGAGGAACTATGATGTCGGGAACCGAGAGCTCCTTGCCATTAAGCTGGCTATCGAAGAGTGCCGCTGGTTAGAGGGAGCTCATCACCTATTCCTTGTCCTAAGTGCTAAGAGGCTCAACCCCAGACAGGCTCGCTGGGCACTCTTCATCACCTGATTCAGTCAACTTCACCGTCACCCATCTGCCTGGCAATAAAAATGTGAAGGCTGATTCATTATCCCATCTATTTGACTCCCCTTCCTCTAACCCAGCTCCCGAGCCCATCCTGCCTCCGTCGTGGGACCCATACAGTGGGAAATCTAATCAGCCGTCCAAGAGGCCCTACGCCATGATCCAGCACCCCCCGACACCCCTGCA	IIIIIIIIIIIIIIIIIIIIIIIIIIIIIIIIIIIIIIIIIIIIIIIIIIIIIIIIIIIIIIIIIIIIIIIIIIIIIIIIIIIIIIIIIIIIIIIIIIIIIIIIIIIIIIIIIIIIIIIIIIIIIIIIIIIIIIIIIIIIIIIIIIIIIIIIIIIIIIIIIIIIIIIIIIIIIIIIIIIIIIIIIIIIIIIIIIIIIIIIIIIIIIIIIIIIIIIIIIIIIIIIIIIIIIIIIIIIIIIIIIIIIIIIIIIIIIIIIIIIIIIIIIIIIIIIIIIIIIIIIIIIIIIIIIIIIIIIIIIIIIIIIIIIIIIIIIIIIIIIIIIIIIIIIIIIIIIIIIIIIIIIIIIIIIIIIIIIIIIIIIIIIIIIIIIIIII	AS:i:-30	XS:i:-30	XN:i:0	XM:i:1	XO:i:3	XG:i:3	NM:i:4	MD:Z:362A9	YT:Z:UU
60945	16	CM007730.1	37706966	255	343M	*	0	0	GTTTTTATCTCCATCTCTTCATTCAAAGACTCAATCGTGGACACTTACTGACTGTTGTGGCTGCTTCGCGTGATGCATTGTTGTCTCTACCTTCTTGCCCTTTGTGCTGTTGTCTGTGCCCAATCATGTTTGTACCATGTTTTGTGCTGCTGCCATGTTGTTATGTGTTGCTACCATGCTGTGTTTTCATGTGCTTCTGCCATGCTAGGTTGTTGTCTTAGGACTCTCTCTTTATGTAGTGTTGTGTGACTTGCCTAGTTAAATAAAAAAATAACCGGCCTCACAACCACATACCACATGAAACGCCAGCCCAGAATCTCCACATCTGGCTTCTTCACCTGCA	IIIIIIIIIIIIIIIIIIIIIIIIIIIIIIIIIIIIIIIIIIIIIIIIIIIIIIIIIIIIIIIIIIIIIIIIIIIIIIIIIIIIIIIIIIIIIIIIIIIIIIIIIIIIIIIIIIIIIIIIIIIIIIIIIIIIIIIIIIIIIIIIIIIIIIIIIIIIIIIIIIIIIIIIIIIIIIIIIIIIIIIIIIIIIIIIIIIIIIIIIIIIIIIIIIIIIIIIIIIIIIIIIIIIIIIIIIIIIIIIIIIIIIIIIIIIIIIIIIIIIIIIIIIIIIIIIIIIIIIIIIIIIIIIIIIIIIIIIIIIIIIIIIIIIIIIIIIIIIIIIIIIIIIIIIIIIIIIIIIIIII	AS:i:-6	XN:i:0	XM:i:1	XO:i:0	XG:i:0	NM:i:1	MD:Z:173A169	YT:Z:UU
61312	0	CM007736.1	456327	1	70M2I98M	*	0	0	TGCAGGGATAGAGGAGAAGCAGAATGGGATACTCAGTGTGTTTTTGTCTAGTCGAGTGCTGCTCTATGAATCTCTCTGCGTACAGCTTAACCCTGTTTCCTGTCAGTGGCACACGTCGCTTTCACAAAGAGGATTGGGGAATTAGAATACAGTGGGCTGGAGATACATGC	IIIIIIIIIIIIIIIIIIIIIIIIIIIIIIIIIIIIIIIIIIIIIIIIIIIIIIIIIIIIIIIIIIIIIIIIIIIIIIIIIIIIIIIIIIIIIIIIIIIIIIIIIIIIIIIIIIIIIIIIIIIIIIIIIIIIIIIIIIIIIIIIIIIIIIIIIIIIIIIIIIIIIIIIII	AS:i:-17	XS:i:-17	XN:i:0	XM:i:1	XO:i:1	XG:i:2	NM:i:3	MD:Z:114T53	YT:Z:UU
61312	272	MPKV01003079.1	768516	1	93M2I75M	*	0	0	GCATGTATCTCCAGCCCACTGTATTCTAATTCCCCAATCCTCTTTGTGAAAGCGACGTGTGCCACTGACAGGAAACAGGGTTAAGCTGTACGCAGAGAGATTCATAGAGCAGCACTCGACTAGACAAAAACACACTGAGTATCCCATTCTGCTTCTCCTCTATCCCTGCA	IIIIIIIIIIIIIIIIIIIIIIIIIIIIIIIIIIIIIIIIIIIIIIIIIIIIIIIIIIIIIIIIIIIIIIIIIIIIIIIIIIIIIIIIIIIIIIIIIIIIIIIIIIIIIIIIIIIIIIIIIIIIIIIIIIIIIIIIIIIIIIIIIIIIIIIIIIIIIIIIIIIIIIIIII	AS:i:-17	XS:i:-17	XN:i:0	XM:i:1	XO:i:1	XG:i:2	NM:i:3	MD:Z:53A114	YT:Z:UU
62106	0	CM007731.1	36065760	39	284M	*	0	0	TGCAGGAGGGACTGGTACACTTCACAAAATAGAAGGCATCATGAGGTTGGAAAATGATGTGGATATATTGAAACAACATCTCAAGACATCAGTCAGGAAGTTAAAGATTGGTCGCAAATGTGTCTTCCAAATGGACAATGACCCCAAGCATACTTCCAAAGTTGTGACAAAATGCCTTAAGGACAACAAAGGCAAGGTATTGGAGTGGCCATCACAAAGCTCTGACCTCAATCCTATAGGACATTTGTGTGCGAAAGCGTGTGCGAGCAAGGAGGCCTGTCAGG	IIIIIIIIIIIIIIIIIIIIIIIIIIIIIIIIIIIIIIIIIIIIIIIIIIIIIIIIIIIIIIIIIIIIIIIIIIIIIIIIIIIIIIIIIIIIIIIIIIIIIIIIIIIIIIIIIIIIIIIIIIIIIIIIIIIIIIIIIIIIIIIIIIIIIIIIIIIIIIIIIIIIIIIIIIIIIIIIIIIIIIIIIIIIIIIIIIIIIIIIIIIIIIIIIIIIIIIIIIIIIIIIIIIIIIIIIIIIIIIIIIIIIIIIIIIIIIIIIIIIIIIIIIIIIIIIIIIIIIIIIIII	AS:i:0	XS:i:-160	XN:i:0	XM:i:0	XO:i:0	XG:i:0	NM:i:0	MD:Z:284	YT:Z:UU
62106	272	CM007726.1	2911340	39	4M1I24M7D3M1D5M1D5M1I241M	*	0	0	CCTGACAGGCCTCCTTGCTCGCACACGCTTTCGCACACAAATGTCCTATAGGATTGAGGTCAGAGCTTTGTGATGGCCACTCCAATACCTTGCCTTTGTTGTCCTTAAGGCATTTTGTCACAACTTTGGAAGTATGCTTGGGGTCATTGTCCATTTGGAAGACACATTTGCGACCAATCTTTAACTTCCTGACTGATGTCTTGAGATGTTGTTTCAATATATCCACATCATTTTCCAACCTCATGATGCCTTCTATTTTGTGAAGTGTACCAGTCCCTCCTGCA	IIIIIIIIIIIIIIIIIIIIIIIIIIIIIIIIIIIIIIIIIIIIIIIIIIIIIIIIIIIIIIIIIIIIIIIIIIIIIIIIIIIIIIIIIIIIIIIIIIIIIIIIIIIIIIIIIIIIIIIIIIIIIIIIIIIIIIIIIIIIIIIIIIIIIIIIIIIIIIIIIIIIIIIIIIIIIIIIIIIIIIIIIIIIIIIIIIIIIIIIIIIIIIIIIIIIIIIIIIIIIIIIIIIIIIIIIIIIIIIIIIIIIIIIIIIIIIIIIIIIIIIIIIIIIIIIIIIIIIIIIIII	AS:i:-160	XS:i:-160	XN:i:0	XM:i:17	XO:i:5	XG:i:11	NM:i:28	MD:Z:0T0T2T23^TTTTCAG3^T2C2^C6T18G28A16C7C10T7A26C13G22C10C38A16C16	YT:Z:UU
62106	256	CM007721.1	29921845	39	252M6D1M1D3M1D22M1I5M	*	0	0	TGCAGGAGGGACTGGTACACTTCACAAAATAGAAGGCATCATGAGGTTGGAAAATGATGTGGATATATTGAAACAACATCTCAAGACATCAGTCAGGAAGTTAAAGATTGGTCGCAAATGTGTCTTCCAAATGGACAATGACCCCAAGCATACTTCCAAAGTTGTGACAAAATGCCTTAAGGACAACAAAGGCAAGGTATTGGAGTGGCCATCACAAAGCTCTGACCTCAATCCTATAGGACATTTGTGTGCGAAAGCGTGTGCGAGCAAGGAGGCCTGTCAGG	IIIIIIIIIIIIIIIIIIIIIIIIIIIIIIIIIIIIIIIIIIIIIIIIIIIIIIIIIIIIIIIIIIIIIIIIIIIIIIIIIIIIIIIIIIIIIIIIIIIIIIIIIIIIIIIIIIIIIIIIIIIIIIIIIIIIIIIIIIIIIIIIIIIIIIIIIIIIIIIIIIIIIIIIIIIIIIIIIIIIIIIIIIIIIIIIIIIIIIIIIIIIIIIIIIIIIIIIIIIIIIIIIIIIIIIIIIIIIIIIIIIIIIIIIIIIIIIIIIIIIIIIIIIIIIIIIIIIIIIIIIII	AS:i:-167	XS:i:-160	XN:i:0	XM:i:20	XO:i:4	XG:i:9	NM:i:29	MD:Z:9A6G7A8T38G33C12A0G22A0A20A0G7G16T28C0T17A12^AGAACT1^C3^G22A2A0A0	YT:Z:UU
62106	256	CM007739.1	17411371	39	238M1I3M1D10M6D3M2D24M1I4M	*	0	0	TGCAGGAGGGACTGGTACACTTCACAAAATAGAAGGCATCATGAGGTTGGAAAATGATGTGGATATATTGAAACAACATCTCAAGACATCAGTCAGGAAGTTAAAGATTGGTCGCAAATGTGTCTTCCAAATGGACAATGACCCCAAGCATACTTCCAAAGTTGTGACAAAATGCCTTAAGGACAACAAAGGCAAGGTATTGGAGTGGCCATCACAAAGCTCTGACCTCAATCCTATAGGACATTTGTGTGCGAAAGCGTGTGCGAGCAAGGAGGCCTGTCAGG	IIIIIIIIIIIIIIIIIIIIIIIIIIIIIIIIIIIIIIIIIIIIIIIIIIIIIIIIIIIIIIIIIIIIIIIIIIIIIIIIIIIIIIIIIIIIIIIIIIIIIIIIIIIIIIIIIIIIIIIIIIIIIIIIIIIIIIIIIIIIIIIIIIIIIIIIIIIIIIIIIIIIIIIIIIIIIIIIIIIIIIIIIIIIIIIIIIIIIIIIIIIIIIIIIIIIIIIIIIIIIIIIIIIIIIIIIIIIIIIIIIIIIIIIIIIIIIIIIIIIIIIIIIIIIIIIIIIIIIIIIIII	AS:i:-167	XS:i:-160	XN:i:1	XM:i:19	XO:i:5	XG:i:11	NM:i:30	MD:Z:33T3G8A12C0A4C6G16T16C13G45G7G13N2T28C20^A7G2^AGAACT3^AT1C24A0A0	YT:Z:UU
62106	272	CM007718.1	67148386	39	4M1I24M7D3M1D85M1I166M	*	0	0	CCTGACAGGCCTCCTTGCTCGCACACGCTTTCGCACACAAATGTCCTATAGGATTGAGGTCAGAGCTTTGTGATGGCCACTCCAATACCTTGCCTTTGTTGTCCTTAAGGCATTTTGTCACAACTTTGGAAGTATGCTTGGGGTCATTGTCCATTTGGAAGACACATTTGCGACCAATCTTTAACTTCCTGACTGATGTCTTGAGATGTTGTTTCAATATATCCACATCATTTTCCAACCTCATGATGCCTTCTATTTTGTGAAGTGTACCAGTCCCTCCTGCA	IIIIIIIIIIIIIIIIIIIIIIIIIIIIIIIIIIIIIIIIIIIIIIIIIIIIIIIIIIIIIIIIIIIIIIIIIIIIIIIIIIIIIIIIIIIIIIIIIIIIIIIIIIIIIIIIIIIIIIIIIIIIIIIIIIIIIIIIIIIIIIIIIIIIIIIIIIIIIIIIIIIIIIIIIIIIIIIIIIIIIIIIIIIIIIIIIIIIIIIIIIIIIIIIIIIIIIIIIIIIIIIIIIIIIIIIIIIIIIIIIIIIIIIIIIIIIIIIIIIIIIIIIIIIIIIIIIIIIIIIIIII	AS:i:-170	XS:i:-160	XN:i:0	XM:i:20	XO:i:4	XG:i:10	NM:i:30	MD:Z:0T0T2T14T2T0T4^TTTTCAG3^T2C9T18G1A43C21C30C13G50A7G0T12A8T7C16	YT:Z:UU
62144	0	CM007731.1	47446990	255	378M	*	0	0	TGCAGGTGTGATGTTCGGATGTACCTATCCTGTACAGATGTTGTTACACATGGTCTGCCACTGCGAGGATGATCAGCTGTCTGTCCTGTCTCCCTGTAGCGCTGTCTTAGGCGTCTCACAGTACGGACATGGCAATTTATTGCCCTGGCCACATCTGCAGTCCTCATGCCTCCTTGCAGCATGCCTAAGGCATGTTCACGCAGATGAGCAGGGACCCTGGGCATCTTTCTGTTGGTGTTTTTCAGAGTCAGTAGAAAGGCTTCTTTAGTGTCCTAAGTTTCCATAACTGCGACCTTAATTGCCTACCCCCTTGCAGCATGCCTAAGGCATGTTCACGCAGATGAGCAGGGACCCTGGGGATCTTTCTGTTGGTGTTGG	IIIIIIIIIIIIIIIIIIIIIIIIIIIIIIIIIIIIIIIIIIIIIIIIIIIIIIIIIIIIIIIIIIIIIIIIIIIIIIIIIIIIIIIIIIIIIIIIIIIIIIIIIIIIIIIIIIIIIIIIIIIIIIIIIIIIIIIIIIIIIIIIIIIIIIIIIIIIIIIIIIIIIIIIIIIIIIIIIIIIIIIIIIIIIIIIIIIIIIIIIIIIIIIIIIIIIIIIIIIIIIIIIIIIIIIIIIIIIIIIIIIIIIIIIIIIIIIIIIIIIIIIIIIIIIIIIIIIIIIIIIIIIIIIIIIIIIIIIIIIIIIIIIIIIIIIIIIIIIIIIIIIIIIIIIIIIIIIIIIIIIIIIIIIIIIIIIIIIIIIIIIIIIIIIIIIIIIIII	AS:i:-12	XN:i:0	XM:i:2	XO:i:0	XG:i:0	NM:i:2	MD:Z:49G17A310	YT:Z:UU
62209	0	CM007724.1	22635228	255	407M	*	0	0	TGCAGGCGAGGGTTCAGTCTCCTCACCGCCCAGATGTACTCCAGATTGCGGTGGTCAGTCCAGATGTGAAAAGGGTGTTTAGCCCCCTCAAACCAATGTCTCCACGCCTTCAAAGCCTTGATGACAGCCAACAACTCCCTGTCCCCCACGTCATAGTTTTGCTAGCACAGGGGCGGAGCTTCGGTGTCGTACCCGAGCGCTGAGAGAGCACCGCTCCTATCCCAGCCTCGGACGCATCCACCTCCACTATGAATGCCAAAAAGGGATCCGGATGAGCCAGCACCGGAGCCAAGGTAAACAGAGCCCTCAGGTGACTAAAAGCTCTGTCCGCCTCAGCTGTCCACTGCAGTCGCACCGGGCCCCCCTTCAGCAGTGACGTAATGGGAGCCGCTACCTGACCAAAACCT	IIIIIIIIIIIIIIIIIIIIIIIIIIIIIIIIIIIIIIIIIIIIIIIIIIIIIIIIIIIIIIIIIIIIIIIIIIIIIIIIIIIIIIIIIIIIIIIIIIIIIIIIIIIIIIIIIIIIIIIIIIIIIIIIIIIIIIIIIIIIIIIIIIIIIIIIIIIIIIIIIIIIIIIIIIIIIIIIIIIIIIIIIIIIIIIIIIIIIIIIIIIIIIIIIIIIIIIIIIIIIIIIIIIIIIIIIIIIIIIIIIIIIIIIIIIIIIIIIIIIIIIIIIIIIIIIIIIIIIIIIIIIIIIIIIIIIIIIIIIIIIIIIIIIIIIIIIIIIIIIIIIIIIIIIIIIIIIIIIIIIIIIIIIIIIIIIIIIIIIIIIIIIIIIIIIIIIIIIIIIIIIIIIIIIIIIIIIIIIIIIIIIIII	AS:i:-24	XN:i:0	XM:i:4	XO:i:0	XG:i:0	NM:i:4	MD:Z:26T97T24A36G220	YT:Z:UU
62384	16	CM007730.1	7069587	35	410M	*	0	0	TTATATTAATTAATTTTATTGCAAGGGTTATTGTTAGATGACTTGGCGTCATCCTGTGAGAGTTTTTTAACGATCTACCTTGCTGCAGCAAGGTATTATGGGAAATAATATGTTTAATGGCCAGCACTGTATCAATCATGGGAGATTATTTCCAGTAGGGTTAGCTAACTCCAGACCAGTGCTACTCACTTCAAACGGTACGTAGTCTGAAGGTAGTTTCTCCAGCATGTCGTCAGCCAGCCTGGCCACAATGGCCTCCCTGGTCTCCCCTCCGCCACTGGAGCTGTCCTTAGGCTGAATGGACAGGATGGTGTCCAGGACGTCTTTGGCCAGCTTGCTCTGATACGTTATGTCAGCATTGGGGTGCAGGCCAAACACCTCTGGTGTGTCGTAAGCCGGTAGGTCCTGCA	IIIIIIIIIIIIIIIIIIIIIIIIIIIIIIIIIIIIIIIIIIIIIIIIIIIIIIIIIIIIIIIIIIIIIIIIIIIIIIIIIIIIIIIIIIIIIIIIIIIIIIIIIIIIIIIIIIIIIIIIIIIIIIIIIIIIIIIIIIIIIIIIIIIIIIIIIIIIIIIIIIIIIIIIIIIIIIIIIIIIIIIIIIIIIIIIIIIIIIIIIIIIIIIIIIIIIIIIIIIIIIIIIIIIIIIIIIIIIIIIIIIIIIIIIIIIIIIIIIIIIIIIIIIIIIIIIIIIIIIIIIIIIIIIIIIIIIIIIIIIIIIIIIIIIIIIIIIIIIIIIIIIIIIIIIIIIIIIIIIIIIIIIIIIIIIIIIIIIIIIIIIIIIIIIIIIIIIIIIIIIIIIIIIIIIIIIIIIIIIIIIIIIIIIII	AS:i:0	XS:i:-145	XN:i:0	XM:i:0	XO:i:0	XG:i:0	NM:i:0	MD:Z:410	YT:Z:UU
62384	272	MPKV01007806.1	34096	35	5M2I26M5I372M	*	0	0	TTATATTAATTAATTTTATTGCAAGGGTTATTGTTAGATGACTTGGCGTCATCCTGTGAGAGTTTTTTAACGATCTACCTTGCTGCAGCAAGGTATTATGGGAAATAATATGTTTAATGGCCAGCACTGTATCAATCATGGGAGATTATTTCCAGTAGGGTTAGCTAACTCCAGACCAGTGCTACTCACTTCAAACGGTACGTAGTCTGAAGGTAGTTTCTCCAGCATGTCGTCAGCCAGCCTGGCCACAATGGCCTCCCTGGTCTCCCCTCCGCCACTGGAGCTGTCCTTAGGCTGAATGGACAGGATGGTGTCCAGGACGTCTTTGGCCAGCTTGCTCTGATACGTTATGTCAGCATTGGGGTGCAGGCCAAACACCTCTGGTGTGTCGTAAGCCGGTAGGTCCTGCA	IIIIIIIIIIIIIIIIIIIIIIIIIIIIIIIIIIIIIIIIIIIIIIIIIIIIIIIIIIIIIIIIIIIIIIIIIIIIIIIIIIIIIIIIIIIIIIIIIIIIIIIIIIIIIIIIIIIIIIIIIIIIIIIIIIIIIIIIIIIIIIIIIIIIIIIIIIIIIIIIIIIIIIIIIIIIIIIIIIIIIIIIIIIIIIIIIIIIIIIIIIIIIIIIIIIIIIIIIIIIIIIIIIIIIIIIIIIIIIIIIIIIIIIIIIIIIIIIIIIIIIIIIIIIIIIIIIIIIIIIIIIIIIIIIIIIIIIIIIIIIIIIIIIIIIIIIIIIIIIIIIIIIIIIIIIIIIIIIIIIIIIIIIIIIIIIIIIIIIIIIIIIIIIIIIIIIIIIIIIIIIIIIIIIIIIIIIIIIIIIIIIIIIIIII	AS:i:-145	XS:i:-145	XN:i:0	XM:i:19	XO:i:2	XG:i:7	NM:i:26	MD:Z:1C1G4A0C8T2T16C5C59T6A7A5T3T0G4T11T54G108A84C6	YT:Z:UU
63025	16	CM007724.1	20550029	255	237M9I118M	*	0	0	TCCTCCCCTTCATCTACACTGATTGAAGTGGATTTAACAAGTGACATCAATAAGGGATCATAGCTTTCACCTGGACAGTCTGTCACGGAAAGAGCATGTGTCTGTTTTGTACACTCAGTGTATATAAGAGAAAGCTGCATTACCTTCTCCAACCCAGCTGAGTTCCAACTCGAACGCTTTGTCTTTCACTTCATCGTGTACAATGTAGATTCTACAAAACCAAAAATACAACAGTACATATGAGTAATACACAGTGCCTTGATTGAAGGCTATTTATGAGAATGAGCAACAGTAGGTGTATTCCTTTAATAAAATAAAAAAATAAAACGTACATTTTGGCCACCTCTTTTACTAACTCCCTGCA	IIIIIIIIIIIIIIIIIIIIIIIIIIIIIIIIIIIIIIIIIIIIIIIIIIIIIIIIIIIIIIIIIIIIIIIIIIIIIIIIIIIIIIIIIIIIIIIIIIIIIIIIIIIIIIIIIIIIIIIIIIIIIIIIIIIIIIIIIIIIIIIIIIIIIIIIIIIIIIIIIIIIIIIIIIIIIIIIIIIIIIIIIIIIIIIIIIIIIIIIIIIIIIIIIIIIIIIIIIIIIIIIIIIIIIIIIIIIIIIIIIIIIIIIIIIIIIIIIIIIIIIIIIIIIIIIIIIIIIIIIIIIIIIIIIIIIIIIIIIIIIIIIIIIIIIIIIIIIIIIIIIIIIIIIIIIIIIIIIIIIIIIIIIIIIIIIIIIIIIIIIII	AS:i:-32	XN:i:0	XM:i:0	XO:i:1	XG:i:9	NM:i:9	MD:Z:355	YT:Z:UU
63027	16	CM007727.1	58639937	39	397M	*	0	0	ATACATAACAGCTGGTCTATCTGACATTTTGTGAATATATCGCAAGTTGTCCTTTACATTCAGAGAAAGTGACAAGACTGGTCTCAGTGCTGAACAAGCACGGAGAAAGGTGTGATAGAGGGGGGTAATTTGACCTTATTCACAGCATCTCGTATTTTTCTTTTTCTAGGCAAGTCAGTTAGAAACAAATTCTTATTTACAATGACGGCCTACAGCCGTGGGTTGTTTCGAGGATTTTCCAGATTCCTCTGGGCTGTCCAGCGTTGTTGTGGCAACAGCCTGCCTGACCACATCTCTAATGGTGCCATGTGGCTGACAGAACATCACTGTGGAGCGTTGTGACAGAGAGAGGTCACAGCAGTTTATTATCTGTGTTTCTCTCTCCAGGCAGCCTGCA	IIIIIIIIIIIIIIIIIIIIIIIIIIIIIIIIIIIIIIIIIIIIIIIIIIIIIIIIIIIIIIIIIIIIIIIIIIIIIIIIIIIIIIIIIIIIIIIIIIIIIIIIIIIIIIIIIIIIIIIIIIIIIIIIIIIIIIIIIIIIIIIIIIIIIIIIIIIIIIIIIIIIIIIIIIIIIIIIIIIIIIIIIIIIIIIIIIIIIIIIIIIIIIIIIIIIIIIIIIIIIIIIIIIIIIIIIIIIIIIIIIIIIIIIIIIIIIIIIIIIIIIIIIIIIIIIIIIIIIIIIIIIIIIIIIIIIIIIIIIIIIIIIIIIIIIIIIIIIIIIIIIIIIIIIIIIIIIIIIIIIIIIIIIIIIIIIIIIIIIIIIIIIIIIIIIIIIIIIIIIIIIIIIIIIIIIIIIII	AS:i:0	XS:i:-236	XN:i:0	XM:i:0	XO:i:0	XG:i:0	NM:i:0	MD:Z:397	YT:Z:UU
63027	256	CM007723.1	70862697	39	79M3D153M6D7M6D56M1D102M	*	0	0	TGCAGGCTGCCTGGAGAGAGAAACACAGATAATAAACTGCTGTGACCTCTCTCTGTCACAACGCTCCACAGTGATGTTCTGTCAGCCACATGGCACCATTAGAGATGTGGTCAGGCAGGCTGTTGCCACAACAACGCTGGACAGCCCAGAGGAATCTGGAAAATCCTCGAAACAACCCACGGCTGTAGGCCGTCATTGTAAATAAGAATTTGTTTCTAACTGACTTGCCTAGAAAAAGAAAAATACGAGATGCTGTGAATAAGGTCAAATTACCCCCCTCTATCACACCTTTCTCCGTGCTTGTTCAGCACTGAGACCAGTCTTGTCACTTTCTCTGAATGTAAAGGACAACTTGCGATATATTCACAAAATGTCAGATAGACCAGCTGTTATGTAT	IIIIIIIIIIIIIIIIIIIIIIIIIIIIIIIIIIIIIIIIIIIIIIIIIIIIIIIIIIIIIIIIIIIIIIIIIIIIIIIIIIIIIIIIIIIIIIIIIIIIIIIIIIIIIIIIIIIIIIIIIIIIIIIIIIIIIIIIIIIIIIIIIIIIIIIIIIIIIIIIIIIIIIIIIIIIIIIIIIIIIIIIIIIIIIIIIIIIIIIIIIIIIIIIIIIIIIIIIIIIIIIIIIIIIIIIIIIIIIIIIIIIIIIIIIIIIIIIIIIIIIIIIIIIIIIIIIIIIIIIIIIIIIIIIIIIIIIIIIIIIIIIIIIIIIIIIIIIIIIIIIIIIIIIIIIIIIIIIIIIIIIIIIIIIIIIIIIIIIIIIIIIIIIIIIIIIIIIIIIIIIIIIIIIIIIIIIIII	AS:i:-236	XS:i:-236	XN:i:0	XM:i:28	XO:i:4	XG:i:16	NM:i:44	MD:Z:0C20C4C10A41^TGA11C63C13A0G35C9T16^TTAAAT5T1^CATTTT12A8G15T4C13^T0A1A18A2A6T6A5C11A8C5A9A7G0T11	YT:Z:UU
63400	0	CM007735.1	61537981	255	182M	*	0	0	TGCAGGAAGTGGGGGGTGTGACCTGGACCGAAACTGTGAAGGAGGAGGAGGAAGGGGAGGCGTTGTTGTTGTTCTACTGTGAATCCCCCCTCACAGCTGTATGTGATATGAGAGAACCAGGCGGGTCTCTCCCTGCGGCCCTCTCCTCTTTGCTCTAGCCCCAGTGAGAGCTGTGGATGCAG	IIIIIIIIIIIIIIIIIIIIIIIIIIIIIIIIIIIIIIIIIIIIIIIIIIIIIIIIIIIIIIIIIIIIIIIIIIIIIIIIIIIIIIIIIIIIIIIIIIIIIIIIIIIIIIIIIIIIIIIIIIIIIIIIIIIIIIIIIIIIIIIIIIIIIIIIIIIIIIIIIIIIIIIIIIIIIIIIIIIIII	AS:i:0	XN:i:0	XM:i:0	XO:i:0	XG:i:0	NM:i:0	MD:Z:182	YT:Z:UU
64098	0	CM007739.1	10679728	255	348M	*	0	0	TGCAGGCTTGAGAGAAGCCTCGGATCTCTCCGCCATTCCGCGGAGTACCTGGACCCCCAGGAAGTCTTCAACAAGGTTTGTGGTGGAGGTCGATGCCTCAGATGTCGAAGTGGGGGCCGTCCTGTCCCAGCATTCTGCCCAGGACCAAAAGATGCTCCCCTGCGCTTTCCTCACCCATCGTCTTACCCCTGCTGAGAGGAACTACAATGTGGAAAAAATGTTAACATCTCGCCTTCACGCTGGCGTTGGAGGAGTGGAGGCACTGGTTGGAGGGGGTGGAACACCCATTCTTAGTGTGGACTGACCATAAGAATCCTGAATATATACGCACCACCAACCGCCTCAATT	IIIIIIIIIIIIIIIIIIIIIIIIIIIIIIIIIIIIIIIIIIIIIIIIIIIIIIIIIIIIIIIIIIIIIIIIIIIIIIIIIIIIIIIIIIIIIIIIIIIIIIIIIIIIIIIIIIIIIIIIIIIIIIIIIIIIIIIIIIIIIIIIIIIIIIIIIIIIIIIIIIIIIIIIIIIIIIIIIIIIIIIIIIIIIIIIIIIIIIIIIIIIIIIIIIIIIIIIIIIIIIIIIIIIIIIIIIIIIIIIIIIIIIIIIIIIIIIIIIIIIIIIIIIIIIIIIIIIIIIIIIIIIIIIIIIIIIIIIIIIIIIIIIIIIIIIIIIIIIIIIIIIIIIIIIIIIIIIIIIIIIIIIIII	AS:i:0	XN:i:0	XM:i:0	XO:i:0	XG:i:0	NM:i:0	MD:Z:348	YT:Z:UU
64287	16	MPKV01000107.1	1497836	255	317M	*	0	0	ATTGAGGAGTGAAAGAAAGAAAGATAAAGAGAGTGATATGACATAAATAAGGAGAGGGAGTGATAGAAAGAGAGAATGAGCAATACGAAAGAGAGAACAATGAAATATAGATAAATTACAGTCTATTGACTCTAAGCAACAGTATAGAGCACTATGGAGCATTACCCATAACAATGGGCGGAATTTGTAATCACGTGTAGCAGTGTGTGTGTGTGTTTGTGTAGTGAGGCTGGCTCTAAGGCGTACAGACACTTCCGTATGGCCCAATAACAAATGTCTTGCTGTGGATCACTTGTAGAACACTCGGCTGACCTGCA	IIIIIIIIIIIIIIIIIIIIIIIIIIIIIIIIIIIIIIIIIIIIIIIIIIIIIIIIIIIIIIIIIIIIIIIIIIIIIIIIIIIIIIIIIIIIIIIIIIIIIIIIIIIIIIIIIIIIIIIIIIIIIIIIIIIIIIIIIIIIIIIIIIIIIIIIIIIIIIIIIIIIIIIIIIIIIIIIIIIIIIIIIIIIIIIIIIIIIIIIIIIIIIIIIIIIIIIIIIIIIIIIIIIIIIIIIIIIIIIIIIIIIIIIIIIIIIIIIIIIIIIIIIIIIIIIIIIIIIIIIIIIIIIIIIIIIIIIIIIIIIIIIIIIIIIIIIIII	AS:i:0	XN:i:0	XM:i:0	XO:i:0	XG:i:0	NM:i:0	MD:Z:317	YT:Z:UU
64810	16	CM007721.1	722474	255	5M1I251M1I82M	*	0	0	TTATACCCCCCCAAATGAAATGCTAATTACCTGCTAATTTGGCTATCATAAAGAACTACAAATACCATGATGATCTGAACGAGACTGACGATTTGAGGCAAAGGTAAGCATATCTGGATGAACTATCTAATGTTAGCTAAATGTAGTAAACAAATTGGCTACATTTCTTTAAATGGACTATTCTGTGAACTGTCTTGTGTAAGTTTTAAATTGACACAATAACTGTTAGAAAAGGTGTCTGCTAGAGATGAGGTGCAGGATCAATACCTGGTAGTAAAGGTATCAGAGATGACCTGCGGGATCAATATCTGGTAGTAAAGGTATCAGATAAAGACCTGCA	IIIIIIIIIIIIIIIIIIIIIIIIIIIIIIIIIIIIIIIIIIIIIIIIIIIIIIIIIIIIIIIIIIIIIIIIIIIIIIIIIIIIIIIIIIIIIIIIIIIIIIIIIIIIIIIIIIIIIIIIIIIIIIIIIIIIIIIIIIIIIIIIIIIIIIIIIIIIIIIIIIIIIIIIIIIIIIIIIIIIIIIIIIIIIIIIIIIIIIIIIIIIIIIIIIIIIIIIIIIIIIIIIIIIIIIIIIIIIIIIIIIIIIIIIIIIIIIIIIIIIIIIIIIIIIIIIIIIIIIIIIIIIIIIIIIIIIIIIIIIIIIIIIIIIIIIIIIIIIIIIIIIIIIIIIIIIIIIIIII	AS:i:-16	XN:i:0	XM:i:0	XO:i:2	XG:i:2	NM:i:2	MD:Z:338	YT:Z:UU
64855	16	MPKV01000936.1	47456	255	182M	*	0	0	CTGCAGCTCCCCCACCTGACGGGTACACCTCGTTATACACCGCGTTATTTAGCTACATGACCTTGTAGATACTACGTTAAAATAGGGATGCCAAAAACTACAGTGTTCCCCACCTGCCTCTCCCACACCACCTGCTCCCTGCGTACACCCTCTGCCTCCTGGCTGGCTGCCTTCAACCTGCA	IIIIIIIIIIIIIIIIIIIIIIIIIIIIIIIIIIIIIIIIIIIIIIIIIIIIIIIIIIIIIIIIIIIIIIIIIIIIIIIIIIIIIIIIIIIIIIIIIIIIIIIIIIIIIIIIIIIIIIIIIIIIIIIIIIIIIIIIIIIIIIIIIIIIIIIIIIIIIIIIIIIIIIIIIIIIIIIIIIIIII	AS:i:-6	XN:i:0	XM:i:1	XO:i:0	XG:i:0	NM:i:1	MD:Z:44C137	YT:Z:UU
64895	16	CM007728.1	13161434	255	325M	*	0	0	TTCTCTCAAATGTTGTACACAAATTTGCTCACATTCCTGTTAGTGAGCATTTCTTCATTGCCAGTATAATCCATCCACCTGACATGTGTGACATGTCAAGAAGCTATTAAACAGCATGACCATTACACAGGTGCACCTTGTGCTGGGGATAATAAAAGGCCACTCTAAAATGTGCAGTTTTGTCACACAACACAATACGACAGATGTCTGAACTTTTTGTCCACCTGAGCTGTTGCCAGAGAATTTTATGTTCTTTTTTCTACCATAAGCTGCCTCCACCGCATTTTTGAAAATTTGGCAGTACATCCAACCGGCCTCACCTGCA	IIIIIIIIIIIIIIIIIIIIIIIIIIIIIIIIIIIIIIIIIIIIIIIIIIIIIIIIIIIIIIIIIIIIIIIIIIIIIIIIIIIIIIIIIIIIIIIIIIIIIIIIIIIIIIIIIIIIIIIIIIIIIIIIIIIIIIIIIIIIIIIIIIIIIIIIIIIIIIIIIIIIIIIIIIIIIIIIIIIIIIIIIIIIIIIIIIIIIIIIIIIIIIIIIIIIIIIIIIIIIIIIIIIIIIIIIIIIIIIIIIIIIIIIIIIIIIIIIIIIIIIIIIIIIIIIIIIIIIIIIIIIIIIIIIIIIIIIIIIIIIIIIIIIIIIIIIIIIIIIIIIII	AS:i:0	XN:i:0	XM:i:0	XO:i:0	XG:i:0	NM:i:0	MD:Z:325	YT:Z:UU
65018	16	CM007740.1	7089855	255	315M	*	0	0	TCTTCACCACGCTGTCTATGTGGGTGGACCATTTCAGTTTGTCCGTGATGTTTACGCCGAGAAACTTAAAACTTTCCACCTTCTCCACTACTGTCCCGTCGATGTGGATAGAGGGCTGCTCCCTCAGCTGTTTCCTGAAGTCCACGATCATCCCCTTTCAATCAGACACTCATAATGCACCTGTTTATATATCCTAGATAGGGGCCCCACTAGCACCATCTCTGGGTTGGCATTATACCCATTATCTTAACAACACACAAGTGTGTAATGGAAATGTGTTCCTTGCATATCCCAAATCCCAATGAGACACCTGCA	IIIIIIIIIIIIIIIIIIIIIIIIIIIIIIIIIIIIIIIIIIIIIIIIIIIIIIIIIIIIIIIIIIIIIIIIIIIIIIIIIIIIIIIIIIIIIIIIIIIIIIIIIIIIIIIIIIIIIIIIIIIIIIIIIIIIIIIIIIIIIIIIIIIIIIIIIIIIIIIIIIIIIIIIIIIIIIIIIIIIIIIIIIIIIIIIIIIIIIIIIIIIIIIIIIIIIIIIIIIIIIIIIIIIIIIIIIIIIIIIIIIIIIIIIIIIIIIIIIIIIIIIIIIIIIIIIIIIIIIIIIIIIIIIIIIIIIIIIIIIIIIIIIIIIIIIIII	AS:i:-6	XN:i:0	XM:i:1	XO:i:0	XG:i:0	NM:i:1	MD:Z:273T41	YT:Z:UU
65043	0	MPKV01005944.1	18751	255	221M7D43M	*	0	0	TGCAGGCTGTCGCAACATTGTTGGTAATCAAGCCAACTACTATTGTGTCATCTGCAAAACTTGATGAATGAGTTGGAGGCGTGCTTGGACACACAGTCGTGGGTGAAGAGGGAGTACAGGAGGGGGCTGAGCACGCACCCTTGTGGGGCCCCAGTGTTGAGGGTCAGCAAAGAGGTGTTGTTTCCTAACTTCACCACCTGGGGGCGACCCCGTCAGGAAGTCCAGTTGCACAGGGCGGGGTTCAGACACAGGGCTTCGAGCTTG	IIIIIIIIIIIIIIIIIIIIIIIIIIIIIIIIIIIIIIIIIIIIIIIIIIIIIIIIIIIIIIIIIIIIIIIIIIIIIIIIIIIIIIIIIIIIIIIIIIIIIIIIIIIIIIIIIIIIIIIIIIIIIIIIIIIIIIIIIIIIIIIIIIIIIIIIIIIIIIIIIIIIIIIIIIIIIIIIIIIIIIIIIIIIIIIIIIIIIIIIIIIIIIIIIIIIIIIIIIIIIIIIIIIIIIIIIIIIIIIIIIIIIIIIIIIIIIIIIIIIIIII	AS:i:-38	XN:i:0	XM:i:2	XO:i:1	XG:i:7	NM:i:9	MD:Z:41G25T153^CCAGGAC43	YT:Z:UU
65116	16	CM007729.1	44893240	36	87M	*	0	0	CCTGGGTCCTTGCCTGCACCGGTCTGGGTCTGGGAATCCGAGATGGCTTCCCAGTCTCCTGTGTTAGCCTTCAGCCATCCACCTGCA	IIIIIIIIIIIIIIIIIIIIIIIIIIIIIIIIIIIIIIIIIIIIIIIIIIIIIIIIIIIIIIIIIIIIIIIIIIIIIIIIIIIIIII	AS:i:0	XS:i:-36	XN:i:0	XM:i:0	XO:i:0	XG:i:0	NM:i:0	MD:Z:87	YT:Z:UU
65116	256	CM007729.1	45133724	36	87M	*	0	0	TGCAGGTGGATGGCTGAAGGCTAACACAGGAGACTGGGAAGCCATCTCGGATTCCCAGACCCAGACCGGTGCAGGCAAGGACCCAGG	IIIIIIIIIIIIIIIIIIIIIIIIIIIIIIIIIIIIIIIIIIIIIIIIIIIIIIIIIIIIIIIIIIIIIIIIIIIIIIIIIIIIIII	AS:i:-36	XS:i:-36	XN:i:0	XM:i:6	XO:i:0	XG:i:0	NM:i:6	MD:Z:36T1C0G7T12G13C12	YT:Z:UU
654	0	MPKV01003534.1	271295	255	438M	*	0	0	TGCAGGCATTAAAATCATTATTAAATGAACAACCTATAAGGAGAAGAAATAAAAAGAACTGGGAAAAAACCACTTGTGATTAATATGAAGTTCAGACACCTTTAACAGCTGAGATCTTACTTCATTTAGGTCATTATTCCACTTAATAGATTTATATTTTAGTAGCATGTAATCTACCCGGATTCACCTCTATGATGCTTAGATTTTAGTGTTATGTAGTGTTGAGGACGAATCCACATTGAACTAGATGTTCCCTCATCTTCCCAGCCTCTGTGTGGTGTGTTACATTCAATATAGATATTCTAGGCGTATTTATTATTAATGAATGCAGTATTTAATTGAGACTTTCTGCAGTATATTTTGGTGCCGGGTGCATTTGATATAGTTACTGGTTCGGCTACTTGCAGAGAGGGGGAGAACACATTCTGTTCTATAGAA	IIIIIIIIIIIIIIIIIIIIIIIIIIIIIIIIIIIIIIIIIIIIIIIIIIIIIIIIIIIIIIIIIIIIIIIIIIIIIIIIIIIIIIIIIIIIIIIIIIIIIIIIIIIIIIIIIIIIIIIIIIIIIIIIIIIIIIIIIIIIIIIIIIIIIIIIIIIIIIIIIIIIIIIIIIIIIIIIIIIIIIIIIIIIIIIIIIIIIIIIIIIIIIIIIIIIIIIIIIIIIIIIIIIIIIIIIIIIIIIIIIIIIIIIIIIIIIIIIIIIIIIIIIIIIIIIIIIIIIIIIIIIIIIIIIIIIIIIIIIIIIIIIIIIIIIIIIIIIIIIIIIIIIIIIIIIIIIIIIIIIIIIIIIIIIIIIIIIIIIIIIIIIIIIIIIIIIIIIIIIIIIIIIIIIIIIIIIIIIIIIIIIIIIIIIIIIIIIIIIIIIIIIIIIIIIIIIIIII	AS:i:0	XN:i:0	XM:i:0	XO:i:0	XG:i:0	NM:i:0	MD:Z:438	YT:Z:UU
65561	16	CM007726.1	36056622	255	402M	*	0	0	CAAGGGCAATGGTGACATCATTGAGGGCATTTAAGAATGCAGTTACAAATCCCATAACCTCAGCGGAAACCAGATTGCATACCAGAAAGAATCCTATAGACATCAAGAAAGCCAGTGAGTTGATTATTGACACGTTTTCCAACACTTTTGATAAACAGGGAAAAACAGAAATTGGCCTATAACAGTTAGGATCAGGTTGATCTCCCCCTTTAAATAAAGGACAAACCGTGGCTGCCTTCCAAGCAATGGGAACGTCCCCTATAGGAGAGACAGGTTAAAAAGGTCAGAGATAGGCTTGGCGATGATACGGGCAGAAAAGGTCTTAACCATCTGACCCAGATATTTTTGGGGGGTCAAGTTTACAGAGCTCCTTTAGCACCTCAGACCTAGTGACCGCCTGCA	IIIIIIIIIIIIIIIIIIIIIIIIIIIIIIIIIIIIIIIIIIIIIIIIIIIIIIIIIIIIIIIIIIIIIIIIIIIIIIIIIIIIIIIIIIIIIIIIIIIIIIIIIIIIIIIIIIIIIIIIIIIIIIIIIIIIIIIIIIIIIIIIIIIIIIIIIIIIIIIIIIIIIIIIIIIIIIIIIIIIIIIIIIIIIIIIIIIIIIIIIIIIIIIIIIIIIIIIIIIIIIIIIIIIIIIIIIIIIIIIIIIIIIIIIIIIIIIIIIIIIIIIIIIIIIIIIIIIIIIIIIIIIIIIIIIIIIIIIIIIIIIIIIIIIIIIIIIIIIIIIIIIIIIIIIIIIIIIIIIIIIIIIIIIIIIIIIIIIIIIIIIIIIIIIIIIIIIIIIIIIIIIIIIIIIIIIIIIIIIIII	AS:i:0	XN:i:0	XM:i:0	XO:i:0	XG:i:0	NM:i:0	MD:Z:402	YT:Z:UU
65875	16	MPKV01019603.1	1851	31	269M	*	0	0	CGTTATCCATTGCTCCACAAATGCCGCGGCCCTTGCAAGGGGAACAACTAGCAGTATTTGATGAATGCCCTGCTCTCTGGCCAGGTAAAATTACATTGTTGTTTAGTCTTAAATCGCTTCTAATATATCTGAAAATGATGCAATAACCATGAATTTATCCGACTTTTTGTTTATAACCTGGACTCAAAAATAAATAAATAGTAGGAATTTTTTCTGGTTTCGGCAATGACGGCAAGAGAGAGAAATGAAACATCTGCACGTCGCCTGCA	IIIIIIIIIIIIIIIIIIIIIIIIIIIIIIIIIIIIIIIIIIIIIIIIIIIIIIIIIIIIIIIIIIIIIIIIIIIIIIIIIIIIIIIIIIIIIIIIIIIIIIIIIIIIIIIIIIIIIIIIIIIIIIIIIIIIIIIIIIIIIIIIIIIIIIIIIIIIIIIIIIIIIIIIIIIIIIIIIIIIIIIIIIIIIIIIIIIIIIIIIIIIIIIIIIIIIIIIIIIIIIIIIIIIIIIIIIIIIIIIIIIIIIIIIIIIIIIIIIIIIIIIIIIII	AS:i:0	XS:i:-35	XN:i:0	XM:i:0	XO:i:0	XG:i:0	NM:i:0	MD:Z:269	YT:Z:UU
65875	272	CM007737.1	21406505	31	27M1I10M1I33M2I163M1I31M	*	0	0	CGTTATCCATTGCTCCACAAATGCCGCGGCCCTTGCAAGGGGAACAACTAGCAGTATTTGATGAATGCCCTGCTCTCTGGCCAGGTAAAATTACATTGTTGTTTAGTCTTAAATCGCTTCTAATATATCTGAAAATGATGCAATAACCATGAATTTATCCGACTTTTTGTTTATAACCTGGACTCAAAAATAAATAAATAGTAGGAATTTTTTCTGGTTTCGGCAATGACGGCAAGAGAGAGAAATGAAACATCTGCACGTCGCCTGCA	IIIIIIIIIIIIIIIIIIIIIIIIIIIIIIIIIIIIIIIIIIIIIIIIIIIIIIIIIIIIIIIIIIIIIIIIIIIIIIIIIIIIIIIIIIIIIIIIIIIIIIIIIIIIIIIIIIIIIIIIIIIIIIIIIIIIIIIIIIIIIIIIIIIIIIIIIIIIIIIIIIIIIIIIIIIIIIIIIIIIIIIIIIIIIIIIIIIIIIIIIIIIIIIIIIIIIIIIIIIIIIIIIIIIIIIIIIIIIIIIIIIIIIIIIIIIIIIIIIIIIIIIIIIII	AS:i:-35	XS:i:-35	XN:i:0	XM:i:0	XO:i:4	XG:i:5	NM:i:5	MD:Z:264	YT:Z:UU
66106	16	CM007726.1	15280131	255	383M	*	0	0	CAGGCTGACTGGCCATCGTTCGGGCAAATGAGAAATAAGTGCACTCAGGATATCCGGAAGGCCAAAGCTAGTTACTTTAAGTAGCAGTTCTCTCTCTGTGGGTCTAACCCCAATAAGTTATGGAAAATGGTGAAAGACCTGGAGAATAAACCCTCCTCCTCACAGCTGCCCAAGTCCCTTAATATTTATGATGTGGTTATTACTGACAAGGAGTGTTTAGCTGAGCCCTTTAATCACCACTTCATAAAGTCAGGATTCTTATTTGACTCAGCAATGCCTTCTTGCCCGTCCAACACTTCCTCATCTCCCAGCCCTTCTAATGTGACTAGCACTGATGCTCCTCCCTCTTTTCCCCCTGCCCCGCTACACAACTTCTCCCTGCA	IIIIIIIIIIIIIIIIIIIIIIIIIIIIIIIIIIIIIIIIIIIIIIIIIIIIIIIIIIIIIIIIIIIIIIIIIIIIIIIIIIIIIIIIIIIIIIIIIIIIIIIIIIIIIIIIIIIIIIIIIIIIIIIIIIIIIIIIIIIIIIIIIIIIIIIIIIIIIIIIIIIIIIIIIIIIIIIIIIIIIIIIIIIIIIIIIIIIIIIIIIIIIIIIIIIIIIIIIIIIIIIIIIIIIIIIIIIIIIIIIIIIIIIIIIIIIIIIIIIIIIIIIIIIIIIIIIIIIIIIIIIIIIIIIIIIIIIIIIIIIIIIIIIIIIIIIIIIIIIIIIIIIIIIIIIIIIIIIIIIIIIIIIIIIIIIIIIIIIIIIIIIIIIIIIIIIIIIIIIIIII	AS:i:0	XN:i:0	XM:i:0	XO:i:0	XG:i:0	NM:i:0	MD:Z:383	YT:Z:UU
66112	0	CM007733.1	3852382	255	397M	*	0	0	TGCAGGCCCAGGAATGGATCTGGCCAGACATTCAATAACATCTTCACAGACAAATCAACCGTGACCCTTGAGCAATTTGCTCAAAATGGCTACAGAACAAAAGGAAGAAGATCAAGAAGATTAACGAAAGCATAAAGATGTTGATGAAGTGCTCTTTTGAGTTAGAAATGTAACACTTTAGAGTACTTAAGCATGGAATACATTGCAAGTTGAGGGATTTTCACAAGAGTAGTCGGGCTATAAAATGTCTATTGTCCTGCTAATAGGAAACATTTGCATGATGGGCTACATCTTTTATTCTAAGCACAATGTCACACATCATTTGTATCTACCTTTCCAATTACTTCTAGAGTTTGGGATTTACAAATGTGTGCTTTTAATTATTAGTACCATTGTT	IIIIIIIIIIIIIIIIIIIIIIIIIIIIIIIIIIIIIIIIIIIIIIIIIIIIIIIIIIIIIIIIIIIIIIIIIIIIIIIIIIIIIIIIIIIIIIIIIIIIIIIIIIIIIIIIIIIIIIIIIIIIIIIIIIIIIIIIIIIIIIIIIIIIIIIIIIIIIIIIIIIIIIIIIIIIIIIIIIIIIIIIIIIIIIIIIIIIIIIIIIIIIIIIIIIIIIIIIIIIIIIIIIIIIIIIIIIIIIIIIIIIIIIIIIIIIIIIIIIIIIIIIIIIIIIIIIIIIIIIIIIIIIIIIIIIIIIIIIIIIIIIIIIIIIIIIIIIIIIIIIIIIIIIIIIIIIIIIIIIIIIIIIIIIIIIIIIIIIIIIIIIIIIIIIIIIIIIIIIIIIIIIIIIIIIIIIIII	AS:i:-30	XN:i:0	XM:i:5	XO:i:0	XG:i:0	NM:i:5	MD:Z:12C110T4T170G19A77	YT:Z:UU
66251	16	CM007728.1	17330944	38	332M	*	0	0	TATCCGGAAAGCCAAAGTTAATTACTTTAAGGAGCAGTTCTCTCTCTGTGGGTCTACCCCAATAAGTTCTGGAAAACAGTTAAAGACCTGGAGAATAAACCCTCCTCCTCAAAGCTGCCCATGTCCCTTAATGTTGATGATCTGGTTGTTACTGACAAGAAGCACATGGCTGAGCTCTTTAATCACCACTTCATTAAGTCAGGATTCCTATCTGACTCAGCCATGCCTCCTTGCCCGTACAACATTTCCTCATCTCTCACCCCTTCTAATGTGACTAGCCCCGACACTCCTCCCTCTTTTTCGCCTGCCCTGCTACAAAGTTTCTCCCTGCA	IIIIIIIIIIIIIIIIIIIIIIIIIIIIIIIIIIIIIIIIIIIIIIIIIIIIIIIIIIIIIIIIIIIIIIIIIIIIIIIIIIIIIIIIIIIIIIIIIIIIIIIIIIIIIIIIIIIIIIIIIIIIIIIIIIIIIIIIIIIIIIIIIIIIIIIIIIIIIIIIIIIIIIIIIIIIIIIIIIIIIIIIIIIIIIIIIIIIIIIIIIIIIIIIIIIIIIIIIIIIIIIIIIIIIIIIIIIIIIIIIIIIIIIIIIIIIIIIIIIIIIIIIIIIIIIIIIIIIIIIIIIIIIIIIIIIIIIIIIIIIIIIIIIIIIIIIIIIIIIIIIIIIIIIIIII	AS:i:0	XS:i:-172	XN:i:0	XM:i:0	XO:i:0	XG:i:0	NM:i:0	MD:Z:332	YT:Z:UU
66251	256	CM007730.1	50831788	38	233M1I39M1D59M	*	0	0	TGCAGGGAGAAACTTTGTAGCAGGGCAGGCGAAAAAGAGGGAGGAGTGTCGGGGCTAGTCACATTAGAAGGGGTGAGAGATGAGGAAATGTTGTACGGGCAAGGAGGCATGGCTGAGTCAGATAGGAATCCTGACTTAATGAAGTGGTGATTAAAGAGCTCAGCCATGTGCTTCTTGTCAGTAACAACCAGATCATCAACATTAAGGGACATGGGCAGCTTTGAGGAGGAGGGTTTATTCTCCAGGTCTTTAACTGTTTTCCAGAACTTATTGGGGTAGACCCACAGAGAGAGAACTGCTCCTTAAAGTAATTAACTTTGGCTTTCCGGATA	IIIIIIIIIIIIIIIIIIIIIIIIIIIIIIIIIIIIIIIIIIIIIIIIIIIIIIIIIIIIIIIIIIIIIIIIIIIIIIIIIIIIIIIIIIIIIIIIIIIIIIIIIIIIIIIIIIIIIIIIIIIIIIIIIIIIIIIIIIIIIIIIIIIIIIIIIIIIIIIIIIIIIIIIIIIIIIIIIIIIIIIIIIIIIIIIIIIIIIIIIIIIIIIIIIIIIIIIIIIIIIIIIIIIIIIIIIIIIIIIIIIIIIIIIIIIIIIIIIIIIIIIIIIIIIIIIIIIIIIIIIIIIIIIIIIIIIIIIIIIIIIIIIIIIIIIIIIIIIIIIIIIIIIIIIII	AS:i:-172	XS:i:-172	XN:i:0	XM:i:26	XO:i:2	XG:i:2	NM:i:28	MD:Z:18G10G13A1A0C0A1T4A14A5G17G24A1A22A21G5C18A8G33A19C14C3^C2T5T2A26C10C9	YT:Z:UU
66251	272	CM007742.1	18657687	38	55M1D38M1I238M	*	0	0	TATCCGGAAAGCCAAAGTTAATTACTTTAAGGAGCAGTTCTCTCTCTGTGGGTCTACCCCAATAAGTTCTGGAAAACAGTTAAAGACCTGGAGAATAAACCCTCCTCCTCAAAGCTGCCCATGTCCCTTAATGTTGATGATCTGGTTGTTACTGACAAGAAGCACATGGCTGAGCTCTTTAATCACCACTTCATTAAGTCAGGATTCCTATCTGACTCAGCCATGCCTCCTTGCCCGTACAACATTTCCTCATCTCTCACCCCTTCTAATGTGACTAGCCCCGACACTCCTCCCTCTTTTTCGCCTGCCCTGCTACAAAGTTTCTCCCTGCA	IIIIIIIIIIIIIIIIIIIIIIIIIIIIIIIIIIIIIIIIIIIIIIIIIIIIIIIIIIIIIIIIIIIIIIIIIIIIIIIIIIIIIIIIIIIIIIIIIIIIIIIIIIIIIIIIIIIIIIIIIIIIIIIIIIIIIIIIIIIIIIIIIIIIIIIIIIIIIIIIIIIIIIIIIIIIIIIIIIIIIIIIIIIIIIIIIIIIIIIIIIIIIIIIIIIIIIIIIIIIIIIIIIIIIIIIIIIIIIIIIIIIIIIIIIIIIIIIIIIIIIIIIIIIIIIIIIIIIIIIIIIIIIIIIIIIIIIIIIIIIIIIIIIIIIIIIIIIIIIIIIIIIIIIIIII	AS:i:-184	XS:i:-172	XN:i:0	XM:i:28	XO:i:2	XG:i:2	NM:i:30	MD:Z:2C6G45^A7G47C13T15G6C28G3G15C8G0T3T26C3A2G4A2T2C14C5T6T0G2T13C3A3C0A20	YT:Z:UU
66251	272	CM007727.1	1385632	38	55M1D133M3I141M	*	0	0	TATCCGGAAAGCCAAAGTTAATTACTTTAAGGAGCAGTTCTCTCTCTGTGGGTCTACCCCAATAAGTTCTGGAAAACAGTTAAAGACCTGGAGAATAAACCCTCCTCCTCAAAGCTGCCCATGTCCCTTAATGTTGATGATCTGGTTGTTACTGACAAGAAGCACATGGCTGAGCTCTTTAATCACCACTTCATTAAGTCAGGATTCCTATCTGACTCAGCCATGCCTCCTTGCCCGTACAACATTTCCTCATCTCTCACCCCTTCTAATGTGACTAGCCCCGACACTCCTCCCTCTTTTTCGCCTGCCCTGCTACAAAGTTTCTCCCTGCA	IIIIIIIIIIIIIIIIIIIIIIIIIIIIIIIIIIIIIIIIIIIIIIIIIIIIIIIIIIIIIIIIIIIIIIIIIIIIIIIIIIIIIIIIIIIIIIIIIIIIIIIIIIIIIIIIIIIIIIIIIIIIIIIIIIIIIIIIIIIIIIIIIIIIIIIIIIIIIIIIIIIIIIIIIIIIIIIIIIIIIIIIIIIIIIIIIIIIIIIIIIIIIIIIIIIIIIIIIIIIIIIIIIIIIIIIIIIIIIIIIIIIIIIIIIIIIIIIIIIIIIIIIIIIIIIIIIIIIIIIIIIIIIIIIIIIIIIIIIIIIIIIIIIIIIIIIIIIIIIIIIIIIIIIIIII	AS:i:-190	XS:i:-172	XN:i:0	XM:i:28	XO:i:2	XG:i:4	NM:i:32	MD:Z:5A3G5C25T13^A7G21A9C16C7T0G17A2G62A3T14T11C11T3C1C14C5T6T0G14C1C7C0A19T0	YT:Z:UU
66251	272	CM007723.1	42931532	38	55M1D277M	*	0	0	TATCCGGAAAGCCAAAGTTAATTACTTTAAGGAGCAGTTCTCTCTCTGTGGGTCTACCCCAATAAGTTCTGGAAAACAGTTAAAGACCTGGAGAATAAACCCTCCTCCTCAAAGCTGCCCATGTCCCTTAATGTTGATGATCTGGTTGTTACTGACAAGAAGCACATGGCTGAGCTCTTTAATCACCACTTCATTAAGTCAGGATTCCTATCTGACTCAGCCATGCCTCCTTGCCCGTACAACATTTCCTCATCTCTCACCCCTTCTAATGTGACTAGCCCCGACACTCCTCCCTCTTTTTCGCCTGCCCTGCTACAAAGTTTCTCCCTGCA	IIIIIIIIIIIIIIIIIIIIIIIIIIIIIIIIIIIIIIIIIIIIIIIIIIIIIIIIIIIIIIIIIIIIIIIIIIIIIIIIIIIIIIIIIIIIIIIIIIIIIIIIIIIIIIIIIIIIIIIIIIIIIIIIIIIIIIIIIIIIIIIIIIIIIIIIIIIIIIIIIIIIIIIIIIIIIIIIIIIIIIIIIIIIIIIIIIIIIIIIIIIIIIIIIIIIIIIIIIIIIIIIIIIIIIIIIIIIIIIIIIIIIIIIIIIIIIIIIIIIIIIIIIIIIIIIIIIIIIIIIIIIIIIIIIIIIIIIIIIIIIIIIIIIIIIIIIIIIIIIIIIIIIIIIIII	AS:i:-194	XS:i:-172	XN:i:0	XM:i:31	XO:i:1	XG:i:1	NM:i:32	MD:Z:5A3G8G15T3A16^A2A9C9G2G16T0T0T11C29G44T0G1C18A2T12A31C8T5C12T0G5T8C1C6T0C12T8	YT:Z:UU
66430	0	MPKV01006872.1	90297	255	449M	*	0	0	TGCAGGTGAAGAAGCCCGATGTGGAGGTCCTGGACTGGCGTGGTTACACGTGGTCTGCGGTTGTGAGGCCGGTTGGATGTACTGACAAATCCTCTAAAATTAAGTTTGAGGCGGCTTATGGTAGAGAAATTAACATTCAATTCTCTGGCAACAGCTCTGGTGGACATTCCTGCAGTCAGCATGTCACTTGCACGTTCCCTCAAAACTTGATAAATCTGCGTTGTGTGACAAAAGTGCACATTTTAGAGGCCTTTTATCGTTCCCAGCACAAGGTGCACCTGTGGAATGATCATGCTGTTTTATCAGCTTCTTAATATGCCACATCTGTCAGGTGGATGGATTATCTTGGGAAAGGAGAAATGCTCACAAACAGGGATGGAAACACATTTTTTAGATAAATAATATTTTTGTGCAGTATGGAACATTTCTGGGATCTTTTATTTCAGCTC	IIIIIIIIIIIIIIIIIIIIIIIIIIIIIIIIIIIIIIIIIIIIIIIIIIIIIIIIIIIIIIIIIIIIIIIIIIIIIIIIIIIIIIIIIIIIIIIIIIIIIIIIIIIIIIIIIIIIIIIIIIIIIIIIIIIIIIIIIIIIIIIIIIIIIIIIIIIIIIIIIIIIIIIIIIIIIIIIIIIIIIIIIIIIIIIIIIIIIIIIIIIIIIIIIIIIIIIIIIIIIIIIIIIIIIIIIIIIIIIIIIIIIIIIIIIIIIIIIIIIIIIIIIIIIIIIIIIIIIIIIIIIIIIIIIIIIIIIIIIIIIIIIIIIIIIIIIIIIIIIIIIIIIIIIIIIIIIIIIIIIIIIIIIIIIIIIIIIIIIIIIIIIIIIIIIIIIIIIIIIIIIIIIIIIIIIIIIIIIIIIIIIIIIIIIIIIIIIIIIIIIIIIIIIIIIIIIIIIIIIIIIIIIIII	AS:i:0	XN:i:0	XM:i:0	XO:i:0	XG:i:0	NM:i:0	MD:Z:449	YT:Z:UU
66634	0	CM007722.1	34260607	255	367M	*	0	0	TGCAGGAATTGCTTTTTGGAGTGTGGTGTCAAAAAAGCAGAGCATCTCTTTATTACGGACAGGCCTCTCCCAAACTTTAGAACCATTTAATCTTTGTTTTGACCATGGCAGTTTACAATCTAAGGTAACACCAAGTAATTTAGTCTCCTCAACTTGTTAAACAGCCACACCATTCATTACCAGAATCAGCTGTGGTCTAGAATTTAGGGAATGATTTGTACCAAATCCAATGCTCTTAGTTTTAGAGATGTTTAGGACTAGTTTATTACTGGCCACCCATTCCAAAACATCTCGTGAAACATGGGACCAACACTTTACATGTTGCGTTTATATTTTTGTTCAGTATAATAAACAATAGCAGCAGCAG	IIIIIIIIIIIIIIIIIIIIIIIIIIIIIIIIIIIIIIIIIIIIIIIIIIIIIIIIIIIIIIIIIIIIIIIIIIIIIIIIIIIIIIIIIIIIIIIIIIIIIIIIIIIIIIIIIIIIIIIIIIIIIIIIIIIIIIIIIIIIIIIIIIIIIIIIIIIIIIIIIIIIIIIIIIIIIIIIIIIIIIIIIIIIIIIIIIIIIIIIIIIIIIIIIIIIIIIIIIIIIIIIIIIIIIIIIIIIIIIIIIIIIIIIIIIIIIIIIIIIIIIIIIIIIIIIIIIIIIIIIIIIIIIIIIIIIIIIIIIIIIIIIIIIIIIIIIIIIIIIIIIIIIIIIIIIIIIIIIIIIIIIIIIIIIIIIIIIIIIIIIIIIII	AS:i:0	XN:i:0	XM:i:0	XO:i:0	XG:i:0	NM:i:0	MD:Z:367	YT:Z:UU
66639	16	CM007730.1	17335422	255	288M	*	0	0	TCACAATGTTGACATCCGCAAACCGCTTGCCCACATCATGCTATACACGCTGTCTGCTATCAAACCGGGATTCATCCATGAAGAGTACACTTCTCCAGCATGCCATTGTAGGTGACCATTTGCCCACTGAAGTCAGTTACGACGCCAAGTGGCAGTCAGGTCAAGACTCTGGTGTAGACGTCGAGCATGCAGATGAGCTTCCCAGAGACGGTTTCTGACAGTTTCTTCGGTTGTGCAAACCCACAGTTTCATCAGCTGTCCAGTTGGCTGGTCTCAGATGATCCTGCA	IIIIIIIIIIIIIIIIIIIIIIIIIIIIIIIIIIIIIIIIIIIIIIIIIIIIIIIIIIIIIIIIIIIIIIIIIIIIIIIIIIIIIIIIIIIIIIIIIIIIIIIIIIIIIIIIIIIIIIIIIIIIIIIIIIIIIIIIIIIIIIIIIIIIIIIIIIIIIIIIIIIIIIIIIIIIIIIIIIIIIIIIIIIIIIIIIIIIIIIIIIIIIIIIIIIIIIIIIIIIIIIIIIIIIIIIIIIIIIIIIIIIIIIIIIIIIIIIIIIIIIIIIIIIIIIIIIIIIIIIIIIIIIII	AS:i:-6	XN:i:0	XM:i:1	XO:i:0	XG:i:0	NM:i:1	MD:Z:236C51	YT:Z:UU
66747	0	CM007730.1	23063806	27	219M	*	0	0	TGCAGGAGAATTCTCAGCAACAAAAGAGTGATCAAATTAAGATTATACTGTACCCTCGGCTGCCCCACTGCTTGTGTTGCGTGCTCGGTTATAAGTATTACTGTCTGCCCCAGTACCATGGTGAAACAAAAACCATAACAAAGGTGATGGAGCGAACATTAAAAACTTCTTATGGCTGCAATCCCATTAACGGGATCGATATGGCAACAGCCAGTGAAA	IIIIIIIIIIIIIIIIIIIIIIIIIIIIIIIIIIIIIIIIIIIIIIIIIIIIIIIIIIIIIIIIIIIIIIIIIIIIIIIIIIIIIIIIIIIIIIIIIIIIIIIIIIIIIIIIIIIIIIIIIIIIIIIIIIIIIIIIIIIIIIIIIIIIIIIIIIIIIIIIIIIIIIIIIIIIIIIIIIIIIIIIIIIIIIIIIIIIIIIIIIIIIIIIIIIIIIIIIII	AS:i:-6	XS:i:-117	XN:i:0	XM:i:1	XO:i:0	XG:i:0	NM:i:1	MD:Z:133A85	YT:Z:UU
66747	256	CM007730.1	23058149	27	42M1I13M1D3M2D27M1I32M1I13M1D36M1I24M1I6M1D18M	*	0	0	TGCAGGAGAATTCTCAGCAACAAAAGAGTGATCAAATTAAGATTATACTGTACCCTCGGCTGCCCCACTGCTTGTGTTGCGTGCTCGGTTATAAGTATTACTGTCTGCCCCAGTACCATGGTGAAACAAAAACCATAACAAAGGTGATGGAGCGAACATTAAAAACTTCTTATGGCTGCAATCCCATTAACGGGATCGATATGGCAACAGCCAGTGAAA	IIIIIIIIIIIIIIIIIIIIIIIIIIIIIIIIIIIIIIIIIIIIIIIIIIIIIIIIIIIIIIIIIIIIIIIIIIIIIIIIIIIIIIIIIIIIIIIIIIIIIIIIIIIIIIIIIIIIIIIIIIIIIIIIIIIIIIIIIIIIIIIIIIIIIIIIIIIIIIIIIIIIIIIIIIIIIIIIIIIIIIIIIIIIIIIIIIIIIIIIIIIIIIIIIIIIIIIIIII	AS:i:-117	XS:i:-117	XN:i:0	XM:i:7	XO:i:9	XG:i:10	NM:i:17	MD:Z:49A0T4^A3^TA54C0A16^A0A25A0T38^T18	YT:Z:UU
67071	0	CM007731.1	50257115	255	400M	*	0	0	TGCAGGAAGCATTATGCTGAAGTACTGAAATTCCCACAGAAGAACGCTGTTTCTTAACGTTCTCTGAACTGTTTGAGAACATTCCCAATGTCAAACCAGTTGGAGAACATTCATAGAACATGACCCAATTTTAAATTAAACGTAACCATGTTTGAACTTCTAGGAAACGTTCTGTTAAAGTAATGAAATACCAAGAAAAGTATTTATTTTTGTCAAGTTCCTTAAAAGTGCACTATGCACCTTTCAATTTTGTGGGGAATAGTTTGCCTTATTTCAGTTTATGTGACAAAAGAAGCAAGTATAGTGTAGAGGATCATTGGAACATGTGAAATATATTTTCCATAACTAAAAATATGGTATTTTCAGCTGTTTGAAGCTGGTGTACATAACCGAAAGTAAA	IIIIIIIIIIIIIIIIIIIIIIIIIIIIIIIIIIIIIIIIIIIIIIIIIIIIIIIIIIIIIIIIIIIIIIIIIIIIIIIIIIIIIIIIIIIIIIIIIIIIIIIIIIIIIIIIIIIIIIIIIIIIIIIIIIIIIIIIIIIIIIIIIIIIIIIIIIIIIIIIIIIIIIIIIIIIIIIIIIIIIIIIIIIIIIIIIIIIIIIIIIIIIIIIIIIIIIIIIIIIIIIIIIIIIIIIIIIIIIIIIIIIIIIIIIIIIIIIIIIIIIIIIIIIIIIIIIIIIIIIIIIIIIIIIIIIIIIIIIIIIIIIIIIIIIIIIIIIIIIIIIIIIIIIIIIIIIIIIIIIIIIIIIIIIIIIIIIIIIIIIIIIIIIIIIIIIIIIIIIIIIIIIIIIIIIIIIIIIIII	AS:i:0	XN:i:0	XM:i:0	XO:i:0	XG:i:0	NM:i:0	MD:Z:400	YT:Z:UU
67136	16	CM007729.1	45039178	255	310M	*	0	0	GCCCCTGTTGGGTTCATCTTGGGGTCATGATAGGGGCTGTACCAAATGTTTGATGTATTATAATAAATGTTTGATGTATTATAATAATTGATTATGCTTATGTTGTATTAATAGAAGGGGAAGGGTTATAAGACCTCTACCTCTTTACATTTATAGTGTCCTAGACTACAGATTAACAATATATATCCATTATAAAGTTTAATATTGTTCCACAGTTATTGTCTAGTCTCTGCCTCTTATAAAGAAACGGTTCGAGAGATGTGTGAGTTATGGCAGTCAAAACAGGATGTCTGTGAGAAAGAACCCTGCA	IIIIIIIIIIIIIIIIIIIIIIIIIIIIIIIIIIIIIIIIIIIIIIIIIIIIIIIIIIIIIIIIIIIIIIIIIIIIIIIIIIIIIIIIIIIIIIIIIIIIIIIIIIIIIIIIIIIIIIIIIIIIIIIIIIIIIIIIIIIIIIIIIIIIIIIIIIIIIIIIIIIIIIIIIIIIIIIIIIIIIIIIIIIIIIIIIIIIIIIIIIIIIIIIIIIIIIIIIIIIIIIIIIIIIIIIIIIIIIIIIIIIIIIIIIIIIIIIIIIIIIIIIIIIIIIIIIIIIIIIIIIIIIIIIIIIIIIIIIIIIIIIIIIIII	AS:i:-12	XN:i:0	XM:i:2	XO:i:0	XG:i:0	NM:i:2	MD:Z:48C126G134	YT:Z:UU
674	16	CM007744.1	3956921	255	437M	*	0	0	TCTCTATTCTCCTGGCTCCGCTTTGCAATGAGTGACATGTATCCATCGTGATTTTCCCTGGACTTTGGTCCTAATGTGTCTGTTACATGTTTTTTTTTCCATCACCCACTGTCCTGGCACTACGTCATGTCCCCCCTCGGGAGTTATTCCCCACGTCTCCTTTACTTCTCTGTCTATGATTTCTCCATGTGTTTTCATTTTCAAAACCGCAACTTGTCCAGGTAACTGGAGTGCAATCAGTAGAGCCACCGCCTCTGGTCCATTCTTCACAGGAGCTCCCAGTGATGTCATGAATCCTGTTTTTCCATATTCCAAAATCATGTGTAACACCAAAAGCATACCTTGAGTCCATGTAGATATTAGCTGTTTTTCCTTCAGCCTGTTTGCATGCTTCTATCAAAGCCACCAATTTTGCCACCTGTGCTGATGTTCCTGCA	IIIIIIIIIIIIIIIIIIIIIIIIIIIIIIIIIIIIIIIIIIIIIIIIIIIIIIIIIIIIIIIIIIIIIIIIIIIIIIIIIIIIIIIIIIIIIIIIIIIIIIIIIIIIIIIIIIIIIIIIIIIIIIIIIIIIIIIIIIIIIIIIIIIIIIIIIIIIIIIIIIIIIIIIIIIIIIIIIIIIIIIIIIIIIIIIIIIIIIIIIIIIIIIIIIIIIIIIIIIIIIIIIIIIIIIIIIIIIIIIIIIIIIIIIIIIIIIIIIIIIIIIIIIIIIIIIIIIIIIIIIIIIIIIIIIIIIIIIIIIIIIIIIIIIIIIIIIIIIIIIIIIIIIIIIIIIIIIIIIIIIIIIIIIIIIIIIIIIIIIIIIIIIIIIIIIIIIIIIIIIIIIIIIIIIIIIIIIIIIIIIIIIIIIIIIIIIIIIIIIIIIIIIIIIIIIIIIII	AS:i:-6	XN:i:0	XM:i:1	XO:i:0	XG:i:0	NM:i:1	MD:Z:167G269	YT:Z:UU
68125	0	CM007734.1	47387268	255	258M	*	0	0	TGCAGGTGTTAGGATAGAGGGAGATGAACAACAGAGAAGAGGTGGCAAATGTTTTTCTTTATGTTTGGCTCATATAAATATGGTGACACTGGCTGGTAGGAATATGGTGACACTGACCCATATTATCGAAATCACCTTGCGTGTGTCATGCCAAGTGGCCCCCTTTGCATTGGCTATAAATTAGGGCAGGGTATTGCCAGGGACCACACAATACAGTATTTTCATGATACTTACAGTGTCTTTGGAAAGTATTCAGAC	IIIIIIIIIIIIIIIIIIIIIIIIIIIIIIIIIIIIIIIIIIIIIIIIIIIIIIIIIIIIIIIIIIIIIIIIIIIIIIIIIIIIIIIIIIIIIIIIIIIIIIIIIIIIIIIIIIIIIIIIIIIIIIIIIIIIIIIIIIIIIIIIIIIIIIIIIIIIIIIIIIIIIIIIIIIIIIIIIIIIIIIIIIIIIIIIIIIIIIIIIIIIIIIIIIIIIIIIIIIIIIIIIIIIIIIIIIIIIIIIIIIIIIIIIIIIIIIIII	AS:i:0	XN:i:0	XM:i:0	XO:i:0	XG:i:0	NM:i:0	MD:Z:258	YT:Z:UU
68156	16	CM007718.1	20554528	255	341M	*	0	0	ATCAGCATACATGAGTGATATACAATTAGTCTTTGATAATAAAATGTACTGTAATATTAACACTATTAATTATTGATATACACAATGATAACCATGTAATACTAATATTTTTAGAAACTGCTTATTGATACGTGTAATATAATGATGAGGGTCTCCCGATTGGTATCACTACAGACCCGGGTTCTTTCCCAGGCTTTGTCACAACCGGCCGTGACCGGGAGTCCCATAGGGCGGCGAACAATTGGCCCAGCGTTGTCTGGGTTAGGGGAGGGTTTGGCCGTGGGGGCTTTACTTGACTCATCGCGCTCGAGTGACTCCTTCTGGTGAGCCAGACGCCTGCA	IIIIIIIIIIIIIIIIIIIIIIIIIIIIIIIIIIIIIIIIIIIIIIIIIIIIIIIIIIIIIIIIIIIIIIIIIIIIIIIIIIIIIIIIIIIIIIIIIIIIIIIIIIIIIIIIIIIIIIIIIIIIIIIIIIIIIIIIIIIIIIIIIIIIIIIIIIIIIIIIIIIIIIIIIIIIIIIIIIIIIIIIIIIIIIIIIIIIIIIIIIIIIIIIIIIIIIIIIIIIIIIIIIIIIIIIIIIIIIIIIIIIIIIIIIIIIIIIIIIIIIIIIIIIIIIIIIIIIIIIIIIIIIIIIIIIIIIIIIIIIIIIIIIIIIIIIIIIIIIIIIIIIIIIIIIIIIIIIIIII	AS:i:-12	XN:i:0	XM:i:2	XO:i:0	XG:i:0	NM:i:2	MD:Z:218A15T106	YT:Z:UU
68190	16	CM007720.1	43244968	255	351M	*	0	0	GGAATAGAATGTTTAATACCCTACTGCTGTAGGGCTCAATTACTTGGTTACTGTCTCTGATGTTGGTTGTCTCGATTTTTGCATCATTGCAAATGACAGGAGGAACTTTGACAGAGGTGGTTTCTCTCTGTCTCTCTCTGTGTGTTGGTAGGTGGGAGCTAATGCAGAGGGAGATGGTCCTCTGATTCCACTGAAGACCGGGACTGTGGAGCACGTCCTCCCTTCATCTCCCCCTGCTGAAAAGTGGCCCCGAACTCCCTCACCTGGCATAAAGTCCCCCATTAAGTCTCCCACGTTCCTAGCTGAGTCCCCTCCCAACCCCCTCACAGAAAGCGAGGCTAACAGCCTGCA	IIIIIIIIIIIIIIIIIIIIIIIIIIIIIIIIIIIIIIIIIIIIIIIIIIIIIIIIIIIIIIIIIIIIIIIIIIIIIIIIIIIIIIIIIIIIIIIIIIIIIIIIIIIIIIIIIIIIIIIIIIIIIIIIIIIIIIIIIIIIIIIIIIIIIIIIIIIIIIIIIIIIIIIIIIIIIIIIIIIIIIIIIIIIIIIIIIIIIIIIIIIIIIIIIIIIIIIIIIIIIIIIIIIIIIIIIIIIIIIIIIIIIIIIIIIIIIIIIIIIIIIIIIIIIIIIIIIIIIIIIIIIIIIIIIIIIIIIIIIIIIIIIIIIIIIIIIIIIIIIIIIIIIIIIIIIIIIIIIIIIIIIIIIIIII	AS:i:-6	XN:i:0	XM:i:1	XO:i:0	XG:i:0	NM:i:1	MD:Z:296C54	YT:Z:UU
68200	0	MPKV01004330.1	37425	255	351M	*	0	0	TGCAGGGAGAGAGAGATGTATACACACACAGGGAGAGAAACATTTGAACTTTTCGCAGATATCCAGAGACTTACAGTCACTGCTTTCAACTAAGGTAGGTAAGACAACCACTATCATTACAAGTAAAGACAGACAGACATGTTTTGTGTAAACAGAGTCCTGTACTATCACATTTCCAATAGTAGAATATAATAATAGTCTGACAAAAACCATCAGAATCGCTAAATCACTCAAGAGTTTCTCGTCCCAGTTCCTGACAGACATATGCGTATATCAAACGACAATCAAAATAAATCACTGCCCTTATAATTGACATTTCACTGACATTTAGTCGACATGAGAAGTCCCCGG	IIIIIIIIIIIIIIIIIIIIIIIIIIIIIIIIIIIIIIIIIIIIIIIIIIIIIIIIIIIIIIIIIIIIIIIIIIIIIIIIIIIIIIIIIIIIIIIIIIIIIIIIIIIIIIIIIIIIIIIIIIIIIIIIIIIIIIIIIIIIIIIIIIIIIIIIIIIIIIIIIIIIIIIIIIIIIIIIIIIIIIIIIIIIIIIIIIIIIIIIIIIIIIIIIIIIIIIIIIIIIIIIIIIIIIIIIIIIIIIIIIIIIIIIIIIIIIIIIIIIIIIIIIIIIIIIIIIIIIIIIIIIIIIIIIIIIIIIIIIIIIIIIIIIIIIIIIIIIIIIIIIIIIIIIIIIIIIIIIIIIIIIIIIIIII	AS:i:-1	XN:i:1	XM:i:1	XO:i:0	XG:i:0	NM:i:1	MD:Z:33N317	YT:Z:UU
68724	16	CM007724.1	32883606	255	87M	*	0	0	GATCACACCCCCTTGGGTTCTGTAGCTACAAGGGCTCTCAACTGAGAGGAGGCTAGCAATATGAAAGCCGTTCTCCTTATCCCTGCA	IIIIIIIIIIIIIIIIIIIIIIIIIIIIIIIIIIIIIIIIIIIIIIIIIIIIIIIIIIIIIIIIIIIIIIIIIIIIIIIIIIIIIII	AS:i:0	XN:i:0	XM:i:0	XO:i:0	XG:i:0	NM:i:0	MD:Z:87	YT:Z:UU
69050	16	CM007722.1	19219961	255	308M	*	0	0	ATGTTATATAAAAAACATGTCGTGCAACAATAAATGAACTTTTTTTTTTCACGTGCTGATTTTGGCAAAACCATTGGACTGAAATCTTCTCCACCATATCCCCCTTTGACGAATGGCTCACACCATGAGCTAATCAGCAAACAGTAGAGATAATGATTGATGGTAAACAGGGCATGCCAGACAAAATATGTAGCCATAAGCCAGACCTATTAGTAAACCCTCTTCCAAACCACACTAGCATATGCTGAGTCTGAGTAGACAGTAAGGGCCTTCCCCCAATTCACAAGCTGAAAAGCACATACCCTGCA	IIIIIIIIIIIIIIIIIIIIIIIIIIIIIIIIIIIIIIIIIIIIIIIIIIIIIIIIIIIIIIIIIIIIIIIIIIIIIIIIIIIIIIIIIIIIIIIIIIIIIIIIIIIIIIIIIIIIIIIIIIIIIIIIIIIIIIIIIIIIIIIIIIIIIIIIIIIIIIIIIIIIIIIIIIIIIIIIIIIIIIIIIIIIIIIIIIIIIIIIIIIIIIIIIIIIIIIIIIIIIIIIIIIIIIIIIIIIIIIIIIIIIIIIIIIIIIIIIIIIIIIIIIIIIIIIIIIIIIIIIIIIIIIIIIIIIIIIIIIIIIIIIIII	AS:i:0	XN:i:0	XM:i:0	XO:i:0	XG:i:0	NM:i:0	MD:Z:308	YT:Z:UU
69193	16	CM007741.1	18811462	255	375M	*	0	0	ACAAGTAATACTTTTTTCTCTCAAAAGGTCAATACCTTTCAATACCTCACACTGTGAGGATAACTGCACTGACCCTTTTTCTAAAATGGTTTATGAGTTGGAGAACACATTGGGAGGGATCTTATACCATTACTCTATACAGAATCCTTCCAGATCCTTGACTTATGGACAGCCCTCTTCAATTGTTTTAGTATTTTACCCCCTTTTTCAATCTTGTCGCATCGCATCAACTCCCCAAAGGGCTCGGGGAGAAACGGTCAAGTCATGCGTCCTTCAAAACAATGTCCCACCAAATCGCGCTTCTTAACCCAGAAGCCAGCAGCACCAATGTGTCGGAGGAAACACTGTTCAACTGACGACCGGGGTCAGCCTGCA	IIIIIIIIIIIIIIIIIIIIIIIIIIIIIIIIIIIIIIIIIIIIIIIIIIIIIIIIIIIIIIIIIIIIIIIIIIIIIIIIIIIIIIIIIIIIIIIIIIIIIIIIIIIIIIIIIIIIIIIIIIIIIIIIIIIIIIIIIIIIIIIIIIIIIIIIIIIIIIIIIIIIIIIIIIIIIIIIIIIIIIIIIIIIIIIIIIIIIIIIIIIIIIIIIIIIIIIIIIIIIIIIIIIIIIIIIIIIIIIIIIIIIIIIIIIIIIIIIIIIIIIIIIIIIIIIIIIIIIIIIIIIIIIIIIIIIIIIIIIIIIIIIIIIIIIIIIIIIIIIIIIIIIIIIIIIIIIIIIIIIIIIIIIIIIIIIIIIIIIIIIIIIIIIIIIIIII	AS:i:0	XN:i:0	XM:i:0	XO:i:0	XG:i:0	NM:i:0	MD:Z:375	YT:Z:UU
69465	16	MPKV01019360.1	524	6	366M	*	0	0	CTATCCTGTGCAGAAACCAGATTGCATACCAGAGAGAATACCATAGACATCAAGAAAGCCAGTCAGTTGATTATTGACACGTTTTTCCAACACTTTTGATAAACAGGGCAAAATTGAAAAAGGCCAATAACAGTTGGGATCAGCATGATCTCTCCCTTTAAATAAAGGACTTACCGCGTCTGCCTTCCAAGCAATGGGAGCCTCCCCAGAAAGGAGAGACATGTTATAAAGGTCGGAGATAGGCTTGGCGATGATACGGGCAGCAACCTTTAATGAAGAAATGGTCTAAACCATCTGACCCAGATGTTTTTTTGTGGTCAAGTTTCAGGAGGTCCTTTAGCACCACGGATTCAGTGACTTCCTGCA	IIIIIIIIIIIIIIIIIIIIIIIIIIIIIIIIIIIIIIIIIIIIIIIIIIIIIIIIIIIIIIIIIIIIIIIIIIIIIIIIIIIIIIIIIIIIIIIIIIIIIIIIIIIIIIIIIIIIIIIIIIIIIIIIIIIIIIIIIIIIIIIIIIIIIIIIIIIIIIIIIIIIIIIIIIIIIIIIIIIIIIIIIIIIIIIIIIIIIIIIIIIIIIIIIIIIIIIIIIIIIIIIIIIIIIIIIIIIIIIIIIIIIIIIIIIIIIIIIIIIIIIIIIIIIIIIIIIIIIIIIIIIIIIIIIIIIIIIIIIIIIIIIIIIIIIIIIIIIIIIIIIIIIIIIIIIIIIIIIIIIIIIIIIIIIIIIIIIIIIIIIIIII	AS:i:-6	XS:i:-14	XN:i:0	XM:i:1	XO:i:0	XG:i:0	NM:i:1	MD:Z:346A19	YT:Z:UU
69465	256	CM007726.1	6528677	6	159M1I206M	*	0	0	TGCAGGAAGTCACTGAATCCGTGGTGCTAAAGGACCTCCTGAAACTTGACCACAAAAAAACATCTGGGTCAGATGGTTTAGACCATTTCTTCATTAAAGGTTGCTGCCCGTATCATCGCCAAGCCTATCTCCGACCTTTATAACATGTCTCTCCTTTCTGGGGAGGCTCCCATTGCTTGGAAGGCAGACGCGGTAAGTCCTTTATTTAAAGGGAGAGATCATGCTGATCCCAACTGTTATTGGCCTTTTTCAATTTTGCCCTGTTTATCAAAAGTGTTGGAAAAACGTGTCAATAATCAACTGACTGGCTTTCTTGATGTCTATGGTATTCTCTCTGGTATGCAATCTGGTTTCTGCACAGGATAG	IIIIIIIIIIIIIIIIIIIIIIIIIIIIIIIIIIIIIIIIIIIIIIIIIIIIIIIIIIIIIIIIIIIIIIIIIIIIIIIIIIIIIIIIIIIIIIIIIIIIIIIIIIIIIIIIIIIIIIIIIIIIIIIIIIIIIIIIIIIIIIIIIIIIIIIIIIIIIIIIIIIIIIIIIIIIIIIIIIIIIIIIIIIIIIIIIIIIIIIIIIIIIIIIIIIIIIIIIIIIIIIIIIIIIIIIIIIIIIIIIIIIIIIIIIIIIIIIIIIIIIIIIIIIIIIIIIIIIIIIIIIIIIIIIIIIIIIIIIIIIIIIIIIIIIIIIIIIIIIIIIIIIIIIIIIIIIIIIIIIIIIIIIIIIIIIIIIIIIIIIIIIII	AS:i:-14	XS:i:-14	XN:i:0	XM:i:1	XO:i:1	XG:i:1	NM:i:2	MD:Z:19T345	YT:Z:UU
69626	16	CM007730.1	38283751	255	370M	*	0	0	CTAGCATGTCACGTCCATAAAACACAAGCATCCATCCATCACCCCTAAGGCTAAAGAAAGAAATGGCATGAAGACTGTTGTTTTCATAATTTCATGTTGTCTCACCACGTGTCTTTTTATTACTAGATTTACAGATCTCGGTTGTCCTTCTCTATAGATTCAGCCAGCCTGTCTTGACTTAGCCGTCACTTATCTAGTAAATCATATACAGTACTGATCCCACGCCCTTTTCACCCTTATGTTTGAGTTGAGTTCACCTCTGTTGCCCCCAAGGTTTGAATTACAGCTGTACCCCCAATAGTCACTGTGTAACTTGAGTCCTGACAGTGTCTCACCTGGAAGACTACCACCTTGCCGTCGTCAGCCTGCA	IIIIIIIIIIIIIIIIIIIIIIIIIIIIIIIIIIIIIIIIIIIIIIIIIIIIIIIIIIIIIIIIIIIIIIIIIIIIIIIIIIIIIIIIIIIIIIIIIIIIIIIIIIIIIIIIIIIIIIIIIIIIIIIIIIIIIIIIIIIIIIIIIIIIIIIIIIIIIIIIIIIIIIIIIIIIIIIIIIIIIIIIIIIIIIIIIIIIIIIIIIIIIIIIIIIIIIIIIIIIIIIIIIIIIIIIIIIIIIIIIIIIIIIIIIIIIIIIIIIIIIIIIIIIIIIIIIIIIIIIIIIIIIIIIIIIIIIIIIIIIIIIIIIIIIIIIIIIIIIIIIIIIIIIIIIIIIIIIIIIIIIIIIIIIIIIIIIIIIIIIIIIIIIIII	AS:i:-6	XN:i:0	XM:i:1	XO:i:0	XG:i:0	NM:i:1	MD:Z:344C25	YT:Z:UU
69888	0	MPKV01003941.1	43722	255	358M	*	0	0	TGCAGGCTGCCTCGTCGTTGTTGTTAATCAAGCCCACTGTCTTCTGCAAACTTGATGATTGAGTTGGAGGCGTGGGTGAACAAGGAGTACAGGAGAGTGCTGAGCACACACCCCTGTGGGGCCCCAGTGCTGAGGGTCAGCGAAGTGGAGATGTTTCCTACCTTCACCACCTGGGGGTGGCCCGTCAGAAAGTCCAGTTGCACAGGGCAGTTTAGACCCAGGTCCTTGAGCTTAATGAGCTTGGAGGGAACTATGGTGTTGAATGCTGAGCTGTAGTCAAAGAACAGCATTCTTGTATGAATATTATTTTTGTCCAGATGGGATAGGGCATTGTGATGGCGATTGCATCATCTATGGA	IIIIIIIIIIIIIIIIIIIIIIIIIIIIIIIIIIIIIIIIIIIIIIIIIIIIIIIIIIIIIIIIIIIIIIIIIIIIIIIIIIIIIIIIIIIIIIIIIIIIIIIIIIIIIIIIIIIIIIIIIIIIIIIIIIIIIIIIIIIIIIIIIIIIIIIIIIIIIIIIIIIIIIIIIIIIIIIIIIIIIIIIIIIIIIIIIIIIIIIIIIIIIIIIIIIIIIIIIIIIIIIIIIIIIIIIIIIIIIIIIIIIIIIIIIIIIIIIIIIIIIIIIIIIIIIIIIIIIIIIIIIIIIIIIIIIIIIIIIIIIIIIIIIIIIIIIIIIIIIIIIIIIIIIIIIIIIIIIIIIIIIIIIIIIIIIIIIIII	AS:i:0	XN:i:0	XM:i:0	XO:i:0	XG:i:0	NM:i:0	MD:Z:358	YT:Z:UU
69899	16	CM007731.1	33505731	255	385M	*	0	0	TGGACCGTTAATCCATTTAGAGGGATAGGCCACTAACATGATCAGTATGTGAAAAAATCCAGTAACAATCCACTATGTGAATTAAATCGGGTAAAAACCTGGTTAAGTAGTGTGAAAAGCTGCAACAAAGGCATGAAGCGATATCATGTGCATATTAAAGAGTTTAGCGGGGGCAATCTAAAGCTAATACATCGGAATGCCTTTGAATTGACATTGGCACTGTTGATATTGATTTGAATTATAGCTGTAAGTGATATAAACAACATCAACATTTTGCATACGTGTTGAGTATGAGAGTCATACGTTCTAATTCATACCTTTTAGAACAATATATCACCATAACGTTAACCTCCTTTTTGTTCTTTTTGTTCTGTTCTGCCCTGCA	IIIIIIIIIIIIIIIIIIIIIIIIIIIIIIIIIIIIIIIIIIIIIIIIIIIIIIIIIIIIIIIIIIIIIIIIIIIIIIIIIIIIIIIIIIIIIIIIIIIIIIIIIIIIIIIIIIIIIIIIIIIIIIIIIIIIIIIIIIIIIIIIIIIIIIIIIIIIIIIIIIIIIIIIIIIIIIIIIIIIIIIIIIIIIIIIIIIIIIIIIIIIIIIIIIIIIIIIIIIIIIIIIIIIIIIIIIIIIIIIIIIIIIIIIIIIIIIIIIIIIIIIIIIIIIIIIIIIIIIIIIIIIIIIIIIIIIIIIIIIIIIIIIIIIIIIIIIIIIIIIIIIIIIIIIIIIIIIIIIIIIIIIIIIIIIIIIIIIIIIIIIIIIIIIIIIIIIIIIIIIIIII	AS:i:-12	XN:i:0	XM:i:2	XO:i:0	XG:i:0	NM:i:2	MD:Z:138T215G30	YT:Z:UU
70145	16	CM007736.1	43298817	255	351M	*	0	0	TGGCTGGGTAACATGGTTGGTTTCTTAGGGACTAACAAGCCAGGACATTGAGCAGGGCTCAGTAAATTACACGCTTTGTAATCAGTCATTGTAGTGGAGACTCTGTGTGTGTAATTTACGTCTGTGTGTGTTCACTACACTGCTAACCCAACGTGTGGATAAAGACAGACACCGGCATCTACAGCCGTAAAATGGCATAGACCCTGCTCCCAGTGCTATTTGGTTAGTGAAGGGACCCAGACTGAGTCAAAGCTGAGCTGGTTGGTGTTCATTATGCATCATAAATGTGTGAACGTGACCCTGATCTCAGAGCACCTCCCCATCAGTAACTGCTGTGTAGCCGGGCCTGCA	IIIIIIIIIIIIIIIIIIIIIIIIIIIIIIIIIIIIIIIIIIIIIIIIIIIIIIIIIIIIIIIIIIIIIIIIIIIIIIIIIIIIIIIIIIIIIIIIIIIIIIIIIIIIIIIIIIIIIIIIIIIIIIIIIIIIIIIIIIIIIIIIIIIIIIIIIIIIIIIIIIIIIIIIIIIIIIIIIIIIIIIIIIIIIIIIIIIIIIIIIIIIIIIIIIIIIIIIIIIIIIIIIIIIIIIIIIIIIIIIIIIIIIIIIIIIIIIIIIIIIIIIIIIIIIIIIIIIIIIIIIIIIIIIIIIIIIIIIIIIIIIIIIIIIIIIIIIIIIIIIIIIIIIIIIIIIIIIIIIIIIIIIIIIIII	AS:i:0	XN:i:0	XM:i:0	XO:i:0	XG:i:0	NM:i:0	MD:Z:351	YT:Z:UU
70306	0	CM007736.1	9571038	255	353M	*	0	0	TGCAGGCTGCAATGTTTTTATATGTAGACTATATACACATATTGGCAATAGAAGTTACTTTTGGATTTGTATAATTTTCATTTAGATATCATTTTGATGAACCACATGATATTGACTTTGAGATAAGAAGACTTTATCAGAAATTAAATGTAACCCACGAAAATGTGCATATGATAATCATAACTGACACGCGGATCAGTAGAAATGGTACGATGACTTGGCACTCCAAATGGAAAAGGTTGCCGACTGCTGGTGTGGCCTATTACTGGCAACTTCAGGAACCTAATGGCAGAATCTGCGAATGTCAGCTGGCAGCGGGAGGAAGAGGGTCGGGAACAGGTATTTTTCTTCTC	IIIIIIIIIIIIIIIIIIIIIIIIIIIIIIIIIIIIIIIIIIIIIIIIIIIIIIIIIIIIIIIIIIIIIIIIIIIIIIIIIIIIIIIIIIIIIIIIIIIIIIIIIIIIIIIIIIIIIIIIIIIIIIIIIIIIIIIIIIIIIIIIIIIIIIIIIIIIIIIIIIIIIIIIIIIIIIIIIIIIIIIIIIIIIIIIIIIIIIIIIIIIIIIIIIIIIIIIIIIIIIIIIIIIIIIIIIIIIIIIIIIIIIIIIIIIIIIIIIIIIIIIIIIIIIIIIIIIIIIIIIIIIIIIIIIIIIIIIIIIIIIIIIIIIIIIIIIIIIIIIIIIIIIIIIIIIIIIIIIIIIIIIIIIIIIII	AS:i:0	XN:i:0	XM:i:0	XO:i:0	XG:i:0	NM:i:0	MD:Z:353	YT:Z:UU
7030	0	CM007723.1	47512374	255	374M	*	0	0	TGCAGGCACGTCTGACATTGACCGAAAGGAAAATCTTTCTAGTTAAAGAGTCTAGAATTCTAGATGACATGACGTTCATTCATAACAGTTTAGCGTGGAAGATTTTTGTCAATGAATTGCTGATACAATTACGTTAATGTATTTTGAAGCTTTCCCTGGATAACCAGCTGTGCTCAGCAGGCTGTGAGGCTGTGTGTGTGCGTGTGTGTGTGTGTCTGTGTGCGTGTGCGCACGCATTTGTGCCTGTGTGATGCTGATAGAGGAATGGATTTGCGTGTGCTCATTGTCAGTCAGCAGACCCTGGCCGTCTCTGCCTTGATCGTGTATGAGTCAGTGCTGCAGTGCTCTGTGGGAGGGGCTAGGATTTATCTCCT	IIIIIIIIIIIIIIIIIIIIIIIIIIIIIIIIIIIIIIIIIIIIIIIIIIIIIIIIIIIIIIIIIIIIIIIIIIIIIIIIIIIIIIIIIIIIIIIIIIIIIIIIIIIIIIIIIIIIIIIIIIIIIIIIIIIIIIIIIIIIIIIIIIIIIIIIIIIIIIIIIIIIIIIIIIIIIIIIIIIIIIIIIIIIIIIIIIIIIIIIIIIIIIIIIIIIIIIIIIIIIIIIIIIIIIIIIIIIIIIIIIIIIIIIIIIIIIIIIIIIIIIIIIIIIIIIIIIIIIIIIIIIIIIIIIIIIIIIIIIIIIIIIIIIIIIIIIIIIIIIIIIIIIIIIIIIIIIIIIIIIIIIIIIIIIIIIIIIIIIIIIIIIIIIIIIIII	AS:i:0	XN:i:0	XM:i:0	XO:i:0	XG:i:0	NM:i:0	MD:Z:374	YT:Z:UU
70338	0	CM007744.1	21748031	22	87M	*	0	0	TGCAGGGAGAAACTTTGTAGCGGGGCGGCGGAAAACGAGGGAGAAGCATTTGGCATAGTCACATTAGAAGGGGTGGGAGATGAGGAA	IIIIIIIIIIIIIIIIIIIIIIIIIIIIIIIIIIIIIIIIIIIIIIIIIIIIIIIIIIIIIIIIIIIIIIIIIIIIIIIIIIIIIII	AS:i:-6	XS:i:-42	XN:i:0	XM:i:1	XO:i:0	XG:i:0	NM:i:1	MD:Z:45A41	YT:Z:UU
70338	256	CM007745.1	22316082	22	87M	*	0	0	TGCAGGGAGAAACTTTGTAGCGGGGCGGCGGAAAACGAGGGAGAAGCATTTGGCATAGTCACATTAGAAGGGGTGGGAGATGAGGAA	IIIIIIIIIIIIIIIIIIIIIIIIIIIIIIIIIIIIIIIIIIIIIIIIIIIIIIIIIIIIIIIIIIIIIIIIIIIIIIIIIIIIIII	AS:i:-42	XS:i:-42	XN:i:0	XM:i:7	XO:i:0	XG:i:0	NM:i:7	MD:Z:4A21A1G6A9A4G2G33	YT:Z:UU
70338	256	CM007746.1	27056665	22	87M	*	0	0	TGCAGGGAGAAACTTTGTAGCGGGGCGGCGGAAAACGAGGGAGAAGCATTTGGCATAGTCACATTAGAAGGGGTGGGAGATGAGGAA	IIIIIIIIIIIIIIIIIIIIIIIIIIIIIIIIIIIIIIIIIIIIIIIIIIIIIIIIIIIIIIIIIIIIIIIIIIIIIIIIIIIIIII	AS:i:-48	XS:i:-42	XN:i:0	XM:i:8	XO:i:0	XG:i:0	NM:i:8	MD:Z:21T4A1G6A7G6G2G0C32	YT:Z:UU
70338	256	CM007739.1	10972528	22	87M	*	0	0	TGCAGGGAGAAACTTTGTAGCGGGGCGGCGGAAAACGAGGGAGAAGCATTTGGCATAGTCACATTAGAAGGGGTGGGAGATGAGGAA	IIIIIIIIIIIIIIIIIIIIIIIIIIIIIIIIIIIIIIIIIIIIIIIIIIIIIIIIIIIIIIIIIIIIIIIIIIIIIIIIIIIIIII	AS:i:-48	XS:i:-42	XN:i:0	XM:i:8	XO:i:0	XG:i:0	NM:i:8	MD:Z:26A1G6A7G5C0A2G0C32	YT:Z:UU
70338	256	CM007747.1	32660584	22	26M1D9M1I51M	*	0	0	TGCAGGGAGAAACTTTGTAGCGGGGCGGCGGAAAACGAGGGAGAAGCATTTGGCATAGTCACATTAGAAGGGGTGGGAGATGAGGAA	IIIIIIIIIIIIIIIIIIIIIIIIIIIIIIIIIIIIIIIIIIIIIIIIIIIIIIIIIIIIIIIIIIIIIIIIIIIIIIIIIIIIIII	AS:i:-52	XS:i:-42	XN:i:0	XM:i:6	XO:i:2	XG:i:2	NM:i:8	MD:Z:18T7^A2G13G6G2G0C32	YT:Z:UU
70505	16	CM007734.1	73201901	31	87M	*	0	0	GTAAAACACTTGTACTGGGAGACGCTCTACTGTAAGCTTAGATGTACCATAGATCTGTCCCTCTGGCTCATTGGTTGTTCTCCTGCA	IIIIIIIIIIIIIIIIIIIIIIIIIIIIIIIIIIIIIIIIIIIIIIIIIIIIIIIIIIIIIIIIIIIIIIIIIIIIIIIIIIIIIII	AS:i:0	XS:i:-14	XN:i:0	XM:i:0	XO:i:0	XG:i:0	NM:i:0	MD:Z:87	YT:Z:UU
70505	272	CM007734.1	73205452	31	35M1D52M	*	0	0	GTAAAACACTTGTACTGGGAGACGCTCTACTGTAAGCTTAGATGTACCATAGATCTGTCCCTCTGGCTCATTGGTTGTTCTCCTGCA	IIIIIIIIIIIIIIIIIIIIIIIIIIIIIIIIIIIIIIIIIIIIIIIIIIIIIIIIIIIIIIIIIIIIIIIIIIIIIIIIIIIIIII	AS:i:-14	XS:i:-14	XN:i:0	XM:i:1	XO:i:1	XG:i:1	NM:i:2	MD:Z:35^G37T14	YT:Z:UU
70715	16	CM007729.1	16965481	255	354M	*	0	0	AATGTGTTTGAATCCGATGTCTCTTAGTAATAGGCTTGAACAAAAACCTAGTCTAGTGAGGTTGGCCCTCATCATCGCCACCAGGCCTGTCATCTTGACTAATAGCTAATAGGCCTAAATTAGTGCAGATCACATGCAGATGAACCTAATGTAGCGCAGGTGTAAAAAGACGGCTGAGCGGAGTCCCCACTTCCGTTTTTCAGGGGAAACGGAGAATAGGTTGAAAATACTGTACCCCTGAAAAATGGCAACATCCGCGTTCTACCAACGGCGTTAAGGGTGCATGTAGATCACCAGAGTGCTGTGAAGTGTGCTCCAGCCTTCAGGCAACACAACGGAACATTTGGTCCTGCA	IIIIIIIIIIIIIIIIIIIIIIIIIIIIIIIIIIIIIIIIIIIIIIIIIIIIIIIIIIIIIIIIIIIIIIIIIIIIIIIIIIIIIIIIIIIIIIIIIIIIIIIIIIIIIIIIIIIIIIIIIIIIIIIIIIIIIIIIIIIIIIIIIIIIIIIIIIIIIIIIIIIIIIIIIIIIIIIIIIIIIIIIIIIIIIIIIIIIIIIIIIIIIIIIIIIIIIIIIIIIIIIIIIIIIIIIIIIIIIIIIIIIIIIIIIIIIIIIIIIIIIIIIIIIIIIIIIIIIIIIIIIIIIIIIIIIIIIIIIIIIIIIIIIIIIIIIIIIIIIIIIIIIIIIIIIIIIIIIIIIIIIIIIIIIIIIII	AS:i:-12	XN:i:0	XM:i:2	XO:i:0	XG:i:0	NM:i:2	MD:Z:173T40G139	YT:Z:UU
71060	0	CM007736.1	25419959	255	312M	*	0	0	TGCAGGCCATTGTTACAGAATAAACAAATTGTAATGTCAGGGCGGAGATGAGAGTGCATCTCCAGAATATTAACACCAGTGATGAACTGTTGCTTGAGAAAATGCAAATGGCCCAGGGCAATGAAAGACCAGGATTTCCCGTAAGTTCACACCCACACGAGTGAACGCAGTACAGAGTGAGGATAACGGGAATAGCGGAGAGGAATGTGCACAGGCAGAGCCCTCACAGACCACAGTCAAAACACAAAAGAAATATAATCCTCTCCTGAGTAAAATTGATGCGAGCCATGAAGCAACCAAAAGAACTGACCT	IIIIIIIIIIIIIIIIIIIIIIIIIIIIIIIIIIIIIIIIIIIIIIIIIIIIIIIIIIIIIIIIIIIIIIIIIIIIIIIIIIIIIIIIIIIIIIIIIIIIIIIIIIIIIIIIIIIIIIIIIIIIIIIIIIIIIIIIIIIIIIIIIIIIIIIIIIIIIIIIIIIIIIIIIIIIIIIIIIIIIIIIIIIIIIIIIIIIIIIIIIIIIIIIIIIIIIIIIIIIIIIIIIIIIIIIIIIIIIIIIIIIIIIIIIIIIIIIIIIIIIIIIIIIIIIIIIIIIIIIIIIIIIIIIIIIIIIIIIIIIIIIIIIIIIII	AS:i:-6	XN:i:0	XM:i:1	XO:i:0	XG:i:0	NM:i:1	MD:Z:43A268	YT:Z:UU
71129	16	CM007732.1	28619713	255	409M	*	0	0	CTACGCTGTGTGTCTGAGCTTCAGGAACAGTGAGCCACACACACCCATGCACACACACACACACACATCTGTCCCAGGGAAATGATTATTTCCCCCCTTTGATCGCCTCTCTCTCGACCCAAACCTACAGCACTGAATCGGTGTCAGAGTGGCACTGGAAAGCGGCACGGGGCTGTCTCACTTGCCCGTTCTCCTGGGCATTTACACCAGTGTGAGCGATGTCAGACTGCAGTGGGAGAGAGGAGAATAACTGGTGGTAGACATAAGAGTGTAGGTGGATGAGGGCTGAGTTGGACACACTGTAGAAAGAGAGAGAGTCAGGCAGAGGCAGCAGCATATGCATTGTACCTGCTTACCTCCCCCTCCTTTCAAAACTGTCAAAGTTCCCAGGTCTAGCCACCTACCTGCA	IIIIIIIIIIIIIIIIIIIIIIIIIIIIIIIIIIIIIIIIIIIIIIIIIIIIIIIIIIIIIIIIIIIIIIIIIIIIIIIIIIIIIIIIIIIIIIIIIIIIIIIIIIIIIIIIIIIIIIIIIIIIIIIIIIIIIIIIIIIIIIIIIIIIIIIIIIIIIIIIIIIIIIIIIIIIIIIIIIIIIIIIIIIIIIIIIIIIIIIIIIIIIIIIIIIIIIIIIIIIIIIIIIIIIIIIIIIIIIIIIIIIIIIIIIIIIIIIIIIIIIIIIIIIIIIIIIIIIIIIIIIIIIIIIIIIIIIIIIIIIIIIIIIIIIIIIIIIIIIIIIIIIIIIIIIIIIIIIIIIIIIIIIIIIIIIIIIIIIIIIIIIIIIIIIIIIIIIIIIIIIIIIIIIIIIIIIIIIIIIIIIIIIIII	AS:i:0	XN:i:0	XM:i:0	XO:i:0	XG:i:0	NM:i:0	MD:Z:409	YT:Z:UU
71362	16	CM007720.1	30717306	255	327M	*	0	0	GTCCACGTTCCCTTTCCTCGCCGCCAATCTTCAATAACCTTTGACCTTTCTCAAAATGATCCGAGAGGACGCAGGAGTTGAGGAAATCCAATTGAGAAAAGGTCAAGGTCTATGTCTACGCCAGCATTAAGTTTTATTTTTCTGGTGGAAGACTTCAATTTCACATCTTCAATCATTTCTTCAATGGGAAATAATTGTGCCAAAGCATTGTTGCCAAGAAGCACTTTGTGGCGAAAATCAATAGGAACTGAAGACTTGTCCTTTGTTCAATGTCATTGACTGAGTGTCCCTCCATTTTTGGTACAGTTAGCATGTCAAAGCCCTGCA	IIIIIIIIIIIIIIIIIIIIIIIIIIIIIIIIIIIIIIIIIIIIIIIIIIIIIIIIIIIIIIIIIIIIIIIIIIIIIIIIIIIIIIIIIIIIIIIIIIIIIIIIIIIIIIIIIIIIIIIIIIIIIIIIIIIIIIIIIIIIIIIIIIIIIIIIIIIIIIIIIIIIIIIIIIIIIIIIIIIIIIIIIIIIIIIIIIIIIIIIIIIIIIIIIIIIIIIIIIIIIIIIIIIIIIIIIIIIIIIIIIIIIIIIIIIIIIIIIIIIIIIIIIIIIIIIIIIIIIIIIIIIIIIIIIIIIIIIIIIIIIIIIIIIIIIIIIIIIIIIIIIIIII	AS:i:-18	XN:i:0	XM:i:3	XO:i:0	XG:i:0	NM:i:3	MD:Z:32G16T253A23	YT:Z:UU
71491	16	CM007722.1	47052545	26	419M	*	0	0	GTGCTTCCTGGGTTAATTGAACCAGACATGCCCTATGTGCCAAGCGAAGGAGAATTCAGTACATGTTTTCCGACCCCTATGCTCATTCATTATCTGCATTACTTGACCATGGATGGCACCTAACCTCGTATAAGGAAAATACTATTTCCATTTCAACTGCCTGCCATTAAATGTGTTTAATCTGTTTTGGGTTGCTTCTGTCAGTGACATTCACATTGGATTGGCAATGAAAGGGAGAGAGAGAGAGAAGAGCAGCAGGGAGTCCCAGTCCATCTTGGTTGAAGTGTTCATTATCATACTATATTGGGTTGTTTGTTTCTAGGAGACAACATTCATCTCCTCCTGAACGACACATTGAGGTGCAAGCCGCTGTAAAACTGTTCTCGGACTTCACAGGCAATACCGTATTGGGGCCTGCA	IIIIIIIIIIIIIIIIIIIIIIIIIIIIIIIIIIIIIIIIIIIIIIIIIIIIIIIIIIIIIIIIIIIIIIIIIIIIIIIIIIIIIIIIIIIIIIIIIIIIIIIIIIIIIIIIIIIIIIIIIIIIIIIIIIIIIIIIIIIIIIIIIIIIIIIIIIIIIIIIIIIIIIIIIIIIIIIIIIIIIIIIIIIIIIIIIIIIIIIIIIIIIIIIIIIIIIIIIIIIIIIIIIIIIIIIIIIIIIIIIIIIIIIIIIIIIIIIIIIIIIIIIIIIIIIIIIIIIIIIIIIIIIIIIIIIIIIIIIIIIIIIIIIIIIIIIIIIIIIIIIIIIIIIIIIIIIIIIIIIIIIIIIIIIIIIIIIIIIIIIIIIIIIIIIIIIIIIIIIIIIIIIIIIIIIIIIIIIIIIIIIIIIIIIIIIIIIIIII	AS:i:-6	XS:i:-204	XN:i:0	XM:i:1	XO:i:0	XG:i:0	NM:i:1	MD:Z:80A338	YT:Z:UU
71491	272	CM007722.1	47048708	26	4M2I6M2I4M2I2M2I22M1D13M1D4M1D10M1I52M1D33M1I8M1I19M1I15M1I12M1I14M1I16M1D25M1D118M1D27M	*	0	0	GTGCTTCCTGGGTTAATTGAACCAGACATGCCCTATGTGCCAAGCGAAGGAGAATTCAGTACATGTTTTCCGACCCCTATGCTCATTCATTATCTGCATTACTTGACCATGGATGGCACCTAACCTCGTATAAGGAAAATACTATTTCCATTTCAACTGCCTGCCATTAAATGTGTTTAATCTGTTTTGGGTTGCTTCTGTCAGTGACATTCACATTGGATTGGCAATGAAAGGGAGAGAGAGAGAGAAGAGCAGCAGGGAGTCCCAGTCCATCTTGGTTGAAGTGTTCATTATCATACTATATTGGGTTGTTTGTTTCTAGGAGACAACATTCATCTCCTCCTGAACGACACATTGAGGTGCAAGCCGCTGTAAAACTGTTCTCGGACTTCACAGGCAATACCGTATTGGGGCCTGCA	IIIIIIIIIIIIIIIIIIIIIIIIIIIIIIIIIIIIIIIIIIIIIIIIIIIIIIIIIIIIIIIIIIIIIIIIIIIIIIIIIIIIIIIIIIIIIIIIIIIIIIIIIIIIIIIIIIIIIIIIIIIIIIIIIIIIIIIIIIIIIIIIIIIIIIIIIIIIIIIIIIIIIIIIIIIIIIIIIIIIIIIIIIIIIIIIIIIIIIIIIIIIIIIIIIIIIIIIIIIIIIIIIIIIIIIIIIIIIIIIIIIIIIIIIIIIIIIIIIIIIIIIIIIIIIIIIIIIIIIIIIIIIIIIIIIIIIIIIIIIIIIIIIIIIIIIIIIIIIIIIIIIIIIIIIIIIIIIIIIIIIIIIIIIIIIIIIIIIIIIIIIIIIIIIIIIIIIIIIIIIIIIIIIIIIIIIIIIIIIIIIIIIIIIIIIIIIIIIII	AS:i:-204	XS:i:-204	XN:i:0	XM:i:8	XO:i:18	XG:i:22	NM:i:30	MD:Z:3T2C5C25^A5A0G6^A4^T16A45^G117^G25^G1G116^A4C22	YT:Z:UU
71663	0	CM007730.1	39236806	255	397M	*	0	0	TGCAGGACATCGACTCTCAAATGGACCACCAGCTGAGGCTCCAGGGGAGCAGCAATGGCTTCCAGCCCTGCCTGGGCATTATCTGTGGTCTGTACTGGGCAATCAGCTGGCACCAATGGGGAAAAAATGTTTTCATATAGAAAATGAAAATAAATAACCAGACATTGAACTAACATTCAAATGTGTCCCTGATTTTTAGGCCCCTATTACCATGGGAACCAGGGTGTGGCGTCCACTATAACACCGTTCTGGGTAGTGCCACCCCCGGAGGTGAGTGCAGTGGTAATACATGCCTTAATGAATAAGAACATATTCCTCTAAGACAAGGTAAACATCTATAACACTTATCACCATTCTTCCATCCACAGCAAAGGCCCAATGACTATGGCATTCCAGT	IIIIIIIIIIIIIIIIIIIIIIIIIIIIIIIIIIIIIIIIIIIIIIIIIIIIIIIIIIIIIIIIIIIIIIIIIIIIIIIIIIIIIIIIIIIIIIIIIIIIIIIIIIIIIIIIIIIIIIIIIIIIIIIIIIIIIIIIIIIIIIIIIIIIIIIIIIIIIIIIIIIIIIIIIIIIIIIIIIIIIIIIIIIIIIIIIIIIIIIIIIIIIIIIIIIIIIIIIIIIIIIIIIIIIIIIIIIIIIIIIIIIIIIIIIIIIIIIIIIIIIIIIIIIIIIIIIIIIIIIIIIIIIIIIIIIIIIIIIIIIIIIIIIIIIIIIIIIIIIIIIIIIIIIIIIIIIIIIIIIIIIIIIIIIIIIIIIIIIIIIIIIIIIIIIIIIIIIIIIIIIIIIIIIIIIIIIIII	AS:i:0	XN:i:0	XM:i:0	XO:i:0	XG:i:0	NM:i:0	MD:Z:397	YT:Z:UU
71893	0	CM007741.1	3235894	31	382M	*	0	0	TGCAGGGTATTTCATACGTGAGAACATGTTTGGCTACAGCACTAGTAAGAGTGGGAACCTGAAACTCCCTACTCTACTTACATTGCATTTACTCACCTTCAGGTAAAGTATTTACTGTATGTATGGCCTGTATGCAGCCCATACAAAAGCATACAGCGTGTAACCAACTGTAACCAATGTGGGCAGAGGTGGATGTGTGTGGTTGTGGTCCGTTAATGTGTGTTATGCAAGCCTGTAAGTCTCATTGTTTCCATGAGTATGTGCACATGTGAAGATGTGTATATGTCAGTATGTCTAGACATTGACATGTCTGCACATATGATTGTGAGAGTGTTTGCATTCCTACTATGAGGGGAGGGGGGGGGTATTCAACTACGTGTCA	IIIIIIIIIIIIIIIIIIIIIIIIIIIIIIIIIIIIIIIIIIIIIIIIIIIIIIIIIIIIIIIIIIIIIIIIIIIIIIIIIIIIIIIIIIIIIIIIIIIIIIIIIIIIIIIIIIIIIIIIIIIIIIIIIIIIIIIIIIIIIIIIIIIIIIIIIIIIIIIIIIIIIIIIIIIIIIIIIIIIIIIIIIIIIIIIIIIIIIIIIIIIIIIIIIIIIIIIIIIIIIIIIIIIIIIIIIIIIIIIIIIIIIIIIIIIIIIIIIIIIIIIIIIIIIIIIIIIIIIIIIIIIIIIIIIIIIIIIIIIIIIIIIIIIIIIIIIIIIIIIIIIIIIIIIIIIIIIIIIIIIIIIIIIIIIIIIIIIIIIIIIIIIIIIIIIIIIIIIIIII	AS:i:0	XS:i:-54	XN:i:0	XM:i:0	XO:i:0	XG:i:0	NM:i:0	MD:Z:382	YT:Z:UU
71893	272	MPKV01011357.1	3797	31	17M1I61M1I7M1D71M1I44M1I123M1I54M	*	0	0	TGACACGTAGTTGAATACCCCCCCCCTCCCCTCATAGTAGGAATGCAAACACTCTCACAATCATATGTGCAGACATGTCAATGTCTAGACATACTGACATATACACATCTTCACATGTGCACATACTCATGGAAACAATGAGACTTACAGGCTTGCATAACACACATTAACGGACCACAACCACACACATCCACCTCTGCCCACATTGGTTACAGTTGGTTACACGCTGTATGCTTTTGTATGGGCTGCATACAGGCCATACATACAGTAAATACTTTACCTGAAGGTGAGTAAATGCAATGTAAGTAGAGTAGGGAGTTTCAGGTTCCCACTCTTACTAGTGCTGTAGCCAAACATGTTCTCACGTATGAAATACCCTGCA	IIIIIIIIIIIIIIIIIIIIIIIIIIIIIIIIIIIIIIIIIIIIIIIIIIIIIIIIIIIIIIIIIIIIIIIIIIIIIIIIIIIIIIIIIIIIIIIIIIIIIIIIIIIIIIIIIIIIIIIIIIIIIIIIIIIIIIIIIIIIIIIIIIIIIIIIIIIIIIIIIIIIIIIIIIIIIIIIIIIIIIIIIIIIIIIIIIIIIIIIIIIIIIIIIIIIIIIIIIIIIIIIIIIIIIIIIIIIIIIIIIIIIIIIIIIIIIIIIIIIIIIIIIIIIIIIIIIIIIIIIIIIIIIIIIIIIIIIIIIIIIIIIIIIIIIIIIIIIIIIIIIIIIIIIIIIIIIIIIIIIIIIIIIIIIIIIIIIIIIIIIIIIIIIIIIIIIIIIIIIII	AS:i:-54	XS:i:-54	XN:i:0	XM:i:1	XO:i:6	XG:i:6	NM:i:7	MD:Z:85^T148G143	YT:Z:UU
72061	0	CM007731.1	37695920	255	355M	*	0	0	TGCAGGCAACCTCCACCCACAGCTCTCACCGTCAGTCTAAAGTGGTCTTTGTGCTGGCTGTGGATGGTGTTGGCAAAGTGATGGTCGCTGGGCTGTGGTAGACGGTTCTCTTCATCCAGAATGTCCAGGATGCCCACTAGTTTTGCTTCCACCAGGTCTATGGGGATAAATGAATGCATTATTACAGATGTAGTCAGCAGCATAGTCAATTCAAGTCAAATTATTAAGAATCGAATAAGATAAGTACTTTATTGATGTGCAAGGGGGAAATTTGTCTCATGCTACTAATGTTGTAATGCGGTCTGTGTTTTGAACATTTCTCAATGTCACTGTGTGAAGTCATAAGGAAAATAAA	IIIIIIIIIIIIIIIIIIIIIIIIIIIIIIIIIIIIIIIIIIIIIIIIIIIIIIIIIIIIIIIIIIIIIIIIIIIIIIIIIIIIIIIIIIIIIIIIIIIIIIIIIIIIIIIIIIIIIIIIIIIIIIIIIIIIIIIIIIIIIIIIIIIIIIIIIIIIIIIIIIIIIIIIIIIIIIIIIIIIIIIIIIIIIIIIIIIIIIIIIIIIIIIIIIIIIIIIIIIIIIIIIIIIIIIIIIIIIIIIIIIIIIIIIIIIIIIIIIIIIIIIIIIIIIIIIIIIIIIIIIIIIIIIIIIIIIIIIIIIIIIIIIIIIIIIIIIIIIIIIIIIIIIIIIIIIIIIIIIIIIIIIIIIIIIIIII	AS:i:-6	XN:i:0	XM:i:1	XO:i:0	XG:i:0	NM:i:1	MD:Z:10T344	YT:Z:UU
72097	0	CM007738.1	13345498	255	358M1D22M	*	0	0	TGCAGGCTTCCGTCATAACTATCAGTATGAAAAAAGGTAAGAATGACAGGGGGTAGTTTGGAAAACACTAATCCGGTCCGAATCGTTCTCTGGAAGAACAGACATTCTGGGTTAATAATTACATAACCAATGTTCTCTAGTAATACTAGTCCCGTGCAAATAGGGTTTAAAAACACATTATTCAGGGCGAGCATGTCATTGCTTAGGTAAAACAAATAAAAATACAGCCACTAAGCCACATACATTTATTGACATTAATCCAACAAAGACTATTTTCTGGGAAGTAAATTACCTGGCACTTCAGTCTTCCCCTCCAAAAAGGTCCCTTATGTTTTCAATGTGACAATAAGATGAAGACGTTTTTGGAACCAATAATAAAA	IIIIIIIIIIIIIIIIIIIIIIIIIIIIIIIIIIIIIIIIIIIIIIIIIIIIIIIIIIIIIIIIIIIIIIIIIIIIIIIIIIIIIIIIIIIIIIIIIIIIIIIIIIIIIIIIIIIIIIIIIIIIIIIIIIIIIIIIIIIIIIIIIIIIIIIIIIIIIIIIIIIIIIIIIIIIIIIIIIIIIIIIIIIIIIIIIIIIIIIIIIIIIIIIIIIIIIIIIIIIIIIIIIIIIIIIIIIIIIIIIIIIIIIIIIIIIIIIIIIIIIIIIIIIIIIIIIIIIIIIIIIIIIIIIIIIIIIIIIIIIIIIIIIIIIIIIIIIIIIIIIIIIIIIIIIIIIIIIIIIIIIIIIIIIIIIIIIIIIIIIIIIIIIIIIIIIIIIIIII	AS:i:-14	XN:i:0	XM:i:1	XO:i:1	XG:i:1	NM:i:2	MD:Z:358^A0T21	YT:Z:UU
72098	16	MPKV01000200.1	778845	255	320M	*	0	0	GGATGATTGAGCCTGTGCTGAACGCTGTGTCTCTGCACCAGGTGAGCAGAGAAAATGAAATGGACCCAATTGGGCACTTGATCTCATGACAAAGTTGCCTAACAATAACTTCAGGCTGAGTTGTTTAGCTTTGTAGTCCAGTTCCTCTTGGGATGACAGATTTTGGGAATATTAGTAATGGTTTGATCACACACTGGAATGCCGTGTCGGTAGCTTTTTCTAACGGACTACGGTGTCTGTTGCTATTTTATGCCAAATGCTATCTCTGTGCTCCAGGTGAGGAAGCAGAGTCAGCTGTCTCTGCTGGATTACTTCCTGCA	IIIIIIIIIIIIIIIIIIIIIIIIIIIIIIIIIIIIIIIIIIIIIIIIIIIIIIIIIIIIIIIIIIIIIIIIIIIIIIIIIIIIIIIIIIIIIIIIIIIIIIIIIIIIIIIIIIIIIIIIIIIIIIIIIIIIIIIIIIIIIIIIIIIIIIIIIIIIIIIIIIIIIIIIIIIIIIIIIIIIIIIIIIIIIIIIIIIIIIIIIIIIIIIIIIIIIIIIIIIIIIIIIIIIIIIIIIIIIIIIIIIIIIIIIIIIIIIIIIIIIIIIIIIIIIIIIIIIIIIIIIIIIIIIIIIIIIIIIIIIIIIIIIIIIIIIIIIIIIII	AS:i:0	XN:i:0	XM:i:0	XO:i:0	XG:i:0	NM:i:0	MD:Z:320	YT:Z:UU
72191	16	CM007732.1	29510332	255	399M	*	0	0	ATCCAGATTCGCTGACCAGCGTTACGTTATTTCTTGGCAAAAAGCCCAGCTGCACATTCAAAAGGTATCATACATATGAAAATATTACAAGAGGAGCAAACCACTGTTTAACCCCAAATCAAACTAATATTGTATATTTGATGACAATTTTACTGAGATACAGTTAAAATAAGCAAATCTGTAAATTGAAATGAATTTATTAGGCTCTTATCTATGGATTTCACATGACTGGGCAGGGGTGCAGCCATGGATGGGCCTGGGAGGGCATTGGCCCACCCACTTGAGAGACAGGCCCAGCAAATCAGAATGAGTTTTCCCCCACAAAAGGGTTTTATTACAGACCGAAACACTCCTCCAGTTTCATCAGCTGTCACGGGTGGCTGGTCTGAAAACCCTGCA	IIIIIIIIIIIIIIIIIIIIIIIIIIIIIIIIIIIIIIIIIIIIIIIIIIIIIIIIIIIIIIIIIIIIIIIIIIIIIIIIIIIIIIIIIIIIIIIIIIIIIIIIIIIIIIIIIIIIIIIIIIIIIIIIIIIIIIIIIIIIIIIIIIIIIIIIIIIIIIIIIIIIIIIIIIIIIIIIIIIIIIIIIIIIIIIIIIIIIIIIIIIIIIIIIIIIIIIIIIIIIIIIIIIIIIIIIIIIIIIIIIIIIIIIIIIIIIIIIIIIIIIIIIIIIIIIIIIIIIIIIIIIIIIIIIIIIIIIIIIIIIIIIIIIIIIIIIIIIIIIIIIIIIIIIIIIIIIIIIIIIIIIIIIIIIIIIIIIIIIIIIIIIIIIIIIIIIIIIIIIIIIIIIIIIIIIIIIIIII	AS:i:-12	XN:i:0	XM:i:2	XO:i:0	XG:i:0	NM:i:2	MD:Z:135T65G197	YT:Z:UU
72203	0	CM007721.1	21797531	255	369M	*	0	0	TGCAGGCTCATACAAATATTTACACATGTTAAGTTTGCTATAAGTAAACGCAGTTGACAGTGAGAGGATTATTATTTTTTTGCTGAGTTTATATGTGAATATATTTCGAAAAACTGTTTTTCAGGTATAAATAAACAAAGTTACCATAGATTACTGATGAATACTGTTTTTTTCGGTAAATGAATGGTAGCTTTGCAACCCTAGTCCTACCATTCCAGACCAGTTGGGAACTAGGTTTAGTTATTGTTTGTAAATGACTGTCAATAATTTCAATACTACTTTACTTTCCTATTTTATTTACAATCTCAGCACAGCTGCTCATAGCCCAAAAGTAGAGACTTGGCCATGGCCTGCTCTCTATCATGGGGC	IIIIIIIIIIIIIIIIIIIIIIIIIIIIIIIIIIIIIIIIIIIIIIIIIIIIIIIIIIIIIIIIIIIIIIIIIIIIIIIIIIIIIIIIIIIIIIIIIIIIIIIIIIIIIIIIIIIIIIIIIIIIIIIIIIIIIIIIIIIIIIIIIIIIIIIIIIIIIIIIIIIIIIIIIIIIIIIIIIIIIIIIIIIIIIIIIIIIIIIIIIIIIIIIIIIIIIIIIIIIIIIIIIIIIIIIIIIIIIIIIIIIIIIIIIIIIIIIIIIIIIIIIIIIIIIIIIIIIIIIIIIIIIIIIIIIIIIIIIIIIIIIIIIIIIIIIIIIIIIIIIIIIIIIIIIIIIIIIIIIIIIIIIIIIIIIIIIIIIIIIIIIIIIII	AS:i:0	XN:i:0	XM:i:0	XO:i:0	XG:i:0	NM:i:0	MD:Z:369	YT:Z:UU
72250	16	CM007724.1	43687635	255	315M	*	0	0	TCGACATGATTTCTGATCACGGATGCTTCTGAAACTATATTTTTCCTCCTTTTCCGTGATCGAGTGTATATATACTGGACAAAAATATAAAAGCAAAATGCAATAATCTGTTAGATATTACTGTTTGAGTTCATATAAGGAAATCAGTCAACTTAATTGCATTAAGCCCTAATCTATGGATTTTACATTACTGGGCAGGGGTGCATCCACTGGGGAGCCAGGCCCAGCCAATCCAGAAATATATTTTTTCCCACTAAAGGATTATATTACAGACAGAAATACTCCTCAGCACCACCCACTTCAGACGATCCTGCA	IIIIIIIIIIIIIIIIIIIIIIIIIIIIIIIIIIIIIIIIIIIIIIIIIIIIIIIIIIIIIIIIIIIIIIIIIIIIIIIIIIIIIIIIIIIIIIIIIIIIIIIIIIIIIIIIIIIIIIIIIIIIIIIIIIIIIIIIIIIIIIIIIIIIIIIIIIIIIIIIIIIIIIIIIIIIIIIIIIIIIIIIIIIIIIIIIIIIIIIIIIIIIIIIIIIIIIIIIIIIIIIIIIIIIIIIIIIIIIIIIIIIIIIIIIIIIIIIIIIIIIIIIIIIIIIIIIIIIIIIIIIIIIIIIIIIIIIIIIIIIIIIIIIIIIIIIII	AS:i:-6	XN:i:0	XM:i:1	XO:i:0	XG:i:0	NM:i:1	MD:Z:242T72	YT:Z:UU
72500	16	CM007730.1	29843022	255	146M2I198M	*	0	0	GGCTGAGGGTGAAGGGGGGGATGGATAGAAGGATGGCAGGATGGAGGAAAGGCCTTGCCAGCCCTTCTCTCTTCCATTATTCATTCATTTGCTCACCCTGTTCTTCCCAGTCGTCTGGTCTCTGGGTGTCCATGCCAAGGCCCCATTGTGTGTGTGTGTGTGTGTGTGTGTGTGTGTTGGAGGGATCCCAGGTGGGCATGCCCCTTGAAATGGGTGCTGTTTGCCACTCTAATACTAGCATGGTGCCAACTAGTTTTTAGAGTGTGTGTGAGTGTACTCGTGTGTATTCATGCGCTTGTGTGTGTGTGTGTGTCTATGGTGGGCCACTATTAGCAGATGACCTGCA	IIIIIIIIIIIIIIIIIIIIIIIIIIIIIIIIIIIIIIIIIIIIIIIIIIIIIIIIIIIIIIIIIIIIIIIIIIIIIIIIIIIIIIIIIIIIIIIIIIIIIIIIIIIIIIIIIIIIIIIIIIIIIIIIIIIIIIIIIIIIIIIIIIIIIIIIIIIIIIIIIIIIIIIIIIIIIIIIIIIIIIIIIIIIIIIIIIIIIIIIIIIIIIIIIIIIIIIIIIIIIIIIIIIIIIIIIIIIIIIIIIIIIIIIIIIIIIIIIIIIIIIIIIIIIIIIIIIIIIIIIIIIIIIIIIIIIIIIIIIIIIIIIIIIIIIIIIIIIIIIIIIIIIIIIIIIIIIIIIIIIIIIII	AS:i:-11	XN:i:0	XM:i:0	XO:i:1	XG:i:2	NM:i:2	MD:Z:344	YT:Z:UU
72697	0	CM007742.1	29682424	255	321M	*	0	0	TGCAGGTTAACAGGTCATTGGATGGTGTATATCATGTGTATCCCGTACATAGGACTATTTAAACTTGAAATTTGGCTAGGATGGAAGAAATTATATAGTGAAACCTGCAAAATGGTGAATTGAAACCCAAAGCAAAAAAACACACCCTCCTCTTTTCCCAATAAAAGAAACACACAACCCTCTCCAAAGAAAAACATTTTTGTTTGACAACCCTCCCCTATTCAATGGTTCTACCAATGTGCCCCATTTAGTGTGTATAGTACATCACTGCTCTCTCATACCAGCCCCCCGCTAAGACTTGGCTAGGTGTTGAGAAAGGAG	IIIIIIIIIIIIIIIIIIIIIIIIIIIIIIIIIIIIIIIIIIIIIIIIIIIIIIIIIIIIIIIIIIIIIIIIIIIIIIIIIIIIIIIIIIIIIIIIIIIIIIIIIIIIIIIIIIIIIIIIIIIIIIIIIIIIIIIIIIIIIIIIIIIIIIIIIIIIIIIIIIIIIIIIIIIIIIIIIIIIIIIIIIIIIIIIIIIIIIIIIIIIIIIIIIIIIIIIIIIIIIIIIIIIIIIIIIIIIIIIIIIIIIIIIIIIIIIIIIIIIIIIIIIIIIIIIIIIIIIIIIIIIIIIIIIIIIIIIIIIIIIIIIIIIIIIIIIIIIIII	AS:i:-6	XN:i:0	XM:i:1	XO:i:0	XG:i:0	NM:i:1	MD:Z:263G57	YT:Z:UU
72811	0	CM007735.1	4456137	255	385M	*	0	0	TGCAGGTTGGGTTTATAGCTTCTCTTGGTGCACTAGCGATTTCCCTTCCGTACTTGGGTGCCAAGTCTACCCTACCATGGACTGGCTGTGCAAGTGGACCTCTAGTCTGGTTGTTAGATGTTTTCCACAGAGCTGAGTAGCTCTGTCCTTTTCATTTGGGGCCTGTCTGCCTTCCATCATAATCTGAAAATAAAAAGAGATCTGAGCGATCCATGTGCTGAATGTACTATACCATAGTTACAGGACCCCTTCTATAGGGACAATTTTCTAGTCCAGGACTAAAAAACATGCACATTGGGGAATTTCTGTTGCAAGTGCTTTTTGGTCCAGGACTAGACTTAATCAGTATCCTGGGAAATTTGCCCCTAGTGTGTTCTTTCCAGCC	IIIIIIIIIIIIIIIIIIIIIIIIIIIIIIIIIIIIIIIIIIIIIIIIIIIIIIIIIIIIIIIIIIIIIIIIIIIIIIIIIIIIIIIIIIIIIIIIIIIIIIIIIIIIIIIIIIIIIIIIIIIIIIIIIIIIIIIIIIIIIIIIIIIIIIIIIIIIIIIIIIIIIIIIIIIIIIIIIIIIIIIIIIIIIIIIIIIIIIIIIIIIIIIIIIIIIIIIIIIIIIIIIIIIIIIIIIIIIIIIIIIIIIIIIIIIIIIIIIIIIIIIIIIIIIIIIIIIIIIIIIIIIIIIIIIIIIIIIIIIIIIIIIIIIIIIIIIIIIIIIIIIIIIIIIIIIIIIIIIIIIIIIIIIIIIIIIIIIIIIIIIIIIIIIIIIIIIIIIIIIIIII	AS:i:0	XN:i:0	XM:i:0	XO:i:0	XG:i:0	NM:i:0	MD:Z:385	YT:Z:UU
72839	16	CM007719.1	61920394	255	391M	*	0	0	AGTATCAGCCACAGCTTCATTATAATCCCAAAGGAAAAACTGATCCTTGATCAGCACTCCAACTCTAAGACACTTTGTAAATATGGGGCCAGATGTTTAGACCAATGTGCTTGAGCCAACTCCTATGACCGTTGTTTCATACATTTATTTCCTAAATCCAACAAGAAAGATTGATCCCAGAACCCTCACCATCTTGTAGAGCTTGTCAGTATCTTCATCAACCACCAGGAGGCAGCACTTGCTGCCACACTGCCTGATCCTGTCCACCACCTGCTCATGGCTGCAGCCATCCACTTCCACACCCTCCACGGCAACCAGCCTGTCCATCTCCTTTAATCCCGCCCTCTCGGCTGGGCTACCCCTGTCAATGTCCCTGATGAAGTGGCCTGCA	IIIIIIIIIIIIIIIIIIIIIIIIIIIIIIIIIIIIIIIIIIIIIIIIIIIIIIIIIIIIIIIIIIIIIIIIIIIIIIIIIIIIIIIIIIIIIIIIIIIIIIIIIIIIIIIIIIIIIIIIIIIIIIIIIIIIIIIIIIIIIIIIIIIIIIIIIIIIIIIIIIIIIIIIIIIIIIIIIIIIIIIIIIIIIIIIIIIIIIIIIIIIIIIIIIIIIIIIIIIIIIIIIIIIIIIIIIIIIIIIIIIIIIIIIIIIIIIIIIIIIIIIIIIIIIIIIIIIIIIIIIIIIIIIIIIIIIIIIIIIIIIIIIIIIIIIIIIIIIIIIIIIIIIIIIIIIIIIIIIIIIIIIIIIIIIIIIIIIIIIIIIIIIIIIIIIIIIIIIIIIIIIIIIIIII	AS:i:0	XN:i:0	XM:i:0	XO:i:0	XG:i:0	NM:i:0	MD:Z:391	YT:Z:UU
72882	16	CM007723.1	15692963	255	345M	*	0	0	GAGTGGTCTTTGAGCGGGTAGGCCTTCCCCGGGAAGTAGAGCAGCTCCATCTTGTCGAGGTTGAACTTGAGGTGGTGGGTCAACATCCAACCTGAGATATCTGCCAGGCACATATAGATGTGTGCCGCCACCTGGGTGTCAGAAGGGCAGAAGGAGAAAAGTAGTTGAGTGTCATTCGCATAGCAATGATAGGAGAGACCATGTGAGGATATGACAGAACCGAGTGATTTGGTGTATAGAGAGAAGAGTAGAGGGCCTAGAGCCGAGCCTTGGGGGACACCAGTAGTGAGAGTACGTGGTGCATATACAGATCCTCTCCATGTCATCTGGTAGGAGCGGCCTGCA	IIIIIIIIIIIIIIIIIIIIIIIIIIIIIIIIIIIIIIIIIIIIIIIIIIIIIIIIIIIIIIIIIIIIIIIIIIIIIIIIIIIIIIIIIIIIIIIIIIIIIIIIIIIIIIIIIIIIIIIIIIIIIIIIIIIIIIIIIIIIIIIIIIIIIIIIIIIIIIIIIIIIIIIIIIIIIIIIIIIIIIIIIIIIIIIIIIIIIIIIIIIIIIIIIIIIIIIIIIIIIIIIIIIIIIIIIIIIIIIIIIIIIIIIIIIIIIIIIIIIIIIIIIIIIIIIIIIIIIIIIIIIIIIIIIIIIIIIIIIIIIIIIIIIIIIIIIIIIIIIIIIIIIIIIIIIIIIIIIIIIIIII	AS:i:0	XN:i:0	XM:i:0	XO:i:0	XG:i:0	NM:i:0	MD:Z:345	YT:Z:UU
73037	0	MPKV01010709.1	15091	6	270M	*	0	0	TGCAGGCTTCAGGATAAATCACCTGCTCGCTCTAGGCTTCAGGATAAATCACCTGCTCTAGGCTTCAGGATAAATCACCTGCTCCCTCTAGGCTTCAGGATAAATCACCTGCTCTAGGCTTCAGGATAAATCACCTGCTCCCTCTAGGCTTCAGGATAAATCACCTGCTCTCTCTAGGGTTCAGGATAAAACACCTGCTCGCTCTAGGCTTCAGGAGAAATCAGGCCAAAAGCAACATCAGTCACGTACTGGATGTGTCCGTGGCTTCTT	IIIIIIIIIIIIIIIIIIIIIIIIIIIIIIIIIIIIIIIIIIIIIIIIIIIIIIIIIIIIIIIIIIIIIIIIIIIIIIIIIIIIIIIIIIIIIIIIIIIIIIIIIIIIIIIIIIIIIIIIIIIIIIIIIIIIIIIIIIIIIIIIIIIIIIIIIIIIIIIIIIIIIIIIIIIIIIIIIIIIIIIIIIIIIIIIIIIIIIIIIIIIIIIIIIIIIIIIIIIIIIIIIIIIIIIIIIIIIIIIIIIIIIIIIIIIIIIIIIIIIIIIIIIIII	AS:i:-48	XS:i:-58	XN:i:0	XM:i:8	XO:i:0	XG:i:0	NM:i:8	MD:Z:1C0T25C19A13G21T75A32A76	YT:Z:UU
73037	256	MPKV01004452.1	283190	6	160M1I101M1I7M	*	0	0	TGCAGGCTTCAGGATAAATCACCTGCTCGCTCTAGGCTTCAGGATAAATCACCTGCTCTAGGCTTCAGGATAAATCACCTGCTCCCTCTAGGCTTCAGGATAAATCACCTGCTCTAGGCTTCAGGATAAATCACCTGCTCCCTCTAGGCTTCAGGATAAATCACCTGCTCTCTCTAGGGTTCAGGATAAAACACCTGCTCGCTCTAGGCTTCAGGAGAAATCAGGCCAAAAGCAACATCAGTCACGTACTGGATGTGTCCGTGGCTTCTT	IIIIIIIIIIIIIIIIIIIIIIIIIIIIIIIIIIIIIIIIIIIIIIIIIIIIIIIIIIIIIIIIIIIIIIIIIIIIIIIIIIIIIIIIIIIIIIIIIIIIIIIIIIIIIIIIIIIIIIIIIIIIIIIIIIIIIIIIIIIIIIIIIIIIIIIIIIIIIIIIIIIIIIIIIIIIIIIIIIIIIIIIIIIIIIIIIIIIIIIIIIIIIIIIIIIIIIIIIIIIIIIIIIIIIIIIIIIIIIIIIIIIIIIIIIIIIIIIIIIIIIIIIIIIII	AS:i:-58	XS:i:-58	XN:i:0	XM:i:7	XO:i:2	XG:i:2	NM:i:9	MD:Z:1C0T25C19A13G21T107A75	YT:Z:UU
73076	0	MPKV01000229.1	111595	255	323M	*	0	0	TGCAGGTGAAGAAGCCGGATGTGGAAGTCCTGGGCTAGCGTGGTTATACGTGGTCTGTGTTTGTGAGGCCGGTTGGACGTACTGCCAAATACTCTAAAACAATGTTGGAGGCGGCTTATGGTAGAGAAATGAACATTCAATTCTCTGACAACAGCTCTGGTAGACATTCCTGCAGTCAGCATGCCAATTGCATGCTCCCTCTAAACATCTGTGGCATTGTGTTGTGTGACAAAACTGCACATTTTACACAAGGTGCACCTGTGTAATGATCATGCTGTTTAATCAGCTTCTTGATATGCCACACCTGGCAGGTAGATGGAATA	IIIIIIIIIIIIIIIIIIIIIIIIIIIIIIIIIIIIIIIIIIIIIIIIIIIIIIIIIIIIIIIIIIIIIIIIIIIIIIIIIIIIIIIIIIIIIIIIIIIIIIIIIIIIIIIIIIIIIIIIIIIIIIIIIIIIIIIIIIIIIIIIIIIIIIIIIIIIIIIIIIIIIIIIIIIIIIIIIIIIIIIIIIIIIIIIIIIIIIIIIIIIIIIIIIIIIIIIIIIIIIIIIIIIIIIIIIIIIIIIIIIIIIIIIIIIIIIIIIIIIIIIIIIIIIIIIIIIIIIIIIIIIIIIIIIIIIIIIIIIIIIIIIIIIIIIIIIIIIIIIII	AS:i:-6	XN:i:0	XM:i:1	XO:i:0	XG:i:0	NM:i:1	MD:Z:18T304	YT:Z:UU
73185	16	MPKV01002624.1	99498	255	353M	*	0	0	GTAAATGCTCTGGCAAACCAACAGAAACCTGAAAACACCATCCAACCTGGACCTGAGCGAGTAATGCTTAGTCTAAGCCAAGATATATTACATTACATACCTCTCTCTGTTCACTGTCTGCCCTGGTTGTCTCCCCCTGTCTGGTACAGGTACCCCCACCACATTCCCCCTCTCTGTTCACCATCTGCCCTGGTTGTCTCCTCTTTAATCACCACTTCATTATGTCAGGATTCCTATTGGACTCAGCCATGCCTCCTTGCCCATCCAACATTTCCTCATCTCCCACCCCTTCTAATGCGACTATCCCCAACGCTCCTCCCTCCTCCTGCCCCGCTACAAAGTTTCTCCCTGCA	IIIIIIIIIIIIIIIIIIIIIIIIIIIIIIIIIIIIIIIIIIIIIIIIIIIIIIIIIIIIIIIIIIIIIIIIIIIIIIIIIIIIIIIIIIIIIIIIIIIIIIIIIIIIIIIIIIIIIIIIIIIIIIIIIIIIIIIIIIIIIIIIIIIIIIIIIIIIIIIIIIIIIIIIIIIIIIIIIIIIIIIIIIIIIIIIIIIIIIIIIIIIIIIIIIIIIIIIIIIIIIIIIIIIIIIIIIIIIIIIIIIIIIIIIIIIIIIIIIIIIIIIIIIIIIIIIIIIIIIIIIIIIIIIIIIIIIIIIIIIIIIIIIIIIIIIIIIIIIIIIIIIIIIIIIIIIIIIIIIIIIIIIIIIIIIII	AS:i:0	XN:i:0	XM:i:0	XO:i:0	XG:i:0	NM:i:0	MD:Z:353	YT:Z:UU
73234	16	CM007736.1	44585315	255	87M	*	0	0	AACTTCCTCTGGCTAGGCCTACCTGCACCAGAGAGGAAAATGCGAAGCGAGAGGGATAACTGGGCCCAAAATCTGTCTTCTCCTGCA	IIIIIIIIIIIIIIIIIIIIIIIIIIIIIIIIIIIIIIIIIIIIIIIIIIIIIIIIIIIIIIIIIIIIIIIIIIIIIIIIIIIIIII	AS:i:0	XN:i:0	XM:i:0	XO:i:0	XG:i:0	NM:i:0	MD:Z:87	YT:Z:UU
73472	16	CM007723.1	41933342	35	212M	*	0	0	TGCAAGTTCCCGGACATTTCTGGGGGGAATGGCCCTAGCCCTCACCCTCTGATCCAACAGGTCCCAGACGTGCTCAATGGGATTGAGATCCGGGCTTTTCACTGGCCATGGCAGAACACTGACATTCCTGTCTTGCAGGAAATAATGCGCAGAATGAGCAGATTGGCTGGTAGCATTGTCATGCTGGAGGGTCATGTCAGGATGAGCCTGCA	IIIIIIIIIIIIIIIIIIIIIIIIIIIIIIIIIIIIIIIIIIIIIIIIIIIIIIIIIIIIIIIIIIIIIIIIIIIIIIIIIIIIIIIIIIIIIIIIIIIIIIIIIIIIIIIIIIIIIIIIIIIIIIIIIIIIIIIIIIIIIIIIIIIIIIIIIIIIIIIIIIIIIIIIIIIIIIIIIIIIIIIIIIIIIIIIIIIIIIIIIIIIIIIIIIII	AS:i:0	XS:i:-68	XN:i:0	XM:i:0	XO:i:0	XG:i:0	NM:i:0	MD:Z:212	YT:Z:UU
73472	256	CM007722.1	71649089	35	151M1D61M	*	0	0	TGCAGGCTCATCCTGACATGACCCTCCAGCATGACAATGCTACCAGCCAATCTGCTCATTCTGCGCATTATTTCCTGCAAGACAGGAATGTCAGTGTTCTGCCATGGCCAGTGAAAAGCCCGGATCTCAATCCCATTGAGCACGTCTGGGACCTGTTGGATCAGAGGGTGAGGGCTAGGGCCATTCCCCCCAGAAATGTCCGGGAACTTGCA	IIIIIIIIIIIIIIIIIIIIIIIIIIIIIIIIIIIIIIIIIIIIIIIIIIIIIIIIIIIIIIIIIIIIIIIIIIIIIIIIIIIIIIIIIIIIIIIIIIIIIIIIIIIIIIIIIIIIIIIIIIIIIIIIIIIIIIIIIIIIIIIIIIIIIIIIIIIIIIIIIIIIIIIIIIIIIIIIIIIIIIIIIIIIIIIIIIIIIIIIIIIIIIIIIIII	AS:i:-68	XS:i:-68	XN:i:0	XM:i:10	XO:i:1	XG:i:1	NM:i:11	MD:Z:40C8T0A12T31A15C3G26T8^C6A43T10	YT:Z:UU
73472	272	CM007728.1	65027483	35	3M1I208M	*	0	0	TGCAAGTTCCCGGACATTTCTGGGGGGAATGGCCCTAGCCCTCACCCTCTGATCCAACAGGTCCCAGACGTGCTCAATGGGATTGAGATCCGGGCTTTTCACTGGCCATGGCAGAACACTGACATTCCTGTCTTGCAGGAAATAATGCGCAGAATGAGCAGATTGGCTGGTAGCATTGTCATGCTGGAGGGTCATGTCAGGATGAGCCTGCA	IIIIIIIIIIIIIIIIIIIIIIIIIIIIIIIIIIIIIIIIIIIIIIIIIIIIIIIIIIIIIIIIIIIIIIIIIIIIIIIIIIIIIIIIIIIIIIIIIIIIIIIIIIIIIIIIIIIIIIIIIIIIIIIIIIIIIIIIIIIIIIIIIIIIIIIIIIIIIIIIIIIIIIIIIIIIIIIIIIIIIIIIIIIIIIIIIIIIIIIIIIIIIIIIIIII	AS:i:-74	XS:i:-68	XN:i:0	XM:i:11	XO:i:1	XG:i:1	NM:i:12	MD:Z:9T38C1T59A31C4A5C6T0A5A2G40	YT:Z:UU
73472	272	CM007743.1	14348165	35	212M	*	0	0	TGCAAGTTCCCGGACATTTCTGGGGGGAATGGCCCTAGCCCTCACCCTCTGATCCAACAGGTCCCAGACGTGCTCAATGGGATTGAGATCCGGGCTTTTCACTGGCCATGGCAGAACACTGACATTCCTGTCTTGCAGGAAATAATGCGCAGAATGAGCAGATTGGCTGGTAGCATTGTCATGCTGGAGGGTCATGTCAGGATGAGCCTGCA	IIIIIIIIIIIIIIIIIIIIIIIIIIIIIIIIIIIIIIIIIIIIIIIIIIIIIIIIIIIIIIIIIIIIIIIIIIIIIIIIIIIIIIIIIIIIIIIIIIIIIIIIIIIIIIIIIIIIIIIIIIIIIIIIIIIIIIIIIIIIIIIIIIIIIIIIIIIIIIIIIIIIIIIIIIIIIIIIIIIIIIIIIIIIIIIIIIIIIIIIIIIIIIIIIIII	AS:i:-84	XS:i:-68	XN:i:0	XM:i:14	XO:i:0	XG:i:0	NM:i:14	MD:Z:7C3A18A1T6T9C26T66C1C2A12T0A8G15G24	YT:Z:UU
73472	256	CM007721.1	46082955	35	180M2D32M	*	0	0	TGCAGGCTCATCCTGACATGACCCTCCAGCATGACAATGCTACCAGCCAATCTGCTCATTCTGCGCATTATTTCCTGCAAGACAGGAATGTCAGTGTTCTGCCATGGCCAGTGAAAAGCCCGGATCTCAATCCCATTGAGCACGTCTGGGACCTGTTGGATCAGAGGGTGAGGGCTAGGGCCATTCCCCCCAGAAATGTCCGGGAACTTGCA	IIIIIIIIIIIIIIIIIIIIIIIIIIIIIIIIIIIIIIIIIIIIIIIIIIIIIIIIIIIIIIIIIIIIIIIIIIIIIIIIIIIIIIIIIIIIIIIIIIIIIIIIIIIIIIIIIIIIIIIIIIIIIIIIIIIIIIIIIIIIIIIIIIIIIIIIIIIIIIIIIIIIIIIIIIIIIIIIIIIIIIIIIIIIIIIIIIIIIIIIIIIIIIIIIIII	AS:i:-125	XS:i:-68	XN:i:0	XM:i:19	XO:i:1	XG:i:2	NM:i:21	MD:Z:40C5T2T0A6G5T0A1G1G56T16G15A3G15A1^CC2C0C0C21G0G4	YT:Z:UU
73773	16	CM007745.1	39919305	255	474M	*	0	0	TCACTGACTCGCAGTATATATAGTCTTCCTGAAATATATCTTGACAATGTACATACCTTATGATCAGCCACATTGAGGAAACAAAGCTCTGGTAGTAGCAAACCGTACGCTCCATACAATTGCTCTGTCCTCAGCTCCAGCGTCAAGGAATATGTGAGTGGGGGAATCGTTTTTGGATTGACCACTCATCCTATACGAGAAAAAACTAGTACATGTTGGTTTTATAGAGCATGAAGTAGTAATAAAAAGCAAAGTGAGCAAAATCAACTTTATACAAGCCAGCTATGTTATTTTGACAATATAGTATACCAACCATTAATGTATTCAGTCTCCAACCCCTCAAGAGACAGGATTCCCGAAGTCCTGTTCAATCACAATTTTGTTCCAGACACACCTGCTGGTGTTACAAATATCCCTTCTGTTGCAGGTTCCTCGGTAACACCTTTGGTACTACTGAGATGTGGTTCTCCTGCA	IIIIIIIIIIIIIIIIIIIIIIIIIIIIIIIIIIIIIIIIIIIIIIIIIIIIIIIIIIIIIIIIIIIIIIIIIIIIIIIIIIIIIIIIIIIIIIIIIIIIIIIIIIIIIIIIIIIIIIIIIIIIIIIIIIIIIIIIIIIIIIIIIIIIIIIIIIIIIIIIIIIIIIIIIIIIIIIIIIIIIIIIIIIIIIIIIIIIIIIIIIIIIIIIIIIIIIIIIIIIIIIIIIIIIIIIIIIIIIIIIIIIIIIIIIIIIIIIIIIIIIIIIIIIIIIIIIIIIIIIIIIIIIIIIIIIIIIIIIIIIIIIIIIIIIIIIIIIIIIIIIIIIIIIIIIIIIIIIIIIIIIIIIIIIIIIIIIIIIIIIIIIIIIIIIIIIIIIIIIIIIIIIIIIIIIIIIIIIIIIIIIIIIIIIIIIIIIIIIIIIIIIIIIIIIIIIIIIIIIIIIIIIIIIIIIIIIIIIIIIIIIIIIIIIIIIII	AS:i:-6	XN:i:0	XM:i:1	XO:i:0	XG:i:0	NM:i:1	MD:Z:434A39	YT:Z:UU
73907	16	CM007738.1	1623765	27	200M	*	0	0	GCAAGTACCCGGACATTTCTGGGGGGAATGGCCCTAGCCCTCACCCTCCGATCCAAAAGGTCCCAGACATGCTCAATGGGATTGAGATCGGGGCTCTTTGCTGGCCATGGCAGAAGACTAACATTCCTAATCACGCACAGAAAGAGCAGTATGGCTGGAGGAATTTTCATGCTGGATGGTCATGTCAGGATGAGCCTGCA	IIIIIIIIIIIIIIIIIIIIIIIIIIIIIIIIIIIIIIIIIIIIIIIIIIIIIIIIIIIIIIIIIIIIIIIIIIIIIIIIIIIIIIIIIIIIIIIIIIIIIIIIIIIIIIIIIIIIIIIIIIIIIIIIIIIIIIIIIIIIIIIIIIIIIIIIIIIIIIIIIIIIIIIIIIIIIIIIIIIIIIIIIIIIIIIIIIIIIIII	AS:i:-6	XS:i:-110	XN:i:0	XM:i:1	XO:i:0	XG:i:0	NM:i:1	MD:Z:134A65	YT:Z:UU
73907	272	CM007747.1	20015560	27	128M11D72M	*	0	0	GCAAGTACCCGGACATTTCTGGGGGGAATGGCCCTAGCCCTCACCCTCCGATCCAAAAGGTCCCAGACATGCTCAATGGGATTGAGATCGGGGCTCTTTGCTGGCCATGGCAGAAGACTAACATTCCTAATCACGCACAGAAAGAGCAGTATGGCTGGAGGAATTTTCATGCTGGATGGTCATGTCAGGATGAGCCTGCA	IIIIIIIIIIIIIIIIIIIIIIIIIIIIIIIIIIIIIIIIIIIIIIIIIIIIIIIIIIIIIIIIIIIIIIIIIIIIIIIIIIIIIIIIIIIIIIIIIIIIIIIIIIIIIIIIIIIIIIIIIIIIIIIIIIIIIIIIIIIIIIIIIIIIIIIIIIIIIIIIIIIIIIIIIIIIIIIIIIIIIIIIIIIIIIIIIIIIIIII	AS:i:-110	XS:i:-110	XN:i:0	XM:i:12	XO:i:1	XG:i:11	NM:i:23	MD:Z:6T49C11G20C8C16C3G8^GTCTTGCAGGA6A23T2C3G10G23	YT:Z:UU
73907	256	CM007733.1	30468469	27	72M11D128M	*	0	0	TGCAGGCTCATCCTGACATGACCATCCAGCATGAAAATTCCTCCAGCCATACTGCTCTTTCTGTGCGTGATTAGGAATGTTAGTCTTCTGCCATGGCCAGCAAAGAGCCCCGATCTCAATCCCATTGAGCATGTCTGGGACCTTTTGGATCGGAGGGTGAGGGCTAGGGCCATTCCCCCCAGAAATGTCCGGGTACTTGC	IIIIIIIIIIIIIIIIIIIIIIIIIIIIIIIIIIIIIIIIIIIIIIIIIIIIIIIIIIIIIIIIIIIIIIIIIIIIIIIIIIIIIIIIIIIIIIIIIIIIIIIIIIIIIIIIIIIIIIIIIIIIIIIIIIIIIIIIIIIIIIIIIIIIIIIIIIIIIIIIIIIIIIIIIIIIIIIIIIIIIIIIIIIIIIIIIIIIIIII	AS:i:-116	XS:i:-110	XN:i:0	XM:i:13	XO:i:1	XG:i:11	NM:i:24	MD:Z:34C3G2A15G14^TCCTGCAGGAC5G2C3G16G8G32G46A2A0G5	YT:Z:UU
73907	272	MPKV01002521.1	703966	27	128M5D72M	*	0	0	GCAAGTACCCGGACATTTCTGGGGGGAATGGCCCTAGCCCTCACCCTCCGATCCAAAAGGTCCCAGACATGCTCAATGGGATTGAGATCGGGGCTCTTTGCTGGCCATGGCAGAAGACTAACATTCCTAATCACGCACAGAAAGAGCAGTATGGCTGGAGGAATTTTCATGCTGGATGGTCATGTCAGGATGAGCCTGCA	IIIIIIIIIIIIIIIIIIIIIIIIIIIIIIIIIIIIIIIIIIIIIIIIIIIIIIIIIIIIIIIIIIIIIIIIIIIIIIIIIIIIIIIIIIIIIIIIIIIIIIIIIIIIIIIIIIIIIIIIIIIIIIIIIIIIIIIIIIIIIIIIIIIIIIIIIIIIIIIIIIIIIIIIIIIIIIIIIIIIIIIIIIIIIIIIIIIIIIII	AS:i:-116	XS:i:-110	XN:i:0	XM:i:16	XO:i:1	XG:i:5	NM:i:21	MD:Z:6T2T25T5A14C10T0G20C18A6C3G8^GTGAC30T2C3G10G20A2	YT:Z:UU
7424	16	CM007731.1	37425323	38	208M	*	0	0	CTGCAATTTCTGGGGAGGAGAATGGCCCTAGCCCTCACCCTCCGATCCAACAGGTCCCAGATGTGCTCAATGGGATTGAGATCTGGGTTCGTCGCTGGCCATGGCAGAACACGGACATTCCTGTCTTGCAGGAAATCAAGCACAAAACGAGCAGTATGGCTGGTGGCATTGTCATGCTGGAGTGTCATGTCAGGATGAGCCACCTGCA	IIIIIIIIIIIIIIIIIIIIIIIIIIIIIIIIIIIIIIIIIIIIIIIIIIIIIIIIIIIIIIIIIIIIIIIIIIIIIIIIIIIIIIIIIIIIIIIIIIIIIIIIIIIIIIIIIIIIIIIIIIIIIIIIIIIIIIIIIIIIIIIIIIIIIIIIIIIIIIIIIIIIIIIIIIIIIIIIIIIIIIIIIIIIIIIIIIIIIIIIIIIIIIII	AS:i:0	XS:i:-102	XN:i:0	XM:i:0	XO:i:0	XG:i:0	NM:i:0	MD:Z:208	YT:Z:UU
7424	256	MPKV01004936.1	234211	38	4M3I180M2I3M1I10M1D5M	*	0	0	TGCAGGTGGCTCATCCTGACATGACACTCCAGCATGACAATGCCACCAGCCATACTGCTCGTTTTGTGCTTGATTTCCTGCAAGACAGGAATGTCCGTGTTCTGCCATGGCCAGCGACGAACCCAGATCTCAATCCCATTGAGCACATCTGGGACCTGTTGGATCGGAGGGTGAGGGCTAGGGCCATTCTCCTCCCCAGAAATTGCAG	IIIIIIIIIIIIIIIIIIIIIIIIIIIIIIIIIIIIIIIIIIIIIIIIIIIIIIIIIIIIIIIIIIIIIIIIIIIIIIIIIIIIIIIIIIIIIIIIIIIIIIIIIIIIIIIIIIIIIIIIIIIIIIIIIIIIIIIIIIIIIIIIIIIIIIIIIIIIIIIIIIIIIIIIIIIIIIIIIIIIIIIIIIIIIIIIIIIIIIIIIIIIIIII	AS:i:-102	XS:i:-102	XN:i:1	XM:i:11	XO:i:4	XG:i:7	NM:i:18	MD:Z:22C3A30A0N1C5G25A1G19A74A7^G1C3	YT:Z:UU
7424	256	CM007724.1	12619105	38	4M3I182M1I3M2I13M	*	0	0	TGCAGGTGGCTCATCCTGACATGACACTCCAGCATGACAATGCCACCAGCCATACTGCTCGTTTTGTGCTTGATTTCCTGCAAGACAGGAATGTCCGTGTTCTGCCATGGCCAGCGACGAACCCAGATCTCAATCCCATTGAGCACATCTGGGACCTGTTGGATCGGAGGGTGAGGGCTAGGGCCATTCTCCTCCCCAGAAATTGCAG	IIIIIIIIIIIIIIIIIIIIIIIIIIIIIIIIIIIIIIIIIIIIIIIIIIIIIIIIIIIIIIIIIIIIIIIIIIIIIIIIIIIIIIIIIIIIIIIIIIIIIIIIIIIIIIIIIIIIIIIIIIIIIIIIIIIIIIIIIIIIIIIIIIIIIIIIIIIIIIIIIIIIIIIIIIIIIIIIIIIIIIIIIIIIIIIIIIIIIIIIIIIIIIII	AS:i:-111	XS:i:-102	XN:i:0	XM:i:13	XO:i:3	XG:i:6	NM:i:19	MD:Z:22C37C4A0G18A6A21A28G18A10A23G0T1T1	YT:Z:UU
7424	256	CM007735.1	24621677	38	4M3I182M4I10M1D5M	*	0	0	TGCAGGTGGCTCATCCTGACATGACACTCCAGCATGACAATGCCACCAGCCATACTGCTCGTTTTGTGCTTGATTTCCTGCAAGACAGGAATGTCCGTGTTCTGCCATGGCCAGCGACGAACCCAGATCTCAATCCCATTGAGCACATCTGGGACCTGTTGGATCGGAGGGTGAGGGCTAGGGCCATTCTCCTCCCCAGAAATTGCAG	IIIIIIIIIIIIIIIIIIIIIIIIIIIIIIIIIIIIIIIIIIIIIIIIIIIIIIIIIIIIIIIIIIIIIIIIIIIIIIIIIIIIIIIIIIIIIIIIIIIIIIIIIIIIIIIIIIIIIIIIIIIIIIIIIIIIIIIIIIIIIIIIIIIIIIIIIIIIIIIIIIIIIIIIIIIIIIIIIIIIIIIIIIIIIIIIIIIIIIIIIIIIIIII	AS:i:-113	XS:i:-102	XN:i:2	XM:i:14	XO:i:3	XG:i:8	NM:i:22	MD:Z:22C16N17N2C2C2G25A19A1A27A0G34A3G13^G1C3	YT:Z:UU
7424	256	MPKV01007273.1	9485	38	4M3I180M2I3M1I15M	*	0	0	TGCAGGTGGCTCATCCTGACATGACACTCCAGCATGACAATGCCACCAGCCATACTGCTCGTTTTGTGCTTGATTTCCTGCAAGACAGGAATGTCCGTGTTCTGCCATGGCCAGCGACGAACCCAGATCTCAATCCCATTGAGCACATCTGGGACCTGTTGGATCGGAGGGTGAGGGCTAGGGCCATTCTCCTCCCCAGAAATTGCAG	IIIIIIIIIIIIIIIIIIIIIIIIIIIIIIIIIIIIIIIIIIIIIIIIIIIIIIIIIIIIIIIIIIIIIIIIIIIIIIIIIIIIIIIIIIIIIIIIIIIIIIIIIIIIIIIIIIIIIIIIIIIIIIIIIIIIIIIIIIIIIIIIIIIIIIIIIIIIIIIIIIIIIIIIIIIIIIIIIIIIIIIIIIIIIIIIIIIIIIIIIIIIIIII	AS:i:-117	XS:i:-102	XN:i:0	XM:i:14	XO:i:3	XG:i:6	NM:i:20	MD:Z:22C37C3T0T0G15T0G8A21A28G8T44G0T1C1	YT:Z:UU
75015	16	CM007729.1	19861523	255	360M	*	0	0	TATGTGTATCCCACAAAAAAGGTTCACTGTTATAAGCTAACTTTTTCCTTTCTATCCAAATCTATTAATAATATGCATATCTTATATTCTTGGCATGAGTAGCAGGAAGTTGAAATTGGGCACGCTATTTATCCAAAAGTGAAAATTCTGCCCCAAGAGGTTATAAGCTAACTTTTTTGCTTAATTTAAGCAAAATTCCCAAACCTCCCAGGCTTAACTTCCCATGGAAGATACCTGGAAAAATTCTGGAAATTTCCCAAAAAGTTTCCATCCCTTTGCAACCCTACTACTGACCGATTCAATGCTTCCTCCAACATCTCACCATACATCTAGTACAGTAGTTATTGAACTCAACCTGCA	IIIIIIIIIIIIIIIIIIIIIIIIIIIIIIIIIIIIIIIIIIIIIIIIIIIIIIIIIIIIIIIIIIIIIIIIIIIIIIIIIIIIIIIIIIIIIIIIIIIIIIIIIIIIIIIIIIIIIIIIIIIIIIIIIIIIIIIIIIIIIIIIIIIIIIIIIIIIIIIIIIIIIIIIIIIIIIIIIIIIIIIIIIIIIIIIIIIIIIIIIIIIIIIIIIIIIIIIIIIIIIIIIIIIIIIIIIIIIIIIIIIIIIIIIIIIIIIIIIIIIIIIIIIIIIIIIIIIIIIIIIIIIIIIIIIIIIIIIIIIIIIIIIIIIIIIIIIIIIIIIIIIIIIIIIIIIIIIIIIIIIIIIIIIIIIIIIIIIIII	AS:i:0	XN:i:0	XM:i:0	XO:i:0	XG:i:0	NM:i:0	MD:Z:360	YT:Z:UU
75121	0	CM007722.1	15451469	255	355M	*	0	0	TGCAGGAGGTAGATCTCCAGGAGGAAGTATTGGCAACTGTGGGTTTGAGTGGTGTTCTCCTCATGTTCAGGGTTACAACTTTGATTCCAAAGGTAGGGGTGTGAGGAAAATCCACAAAGGGTCTGACCAATGATTTTGGTGGAGGTGGTGAGGAAAGGGGTATTTTCCGCCTCTCTGGCTCCAGGTGAGCTGCAGTATCGTCTATTTAAAATGTTACGGTGCGTTTTGCTCACGGCGCGTGTGTTTGTGAGAGGAAAATGTCCCCCATAGTCTAGACTCACATAGAGTGGTTCCAGTTCTATGAGCATTCTGTCATTCCGTCATGAGTATTCTGTCAAGTCATAGCAGCATGCAC	IIIIIIIIIIIIIIIIIIIIIIIIIIIIIIIIIIIIIIIIIIIIIIIIIIIIIIIIIIIIIIIIIIIIIIIIIIIIIIIIIIIIIIIIIIIIIIIIIIIIIIIIIIIIIIIIIIIIIIIIIIIIIIIIIIIIIIIIIIIIIIIIIIIIIIIIIIIIIIIIIIIIIIIIIIIIIIIIIIIIIIIIIIIIIIIIIIIIIIIIIIIIIIIIIIIIIIIIIIIIIIIIIIIIIIIIIIIIIIIIIIIIIIIIIIIIIIIIIIIIIIIIIIIIIIIIIIIIIIIIIIIIIIIIIIIIIIIIIIIIIIIIIIIIIIIIIIIIIIIIIIIIIIIIIIIIIIIIIIIIIIIIIIIIIIIIIII	AS:i:-6	XN:i:0	XM:i:1	XO:i:0	XG:i:0	NM:i:1	MD:Z:81G273	YT:Z:UU
75133	0	CM007721.1	66640246	255	286M4I98M	*	0	0	TGCAGGTGTCTCAGGGGGAGTTGGGAGATAGCATATTTCTATTACACATCACTCACTCTCCTTTTCTCTCTTCCTGTCTCTTTCGGCTCTGTCCACACCAGGGTCCAGTACTGCTATCATGGCCTTTCCTTTATATCAGCAGACTCACAAGTTTTCTAGTGTTTTCTCAGTATGTGTACTCAGAATCACAAATGCTAGGCCTAATTGAATGTACCCACATGTGGCTATTAATATTTACAAGGAGGATGGGAGTAAATTTTCTGTGAAATAATAAGTGCCTCAACGAGTGTGTGTGTGTGTGTGTGTGTGTCAGGTTGGAGTGGTGTGTGAAAGGGAGAAGAGGAGACGTAATTGGGATGTTTGGGTTGTCAGGTTTGGCCTTTAAGAA	IIIIIIIIIIIIIIIIIIIIIIIIIIIIIIIIIIIIIIIIIIIIIIIIIIIIIIIIIIIIIIIIIIIIIIIIIIIIIIIIIIIIIIIIIIIIIIIIIIIIIIIIIIIIIIIIIIIIIIIIIIIIIIIIIIIIIIIIIIIIIIIIIIIIIIIIIIIIIIIIIIIIIIIIIIIIIIIIIIIIIIIIIIIIIIIIIIIIIIIIIIIIIIIIIIIIIIIIIIIIIIIIIIIIIIIIIIIIIIIIIIIIIIIIIIIIIIIIIIIIIIIIIIIIIIIIIIIIIIIIIIIIIIIIIIIIIIIIIIIIIIIIIIIIIIIIIIIIIIIIIIIIIIIIIIIIIIIIIIIIIIIIIIIIIIIIIIIIIIIIIIIIIIIIIIIIIIIIIIIIIIIIIIII	AS:i:-23	XN:i:0	XM:i:1	XO:i:1	XG:i:4	NM:i:5	MD:Z:71C312	YT:Z:UU
75168	16	CM007732.1	62549279	255	364M	*	0	0	AGAGGAACTGCAATCAAGTGCCTTAGAAATCTAGATCCACATAGAAAACCCATTGAAAAGAGAGTGACCTCAAAATAAAACATTCCTGGATGGTTTGTCCTCTGGGTTTTGCCTGCCATAAGTTCTGTTAAACTCAATAATTCAATAACATAATTTTAACAGTTTTAGAAACTTTAGAGTGTTTTCTATCAAAATCTACTAATAAATCTACTTATATATATATAATCTAATTATATGCATATCCTAGCTTCTGGGCCTGAGTAGCAGGCAGTTTATTTTGGGCACACTTTCATCCGGACGTGAAAATACTGCCCCTTAGCCTTAAGAAGTTTTAAACTTCTTCAGTATTCGTTGGTCCCCTGCA	IIIIIIIIIIIIIIIIIIIIIIIIIIIIIIIIIIIIIIIIIIIIIIIIIIIIIIIIIIIIIIIIIIIIIIIIIIIIIIIIIIIIIIIIIIIIIIIIIIIIIIIIIIIIIIIIIIIIIIIIIIIIIIIIIIIIIIIIIIIIIIIIIIIIIIIIIIIIIIIIIIIIIIIIIIIIIIIIIIIIIIIIIIIIIIIIIIIIIIIIIIIIIIIIIIIIIIIIIIIIIIIIIIIIIIIIIIIIIIIIIIIIIIIIIIIIIIIIIIIIIIIIIIIIIIIIIIIIIIIIIIIIIIIIIIIIIIIIIIIIIIIIIIIIIIIIIIIIIIIIIIIIIIIIIIIIIIIIIIIIIIIIIIIIIIIIIIIIIIIIIIII	AS:i:0	XN:i:0	XM:i:0	XO:i:0	XG:i:0	NM:i:0	MD:Z:364	YT:Z:UU
75902	0	CM007740.1	26954940	255	287M	*	0	0	TGCAGGCTGACTTCAGTCACCAGTTGAAAATGAAATAATACAAAAACAAGCACACAATAATAAACATTTAAAAATCATCAAAAATGTTTTACAGCAGGAGATATATAGATAGTTTGTAAACATGATTAAAGTGACCAGCGTTCAATGGCTATGTAAATGGGGCAGCAGTCCTAAAGGTCTATGGAAGAGTACCCGGTCGTAGCTGGCTAGTGACAGTGACTAAGGATCAGAGCAGGGTACTGGGCCTAGGCCATCTAGTGGTGGCTGTTTAACAGTCTGATGACCTG	IIIIIIIIIIIIIIIIIIIIIIIIIIIIIIIIIIIIIIIIIIIIIIIIIIIIIIIIIIIIIIIIIIIIIIIIIIIIIIIIIIIIIIIIIIIIIIIIIIIIIIIIIIIIIIIIIIIIIIIIIIIIIIIIIIIIIIIIIIIIIIIIIIIIIIIIIIIIIIIIIIIIIIIIIIIIIIIIIIIIIIIIIIIIIIIIIIIIIIIIIIIIIIIIIIIIIIIIIIIIIIIIIIIIIIIIIIIIIIIIIIIIIIIIIIIIIIIIIIIIIIIIIIIIIIIIIIIIIIIIIIIIIII	AS:i:0	XN:i:0	XM:i:0	XO:i:0	XG:i:0	NM:i:0	MD:Z:287	YT:Z:UU
75961	16	CM007734.1	38962112	255	351M	*	0	0	AAGTTCTCCCACTTAAAAAGATGAGAGAGGCCTGTAATATTCATCATAGGTACACTTCAACTATGACAGACAAAATGAGAAAAAAAATCCAGAAAATCACATTGTAGGATTTTTTAATGAATTTATTTGCAAATTATGGTGGAATCATAATCATTTTTTTTATGGTAAAGAAACCCATACCATTAATATGCTATTAATGGTTTATCCCCCAAGCCTAGTGTTCTCTATAATGAGCCCAATCATTCAGCTGTGTCTTGCTCCACATTGATAGATGGCAGCTGAAGAGGGTACATGCGCTTCATATTTCAGACATATTTCAATGAGGTAATTAATTACATCCATTTACCTGCA	IIIIIIIIIIIIIIIIIIIIIIIIIIIIIIIIIIIIIIIIIIIIIIIIIIIIIIIIIIIIIIIIIIIIIIIIIIIIIIIIIIIIIIIIIIIIIIIIIIIIIIIIIIIIIIIIIIIIIIIIIIIIIIIIIIIIIIIIIIIIIIIIIIIIIIIIIIIIIIIIIIIIIIIIIIIIIIIIIIIIIIIIIIIIIIIIIIIIIIIIIIIIIIIIIIIIIIIIIIIIIIIIIIIIIIIIIIIIIIIIIIIIIIIIIIIIIIIIIIIIIIIIIIIIIIIIIIIIIIIIIIIIIIIIIIIIIIIIIIIIIIIIIIIIIIIIIIIIIIIIIIIIIIIIIIIIIIIIIIIIIIIIIIIIIII	AS:i:-12	XN:i:0	XM:i:2	XO:i:0	XG:i:0	NM:i:2	MD:Z:90T219A40	YT:Z:UU
76084	0	MPKV01004591.1	83444	22	14M1I17M1D86M2I28M1I23M1I53M1I150M	*	0	0	TGCAGGTACCGTATGGGCTTGAACAGCTGGTCCACGAGGATGGTAGGTCAGTTCATCACAAATTGCAATTATAATATTGTTATCTGCCACGTCCACTTCAGTATATTTGTTAATCATTGAGGGTCACTGATGAAATCATTGTGAAAATAGAGACATGCTCTGGAACAAAGCTGGTGCCAGGCTATCCTTATGACATCACAAGAGAAGCATGGGGAGAGAGGCCAAAGGGGAGAGGATGGATGCCCCTGCTGTTAATGGAACATGACAGTTTGAATGAGGATTCAATTCAACATACTATGCAACTCTATTGAGACCGGAGGTTAGATGATTAGGCTATGTATAATTTAACGTAGATAGATAATATGCATAAAATTAGT	IIIIIIIIIIIIIIIIIIIIIIIIIIIIIIIIIIIIIIIIIIIIIIIIIIIIIIIIIIIIIIIIIIIIIIIIIIIIIIIIIIIIIIIIIIIIIIIIIIIIIIIIIIIIIIIIIIIIIIIIIIIIIIIIIIIIIIIIIIIIIIIIIIIIIIIIIIIIIIIIIIIIIIIIIIIIIIIIIIIIIIIIIIIIIIIIIIIIIIIIIIIIIIIIIIIIIIIIIIIIIIIIIIIIIIIIIIIIIIIIIIIIIIIIIIIIIIIIIIIIIIIIIIIIIIIIIIIIIIIIIIIIIIIIIIIIIIIIIIIIIIIIIIIIIIIIIIIIIIIIIIIIIIIIIIIIIIIIIIIIIIIIIIIIIIIIIIIIIIIIIIIIIIIIIIIIIIIII	AS:i:-51	XS:i:-195	XN:i:0	XM:i:0	XO:i:6	XG:i:7	NM:i:7	MD:Z:31^T340	YT:Z:UU
76084	256	CM007720.1	65249680	22	40M7D147M3D68M4D122M	*	0	0	TGCAGGTACCGTATGGGCTTGAACAGCTGGTCCACGAGGATGGTAGGTCAGTTCATCACAAATTGCAATTATAATATTGTTATCTGCCACGTCCACTTCAGTATATTTGTTAATCATTGAGGGTCACTGATGAAATCATTGTGAAAATAGAGACATGCTCTGGAACAAAGCTGGTGCCAGGCTATCCTTATGACATCACAAGAGAAGCATGGGGAGAGAGGCCAAAGGGGAGAGGATGGATGCCCCTGCTGTTAATGGAACATGACAGTTTGAATGAGGATTCAATTCAACATACTATGCAACTCTATTGAGACCGGAGGTTAGATGATTAGGCTATGTATAATTTAACGTAGATAGATAATATGCATAAAATTAGT	IIIIIIIIIIIIIIIIIIIIIIIIIIIIIIIIIIIIIIIIIIIIIIIIIIIIIIIIIIIIIIIIIIIIIIIIIIIIIIIIIIIIIIIIIIIIIIIIIIIIIIIIIIIIIIIIIIIIIIIIIIIIIIIIIIIIIIIIIIIIIIIIIIIIIIIIIIIIIIIIIIIIIIIIIIIIIIIIIIIIIIIIIIIIIIIIIIIIIIIIIIIIIIIIIIIIIIIIIIIIIIIIIIIIIIIIIIIIIIIIIIIIIIIIIIIIIIIIIIIIIIIIIIIIIIIIIIIIIIIIIIIIIIIIIIIIIIIIIIIIIIIIIIIIIIIIIIIIIIIIIIIIIIIIIIIIIIIIIIIIIIIIIIIIIIIIIIIIIIIIIIIIIIIIIIIIIIIII	AS:i:-195	XS:i:-195	XN:i:1	XM:i:23	XO:i:3	XG:i:14	NM:i:37	MD:Z:10A3A19G5^TAAAAAG16G1T5A14G9T5T6G6C27T49^TTG2G37A6C20^TGAN66G3C2G14G2G2A0C25C0	YT:Z:UU
76599	16	CM007734.1	45964710	255	142M2I156M	*	0	0	CTGAATAGTGTACATCTGTTCCGTCCTCTCCATTCGCCTTGCTCCGTTGTTGCAGCTATTCACCAACTGATGGGATGAGAACACATGTAACAAACGTTTTTATTTACAGATCTATTTTGGTTGCACAATGCTCAGTAATCCAACACACACAGCAAAGGAAATGTAATGCGAATTAGGGGGAAATAGGTGTCCGGGCTCGTCGCTGGCAGAACACTGACATTCTGGTCTCACAGGAATTCACGCACAGAACGAACATGGTCACATTGTCATGCTGGAGGGTCATGTCAGGAGGAGCCTGCA	IIIIIIIIIIIIIIIIIIIIIIIIIIIIIIIIIIIIIIIIIIIIIIIIIIIIIIIIIIIIIIIIIIIIIIIIIIIIIIIIIIIIIIIIIIIIIIIIIIIIIIIIIIIIIIIIIIIIIIIIIIIIIIIIIIIIIIIIIIIIIIIIIIIIIIIIIIIIIIIIIIIIIIIIIIIIIIIIIIIIIIIIIIIIIIIIIIIIIIIIIIIIIIIIIIIIIIIIIIIIIIIIIIIIIIIIIIIIIIIIIIIIIIIIIIIIIIIIIIIIIIIIIIIIIIIIIIIIIIIIIIIIIIIIIIIIIIIIIIII	AS:i:-17	XN:i:0	XM:i:1	XO:i:1	XG:i:2	NM:i:3	MD:Z:275A22	YT:Z:UU
76661	0	CM007737.1	39038977	255	386M	*	0	0	TGCAGGTGTGATGTTCAGATGTACCAATCCTGTGCAGGTGTTGTTACACGTGGTCTGCCACTGTGAGGATGATCATTGCAATTTGTTGCCCTGGCCATATCTGCAGTCCTCATGCCTCCTTGCAGCATGCCTAAGGCACGTTCACACAGATGAGCAGGGACCCTGGGCAACTTTCTTTTGGTGTTTTTCAGAGTCAATAAAAAGGCCTCTTTAGTGTCCTACGTTTTCATAACTGTGACCTTAATTGCCTACCGTCTGTAAGCTGTTAGTGTCTTAACGACCATTCCACAGGTGCATGTTCATTAATTGTTTATGGTTCATTGAACACGCATGGGAAACAGTGTTTAAACGCTTTACAATGAAGATCTGTGAAGTTATTTGGATTT	IIIIIIIIIIIIIIIIIIIIIIIIIIIIIIIIIIIIIIIIIIIIIIIIIIIIIIIIIIIIIIIIIIIIIIIIIIIIIIIIIIIIIIIIIIIIIIIIIIIIIIIIIIIIIIIIIIIIIIIIIIIIIIIIIIIIIIIIIIIIIIIIIIIIIIIIIIIIIIIIIIIIIIIIIIIIIIIIIIIIIIIIIIIIIIIIIIIIIIIIIIIIIIIIIIIIIIIIIIIIIIIIIIIIIIIIIIIIIIIIIIIIIIIIIIIIIIIIIIIIIIIIIIIIIIIIIIIIIIIIIIIIIIIIIIIIIIIIIIIIIIIIIIIIIIIIIIIIIIIIIIIIIIIIIIIIIIIIIIIIIIIIIIIIIIIIIIIIIIIIIIIIIIIIIIIIIIIIIIIIIIIIII	AS:i:-12	XN:i:0	XM:i:2	XO:i:0	XG:i:0	NM:i:2	MD:Z:45G52G287	YT:Z:UU
76818	0	CM007734.1	47896029	255	263M	*	0	0	TGCAGGTGGGCTCCATGGACAGAAAGCTGGATTTCCTGGTCAACGTATACGTACAGCGCATGGGCATCCCGCGCTCTGAGACAGAGGCCTATTTCAACTCCAAGGAAGCCTACCCTGCACCCCCTTACATTAGCCCCGAGGATTGCAAGGAGGAGAAGCAGGAGGAGGAAAAGACGGTGAAAGTGGAGGAGAAGAAGGAGAAGAGCTGCTCCGCTGCCGAGGTCCTCCGCTCCGTGGAGAGGAAGAAGTGCTCCCCGGAGCCC	IIIIIIIIIIIIIIIIIIIIIIIIIIIIIIIIIIIIIIIIIIIIIIIIIIIIIIIIIIIIIIIIIIIIIIIIIIIIIIIIIIIIIIIIIIIIIIIIIIIIIIIIIIIIIIIIIIIIIIIIIIIIIIIIIIIIIIIIIIIIIIIIIIIIIIIIIIIIIIIIIIIIIIIIIIIIIIIIIIIIIIIIIIIIIIIIIIIIIIIIIIIIIIIIIIIIIIIIIIIIIIIIIIIIIIIIIIIIIIIIIIIIIIIIIIIIIIIIIIIIIII	AS:i:0	XN:i:0	XM:i:0	XO:i:0	XG:i:0	NM:i:0	MD:Z:263	YT:Z:UU
77190	16	CM007740.1	18963066	255	87M	*	0	0	GTAGTTGTTAGTCAGACTTTGGGATATGAATGCTTTGTGTTGTCATTCGTTACTGGTTTATATCTGAAAGATGAAAAACCTCCTGCA	IIIIIIIIIIIIIIIIIIIIIIIIIIIIIIIIIIIIIIIIIIIIIIIIIIIIIIIIIIIIIIIIIIIIIIIIIIIIIIIIIIIIIII	AS:i:0	XN:i:0	XM:i:0	XO:i:0	XG:i:0	NM:i:0	MD:Z:87	YT:Z:UU
77333	0	CM007728.1	56497272	12	46M1I148M1I212M	*	0	0	TGCAGGGACCAGCTACCACCGGCCTGAGGAGAGACACATGAAACGAGGGGTTAATACGATAATAGGAAGGGAGTTGTAATCGATAACACACCTCGTTTATTCTCCTCAGGACTTTAAAGGGCCCTACACACTGCGGACCCAGCTTCCGTCAGGGCAATCGGAGAGGTAGGTTTCGGGTCGAGAGCCAGACCCTGTCCCCCGGTACAAACGGGGGCCTCACTGCGGTGGCGGTCAGCACTCCTCTTCTGCCGTCCACTCGCTTGTTGTAGAGATTCCTGGACGGCCCTCCAGGTCTCCTTGCAGCGCTATACCTATTCCTCCACCGCAGGAGCCTCGGTCTGGCTCGGATGCCATGGTGTCAGGACCGGCTGGTACCCCAACACACACTGAAAAGGGGACACGTTAGTA	IIIIIIIIIIIIIIIIIIIIIIIIIIIIIIIIIIIIIIIIIIIIIIIIIIIIIIIIIIIIIIIIIIIIIIIIIIIIIIIIIIIIIIIIIIIIIIIIIIIIIIIIIIIIIIIIIIIIIIIIIIIIIIIIIIIIIIIIIIIIIIIIIIIIIIIIIIIIIIIIIIIIIIIIIIIIIIIIIIIIIIIIIIIIIIIIIIIIIIIIIIIIIIIIIIIIIIIIIIIIIIIIIIIIIIIIIIIIIIIIIIIIIIIIIIIIIIIIIIIIIIIIIIIIIIIIIIIIIIIIIIIIIIIIIIIIIIIIIIIIIIIIIIIIIIIIIIIIIIIIIIIIIIIIIIIIIIIIIIIIIIIIIIIIIIIIIIIIIIIIIIIIIIIIIIIIIIIIIIIIIIIIIIIIIIIIIIIIIIIIIIIIIIII	AS:i:-16	XS:i:-61	XN:i:0	XM:i:0	XO:i:2	XG:i:2	NM:i:2	MD:Z:406	YT:Z:UU
77333	272	CM007738.1	21547501	12	199M2D202M1D7M	*	0	0	TACTAACGTGTCCCCTTTTCAGTGTGTGTTGGGGTACCAGCCGGTCCTGACACCATGGCATCCGAGCCAGACCGAGGCTCCTGCGGTGGAGGAATAGGTATAGCGCTGCAAGGAGACCTGGAGGGCCGTCCAGGAATCTCTACAACAAGCGAGTGGACGGCAGAAGAGGAGTGCTGACCGCCACCGCAGTGAGGCCCCCGTTTGTACCGGGGGACAGGGTCTGGCTCTCGACCCGAAACCTACCTCTCCGATTGCCCTGACGGAAGCTGGGTCCGCAGTGTGTAGGGCCCTTTAAAGTCCTGAGGAGAATAAACGAGGTGTGTTATCGATTACAACTCCCTTCCTATTATCGTATTAACCCCTCGTTTCATGTGTCTCTCCTCAGGCCGGTGGTAGCTGGTCCCTGCA	IIIIIIIIIIIIIIIIIIIIIIIIIIIIIIIIIIIIIIIIIIIIIIIIIIIIIIIIIIIIIIIIIIIIIIIIIIIIIIIIIIIIIIIIIIIIIIIIIIIIIIIIIIIIIIIIIIIIIIIIIIIIIIIIIIIIIIIIIIIIIIIIIIIIIIIIIIIIIIIIIIIIIIIIIIIIIIIIIIIIIIIIIIIIIIIIIIIIIIIIIIIIIIIIIIIIIIIIIIIIIIIIIIIIIIIIIIIIIIIIIIIIIIIIIIIIIIIIIIIIIIIIIIIIIIIIIIIIIIIIIIIIIIIIIIIIIIIIIIIIIIIIIIIIIIIIIIIIIIIIIIIIIIIIIIIIIIIIIIIIIIIIIIIIIIIIIIIIIIIIIIIIIIIIIIIIIIIIIIIIIIIIIIIIIIIIIIIIIIIIIIIIIIII	AS:i:-61	XS:i:-61	XN:i:0	XM:i:7	XO:i:2	XG:i:3	NM:i:10	MD:Z:49G45G4C6C91^GT45C5C8C141^C7	YT:Z:UU
77333	272	CM007723.1	16773929	12	199M2D202M1D7M	*	0	0	TACTAACGTGTCCCCTTTTCAGTGTGTGTTGGGGTACCAGCCGGTCCTGACACCATGGCATCCGAGCCAGACCGAGGCTCCTGCGGTGGAGGAATAGGTATAGCGCTGCAAGGAGACCTGGAGGGCCGTCCAGGAATCTCTACAACAAGCGAGTGGACGGCAGAAGAGGAGTGCTGACCGCCACCGCAGTGAGGCCCCCGTTTGTACCGGGGGACAGGGTCTGGCTCTCGACCCGAAACCTACCTCTCCGATTGCCCTGACGGAAGCTGGGTCCGCAGTGTGTAGGGCCCTTTAAAGTCCTGAGGAGAATAAACGAGGTGTGTTATCGATTACAACTCCCTTCCTATTATCGTATTAACCCCTCGTTTCATGTGTCTCTCCTCAGGCCGGTGGTAGCTGGTCCCTGCA	IIIIIIIIIIIIIIIIIIIIIIIIIIIIIIIIIIIIIIIIIIIIIIIIIIIIIIIIIIIIIIIIIIIIIIIIIIIIIIIIIIIIIIIIIIIIIIIIIIIIIIIIIIIIIIIIIIIIIIIIIIIIIIIIIIIIIIIIIIIIIIIIIIIIIIIIIIIIIIIIIIIIIIIIIIIIIIIIIIIIIIIIIIIIIIIIIIIIIIIIIIIIIIIIIIIIIIIIIIIIIIIIIIIIIIIIIIIIIIIIIIIIIIIIIIIIIIIIIIIIIIIIIIIIIIIIIIIIIIIIIIIIIIIIIIIIIIIIIIIIIIIIIIIIIIIIIIIIIIIIIIIIIIIIIIIIIIIIIIIIIIIIIIIIIIIIIIIIIIIIIIIIIIIIIIIIIIIIIIIIIIIIIIIIIIIIIIIIIIIIIIIIIIII	AS:i:-73	XS:i:-61	XN:i:0	XM:i:9	XO:i:2	XG:i:3	NM:i:12	MD:Z:49G34C10G11C77A13^GT47C1T1C8C141^C7	YT:Z:UU
77333	256	CM007718.1	40904775	12	4M1D54M3I146M2D201M	*	0	0	TGCAGGGACCAGCTACCACCGGCCTGAGGAGAGACACATGAAACGAGGGGTTAATACGATAATAGGAAGGGAGTTGTAATCGATAACACACCTCGTTTATTCTCCTCAGGACTTTAAAGGGCCCTACACACTGCGGACCCAGCTTCCGTCAGGGCAATCGGAGAGGTAGGTTTCGGGTCGAGAGCCAGACCCTGTCCCCCGGTACAAACGGGGGCCTCACTGCGGTGGCGGTCAGCACTCCTCTTCTGCCGTCCACTCGCTTGTTGTAGAGATTCCTGGACGGCCCTCCAGGTCTCCTTGCAGCGCTATACCTATTCCTCCACCGCAGGAGCCTCGGTCTGGCTCGGATGCCATGGTGTCAGGACCGGCTGGTACCCCAACACACACTGAAAAGGGGACACGTTAGTA	IIIIIIIIIIIIIIIIIIIIIIIIIIIIIIIIIIIIIIIIIIIIIIIIIIIIIIIIIIIIIIIIIIIIIIIIIIIIIIIIIIIIIIIIIIIIIIIIIIIIIIIIIIIIIIIIIIIIIIIIIIIIIIIIIIIIIIIIIIIIIIIIIIIIIIIIIIIIIIIIIIIIIIIIIIIIIIIIIIIIIIIIIIIIIIIIIIIIIIIIIIIIIIIIIIIIIIIIIIIIIIIIIIIIIIIIIIIIIIIIIIIIIIIIIIIIIIIIIIIIIIIIIIIIIIIIIIIIIIIIIIIIIIIIIIIIIIIIIIIIIIIIIIIIIIIIIIIIIIIIIIIIIIIIIIIIIIIIIIIIIIIIIIIIIIIIIIIIIIIIIIIIIIIIIIIIIIIIIIIIIIIIIIIIIIIIIIIIIIIIIIIIIIII	AS:i:-87	XS:i:-61	XN:i:0	XM:i:9	XO:i:3	XG:i:6	NM:i:15	MD:Z:4^G31T55A53G8G5G43^AC93G6G4C45C49	YT:Z:UU
77333	272	CM007731.1	29195400	12	36M30I133M2D202M1D7M	*	0	0	TACTAACGTGTCCCCTTTTCAGTGTGTGTTGGGGTACCAGCCGGTCCTGACACCATGGCATCCGAGCCAGACCGAGGCTCCTGCGGTGGAGGAATAGGTATAGCGCTGCAAGGAGACCTGGAGGGCCGTCCAGGAATCTCTACAACAAGCGAGTGGACGGCAGAAGAGGAGTGCTGACCGCCACCGCAGTGAGGCCCCCGTTTGTACCGGGGGACAGGGTCTGGCTCTCGACCCGAAACCTACCTCTCCGATTGCCCTGACGGAAGCTGGGTCCGCAGTGTGTAGGGCCCTTTAAAGTCCTGAGGAGAATAAACGAGGTGTGTTATCGATTACAACTCCCTTCCTATTATCGTATTAACCCCTCGTTTCATGTGTCTCTCCTCAGGCCGGTGGTAGCTGGTCCCTGCA	IIIIIIIIIIIIIIIIIIIIIIIIIIIIIIIIIIIIIIIIIIIIIIIIIIIIIIIIIIIIIIIIIIIIIIIIIIIIIIIIIIIIIIIIIIIIIIIIIIIIIIIIIIIIIIIIIIIIIIIIIIIIIIIIIIIIIIIIIIIIIIIIIIIIIIIIIIIIIIIIIIIIIIIIIIIIIIIIIIIIIIIIIIIIIIIIIIIIIIIIIIIIIIIIIIIIIIIIIIIIIIIIIIIIIIIIIIIIIIIIIIIIIIIIIIIIIIIIIIIIIIIIIIIIIIIIIIIIIIIIIIIIIIIIIIIIIIIIIIIIIIIIIIIIIIIIIIIIIIIIIIIIIIIIIIIIIIIIIIIIIIIIIIIIIIIIIIIIIIIIIIIIIIIIIIIIIIIIIIIIIIIIIIIIIIIIIIIIIIIIIIIIIIII	AS:i:-180	XS:i:-61	XN:i:0	XM:i:11	XO:i:3	XG:i:33	NM:i:44	MD:Z:56C8G4C6C9T81^GT45C0T3C0G0C7C141^C7	YT:Z:UU
77635	0	CM007739.1	41967791	255	317M	*	0	0	TGCAGGAAGGGTACCAGGAGGATGTCTTCCCTGTAACGCATTGTGTTGAGATTGCCTGCAATGACCACAAGCTCAGTTCGATGATGCTGTGACAACACCGCCCCAGACCATGATGGACCCTCCACCTCCAAATCGATCCCGCCCCAGAATACAGGCCTCAGTGTAACGCTCATTCATTCGACGATAAATGCGAGTCTGACCATTAGCTCAGGTGAGACAAAACCGCAACTCATCAGTGAAGAGCACTTTTTGCCAGTCCTGTCTGGTCCAGCGATGGTGGGTTTGTGCCCTGTAGGCGACGTTGTTGCCGGTGATGT	IIIIIIIIIIIIIIIIIIIIIIIIIIIIIIIIIIIIIIIIIIIIIIIIIIIIIIIIIIIIIIIIIIIIIIIIIIIIIIIIIIIIIIIIIIIIIIIIIIIIIIIIIIIIIIIIIIIIIIIIIIIIIIIIIIIIIIIIIIIIIIIIIIIIIIIIIIIIIIIIIIIIIIIIIIIIIIIIIIIIIIIIIIIIIIIIIIIIIIIIIIIIIIIIIIIIIIIIIIIIIIIIIIIIIIIIIIIIIIIIIIIIIIIIIIIIIIIIIIIIIIIIIIIIIIIIIIIIIIIIIIIIIIIIIIIIIIIIIIIIIIIIIIIIIIIIIIIII	AS:i:-6	XN:i:0	XM:i:1	XO:i:0	XG:i:0	NM:i:1	MD:Z:223T93	YT:Z:UU
77771	0	CM007728.1	78760279	255	377M	*	0	0	TGCAGGAGCGGGTCGCTGCTTTGATGTTTTCAGAGAACTACAGGATGTTGTCCAGGATCACGCCAGGGTTCTTTGCGCTCTGGGAAGGGGACACCGTGGAGTTGTCATCTGTGATGGAGAGGTCTTGCAGTGGGCATGCAGCTACGTCTTGGGGAAATAAGTAGTTGAGTGTCATTCTCATAGCAAGGAGAGATCATGTGAGGATATGACGGAGCACAGTGACTTGGTGTATAGGGTTGTTTTACTGAACAGCACCAATCCATTTGTCTGTTCTCTTCCTTTCTCATTCTGAATAGTCACCTCACCAGTGACATATTAACACTTCCTGTCCCTTTGTCTGCCCCCTCATGTGTATTCACCTCGTCTTCTTCATTCCT	IIIIIIIIIIIIIIIIIIIIIIIIIIIIIIIIIIIIIIIIIIIIIIIIIIIIIIIIIIIIIIIIIIIIIIIIIIIIIIIIIIIIIIIIIIIIIIIIIIIIIIIIIIIIIIIIIIIIIIIIIIIIIIIIIIIIIIIIIIIIIIIIIIIIIIIIIIIIIIIIIIIIIIIIIIIIIIIIIIIIIIIIIIIIIIIIIIIIIIIIIIIIIIIIIIIIIIIIIIIIIIIIIIIIIIIIIIIIIIIIIIIIIIIIIIIIIIIIIIIIIIIIIIIIIIIIIIIIIIIIIIIIIIIIIIIIIIIIIIIIIIIIIIIIIIIIIIIIIIIIIIIIIIIIIIIIIIIIIIIIIIIIIIIIIIIIIIIIIIIIIIIIIIIIIIIIIIIII	AS:i:-6	XN:i:0	XM:i:1	XO:i:0	XG:i:0	NM:i:1	MD:Z:362A14	YT:Z:UU
77958	0	CM007732.1	61351050	255	87M	*	0	0	TGCAGGTAAGGTAGGGGAAGATGGAGGATGGGTACCCTGCCTCGCCGTGGGCCTAGTGTAGAGGGTAGGGGAAGACGGGTACCCTGC	IIIIIIIIIIIIIIIIIIIIIIIIIIIIIIIIIIIIIIIIIIIIIIIIIIIIIIIIIIIIIIIIIIIIIIIIIIIIIIIIIIIIIII	AS:i:0	XN:i:0	XM:i:0	XO:i:0	XG:i:0	NM:i:0	MD:Z:87	YT:Z:UU
77999	0	MPKV01002521.1	713008	255	370M	*	0	0	TGCAGGCTCAGACCCTGCCTGCATTCACCAGTAGTTAGGCGCATACACACACACACGTCTCGGAGGGGTTTACTCTTAGGGAGATCTTAACCAACTGCATGCAATCTTTGAGAGAAATCAGGCATTTGTGTAAATACACTCTCATTTACATAAATACCCACAATCTGCCCACTTATCCCTATCTCTCTATCACACTGCCAGTGAATGTGCCTACCATGCTGCCAGTGAATGCCCACCAAGCTGCCAGTAAATGCCACCCTGGACAAAGCTGTAAACATGGTTTGAAGCACACTGCAGAAAGTCTCTACAGCAGAGATACTTACACAACTACAGTCTATCTACACCAACAGGTTCCTAGGATGGGGTTGGG	IIIIIIIIIIIIIIIIIIIIIIIIIIIIIIIIIIIIIIIIIIIIIIIIIIIIIIIIIIIIIIIIIIIIIIIIIIIIIIIIIIIIIIIIIIIIIIIIIIIIIIIIIIIIIIIIIIIIIIIIIIIIIIIIIIIIIIIIIIIIIIIIIIIIIIIIIIIIIIIIIIIIIIIIIIIIIIIIIIIIIIIIIIIIIIIIIIIIIIIIIIIIIIIIIIIIIIIIIIIIIIIIIIIIIIIIIIIIIIIIIIIIIIIIIIIIIIIIIIIIIIIIIIIIIIIIIIIIIIIIIIIIIIIIIIIIIIIIIIIIIIIIIIIIIIIIIIIIIIIIIIIIIIIIIIIIIIIIIIIIIIIIIIIIIIIIIIIIIIIIIIIIIIIIII	AS:i:0	XN:i:0	XM:i:0	XO:i:0	XG:i:0	NM:i:0	MD:Z:370	YT:Z:UU
78172	0	MPKV01003107.1	382580	255	359M	*	0	0	TGCAGGAAGGATAACACATGAGGGAGGAGGCGTCTCACAGTACGGACATTGCAATGTATTGCCCTGGCCACATCTGCAGTCCTCATGCCTCCTTGCAGCATGCCTAAGGCATGTTCATGCAGATGAGCAGGAACCCTGGGCATCTTTCTTTTGGTGTTTTTCAGAGTCAATAGGAAGGCCTCTTTAGTGTCCTAAGTTTTCATAACTGTGACCTTAATTGCCACCGTCTGTAAGATGTTAGCGTCTTAATGATCGTTTCACAGGTGCATGTTCATTGATTGTTTATGGTTCATTGAACAAGCACAGGAAACAGTGTTTAAACCCTTTACACTAAAGAGCTGTGATTTTTACGAATTATC	IIIIIIIIIIIIIIIIIIIIIIIIIIIIIIIIIIIIIIIIIIIIIIIIIIIIIIIIIIIIIIIIIIIIIIIIIIIIIIIIIIIIIIIIIIIIIIIIIIIIIIIIIIIIIIIIIIIIIIIIIIIIIIIIIIIIIIIIIIIIIIIIIIIIIIIIIIIIIIIIIIIIIIIIIIIIIIIIIIIIIIIIIIIIIIIIIIIIIIIIIIIIIIIIIIIIIIIIIIIIIIIIIIIIIIIIIIIIIIIIIIIIIIIIIIIIIIIIIIIIIIIIIIIIIIIIIIIIIIIIIIIIIIIIIIIIIIIIIIIIIIIIIIIIIIIIIIIIIIIIIIIIIIIIIIIIIIIIIIIIIIIIIIIIIIIIIIIIIII	AS:i:0	XN:i:0	XM:i:0	XO:i:0	XG:i:0	NM:i:0	MD:Z:359	YT:Z:UU
78193	16	MPKV01000229.1	417256	36	212M	*	0	0	TGCAAGTTCCCAGACATTTCTGGGGGGAATGGCCCTAGCCCTCACCCTCCGATCCATCAGGTCCCAGACGTCCTCAATGGGATTGAGATCCAGGTTCTTTGCTGGCCATGGCAGAACACTGACATTCCTGTCTTGCAGGAAATCATGCACAGAATGAGCAGTATGGCTGGTGGCATTGTCATACTGGAGTGTCATGTTAGGATGACCCTGCA	IIIIIIIIIIIIIIIIIIIIIIIIIIIIIIIIIIIIIIIIIIIIIIIIIIIIIIIIIIIIIIIIIIIIIIIIIIIIIIIIIIIIIIIIIIIIIIIIIIIIIIIIIIIIIIIIIIIIIIIIIIIIIIIIIIIIIIIIIIIIIIIIIIIIIIIIIIIIIIIIIIIIIIIIIIIIIIIIIIIIIIIIIIIIIIIIIIIIIIIIIIIIIIIIIIII	AS:i:0	XS:i:-84	XN:i:0	XM:i:0	XO:i:0	XG:i:0	NM:i:0	MD:Z:212	YT:Z:UU
78193	256	CM007735.1	57595388	36	212M	*	0	0	TGCAGGGTCATCCTAACATGACACTCCAGTATGACAATGCCACCAGCCATACTGCTCATTCTGTGCATGATTTCCTGCAAGACAGGAATGTCAGTGTTCTGCCATGGCCAGCAAAGAACCTGGATCTCAATCCCATTGAGGACGTCTGGGACCTGATGGATCGGAGGGTGAGGGCTAGGGCCATTCCCCCCAGAAATGTCTGGGAACTTGCA	IIIIIIIIIIIIIIIIIIIIIIIIIIIIIIIIIIIIIIIIIIIIIIIIIIIIIIIIIIIIIIIIIIIIIIIIIIIIIIIIIIIIIIIIIIIIIIIIIIIIIIIIIIIIIIIIIIIIIIIIIIIIIIIIIIIIIIIIIIIIIIIIIIIIIIIIIIIIIIIIIIIIIIIIIIIIIIIIIIIIIIIIIIIIIIIIIIIIIIIIIIIIIIIIIIII	AS:i:-84	XS:i:-84	XN:i:0	XM:i:14	XO:i:0	XG:i:0	NM:i:14	MD:Z:5A0C7G7C6C10T16C32G49T14T6A17A19C0A10	YT:Z:UU
78193	256	CM007727.1	32650316	36	131M1I80M	*	0	0	TGCAGGGTCATCCTAACATGACACTCCAGTATGACAATGCCACCAGCCATACTGCTCATTCTGTGCATGATTTCCTGCAAGACAGGAATGTCAGTGTTCTGCCATGGCCAGCAAAGAACCTGGATCTCAATCCCATTGAGGACGTCTGGGACCTGATGGATCGGAGGGTGAGGGCTAGGGCCATTCCCCCCAGAAATGTCTGGGAACTTGCA	IIIIIIIIIIIIIIIIIIIIIIIIIIIIIIIIIIIIIIIIIIIIIIIIIIIIIIIIIIIIIIIIIIIIIIIIIIIIIIIIIIIIIIIIIIIIIIIIIIIIIIIIIIIIIIIIIIIIIIIIIIIIIIIIIIIIIIIIIIIIIIIIIIIIIIIIIIIIIIIIIIIIIIIIIIIIIIIIIIIIIIIIIIIIIIIIIIIIIIIIIIIIIIIIIIII	AS:i:-104	XS:i:-84	XN:i:0	XM:i:16	XO:i:1	XG:i:1	NM:i:17	MD:Z:6C7G7C6C24T2G7G0G9A58C3C2A5A5T5T38C11	YT:Z:UU
78193	256	CM007735.1	44715434	36	170M6I36M	*	0	0	TGCAGGGTCATCCTAACATGACACTCCAGTATGACAATGCCACCAGCCATACTGCTCATTCTGTGCATGATTTCCTGCAAGACAGGAATGTCAGTGTTCTGCCATGGCCAGCAAAGAACCTGGATCTCAATCCCATTGAGGACGTCTGGGACCTGATGGATCGGAGGGTGAGGGCTAGGGCCATTCCCCCCAGAAATGTCTGGGAACTTGCA	IIIIIIIIIIIIIIIIIIIIIIIIIIIIIIIIIIIIIIIIIIIIIIIIIIIIIIIIIIIIIIIIIIIIIIIIIIIIIIIIIIIIIIIIIIIIIIIIIIIIIIIIIIIIIIIIIIIIIIIIIIIIIIIIIIIIIIIIIIIIIIIIIIIIIIIIIIIIIIIIIIIIIIIIIIIIIIIIIIIIIIIIIIIIIIIIIIIIIIIIIIIIIIIIIIII	AS:i:-107	XS:i:-84	XN:i:0	XM:i:14	XO:i:1	XG:i:6	NM:i:20	MD:Z:6C7G2G4C5A0C27G8G10T62C14T5T24T7A11	YT:Z:UU
78193	272	CM007727.1	42546904	36	67M9I136M	*	0	0	TGCAAGTTCCCAGACATTTCTGGGGGGAATGGCCCTAGCCCTCACCCTCCGATCCATCAGGTCCCAGACGTCCTCAATGGGATTGAGATCCAGGTTCTTTGCTGGCCATGGCAGAACACTGACATTCCTGTCTTGCAGGAAATCATGCACAGAATGAGCAGTATGGCTGGTGGCATTGTCATACTGGAGTGTCATGTTAGGATGACCCTGCA	IIIIIIIIIIIIIIIIIIIIIIIIIIIIIIIIIIIIIIIIIIIIIIIIIIIIIIIIIIIIIIIIIIIIIIIIIIIIIIIIIIIIIIIIIIIIIIIIIIIIIIIIIIIIIIIIIIIIIIIIIIIIIIIIIIIIIIIIIIIIIIIIIIIIIIIIIIIIIIIIIIIIIIIIIIIIIIIIIIIIIIIIIIIIIIIIIIIIIIIIIIIIIIIIIIII	AS:i:-116	XS:i:-84	XN:i:0	XM:i:14	XO:i:1	XG:i:9	NM:i:23	MD:Z:3C7G13C34A20T0G2C50C8C27G6G7C7G0T5	YT:Z:UU
78237	0	CM007719.1	13208802	25	18M1I191M	*	0	0	TGCAGGCTTCTGACATGGCCCCCCAGCATGACAATGCCACCAGCCATACTGCTCGTTCTGTGTGTGATTTCCTGCAAGACAGGAAAGTCAGTGTTCTGCCATGGCCAGCGAAGAGCCCGGATCTCAATCCCATTGAGCACGTCTGGGACCTGTTGGATCGGAGGGTGAGGGCTAGGACCATTCCCCCCAGAAATGTCCAGGAATTTGCAG	IIIIIIIIIIIIIIIIIIIIIIIIIIIIIIIIIIIIIIIIIIIIIIIIIIIIIIIIIIIIIIIIIIIIIIIIIIIIIIIIIIIIIIIIIIIIIIIIIIIIIIIIIIIIIIIIIIIIIIIIIIIIIIIIIIIIIIIIIIIIIIIIIIIIIIIIIIIIIIIIIIIIIIIIIIIIIIIIIIIIIIIIIIIIIIIIIIIIIIIIIIIIIIIIII	AS:i:-8	XS:i:-79	XN:i:0	XM:i:0	XO:i:1	XG:i:1	NM:i:1	MD:Z:209	YT:Z:UU
78237	256	MPKV01000119.1	1034268	25	8M2D1M1D201M	*	0	0	TGCAGGCTTCTGACATGGCCCCCCAGCATGACAATGCCACCAGCCATACTGCTCGTTCTGTGTGTGATTTCCTGCAAGACAGGAAAGTCAGTGTTCTGCCATGGCCAGCGAAGAGCCCGGATCTCAATCCCATTGAGCACGTCTGGGACCTGTTGGATCGGAGGGTGAGGGCTAGGACCATTCCCCCCAGAAATGTCCAGGAATTTGCAG	IIIIIIIIIIIIIIIIIIIIIIIIIIIIIIIIIIIIIIIIIIIIIIIIIIIIIIIIIIIIIIIIIIIIIIIIIIIIIIIIIIIIIIIIIIIIIIIIIIIIIIIIIIIIIIIIIIIIIIIIIIIIIIIIIIIIIIIIIIIIIIIIIIIIIIIIIIIIIIIIIIIIIIIIIIIIIIIIIIIIIIIIIIIIIIIIIIIIIIIIIIIIIIIIII	AS:i:-79	XS:i:-79	XN:i:0	XM:i:10	XO:i:2	XG:i:3	NM:i:13	MD:Z:8^CA1^C8A3T96A20G31T4G0A6T12A0G11	YT:Z:UU
78237	256	MPKV01004936.1	234211	25	8M2D1M1D201M	*	0	0	TGCAGGCTTCTGACATGGCCCCCCAGCATGACAATGCCACCAGCCATACTGCTCGTTCTGTGTGTGATTTCCTGCAAGACAGGAAAGTCAGTGTTCTGCCATGGCCAGCGAAGAGCCCGGATCTCAATCCCATTGAGCACGTCTGGGACCTGTTGGATCGGAGGGTGAGGGCTAGGACCATTCCCCCCAGAAATGTCCAGGAATTTGCAG	IIIIIIIIIIIIIIIIIIIIIIIIIIIIIIIIIIIIIIIIIIIIIIIIIIIIIIIIIIIIIIIIIIIIIIIIIIIIIIIIIIIIIIIIIIIIIIIIIIIIIIIIIIIIIIIIIIIIIIIIIIIIIIIIIIIIIIIIIIIIIIIIIIIIIIIIIIIIIIIIIIIIIIIIIIIIIIIIIIIIIIIIIIIIIIIIIIIIIIIIIIIIIIIIII	AS:i:-92	XS:i:-79	XN:i:1	XM:i:13	XO:i:2	XG:i:3	NM:i:16	MD:Z:8^CA1^C8A3T1A30A0N6C22T5G22A3A21A35G9A23	YT:Z:UU
78237	256	CM007725.1	60390680	25	8M2D1M1D201M	*	0	0	TGCAGGCTTCTGACATGGCCCCCCAGCATGACAATGCCACCAGCCATACTGCTCGTTCTGTGTGTGATTTCCTGCAAGACAGGAAAGTCAGTGTTCTGCCATGGCCAGCGAAGAGCCCGGATCTCAATCCCATTGAGCACGTCTGGGACCTGTTGGATCGGAGGGTGAGGGCTAGGACCATTCCCCCCAGAAATGTCCAGGAATTTGCAG	IIIIIIIIIIIIIIIIIIIIIIIIIIIIIIIIIIIIIIIIIIIIIIIIIIIIIIIIIIIIIIIIIIIIIIIIIIIIIIIIIIIIIIIIIIIIIIIIIIIIIIIIIIIIIIIIIIIIIIIIIIIIIIIIIIIIIIIIIIIIIIIIIIIIIIIIIIIIIIIIIIIIIIIIIIIIIIIIIIIIIIIIIIIIIIIIIIIIIIIIIIIIIIIIII	AS:i:-103	XS:i:-79	XN:i:0	XM:i:14	XO:i:2	XG:i:3	NM:i:17	MD:Z:0A7^CA1^C8A0A2T40C11T10T22T8A16A5A18A38G4C6	YT:Z:UU
78237	256	MPKV01003102.1	218849	25	8M2D1M1D44M1I100M1I21M1I33M	*	0	0	TGCAGGCTTCTGACATGGCCCCCCAGCATGACAATGCCACCAGCCATACTGCTCGTTCTGTGTGTGATTTCCTGCAAGACAGGAAAGTCAGTGTTCTGCCATGGCCAGCGAAGAGCCCGGATCTCAATCCCATTGAGCACGTCTGGGACCTGTTGGATCGGAGGGTGAGGGCTAGGACCATTCCCCCCAGAAATGTCCAGGAATTTGCAG	IIIIIIIIIIIIIIIIIIIIIIIIIIIIIIIIIIIIIIIIIIIIIIIIIIIIIIIIIIIIIIIIIIIIIIIIIIIIIIIIIIIIIIIIIIIIIIIIIIIIIIIIIIIIIIIIIIIIIIIIIIIIIIIIIIIIIIIIIIIIIIIIIIIIIIIIIIIIIIIIIIIIIIIIIIIIIIIIIIIIIIIIIIIIIIIIIIIIIIIIIIIIIIIIII	AS:i:-115	XS:i:-79	XN:i:0	XM:i:12	XO:i:5	XG:i:6	NM:i:18	MD:Z:8^CA1^C8A3T15T9G13C1C20T29T1T15G23T11A38	YT:Z:UU
78393	16	CM007721.1	69135618	255	413M	*	0	0	CTAACCAACAATGCAGTTTAAAAAAAATATAGACAAGATTAAAAGAAATAAAAGTAACAAGTAATTAAAGAGCAGCAGTAAAATAACAATAGCGAGACTATATATAGGGAGTACCGATACAAAGTCAATGTGCGGGGGCACCAGTTAGCCTCTCTAGGCTAGATGGGATGCTACCAAAACCCACCTGACCAACATCCACTGAAAGTGCAGGGCGCCAAATTCAAACTACAGAATTGTAAATATTTAACATTCTTGAAAATACATATGCAATATGTCAAAATAAAGCTCAACTTCTTGTTAATCCAGCTTACATGTCAGATTTCAAAAAGGCTTTTCAGCGAAAGCAAACTATGCTATTATCTGAGGATAGCACCTCCATAGACAAAAGAAAGAAAGCATATTTCAACCCTGCA	IIIIIIIIIIIIIIIIIIIIIIIIIIIIIIIIIIIIIIIIIIIIIIIIIIIIIIIIIIIIIIIIIIIIIIIIIIIIIIIIIIIIIIIIIIIIIIIIIIIIIIIIIIIIIIIIIIIIIIIIIIIIIIIIIIIIIIIIIIIIIIIIIIIIIIIIIIIIIIIIIIIIIIIIIIIIIIIIIIIIIIIIIIIIIIIIIIIIIIIIIIIIIIIIIIIIIIIIIIIIIIIIIIIIIIIIIIIIIIIIIIIIIIIIIIIIIIIIIIIIIIIIIIIIIIIIIIIIIIIIIIIIIIIIIIIIIIIIIIIIIIIIIIIIIIIIIIIIIIIIIIIIIIIIIIIIIIIIIIIIIIIIIIIIIIIIIIIIIIIIIIIIIIIIIIIIIIIIIIIIIIIIIIIIIIIIIIIIIIIIIIIIIIIIIIIII	AS:i:0	XN:i:0	XM:i:0	XO:i:0	XG:i:0	NM:i:0	MD:Z:413	YT:Z:UU
78603	16	CM007720.1	67473818	255	336M	*	0	0	AACTTTTAAATTACGTCTAATCTCAACTGTTTATCTTTCCAGAGATGAATTGTTCCTATTGTTATTGAATGTACTTTTGTTAATCTCATATGTAACTCTGTGTTGCTGTTTTTTGTCGCACTGCTTTGCTTTATCTTGGCCAGGTCGCAGTTGTAAATGAGAACTTGTTCAACTGGCCTACCTGGTTAAATAAAGGTGAAAAAAATAATAATAAAGACATGGATGTCTCATAGCATTTTAAAATGTTTATTTAACCTTTATTTAACTACGCAAGTCAGTTAAGAATAAATTCTTATTTACAATGACGGTCTATCATAAGGCAAAAAGCCTCCTGCA	IIIIIIIIIIIIIIIIIIIIIIIIIIIIIIIIIIIIIIIIIIIIIIIIIIIIIIIIIIIIIIIIIIIIIIIIIIIIIIIIIIIIIIIIIIIIIIIIIIIIIIIIIIIIIIIIIIIIIIIIIIIIIIIIIIIIIIIIIIIIIIIIIIIIIIIIIIIIIIIIIIIIIIIIIIIIIIIIIIIIIIIIIIIIIIIIIIIIIIIIIIIIIIIIIIIIIIIIIIIIIIIIIIIIIIIIIIIIIIIIIIIIIIIIIIIIIIIIIIIIIIIIIIIIIIIIIIIIIIIIIIIIIIIIIIIIIIIIIIIIIIIIIIIIIIIIIIIIIIIIIIIIIIIIIIIIIIII	AS:i:-6	XN:i:0	XM:i:1	XO:i:0	XG:i:0	NM:i:1	MD:Z:81C254	YT:Z:UU
79778	0	CM007741.1	8436443	255	219M	*	0	0	TGCAGGGGGCTGGGATTTAAAAAAATCTAATAAAAATTGGACAAAACACACATCACGACAAGAGACACACTACAACACTACATAAAGAGAAACCTAAGACAACAACACAGCATGGCAGCAACATATGACAACACAGAATGGTAGTAACACAACATGACAGCACCACAACATGGTAACAGCACAAAACATGCTACAAACATTATTGGCCATAGACAACAG	IIIIIIIIIIIIIIIIIIIIIIIIIIIIIIIIIIIIIIIIIIIIIIIIIIIIIIIIIIIIIIIIIIIIIIIIIIIIIIIIIIIIIIIIIIIIIIIIIIIIIIIIIIIIIIIIIIIIIIIIIIIIIIIIIIIIIIIIIIIIIIIIIIIIIIIIIIIIIIIIIIIIIIIIIIIIIIIIIIIIIIIIIIIIIIIIIIIIIIIIIIIIIIIIIIIIIIIIIII	AS:i:-6	XN:i:0	XM:i:1	XO:i:0	XG:i:0	NM:i:1	MD:Z:205T13	YT:Z:UU
80161	16	CM007738.1	10335062	255	357M	*	0	0	CGCCAAGATAATCCATCCACCTGACAGATGTGGCATATCAAGAAGCTGATTAAACAGCATGCTCATTACACAGGTGCACCTTGTGCTAGGGACACTAAAAGGTCACTCTAAAATGTGCAGTTTTGTCACACAACACAATGCCAGAGATGTCTCAAGTTTTGAGGGAGCATGCAATTGTTATGCTGACTGCAGGAATGTCCACCAGAACTGTTGCCAGAGAATTTAATGTTAATTTCTCTACCATAAGCCACCTCCAACGTAGTTTTAGAGAATTTGGCACGTCCAACCGGCCTCACAACCGCAAACCACGTGTAACCACGCCAGCCCAGGACCTCCACATCGGTTTCTTTACCTGCA	IIIIIIIIIIIIIIIIIIIIIIIIIIIIIIIIIIIIIIIIIIIIIIIIIIIIIIIIIIIIIIIIIIIIIIIIIIIIIIIIIIIIIIIIIIIIIIIIIIIIIIIIIIIIIIIIIIIIIIIIIIIIIIIIIIIIIIIIIIIIIIIIIIIIIIIIIIIIIIIIIIIIIIIIIIIIIIIIIIIIIIIIIIIIIIIIIIIIIIIIIIIIIIIIIIIIIIIIIIIIIIIIIIIIIIIIIIIIIIIIIIIIIIIIIIIIIIIIIIIIIIIIIIIIIIIIIIIIIIIIIIIIIIIIIIIIIIIIIIIIIIIIIIIIIIIIIIIIIIIIIIIIIIIIIIIIIIIIIIIIIIIIIIIIIIIIIIIII	AS:i:-6	XN:i:0	XM:i:1	XO:i:0	XG:i:0	NM:i:1	MD:Z:338G18	YT:Z:UU
80320	0	CM007742.1	29947421	255	407M	*	0	0	TGCAGGCGGTCACTGAGTCCGAGGTTCTAAAGCAGCTCCTTAAACTTGACCCCAAAAAAATACCTGGGTCAGATGGTTTAGACCCTTTCTTCTTTAAGGTTGCTGCCCCTCTAATCAGCTTTTTAACCTGTCTCTCCTCTATGGGGAGGTTCCCATTGCTTAGAAGGCAGCCACGGTTCATCCTTTATTTAAAGGGGGAGACCAAGCTGATCCTAACTGTTATAGGCCTATTTCTATTTTGCCCTGTTTATCAAAAGTGTTGGAAAAACTTGTCAATAATCAACTGACAGGCTTTGTTGATGTCTATAGTTTTCTCTTTGGGATGCAATCTGGTTTCTTCTCAGGTTATGGATGTGTCACTGCAACCTTAAAGGTCCTCAATGACGTCACCATTGTTCTGCTGCAAT	IIIIIIIIIIIIIIIIIIIIIIIIIIIIIIIIIIIIIIIIIIIIIIIIIIIIIIIIIIIIIIIIIIIIIIIIIIIIIIIIIIIIIIIIIIIIIIIIIIIIIIIIIIIIIIIIIIIIIIIIIIIIIIIIIIIIIIIIIIIIIIIIIIIIIIIIIIIIIIIIIIIIIIIIIIIIIIIIIIIIIIIIIIIIIIIIIIIIIIIIIIIIIIIIIIIIIIIIIIIIIIIIIIIIIIIIIIIIIIIIIIIIIIIIIIIIIIIIIIIIIIIIIIIIIIIIIIIIIIIIIIIIIIIIIIIIIIIIIIIIIIIIIIIIIIIIIIIIIIIIIIIIIIIIIIIIIIIIIIIIIIIIIIIIIIIIIIIIIIIIIIIIIIIIIIIIIIIIIIIIIIIIIIIIIIIIIIIIIIIIIIIIIII	AS:i:-12	XN:i:0	XM:i:2	XO:i:0	XG:i:0	NM:i:2	MD:Z:385A18T2	YT:Z:UU
80794	16	CM007718.1	40470952	255	355M	*	0	0	CATAAATGTATTTGTTAATGATAAAAAAGTAATGTTGTTATTAAAGTAATGACTATATGTCGTAGCAGAACCAGGGTGAAATTCCCATTTAATTGTGTTTTTTTCAAGGTGTGTTTTTATGTGTGTGAAGTTTCTCCACTTTGCCTATTCCTGGGTGCTAAAATTCGAATAGTTTGCCTAATTTCAGTTTTGTGACAAAACAAGCAGTTTTGAGAATCACTGTAATTATCTAAACATCTGAAATATATTTTAATTAACCAAAAATATTGTATTTTCAGCAGTTTGAAGCTGGTGTATAAAACCAAAAGGAAAAAGAAGGGTGCAATTGCGGCCAGCAATTTGAGGCGTTCCTGCA	IIIIIIIIIIIIIIIIIIIIIIIIIIIIIIIIIIIIIIIIIIIIIIIIIIIIIIIIIIIIIIIIIIIIIIIIIIIIIIIIIIIIIIIIIIIIIIIIIIIIIIIIIIIIIIIIIIIIIIIIIIIIIIIIIIIIIIIIIIIIIIIIIIIIIIIIIIIIIIIIIIIIIIIIIIIIIIIIIIIIIIIIIIIIIIIIIIIIIIIIIIIIIIIIIIIIIIIIIIIIIIIIIIIIIIIIIIIIIIIIIIIIIIIIIIIIIIIIIIIIIIIIIIIIIIIIIIIIIIIIIIIIIIIIIIIIIIIIIIIIIIIIIIIIIIIIIIIIIIIIIIIIIIIIIIIIIIIIIIIIIIIIIIIIIIIIIII	AS:i:-12	XN:i:0	XM:i:2	XO:i:0	XG:i:0	NM:i:2	MD:Z:43C284T26	YT:Z:UU
80866	16	CM007732.1	34141533	255	277M	*	0	0	AAAGCCTCAAACATAAATTGTACACAATGAAATGGGCAAAAAAATAATATTAGCATTTTATTTATTTTTTTACCCCCTTTTTTCTCCCCAATTTCAATCTAGTCTCATCGCTGCAACTCCCAAACGGGCTCTGTAGGCGAAGGTCGAGTTATGAGTCCTCCCGAAACATGACCCGCCAAACCTCGCTTCTTAACACCCTCCCGTTTAACCTGGACGCCAGCCGCACCAATGTGTCCGAGGAAACGCCGTTCTCCTGATGACCAGAGGTCAGCCTGCA	IIIIIIIIIIIIIIIIIIIIIIIIIIIIIIIIIIIIIIIIIIIIIIIIIIIIIIIIIIIIIIIIIIIIIIIIIIIIIIIIIIIIIIIIIIIIIIIIIIIIIIIIIIIIIIIIIIIIIIIIIIIIIIIIIIIIIIIIIIIIIIIIIIIIIIIIIIIIIIIIIIIIIIIIIIIIIIIIIIIIIIIIIIIIIIIIIIIIIIIIIIIIIIIIIIIIIIIIIIIIIIIIIIIIIIIIIIIIIIIIIIIIIIIIIIIIIIIIIIIIIIIIIIIIIIIIIIIII	AS:i:0	XN:i:0	XM:i:0	XO:i:0	XG:i:0	NM:i:0	MD:Z:277	YT:Z:UU
81244	0	CM007731.1	68135311	255	328M1I65M	*	0	0	TGCAGGAGGAACCGCCCCTGCAATGCAGAGGAGGGGCCGTGACACACCTGCTCTGTCCATGACAAACTGAAAACGGACTAGGTGAATCCAGGTGAAACACATGATCCCTTATTGTTGTCACCTGTTAAATCCACTTCAATCAGTGTAGATGAAGGGGAGGAGACAGGTTAAAGAAGGATTTTTAATAATTGGGACAACTGAGAAATGGATTGTGTATGTCTACCATTCAGAAGGTGAATGGGCAAGACAACAGTTTCCCGTGTGCATCAAGAATGATCCACCACCCAAAGGACATCCAGACAACTTGACACAACTGTGGGAAGCATTGTGAGTCAACATGGGCCAGCATCCCCATGGAACACTTTTAACACCTTGTAGAGTTCACACTCTGACC	IIIIIIIIIIIIIIIIIIIIIIIIIIIIIIIIIIIIIIIIIIIIIIIIIIIIIIIIIIIIIIIIIIIIIIIIIIIIIIIIIIIIIIIIIIIIIIIIIIIIIIIIIIIIIIIIIIIIIIIIIIIIIIIIIIIIIIIIIIIIIIIIIIIIIIIIIIIIIIIIIIIIIIIIIIIIIIIIIIIIIIIIIIIIIIIIIIIIIIIIIIIIIIIIIIIIIIIIIIIIIIIIIIIIIIIIIIIIIIIIIIIIIIIIIIIIIIIIIIIIIIIIIIIIIIIIIIIIIIIIIIIIIIIIIIIIIIIIIIIIIIIIIIIIIIIIIIIIIIIIIIIIIIIIIIIIIIIIIIIIIIIIIIIIIIIIIIIIIIIIIIIIIIIIIIIIIIIIIIIIIIIIIIIIIIIIII	AS:i:-14	XN:i:0	XM:i:1	XO:i:1	XG:i:1	NM:i:2	MD:Z:231G161	YT:Z:UU
81856	16	CM007723.1	8850727	255	464M	*	0	0	CCAGATCAAACCAGACAGACGTATCTGGTTTCAAGTGGCCAAGTCACGTCATGTGATCTAGTGGACAAACTCGAAATCAGACAAGATCATATTACATCCGTGAAAAGGTTACGACTTCAGCTTTCTCCTCATATGTATGTATATCATTCCTGTAAGACAAAAAAATGTAGTCATGGAACGTTGCACAAGCCCTGCGCTTTTAAAATGGCTGTGTTCCTATGGGATTTTAACCATGTTTAGAGCGCCACCATTACGTAAAAGATATGCCCCCTCAAAATTCCCTACAACAAAAAAATATATTCTTTTTGGAAAGGCAATTGGTGACATATGCAGAGTTATTCCAAGAAGGAAAGAAAGGAAGGCTCCCAACCACTTGTGTATCTTACAGTTATTTTCTCATTTAGTTATTTTGTAGCTTTGGCAACTATGTGCGTTTTCTATCCCTGCTCGCTCCTCTCCCTGCA	IIIIIIIIIIIIIIIIIIIIIIIIIIIIIIIIIIIIIIIIIIIIIIIIIIIIIIIIIIIIIIIIIIIIIIIIIIIIIIIIIIIIIIIIIIIIIIIIIIIIIIIIIIIIIIIIIIIIIIIIIIIIIIIIIIIIIIIIIIIIIIIIIIIIIIIIIIIIIIIIIIIIIIIIIIIIIIIIIIIIIIIIIIIIIIIIIIIIIIIIIIIIIIIIIIIIIIIIIIIIIIIIIIIIIIIIIIIIIIIIIIIIIIIIIIIIIIIIIIIIIIIIIIIIIIIIIIIIIIIIIIIIIIIIIIIIIIIIIIIIIIIIIIIIIIIIIIIIIIIIIIIIIIIIIIIIIIIIIIIIIIIIIIIIIIIIIIIIIIIIIIIIIIIIIIIIIIIIIIIIIIIIIIIIIIIIIIIIIIIIIIIIIIIIIIIIIIIIIIIIIIIIIIIIIIIIIIIIIIIIIIIIIIIIIIIIIIIIIIIIIIII	AS:i:0	XN:i:0	XM:i:0	XO:i:0	XG:i:0	NM:i:0	MD:Z:464	YT:Z:UU
82135	16	CM007735.1	14700858	255	333M	*	0	0	GCTATTCCCCGTGTATTCCCCGTGTAGCTATTCCCTGTGTATTACCCGTGTAGCTATTCTCTGTGTATTCCCCGTGTATTCCCCGTGTAGCTATTCCCTCCGCAAGGCAATCAAACAAGCTAAGCGTCGGTATAGAGACAAAGTAGAGTTGCAATTCAACGGCTCAGAAACAAGAGGTATGTGGCAGGTTCTACAGTCTATCACGGATTACAAAAAGAAAACCAGCCCCGTCGCGGACCAGGATGTCTTGCTCCCAGACAGACTAAATAACTTTTTTGCTCGCTTTGAGGACAATACAGTGCCACTCTACACGGCCCGCTACCAAAACCTGCA	IIIIIIIIIIIIIIIIIIIIIIIIIIIIIIIIIIIIIIIIIIIIIIIIIIIIIIIIIIIIIIIIIIIIIIIIIIIIIIIIIIIIIIIIIIIIIIIIIIIIIIIIIIIIIIIIIIIIIIIIIIIIIIIIIIIIIIIIIIIIIIIIIIIIIIIIIIIIIIIIIIIIIIIIIIIIIIIIIIIIIIIIIIIIIIIIIIIIIIIIIIIIIIIIIIIIIIIIIIIIIIIIIIIIIIIIIIIIIIIIIIIIIIIIIIIIIIIIIIIIIIIIIIIIIIIIIIIIIIIIIIIIIIIIIIIIIIIIIIIIIIIIIIIIIIIIIIIIIIIIIIIIIIIIIIIII	AS:i:-6	XN:i:0	XM:i:1	XO:i:0	XG:i:0	NM:i:1	MD:Z:325T7	YT:Z:UU
8239	0	MPKV01006285.1	52655	255	306M	*	0	0	TGCAGGATTTCCATTTATTAAAGTGGCCAGTGATTGGGTCTCAATGTAGGCAGTAGCCTCTCTGAGTTATTGATTGCTGTTTCGCAGTTTGATGGCCTTACACTTTCAAAACAACAAACTTTCCAAAATAACAAAACGAGCTCTCCCTCGTTCCGTGTGAATGGAATCAATGGAACGGTATCAACCATATGGAAACCACGTTGGACAATTATCTGAACCATAGACGGTGGGATCTGAACGTGAACATAAGTGCTGATCTAGGATGCAAAACTGATCTTAGATCAGCACTTATACTCTGAGATGCTT	IIIIIIIIIIIIIIIIIIIIIIIIIIIIIIIIIIIIIIIIIIIIIIIIIIIIIIIIIIIIIIIIIIIIIIIIIIIIIIIIIIIIIIIIIIIIIIIIIIIIIIIIIIIIIIIIIIIIIIIIIIIIIIIIIIIIIIIIIIIIIIIIIIIIIIIIIIIIIIIIIIIIIIIIIIIIIIIIIIIIIIIIIIIIIIIIIIIIIIIIIIIIIIIIIIIIIIIIIIIIIIIIIIIIIIIIIIIIIIIIIIIIIIIIIIIIIIIIIIIIIIIIIIIIIIIIIIIIIIIIIIIIIIIIIIIIIIIIIIIIIIIIII	AS:i:-6	XN:i:0	XM:i:1	XO:i:0	XG:i:0	NM:i:1	MD:Z:155C150	YT:Z:UU
82591	0	CM007730.1	3754780	7	283M1I16M2D7M1D4M	*	0	0	TGCAGGACCTGCCTTGTTGACAATGCTGTCAAGAAGGTAGAGGAGCACCTTATCATGGACAGACTTCTCCCCATCTTAGCTACTGTTGTATCAATATGTTTTGACCATGACACTTTACAATCCAGGGTAACTTCAAGCAGTTTAGTCACCTCAACTTGCTGAATTTCCACATGATTTATTACAAGGGATGGGAAAGACAGAGAGACGGAGAGAGACACAGACACAGACTGAGGGAAAGAGGAAGGGAAAGACAGAGAGACGGAGAGAGACACAGACACAGACTGAGGGAAAGAGGATGGGAAAGACAGAGA	IIIIIIIIIIIIIIIIIIIIIIIIIIIIIIIIIIIIIIIIIIIIIIIIIIIIIIIIIIIIIIIIIIIIIIIIIIIIIIIIIIIIIIIIIIIIIIIIIIIIIIIIIIIIIIIIIIIIIIIIIIIIIIIIIIIIIIIIIIIIIIIIIIIIIIIIIIIIIIIIIIIIIIIIIIIIIIIIIIIIIIIIIIIIIIIIIIIIIIIIIIIIIIIIIIIIIIIIIIIIIIIIIIIIIIIIIIIIIIIIIIIIIIIIIIIIIIIIIIIIIIIIIIIIIIIIIIIIIIIIIIIIIIIIIIIIIIIIIIIIIIIIIIIIIII	AS:i:-33	XS:i:-54	XN:i:0	XM:i:1	XO:i:3	XG:i:4	NM:i:5	MD:Z:299^GA7^G3G0	YT:Z:UU
82591	272	MPKV01018407.1	4107	7	8M1D66M1I41M1I37M1I138M1I5M1D12M	*	0	0	TCTCTGTCTTTCCCATCCTCTTTCCCTCAGTCTGTGTCTGTGTCTCTCTCCGTCTCTCTGTCTTTCCCTTCCTCTTTCCCTCAGTCTGTGTCTGTGTCTCTCTCCGTCTCTCTGTCTTTCCCATCCCTTGTAATAAATCATGTGGAAATTCAGCAAGTTGAGGTGACTAAACTGCTTGAAGTTACCCTGGATTGTAAAGTGTCATGGTCAAAACATATTGATACAACAGTAGCTAAGATGGGGAGAAGTCTGTCCATGATAAGGTGCTCCTCTACCTTCTTGACAGCATTGTCAACAAGGCAGGTCCTGCA	IIIIIIIIIIIIIIIIIIIIIIIIIIIIIIIIIIIIIIIIIIIIIIIIIIIIIIIIIIIIIIIIIIIIIIIIIIIIIIIIIIIIIIIIIIIIIIIIIIIIIIIIIIIIIIIIIIIIIIIIIIIIIIIIIIIIIIIIIIIIIIIIIIIIIIIIIIIIIIIIIIIIIIIIIIIIIIIIIIIIIIIIIIIIIIIIIIIIIIIIIIIIIIIIIIIIIIIIIIIIIIIIIIIIIIIIIIIIIIIIIIIIIIIIIIIIIIIIIIIIIIIIIIIIIIIIIIIIIIIIIIIIIIIIIIIIIIIIIIIIIIIIIIIIIII	AS:i:-54	XS:i:-54	XN:i:0	XM:i:1	XO:i:6	XG:i:6	NM:i:7	MD:Z:8^T138A148^C12	YT:Z:UU
82688	16	MPKV01000200.1	1200230	255	343M	*	0	0	AACTTTTCCCTCTCCAACCATAGCCTAGCCCTTCTTGATCCTGTGAACCTTAGAGGATATGTATTTTTTTACTTTGGAGTTTTGGGATGACATTTTGACAGTGCAGAAAAGCAGCACAGATATGAAACTGCACATGTTTCATTCATTCATTAAAAATTTAAAAAACTCAGTTGTTCAACCTGTAAGCTTTTACCCGATTCTTTTGGATTGTGCTATGAGCTTGAACCAATATCCATCTCATCAGACTCCTCAGGCATCTCAAGTTTCCCTGGTTTGCCAAGGCAATGCACCATGACCTCTAACCTATAGTCCTTGCAGCCTCACCATCCTTATTCTCCCTGCA	IIIIIIIIIIIIIIIIIIIIIIIIIIIIIIIIIIIIIIIIIIIIIIIIIIIIIIIIIIIIIIIIIIIIIIIIIIIIIIIIIIIIIIIIIIIIIIIIIIIIIIIIIIIIIIIIIIIIIIIIIIIIIIIIIIIIIIIIIIIIIIIIIIIIIIIIIIIIIIIIIIIIIIIIIIIIIIIIIIIIIIIIIIIIIIIIIIIIIIIIIIIIIIIIIIIIIIIIIIIIIIIIIIIIIIIIIIIIIIIIIIIIIIIIIIIIIIIIIIIIIIIIIIIIIIIIIIIIIIIIIIIIIIIIIIIIIIIIIIIIIIIIIIIIIIIIIIIIIIIIIIIIIIIIIIIIIIIIIIIIIII	AS:i:-24	XN:i:0	XM:i:4	XO:i:0	XG:i:0	NM:i:4	MD:Z:156A0A0A6A177	YT:Z:UU
83024	16	CM007744.1	23689311	255	309M	*	0	0	TACTTGACTGAAATCGTCTAAACTTTTGCGTAGTAAAAAAAGGCAATGCCTCAAATATTTCGGCAAGAGAGGATATACTAGCCTAGGCCTAAGAAATCATAACCGCAGTTGGCTAAATAACGAAAACAGTATTTGAATGTACATGTAAACTTATCTGAAAGTTTAAAAGTATGCCATGCATTGCCTAAAAAAACAACACATGAATACCATGTGTGAACAAATCAACTGGTGCTATAATGGCAATATGACATGTTAGTATGTCTAATACCTGTTTTGACATAAGTTTGCTCATTATCCCGTATTCCTGCA	IIIIIIIIIIIIIIIIIIIIIIIIIIIIIIIIIIIIIIIIIIIIIIIIIIIIIIIIIIIIIIIIIIIIIIIIIIIIIIIIIIIIIIIIIIIIIIIIIIIIIIIIIIIIIIIIIIIIIIIIIIIIIIIIIIIIIIIIIIIIIIIIIIIIIIIIIIIIIIIIIIIIIIIIIIIIIIIIIIIIIIIIIIIIIIIIIIIIIIIIIIIIIIIIIIIIIIIIIIIIIIIIIIIIIIIIIIIIIIIIIIIIIIIIIIIIIIIIIIIIIIIIIIIIIIIIIIIIIIIIIIIIIIIIIIIIIIIIIIIIIIIIIIIII	AS:i:0	XN:i:0	XM:i:0	XO:i:0	XG:i:0	NM:i:0	MD:Z:309	YT:Z:UU
83324	16	CM007744.1	14013147	255	318M	*	0	0	AGCTGGAGCGTGTGGGAACAGGCACGAACGTGGGGTCCAGGTCCATGATCAACTGGTTGAGCTGGTCGATGGAGTTATCAATGTCCACAGTCAAAGAGTTGAACTCTTCGTCTCGGCTGTTGTTGTTATCGTTGACGACTGCAGGAGGCTGCTCGTTGTGTGTCTGTGGTGCCACCACCGTTCTCAAGGCAGCAGTGTTCATACTCAGCACGGGTCCTTGTTGTGACACTGTATGGGTTGGAGGTTTGGGTGGGCTTCCCCCTTGTGGTTTGTTGTCCCCTAGGTACCTCTCCCTCTCCTCACCCTCCTCGGCCTGCA	IIIIIIIIIIIIIIIIIIIIIIIIIIIIIIIIIIIIIIIIIIIIIIIIIIIIIIIIIIIIIIIIIIIIIIIIIIIIIIIIIIIIIIIIIIIIIIIIIIIIIIIIIIIIIIIIIIIIIIIIIIIIIIIIIIIIIIIIIIIIIIIIIIIIIIIIIIIIIIIIIIIIIIIIIIIIIIIIIIIIIIIIIIIIIIIIIIIIIIIIIIIIIIIIIIIIIIIIIIIIIIIIIIIIIIIIIIIIIIIIIIIIIIIIIIIIIIIIIIIIIIIIIIIIIIIIIIIIIIIIIIIIIIIIIIIIIIIIIIIIIIIIIIIIIIIIIIIIII	AS:i:-6	XN:i:0	XM:i:1	XO:i:0	XG:i:0	NM:i:1	MD:Z:259T58	YT:Z:UU
83924	16	MPKV01005240.1	159958	255	44M1I12M1I14M1D20M1D5M1D61M2I7M2I10M1I55M1I41M1D45M	*	0	0	TAGTCTAGAGTTTAAGAGGTTGGGAAAGTAACTGAAAGGTCGCTGGTTTGAAACCCCAAGCCGGCAAGGTGGAAGAATCTGCCGTTCAGCCCTTGAGTATGGTAATCAATCCCAAACAACAACTGCTCCCCGAGGACGTCGATTAAGGCAGCCCCCCGCACCTCTGATTGAGAGTGGTTGGGGAAAATGAGGAAGACACATTTAGAATGCATTCAGTTGTACAACTGACTAGGTACCCCCTAGTCACATCATCCAGTGAATACTAAATAAACTGTTCTTTTATTATTTAACAGGGTTACCTTGAGAACAAGGTAACCCTGCA	IIIIIIIIIIIIIIIIIIIIIIIIIIIIIIIIIIIIIIIIIIIIIIIIIIIIIIIIIIIIIIIIIIIIIIIIIIIIIIIIIIIIIIIIIIIIIIIIIIIIIIIIIIIIIIIIIIIIIIIIIIIIIIIIIIIIIIIIIIIIIIIIIIIIIIIIIIIIIIIIIIIIIIIIIIIIIIIIIIIIIIIIIIIIIIIIIIIIIIIIIIIIIIIIIIIIIIIIIIIIIIIIIIIIIIIIIIIIIIIIIIIIIIIIIIIIIIIIIIIIIIIIIIIIIIIIIIIIIIIIIIIIIIIIIIIIIIIIIIIIIIIIIIIIIIIIIIIIIIIIII	AS:i:-92	XN:i:0	XM:i:1	XO:i:10	XG:i:12	NM:i:13	MD:Z:32G37^C20^T5^T174^T45	YT:Z:UU
84533	16	CM007736.1	7651540	255	284M	*	0	0	CAGTCCTGATGAGTTTGAGGAACTGTGGACCAGGTGTGCGATATTAGAGTGCGGTAGAACACGACAACCCAATCCTAACTTGAGATCTGTTTTGTGTAAATCATTCAACGTTATCAATACGGAGCTGTGATTTGTCCGAACACTGTTCCACTGACAGGTATGATGGAGAAGGGCGTGGCTACCTCACCTGTGCTGCGTTCCTGGAGAAGCTGGGCGTGGCTCAACAGGAGGTGGGACATGTGAGGAAGGATGCAGACACCACTCCCACAGATGGTCTCCCTGCA	IIIIIIIIIIIIIIIIIIIIIIIIIIIIIIIIIIIIIIIIIIIIIIIIIIIIIIIIIIIIIIIIIIIIIIIIIIIIIIIIIIIIIIIIIIIIIIIIIIIIIIIIIIIIIIIIIIIIIIIIIIIIIIIIIIIIIIIIIIIIIIIIIIIIIIIIIIIIIIIIIIIIIIIIIIIIIIIIIIIIIIIIIIIIIIIIIIIIIIIIIIIIIIIIIIIIIIIIIIIIIIIIIIIIIIIIIIIIIIIIIIIIIIIIIIIIIIIIIIIIIIIIIIIIIIIIIIIIIIIIIIII	AS:i:0	XN:i:0	XM:i:0	XO:i:0	XG:i:0	NM:i:0	MD:Z:284	YT:Z:UU
85169	16	CM007719.1	58251562	255	366M	*	0	0	GAGGCTGGTCCGTCGAAGTCGAGGGCTCAGTCACGTTCTCAACAGATTTCGCTTCGTTCTCTGAAGCTTGATTAATATTCTTTGAGGGATATGTCTCCCCATTGACAGTGGGTTTGATCTTAATGTTGGCTGTGGAAGTTCTCAGTTCCTCTATGTGCTCTAGAACGTGTTCCCTGGCGCGGTTGTACCTTTGGAAGTGTTTGCCGCAAAAGACACAGCTGAGCCTGGTCTTTCTCAGCTTCAGGTGGGCCAGGGTGTGTCTCACCACATTGCCTCCCTTGAAGAGTTTCTGGCAGTGGCTGCAGTGGAAGCACAGGTGTTTGGAGCGTACTGGAGCCTTGCCTGGCTTGGTCTGTTCACCCTGCA	IIIIIIIIIIIIIIIIIIIIIIIIIIIIIIIIIIIIIIIIIIIIIIIIIIIIIIIIIIIIIIIIIIIIIIIIIIIIIIIIIIIIIIIIIIIIIIIIIIIIIIIIIIIIIIIIIIIIIIIIIIIIIIIIIIIIIIIIIIIIIIIIIIIIIIIIIIIIIIIIIIIIIIIIIIIIIIIIIIIIIIIIIIIIIIIIIIIIIIIIIIIIIIIIIIIIIIIIIIIIIIIIIIIIIIIIIIIIIIIIIIIIIIIIIIIIIIIIIIIIIIIIIIIIIIIIIIIIIIIIIIIIIIIIIIIIIIIIIIIIIIIIIIIIIIIIIIIIIIIIIIIIIIIIIIIIIIIIIIIIIIIIIIIIIIIIIIIIIIIIIIIIII	AS:i:-6	XN:i:0	XM:i:1	XO:i:0	XG:i:0	NM:i:1	MD:Z:312G53	YT:Z:UU
85175	16	CM007726.1	13722247	37	436M	*	0	0	GTTACACCAGGAATACACAATCCCTCCATCAGTGCTCAGACTGTCTGCAATAGGCTGTGAGAGGCTAGACTGAGGGCTTGTAGGCCTGTTGTAAGGCAGGTCCTCTCCAGACATCACCGGCAACAACGTTGCCTATGGGCACAAACCCACACCGTTGCTGGACCAGACAGGACTGACAAAAAGTGCTCTTCACTGACGAGTCGGGGTTTTGTCTCACCAGGGGTGATGGTCTGATTCACGTTTAACGTCGAAGGAATGAGCGTTACACCAAGGCCTGTACTCTGGAGCAGGATCGATTTGGAGGTGGAGGGTCCGTCATGGTCTGGGGCGGTGTGTCACAGCATCATCGGACTGAGCTTGTTGTCATTGCAGGCAATCTCAATGCTGTGCGTTATAGGGAAGACATTCTCCTCCCTCATGTAGTAGTCTTCCTGCA	IIIIIIIIIIIIIIIIIIIIIIIIIIIIIIIIIIIIIIIIIIIIIIIIIIIIIIIIIIIIIIIIIIIIIIIIIIIIIIIIIIIIIIIIIIIIIIIIIIIIIIIIIIIIIIIIIIIIIIIIIIIIIIIIIIIIIIIIIIIIIIIIIIIIIIIIIIIIIIIIIIIIIIIIIIIIIIIIIIIIIIIIIIIIIIIIIIIIIIIIIIIIIIIIIIIIIIIIIIIIIIIIIIIIIIIIIIIIIIIIIIIIIIIIIIIIIIIIIIIIIIIIIIIIIIIIIIIIIIIIIIIIIIIIIIIIIIIIIIIIIIIIIIIIIIIIIIIIIIIIIIIIIIIIIIIIIIIIIIIIIIIIIIIIIIIIIIIIIIIIIIIIIIIIIIIIIIIIIIIIIIIIIIIIIIIIIIIIIIIIIIIIIIIIIIIIIIIIIIIIIIIIIIIIIIIIIIII	AS:i:0	XS:i:-202	XN:i:0	XM:i:0	XO:i:0	XG:i:0	NM:i:0	MD:Z:436	YT:Z:UU
85175	256	CM007731.1	22334976	37	226M2I56M2I150M	*	0	0	TGCAGGAAGACTACTACATGAGGGAGGAGAATGTCTTCCCTATAACGCACAGCATTGAGATTGCCTGCAATGACAACAAGCTCAGTCCGATGATGCTGTGACACACCGCCCCAGACCATGACGGACCCTCCACCTCCAAATCGATCCTGCTCCAGAGTACAGGCCTTGGTGTAACGCTCATTCCTTCGACGTTAAACGTGAATCAGACCATCACCCCTGGTGAGACAAAACCCCGACTCGTCAGTGAAGAGCACTTTTTGTCAGTCCTGTCTGGTCCAGCAACGGTGTGGGTTTGTGCCCATAGGCAACGTTGTTGCCGGTGATGTCTGGAGAGGACCTGCCTTACAACAGGCCTACAAGCCCTCAGTCTAGCCTCTCACAGCCTATTGCAGACAGTCTGAGCACTGATGGAGGGATTGTGTATTCCTGGTGTAAC	IIIIIIIIIIIIIIIIIIIIIIIIIIIIIIIIIIIIIIIIIIIIIIIIIIIIIIIIIIIIIIIIIIIIIIIIIIIIIIIIIIIIIIIIIIIIIIIIIIIIIIIIIIIIIIIIIIIIIIIIIIIIIIIIIIIIIIIIIIIIIIIIIIIIIIIIIIIIIIIIIIIIIIIIIIIIIIIIIIIIIIIIIIIIIIIIIIIIIIIIIIIIIIIIIIIIIIIIIIIIIIIIIIIIIIIIIIIIIIIIIIIIIIIIIIIIIIIIIIIIIIIIIIIIIIIIIIIIIIIIIIIIIIIIIIIIIIIIIIIIIIIIIIIIIIIIIIIIIIIIIIIIIIIIIIIIIIIIIIIIIIIIIIIIIIIIIIIIIIIIIIIIIIIIIIIIIIIIIIIIIIIIIIIIIIIIIIIIIIIIIIIIIIIIIIIIIIIIIIIIIIIIIIIIIIIIIIII	AS:i:-202	XS:i:-202	XN:i:0	XM:i:30	XO:i:2	XG:i:4	NM:i:34	MD:Z:9G0G3C14G11G1G1A0A82A17C0A17A7A1T10A3A4T1C5T25G5T21C19G23G23T16T21C44C6C0G13	YT:Z:UU
85175	256	CM007727.1	24542342	37	165M1I118M2I150M	*	0	0	TGCAGGAAGACTACTACATGAGGGAGGAGAATGTCTTCCCTATAACGCACAGCATTGAGATTGCCTGCAATGACAACAAGCTCAGTCCGATGATGCTGTGACACACCGCCCCAGACCATGACGGACCCTCCACCTCCAAATCGATCCTGCTCCAGAGTACAGGCCTTGGTGTAACGCTCATTCCTTCGACGTTAAACGTGAATCAGACCATCACCCCTGGTGAGACAAAACCCCGACTCGTCAGTGAAGAGCACTTTTTGTCAGTCCTGTCTGGTCCAGCAACGGTGTGGGTTTGTGCCCATAGGCAACGTTGTTGCCGGTGATGTCTGGAGAGGACCTGCCTTACAACAGGCCTACAAGCCCTCAGTCTAGCCTCTCACAGCCTATTGCAGACAGTCTGAGCACTGATGGAGGGATTGTGTATTCCTGGTGTAAC	IIIIIIIIIIIIIIIIIIIIIIIIIIIIIIIIIIIIIIIIIIIIIIIIIIIIIIIIIIIIIIIIIIIIIIIIIIIIIIIIIIIIIIIIIIIIIIIIIIIIIIIIIIIIIIIIIIIIIIIIIIIIIIIIIIIIIIIIIIIIIIIIIIIIIIIIIIIIIIIIIIIIIIIIIIIIIIIIIIIIIIIIIIIIIIIIIIIIIIIIIIIIIIIIIIIIIIIIIIIIIIIIIIIIIIIIIIIIIIIIIIIIIIIIIIIIIIIIIIIIIIIIIIIIIIIIIIIIIIIIIIIIIIIIIIIIIIIIIIIIIIIIIIIIIIIIIIIIIIIIIIIIIIIIIIIIIIIIIIIIIIIIIIIIIIIIIIIIIIIIIIIIIIIIIIIIIIIIIIIIIIIIIIIIIIIIIIIIIIIIIIIIIIIIIIIIIIIIIIIIIIIIIIIIIIIIIIII	AS:i:-229	XS:i:-202	XN:i:0	XM:i:35	XO:i:2	XG:i:3	NM:i:38	MD:Z:2T6G0G3C5T8G3A5A1G38T34T6T9A14C17C24A0C11C8T2G15G1T25C0A4T9T3G0T22G11A11T90C0G0C9G2	YT:Z:UU
85175	272	CM007723.1	44127134	37	145M2I210M3I76M	*	0	0	GTTACACCAGGAATACACAATCCCTCCATCAGTGCTCAGACTGTCTGCAATAGGCTGTGAGAGGCTAGACTGAGGGCTTGTAGGCCTGTTGTAAGGCAGGTCCTCTCCAGACATCACCGGCAACAACGTTGCCTATGGGCACAAACCCACACCGTTGCTGGACCAGACAGGACTGACAAAAAGTGCTCTTCACTGACGAGTCGGGGTTTTGTCTCACCAGGGGTGATGGTCTGATTCACGTTTAACGTCGAAGGAATGAGCGTTACACCAAGGCCTGTACTCTGGAGCAGGATCGATTTGGAGGTGGAGGGTCCGTCATGGTCTGGGGCGGTGTGTCACAGCATCATCGGACTGAGCTTGTTGTCATTGCAGGCAATCTCAATGCTGTGCGTTATAGGGAAGACATTCTCCTCCCTCATGTAGTAGTCTTCCTGCA	IIIIIIIIIIIIIIIIIIIIIIIIIIIIIIIIIIIIIIIIIIIIIIIIIIIIIIIIIIIIIIIIIIIIIIIIIIIIIIIIIIIIIIIIIIIIIIIIIIIIIIIIIIIIIIIIIIIIIIIIIIIIIIIIIIIIIIIIIIIIIIIIIIIIIIIIIIIIIIIIIIIIIIIIIIIIIIIIIIIIIIIIIIIIIIIIIIIIIIIIIIIIIIIIIIIIIIIIIIIIIIIIIIIIIIIIIIIIIIIIIIIIIIIIIIIIIIIIIIIIIIIIIIIIIIIIIIIIIIIIIIIIIIIIIIIIIIIIIIIIIIIIIIIIIIIIIIIIIIIIIIIIIIIIIIIIIIIIIIIIIIIIIIIIIIIIIIIIIIIIIIIIIIIIIIIIIIIIIIIIIIIIIIIIIIIIIIIIIIIIIIIIIIIIIIIIIIIIIIIIIIIIIIIIIIIIIIII	AS:i:-235	XS:i:-202	XN:i:0	XM:i:35	XO:i:2	XG:i:5	NM:i:40	MD:Z:13C0G21G4A3C11A8G28A9A12A7T2C15T0T2T3C15G3G41G13G5G1A4T2C1A19G32T11A64C11C11C14G0A2C0C9	YT:Z:UU
85175	256	MPKV01004391.1	330958	37	284M2I150M	*	0	0	TGCAGGAAGACTACTACATGAGGGAGGAGAATGTCTTCCCTATAACGCACAGCATTGAGATTGCCTGCAATGACAACAAGCTCAGTCCGATGATGCTGTGACACACCGCCCCAGACCATGACGGACCCTCCACCTCCAAATCGATCCTGCTCCAGAGTACAGGCCTTGGTGTAACGCTCATTCCTTCGACGTTAAACGTGAATCAGACCATCACCCCTGGTGAGACAAAACCCCGACTCGTCAGTGAAGAGCACTTTTTGTCAGTCCTGTCTGGTCCAGCAACGGTGTGGGTTTGTGCCCATAGGCAACGTTGTTGCCGGTGATGTCTGGAGAGGACCTGCCTTACAACAGGCCTACAAGCCCTCAGTCTAGCCTCTCACAGCCTATTGCAGACAGTCTGAGCACTGATGGAGGGATTGTGTATTCCTGGTGTAAC	IIIIIIIIIIIIIIIIIIIIIIIIIIIIIIIIIIIIIIIIIIIIIIIIIIIIIIIIIIIIIIIIIIIIIIIIIIIIIIIIIIIIIIIIIIIIIIIIIIIIIIIIIIIIIIIIIIIIIIIIIIIIIIIIIIIIIIIIIIIIIIIIIIIIIIIIIIIIIIIIIIIIIIIIIIIIIIIIIIIIIIIIIIIIIIIIIIIIIIIIIIIIIIIIIIIIIIIIIIIIIIIIIIIIIIIIIIIIIIIIIIIIIIIIIIIIIIIIIIIIIIIIIIIIIIIIIIIIIIIIIIIIIIIIIIIIIIIIIIIIIIIIIIIIIIIIIIIIIIIIIIIIIIIIIIIIIIIIIIIIIIIIIIIIIIIIIIIIIIIIIIIIIIIIIIIIIIIIIIIIIIIIIIIIIIIIIIIIIIIIIIIIIIIIIIIIIIIIIIIIIIIIIIIIIIIIIIII	AS:i:-239	XS:i:-202	XN:i:0	XM:i:38	XO:i:1	XG:i:2	NM:i:40	MD:Z:2T5A0G0G2T0C14G11G11G67A0C24C18C19T4A4T1C0A4C0A2A0T4T45C11T3A3G1T16A2T4A20T31A6C8T6T23A11C14	YT:Z:UU
85536	0	CM007731.1	55089813	255	264M	*	0	0	TGCAGGCCAACTCCCGATGGACATCCTCGCGCAGGCTGCAACGGTAGTGGTCGATGAGGGCCCTGTCGCTCTATCCCGCTCCGGCGGCCAAGGTCCGAAATTCCAGTGCGAACTCCTGGGCGCTCCTCGTCCCCTGCATAAGGTGGAACAGACATTCACCCGCTCTACCCTCGGGCGGGTGGTTGAGGACTGCCCTTGAAGTCATCCAACGCCGGCGTTGGCCCACTCCAGAGCTCTTCCTGAGAGACACAAGACGAGGGCGGA	IIIIIIIIIIIIIIIIIIIIIIIIIIIIIIIIIIIIIIIIIIIIIIIIIIIIIIIIIIIIIIIIIIIIIIIIIIIIIIIIIIIIIIIIIIIIIIIIIIIIIIIIIIIIIIIIIIIIIIIIIIIIIIIIIIIIIIIIIIIIIIIIIIIIIIIIIIIIIIIIIIIIIIIIIIIIIIIIIIIIIIIIIIIIIIIIIIIIIIIIIIIIIIIIIIIIIIIIIIIIIIIIIIIIIIIIIIIIIIIIIIIIIIIIIIIIIIIIIIIIIIII	AS:i:-6	XN:i:0	XM:i:1	XO:i:0	XG:i:0	NM:i:1	MD:Z:43A220	YT:Z:UU
86095	0	CM007730.1	22500997	255	216M	*	0	0	TGCAGGCGACAGGCCTACCACAAGGATTCGCTAGAGCGTAATGAGCCAAGTAAAGCTCCCCAACCAAACCTTTCTCTTACCCGGACAACGCTGGGCCAATTGTGTGCCGCCCTATGGGACTCCCAGTCACGGCCGGTTGTGCGATGCAGTGCCTTAGACCGCTGCACCACTCGGGAGGCCCAGCCTCATGTTTTAAATTTTTTGTTGTTGATGCGA	IIIIIIIIIIIIIIIIIIIIIIIIIIIIIIIIIIIIIIIIIIIIIIIIIIIIIIIIIIIIIIIIIIIIIIIIIIIIIIIIIIIIIIIIIIIIIIIIIIIIIIIIIIIIIIIIIIIIIIIIIIIIIIIIIIIIIIIIIIIIIIIIIIIIIIIIIIIIIIIIIIIIIIIIIIIIIIIIIIIIIIIIIIIIIIIIIIIIIIIIIIIIIIIIIIIIIIII	AS:i:0	XN:i:0	XM:i:0	XO:i:0	XG:i:0	NM:i:0	MD:Z:216	YT:Z:UU
86115	16	CM007728.1	40664095	255	333M	*	0	0	ATCAACGATGGCCTGAATGGCGTAGGCAGGTTCCCCTCCGACGTCCAACGGTGGGGGCGCACTGTGGGTTGAGACTGGATGATGAAAAGGACTGTAGGTGACCAGTTTTAACAGAGACACATGGAAGGACGAGGAGATTTAATACTGACATGACAGGGTTGATGCGATGGGTTATCTTGAAGGGACCAATGAAGTGAGGACAGAACTTTTTGAAGGGGAGGTGGAGCCTGATGTCTCTGGTAGAGATCCACACACGCTGTCTGGGGTGAAAGAGTGGCGTAGGTCGGCAGCGTCTGTCAGAAAAGCGTTTCTCGGTATTAGAGGCTTCCTGCA	IIIIIIIIIIIIIIIIIIIIIIIIIIIIIIIIIIIIIIIIIIIIIIIIIIIIIIIIIIIIIIIIIIIIIIIIIIIIIIIIIIIIIIIIIIIIIIIIIIIIIIIIIIIIIIIIIIIIIIIIIIIIIIIIIIIIIIIIIIIIIIIIIIIIIIIIIIIIIIIIIIIIIIIIIIIIIIIIIIIIIIIIIIIIIIIIIIIIIIIIIIIIIIIIIIIIIIIIIIIIIIIIIIIIIIIIIIIIIIIIIIIIIIIIIIIIIIIIIIIIIIIIIIIIIIIIIIIIIIIIIIIIIIIIIIIIIIIIIIIIIIIIIIIIIIIIIIIIIIIIIIIIIIIIIIIII	AS:i:0	XN:i:0	XM:i:0	XO:i:0	XG:i:0	NM:i:0	MD:Z:333	YT:Z:UU
86214	16	CM007738.1	29896020	255	378M	*	0	0	TAATGCTATTTCTGACTTCTGTTGACTCCAACATGGCAGATATATTTTGGGGTTGTGTTAGTCTCTGAGCGCCGTACTCAGATTATTGCATGGTTTGCTTTTTCTGTTATTTTATTAAAAACATTTGACACAGCGGTTGCATTAACCTCTCTGGCCAAAAGCCAGGGAAAATGCAGAGCGCCAAATCCAAATAAATTACTATAAAAATCAAACTTTCATTAAATCACACATGCAAGATACCAAATTAAAGCTACACTTGTTGTGAATCCAGCCAACATGTCAGAATTCAAAAAGGCTTTTCAGCAAAAGCAAACGATGCTATTATCTGAGTATAGCACCTCCGTAAACAAAGCGAGAAAAGCATATTATAACCCTGCA	IIIIIIIIIIIIIIIIIIIIIIIIIIIIIIIIIIIIIIIIIIIIIIIIIIIIIIIIIIIIIIIIIIIIIIIIIIIIIIIIIIIIIIIIIIIIIIIIIIIIIIIIIIIIIIIIIIIIIIIIIIIIIIIIIIIIIIIIIIIIIIIIIIIIIIIIIIIIIIIIIIIIIIIIIIIIIIIIIIIIIIIIIIIIIIIIIIIIIIIIIIIIIIIIIIIIIIIIIIIIIIIIIIIIIIIIIIIIIIIIIIIIIIIIIIIIIIIIIIIIIIIIIIIIIIIIIIIIIIIIIIIIIIIIIIIIIIIIIIIIIIIIIIIIIIIIIIIIIIIIIIIIIIIIIIIIIIIIIIIIIIIIIIIIIIIIIIIIIIIIIIIIIIIIIIIIIIIIII	AS:i:-24	XN:i:0	XM:i:4	XO:i:0	XG:i:0	NM:i:4	MD:Z:113T1A50C72G138	YT:Z:UU
8663	0	CM007734.1	10007859	255	373M	*	0	0	TGCAGGCTGCAATGTTTGTTGGCTTTATGTAGGCTATTTTTACATAGTTGGCAATTCAAATAGAAGTTACTATTTATGTTGGTATGATTTTATTTTAGATTTGGAGATAATTTTCATTAACCACATGACAATGATTTTGAAATACGAAGATGTTTTGATAAATTAAATGAAACATTTCCATGAAAATGTGCATATGAAAATCACGGTCAGATAAATTTGCATTCCACATGAGAACGGTTGCCAACTCCTCTCCTATTACCGGCAACTACACCTGCATTGCTTGCTGTTTGGGGTTTTAGGCTGGGTTTCTGTACAGCACTTTGAGATATCAGCGGATGTACGAAGGGCTATATAAATACATTTGATTTGATTT	IIIIIIIIIIIIIIIIIIIIIIIIIIIIIIIIIIIIIIIIIIIIIIIIIIIIIIIIIIIIIIIIIIIIIIIIIIIIIIIIIIIIIIIIIIIIIIIIIIIIIIIIIIIIIIIIIIIIIIIIIIIIIIIIIIIIIIIIIIIIIIIIIIIIIIIIIIIIIIIIIIIIIIIIIIIIIIIIIIIIIIIIIIIIIIIIIIIIIIIIIIIIIIIIIIIIIIIIIIIIIIIIIIIIIIIIIIIIIIIIIIIIIIIIIIIIIIIIIIIIIIIIIIIIIIIIIIIIIIIIIIIIIIIIIIIIIIIIIIIIIIIIIIIIIIIIIIIIIIIIIIIIIIIIIIIIIIIIIIIIIIIIIIIIIIIIIIIIIIIIIIIIIIIIIIIII	AS:i:0	XN:i:0	XM:i:0	XO:i:0	XG:i:0	NM:i:0	MD:Z:373	YT:Z:UU
86683	16	MPKV01006688.1	332	0	3M1D89M1I64M1I10M1D22M1I97M1I7M	*	0	0	CCACCTCTACACTCTAACCACTAGGCTACCTGCCTCCTCTACACTCTAACCACTAGGCTACCTGCGTCCTCTACACTCTAACCACTAGGCTACCCTGCTGCCTCTACACTCTAACCCCTAGGCTACCTGCCACCTCTACACTCTAACCACTAGGCTACCCTGCCGCCCCTCCACTCTAACCACTAGGCTACCCTGCCACCTCTACACTCTAACCACTAGGCTACCTGCCACCCTCTACACTCTAACCACTAGGCTACCTGCCACCCTCTACACTCTAACCACTAGGCTGCCCTGCA	IIIIIIIIIIIIIIIIIIIIIIIIIIIIIIIIIIIIIIIIIIIIIIIIIIIIIIIIIIIIIIIIIIIIIIIIIIIIIIIIIIIIIIIIIIIIIIIIIIIIIIIIIIIIIIIIIIIIIIIIIIIIIIIIIIIIIIIIIIIIIIIIIIIIIIIIIIIIIIIIIIIIIIIIIIIIIIIIIIIIIIIIIIIIIIIIIIIIIIIIIIIIIIIIIIIIIIIIIIIIIIIIIIIIIIIIIIIIIIIIIIIIIIIIIIIIIIIIIIIIIIIIIIIIIIIIIIIIIIIIIIIIIIIIIIIIIIII	AS:i:-138	XS:i:-156	XN:i:0	XM:i:15	XO:i:6	XG:i:6	NM:i:21	MD:Z:3^C31A30C31C0A16A14T2C18T9A3^T2A25T54A32A2A5C0	YT:Z:UU
86683	272	MPKV01006688.1	300	0	3M1D11M1I19M1D58M1I64M1I32M1I7M1D31M1I58M1I7M	*	0	0	CCACCTCTACACTCTAACCACTAGGCTACCTGCCTCCTCTACACTCTAACCACTAGGCTACCTGCGTCCTCTACACTCTAACCACTAGGCTACCCTGCTGCCTCTACACTCTAACCCCTAGGCTACCTGCCACCTCTACACTCTAACCACTAGGCTACCCTGCCGCCCCTCCACTCTAACCACTAGGCTACCCTGCCACCTCTACACTCTAACCACTAGGCTACCTGCCACCCTCTACACTCTAACCACTAGGCTACCTGCCACCCTCTACACTCTAACCACTAGGCTGCCCTGCA	IIIIIIIIIIIIIIIIIIIIIIIIIIIIIIIIIIIIIIIIIIIIIIIIIIIIIIIIIIIIIIIIIIIIIIIIIIIIIIIIIIIIIIIIIIIIIIIIIIIIIIIIIIIIIIIIIIIIIIIIIIIIIIIIIIIIIIIIIIIIIIIIIIIIIIIIIIIIIIIIIIIIIIIIIIIIIIIIIIIIIIIIIIIIIIIIIIIIIIIIIIIIIIIIIIIIIIIIIIIIIIIIIIIIIIIIIIIIIIIIIIIIIIIIIIIIIIIIIIIIIIIIIIIIIIIIIIIIIIIIIIIIIIIIIIIIIIII	AS:i:-156	XS:i:-156	XN:i:0	XM:i:14	XO:i:9	XG:i:9	NM:i:23	MD:Z:3^C27A2^A0C30C0A30C0T16A46T5A15T10^C31T54A2A5C0	YT:Z:UU
86683	256	MPKV01004899.1	18569	0	62M1I73M1I32M1D13M1I10M1I7M1I32M1D32M1D30M	*	0	0	TGCAGGGCAGCCTAGTGGTTAGAGTGTAGAGGGTGGCAGGTAGCCTAGTGGTTAGAGTGTAGAGGGTGGCAGGTAGCCTAGTGGTTAGAGTGTAGAGGTGGCAGGGTAGCCTAGTGGTTAGAGTGGAGGGGCGGCAGGGTAGCCTAGTGGTTAGAGTGTAGAGGTGGCAGGTAGCCTAGGGGTTAGAGTGTAGAGGCAGCAGGGTAGCCTAGTGGTTAGAGTGTAGAGGACGCAGGTAGCCTAGTGGTTAGAGTGTAGAGGAGGCAGGTAGCCTAGTGGTTAGAGTGTAGAGGTGG	IIIIIIIIIIIIIIIIIIIIIIIIIIIIIIIIIIIIIIIIIIIIIIIIIIIIIIIIIIIIIIIIIIIIIIIIIIIIIIIIIIIIIIIIIIIIIIIIIIIIIIIIIIIIIIIIIIIIIIIIIIIIIIIIIIIIIIIIIIIIIIIIIIIIIIIIIIIIIIIIIIIIIIIIIIIIIIIIIIIIIIIIIIIIIIIIIIIIIIIIIIIIIIIIIIIIIIIIIIIIIIIIIIIIIIIIIIIIIIIIIIIIIIIIIIIIIIIIIIIIIIIIIIIIIIIIIIIIIIIIIIIIIIIIIIIIIIII	AS:i:-166	XS:i:-156	XN:i:0	XM:i:17	XO:i:8	XG:i:8	NM:i:25	MD:Z:0G1T4T36T20C10T0C16G29T42^G10T14T0G30T0G3^G6T17G2C4^G30	YT:Z:UU
86683	272	MPKV01006688.1	429	0	64M1D28M1I39M1D25M1I10M1D22M1I38M1I58M1I7M	*	0	0	CCACCTCTACACTCTAACCACTAGGCTACCTGCCTCCTCTACACTCTAACCACTAGGCTACCTGCGTCCTCTACACTCTAACCACTAGGCTACCCTGCTGCCTCTACACTCTAACCCCTAGGCTACCTGCCACCTCTACACTCTAACCACTAGGCTACCCTGCCGCCCCTCCACTCTAACCACTAGGCTACCCTGCCACCTCTACACTCTAACCACTAGGCTACCTGCCACCCTCTACACTCTAACCACTAGGCTACCTGCCACCCTCTACACTCTAACCACTAGGCTGCCCTGCA	IIIIIIIIIIIIIIIIIIIIIIIIIIIIIIIIIIIIIIIIIIIIIIIIIIIIIIIIIIIIIIIIIIIIIIIIIIIIIIIIIIIIIIIIIIIIIIIIIIIIIIIIIIIIIIIIIIIIIIIIIIIIIIIIIIIIIIIIIIIIIIIIIIIIIIIIIIIIIIIIIIIIIIIIIIIIIIIIIIIIIIIIIIIIIIIIIIIIIIIIIIIIIIIIIIIIIIIIIIIIIIIIIIIIIIIIIIIIIIIIIIIIIIIIIIIIIIIIIIIIIIIIIIIIIIIIIIIIIIIIIIIIIIIIIIIIIIII	AS:i:-166	XS:i:-156	XN:i:0	XM:i:17	XO:i:8	XG:i:8	NM:i:25	MD:Z:37C18T7^C1A0C30C0T16A15^C21A9A3^T2A15A9T20A10T21A35A5C0	YT:Z:UU
86683	272	MPKV01006688.1	493	0	3M1D61M1D28M1I4M1D60M1I32M1I7M1D31M1I58M1I7M	*	0	0	CCACCTCTACACTCTAACCACTAGGCTACCTGCCTCCTCTACACTCTAACCACTAGGCTACCTGCGTCCTCTACACTCTAACCACTAGGCTACCCTGCTGCCTCTACACTCTAACCCCTAGGCTACCTGCCACCTCTACACTCTAACCACTAGGCTACCCTGCCGCCCCTCCACTCTAACCACTAGGCTACCCTGCCACCTCTACACTCTAACCACTAGGCTACCTGCCACCCTCTACACTCTAACCACTAGGCTACCTGCCACCCTCTACACTCTAACCACTAGGCTGCCCTGCA	IIIIIIIIIIIIIIIIIIIIIIIIIIIIIIIIIIIIIIIIIIIIIIIIIIIIIIIIIIIIIIIIIIIIIIIIIIIIIIIIIIIIIIIIIIIIIIIIIIIIIIIIIIIIIIIIIIIIIIIIIIIIIIIIIIIIIIIIIIIIIIIIIIIIIIIIIIIIIIIIIIIIIIIIIIIIIIIIIIIIIIIIIIIIIIIIIIIIIIIIIIIIIIIIIIIIIIIIIIIIIIIIIIIIIIIIIIIIIIIIIIIIIIIIIIIIIIIIIIIIIIIIIIIIIIIIIIIIIIIIIIIIIIIIIIIIIIII	AS:i:-168	XS:i:-156	XN:i:0	XM:i:16	XO:i:9	XG:i:9	NM:i:25	MD:Z:3^C61^C1A0C21A7^C1A0C16A4A9T20A10T2T2A15A10^C31T57A5C0	YT:Z:UU
86861	16	CM007720.1	17825936	37	212M	*	0	0	TGCAAATTCAAGAACATTTCTGGGGGGAATGGCCCTAGCCCTCACCCTCCGATCCAACAGGTCCCAGGCGTGCTCAATGGGATTGAGATCCAGGCTCTTTGCTGGCCATGGCAGAACACTGGCATTCCTGTCTTGCAGGAAATCACGCACAGAACGAGCAATATAGCTGGTAGCATTGTCATGCTGGAGGGTCATGTCAAGATGAGCCTGCA	IIIIIIIIIIIIIIIIIIIIIIIIIIIIIIIIIIIIIIIIIIIIIIIIIIIIIIIIIIIIIIIIIIIIIIIIIIIIIIIIIIIIIIIIIIIIIIIIIIIIIIIIIIIIIIIIIIIIIIIIIIIIIIIIIIIIIIIIIIIIIIIIIIIIIIIIIIIIIIIIIIIIIIIIIIIIIIIIIIIIIIIIIIIIIIIIIIIIIIIIIIIIIIIIIIII	AS:i:0	XS:i:-94	XN:i:0	XM:i:0	XO:i:0	XG:i:0	NM:i:0	MD:Z:212	YT:Z:UU
86861	256	CM007721.1	63386106	37	198M1I3M1D10M	*	0	0	TGCAGGCTCATCTTGACATGACCCTCCAGCATGACAATGCTACCAGCTATATTGCTCGTTCTGTGCGTGATTTCCTGCAAGACAGGAATGCCAGTGTTCTGCCATGGCCAGCAAAGAGCCTGGATCTCAATCCCATTGAGCACGCCTGGGACCTGTTGGATCGGAGGGTGAGGGCTAGGGCCATTCCCCCCAGAAATGTTCTTGAATTTGCA	IIIIIIIIIIIIIIIIIIIIIIIIIIIIIIIIIIIIIIIIIIIIIIIIIIIIIIIIIIIIIIIIIIIIIIIIIIIIIIIIIIIIIIIIIIIIIIIIIIIIIIIIIIIIIIIIIIIIIIIIIIIIIIIIIIIIIIIIIIIIIIIIIIIIIIIIIIIIIIIIIIIIIIIIIIIIIIIIIIIIIIIIIIIIIIIIIIIIIIIIIIIIIIIIIIII	AS:i:-94	XS:i:-94	XN:i:0	XM:i:13	XO:i:2	XG:i:2	NM:i:15	MD:Z:12C27C3T2C3C8A5A23T3C25C68G11^G0A3C5	YT:Z:UU
86861	272	CM007728.1	18857874	37	212M	*	0	0	TGCAAATTCAAGAACATTTCTGGGGGGAATGGCCCTAGCCCTCACCCTCCGATCCAACAGGTCCCAGGCGTGCTCAATGGGATTGAGATCCAGGCTCTTTGCTGGCCATGGCAGAACACTGGCATTCCTGTCTTGCAGGAAATCACGCACAGAACGAGCAATATAGCTGGTAGCATTGTCATGCTGGAGGGTCATGTCAAGATGAGCCTGCA	IIIIIIIIIIIIIIIIIIIIIIIIIIIIIIIIIIIIIIIIIIIIIIIIIIIIIIIIIIIIIIIIIIIIIIIIIIIIIIIIIIIIIIIIIIIIIIIIIIIIIIIIIIIIIIIIIIIIIIIIIIIIIIIIIIIIIIIIIIIIIIIIIIIIIIIIIIIIIIIIIIIIIIIIIIIIIIIIIIIIIIIIIIIIIIIIIIIIIIIIIIIIIIIIIIII	AS:i:-96	XS:i:-94	XN:i:0	XM:i:16	XO:i:0	XG:i:0	NM:i:16	MD:Z:9C0C1G4C9T39A23G7C0A5A14A42G6G9G17G9T2	YT:Z:UU
86861	272	MPKV01013334.1	9787	37	212M	*	0	0	TGCAAATTCAAGAACATTTCTGGGGGGAATGGCCCTAGCCCTCACCCTCCGATCCAACAGGTCCCAGGCGTGCTCAATGGGATTGAGATCCAGGCTCTTTGCTGGCCATGGCAGAACACTGGCATTCCTGTCTTGCAGGAAATCACGCACAGAACGAGCAATATAGCTGGTAGCATTGTCATGCTGGAGGGTCATGTCAAGATGAGCCTGCA	IIIIIIIIIIIIIIIIIIIIIIIIIIIIIIIIIIIIIIIIIIIIIIIIIIIIIIIIIIIIIIIIIIIIIIIIIIIIIIIIIIIIIIIIIIIIIIIIIIIIIIIIIIIIIIIIIIIIIIIIIIIIIIIIIIIIIIIIIIIIIIIIIIIIIIIIIIIIIIIIIIIIIIIIIIIIIIIIIIIIIIIIIIIIIIIIIIIIIIIIIIIIIIIIIIII	AS:i:-120	XS:i:-94	XN:i:0	XM:i:20	XO:i:0	XG:i:0	NM:i:20	MD:Z:5G3C0T1G26T2A15G8A12A7A2G7C21A4T7A26G2G6G0A26G12	YT:Z:UU
86861	272	CM007746.1	32438321	37	43M8I161M	*	0	0	TGCAAATTCAAGAACATTTCTGGGGGGAATGGCCCTAGCCCTCACCCTCCGATCCAACAGGTCCCAGGCGTGCTCAATGGGATTGAGATCCAGGCTCTTTGCTGGCCATGGCAGAACACTGGCATTCCTGTCTTGCAGGAAATCACGCACAGAACGAGCAATATAGCTGGTAGCATTGTCATGCTGGAGGGTCATGTCAAGATGAGCCTGCA	IIIIIIIIIIIIIIIIIIIIIIIIIIIIIIIIIIIIIIIIIIIIIIIIIIIIIIIIIIIIIIIIIIIIIIIIIIIIIIIIIIIIIIIIIIIIIIIIIIIIIIIIIIIIIIIIIIIIIIIIIIIIIIIIIIIIIIIIIIIIIIIIIIIIIIIIIIIIIIIIIIIIIIIIIIIIIIIIIIIIIIIIIIIIIIIIIIIIIIIIIIIIIIIIIIII	AS:i:-125	XS:i:-94	XN:i:0	XM:i:16	XO:i:1	XG:i:8	NM:i:24	MD:Z:5T3C0C0T0G45A0A0T10T11G7C11A9A42G6G27G12	YT:Z:UU
87190	16	MPKV01007905.1	12231	255	21M1D55M1I28M1I23M	*	0	0	ACACACACACACACAGACACACACACACACAGACACACCACACACACACACACACACAAAATCACGCACACACACTGAAGGCTCACACGTGCAAAACCTGCCACACCGTCGCAGCCTTCCTCTCCTGCA	IIIIIIIIIIIIIIIIIIIIIIIIIIIIIIIIIIIIIIIIIIIIIIIIIIIIIIIIIIIIIIIIIIIIIIIIIIIIIIIIIIIIIIIIIIIIIIIIIIIIIIIIIIIIIIIIIIIIIIIIIIIIIIIII	AS:i:-30	XN:i:0	XM:i:1	XO:i:3	XG:i:3	NM:i:4	MD:Z:21^C27G78	YT:Z:UU
87246	16	CM007728.1	47739127	255	386M	*	0	0	TGACAATGTCCTGGTTGATGTGTATTGATTTTAATGCAAGTGCCAATGGCCCTATATAACTTCTTGTGTGCACATCTGCGACTGGAAGGCTCTGGCTCCTTGAACAGGACTACAGAGTAATAGGGCTGATCCATGGGTCAAGGATTTAGTAAGGATTTAGTAGTCATTGACTCCTCTCTCTTCTCTGTTCGAGGTCTCTCTCTCGCCCTCTCATTCTCTCCCTCCACACACCAATCCCTTCCCCCATCCCATTTCCCTTACCTCTCAGCCATAAAACCCTCTCATCCATAAAACCATTCACTATCTCCCCTTGACTCTCATCGAACCTTCCCCCTCTGCCCCTTTCCTTCTCATGTATTGTTCATGTGCTCCTCTGTGCTCCTGCA	IIIIIIIIIIIIIIIIIIIIIIIIIIIIIIIIIIIIIIIIIIIIIIIIIIIIIIIIIIIIIIIIIIIIIIIIIIIIIIIIIIIIIIIIIIIIIIIIIIIIIIIIIIIIIIIIIIIIIIIIIIIIIIIIIIIIIIIIIIIIIIIIIIIIIIIIIIIIIIIIIIIIIIIIIIIIIIIIIIIIIIIIIIIIIIIIIIIIIIIIIIIIIIIIIIIIIIIIIIIIIIIIIIIIIIIIIIIIIIIIIIIIIIIIIIIIIIIIIIIIIIIIIIIIIIIIIIIIIIIIIIIIIIIIIIIIIIIIIIIIIIIIIIIIIIIIIIIIIIIIIIIIIIIIIIIIIIIIIIIIIIIIIIIIIIIIIIIIIIIIIIIIIIIIIIIIIIIIIIIIIIIIII	AS:i:-6	XN:i:0	XM:i:1	XO:i:0	XG:i:0	NM:i:1	MD:Z:78G307	YT:Z:UU
87261	0	CM007721.1	60715168	255	215M14D98M	*	0	0	TGCAGGCAACAGGCCCACTACAAGTAGTCGCTAGGGCGCAATGAAAGTAAAGCTCCCCTGACTAACCCTGCCCTAACCCGGACGATGCTGGGCAAATTGTGCACAGTCCTATGGGATTCGCAGGCCACGGCCCGGGAATGAACCCAGGTCTGTAGTAATGCCTTAGACCGCTGCGCCACTCGCGGGGTCTTTAACAAAGATACACTTGTGGGAGCGAGGAAAAGAGGAGAGAGGAGAGAGGGAGGGAGATGGGAGGGTTGGGGGTAAAGTGTATTGTTTGAGTGGTCCAGAGTGGAAACTTTGGTGTGCGGAG	IIIIIIIIIIIIIIIIIIIIIIIIIIIIIIIIIIIIIIIIIIIIIIIIIIIIIIIIIIIIIIIIIIIIIIIIIIIIIIIIIIIIIIIIIIIIIIIIIIIIIIIIIIIIIIIIIIIIIIIIIIIIIIIIIIIIIIIIIIIIIIIIIIIIIIIIIIIIIIIIIIIIIIIIIIIIIIIIIIIIIIIIIIIIIIIIIIIIIIIIIIIIIIIIIIIIIIIIIIIIIIIIIIIIIIIIIIIIIIIIIIIIIIIIIIIIIIIIIIIIIIIIIIIIIIIIIIIIIIIIIIIIIIIIIIIIIIIIIIIIIIIIIIIIIIIII	AS:i:-59	XN:i:0	XM:i:2	XO:i:1	XG:i:14	NM:i:16	MD:Z:165T16A32^AATAAAAAGGCCCA98	YT:Z:UU
87293	16	CM007734.1	31481016	255	87M	*	0	0	CTCCCCTTTATCCCTCTCTCTTTCCCCTCTCTGTTCTCACTCTCAAGACTTTTTTTTCCTTTTGCTTTTGCAAAATGCATGCCTGCA	IIIIIIIIIIIIIIIIIIIIIIIIIIIIIIIIIIIIIIIIIIIIIIIIIIIIIIIIIIIIIIIIIIIIIIIIIIIIIIIIIIIIIII	AS:i:-6	XN:i:0	XM:i:1	XO:i:0	XG:i:0	NM:i:1	MD:Z:44G42	YT:Z:UU
87924	0	CM007747.1	10686646	37	276M	*	0	0	TGCAGGATTATCCTGACATGACCCTCCAGCATGACAATGCCACCAGCCATACTGCTCGTTCTGTACGTGATTAGCTGCAAGACAGAAATGTCAGTGTTGTGGCATGGCCAGCGAAGAGCCTGGATCTCAATCCCATAGAGCACGTCTGGGACCTGTTGGATCGGAGGGTGAGGGCTAGGGCCATTCCCCACAGAAATGTCAGGGAACTTGTAGGTGCCTTGGTGGAAGAGTGGGGTAACATCTCACAGCAAGAACTGGCAAATCAGGTGCAGTCCA	IIIIIIIIIIIIIIIIIIIIIIIIIIIIIIIIIIIIIIIIIIIIIIIIIIIIIIIIIIIIIIIIIIIIIIIIIIIIIIIIIIIIIIIIIIIIIIIIIIIIIIIIIIIIIIIIIIIIIIIIIIIIIIIIIIIIIIIIIIIIIIIIIIIIIIIIIIIIIIIIIIIIIIIIIIIIIIIIIIIIIIIIIIIIIIIIIIIIIIIIIIIIIIIIIIIIIIIIIIIIIIIIIIIIIIIIIIIIIIIIIIIIIIIIIIIIIIIIIIIIIIIIIIIIIIIIIIII	AS:i:0	XS:i:-126	XN:i:0	XM:i:0	XO:i:0	XG:i:0	NM:i:0	MD:Z:276	YT:Z:UU
87924	272	CM007736.1	36923150	37	276M	*	0	0	TGGACTGCACCTGATTTGCCAGTTCTTGCTGTGAGATGTTACCCCACTCTTCCACCAAGGCACCTACAAGTTCCCTGACATTTCTGTGGGGAATGGCCCTAGCCCTCACCCTCCGATCCAACAGGTCCCAGACGTGCTCTATGGGATTGAGATCCAGGCTCTTCGCTGGCCATGCCACAACACTGACATTTCTGTCTTGCAGCTAATCACGTACAGAACGAGCAGTATGGCTGGTGGCATTGTCATGCTGGAGGGTCATGTCAGGATAATCCTGCA	IIIIIIIIIIIIIIIIIIIIIIIIIIIIIIIIIIIIIIIIIIIIIIIIIIIIIIIIIIIIIIIIIIIIIIIIIIIIIIIIIIIIIIIIIIIIIIIIIIIIIIIIIIIIIIIIIIIIIIIIIIIIIIIIIIIIIIIIIIIIIIIIIIIIIIIIIIIIIIIIIIIIIIIIIIIIIIIIIIIIIIIIIIIIIIIIIIIIIIIIIIIIIIIIIIIIIIIIIIIIIIIIIIIIIIIIIIIIIIIIIIIIIIIIIIIIIIIIIIIIIIIIIIIIIIIIIIII	AS:i:-126	XS:i:-126	XN:i:0	XM:i:21	XO:i:0	XG:i:0	NM:i:21	MD:Z:11A15T57T0G21T5A10A0T12A15G3C14G2G12C11G0A7C7A47G1G0T5	YT:Z:UU
87924	272	MPKV01000590.1	11854	37	85M1D191M	*	0	0	TGGACTGCACCTGATTTGCCAGTTCTTGCTGTGAGATGTTACCCCACTCTTCCACCAAGGCACCTACAAGTTCCCTGACATTTCTGTGGGGAATGGCCCTAGCCCTCACCCTCCGATCCAACAGGTCCCAGACGTGCTCTATGGGATTGAGATCCAGGCTCTTCGCTGGCCATGCCACAACACTGACATTTCTGTCTTGCAGCTAATCACGTACAGAACGAGCAGTATGGCTGGTGGCATTGTCATGCTGGAGGGTCATGTCAGGATAATCCTGCA	IIIIIIIIIIIIIIIIIIIIIIIIIIIIIIIIIIIIIIIIIIIIIIIIIIIIIIIIIIIIIIIIIIIIIIIIIIIIIIIIIIIIIIIIIIIIIIIIIIIIIIIIIIIIIIIIIIIIIIIIIIIIIIIIIIIIIIIIIIIIIIIIIIIIIIIIIIIIIIIIIIIIIIIIIIIIIIIIIIIIIIIIIIIIIIIIIIIIIIIIIIIIIIIIIIIIIIIIIIIIIIIIIIIIIIIIIIIIIIIIIIIIIIIIIIIIIIIIIIIIIIIIIIIIIIIIIIII	AS:i:-128	XS:i:-126	XN:i:0	XM:i:20	XO:i:1	XG:i:1	NM:i:21	MD:Z:11C6T46G9A9^G1G6C0A9G34A15G5A1T10G2G12C1G9G0A7C6T57	YT:Z:UU
87924	256	CM007730.1	43320495	37	276M	*	0	0	TGCAGGATTATCCTGACATGACCCTCCAGCATGACAATGCCACCAGCCATACTGCTCGTTCTGTACGTGATTAGCTGCAAGACAGAAATGTCAGTGTTGTGGCATGGCCAGCGAAGAGCCTGGATCTCAATCCCATAGAGCACGTCTGGGACCTGTTGGATCGGAGGGTGAGGGCTAGGGCCATTCCCCACAGAAATGTCAGGGAACTTGTAGGTGCCTTGGTGGAAGAGTGGGGTAACATCTCACAGCAAGAACTGGCAAATCAGGTGCAGTCCA	IIIIIIIIIIIIIIIIIIIIIIIIIIIIIIIIIIIIIIIIIIIIIIIIIIIIIIIIIIIIIIIIIIIIIIIIIIIIIIIIIIIIIIIIIIIIIIIIIIIIIIIIIIIIIIIIIIIIIIIIIIIIIIIIIIIIIIIIIIIIIIIIIIIIIIIIIIIIIIIIIIIIIIIIIIIIIIIIIIIIIIIIIIIIIIIIIIIIIIIIIIIIIIIIIIIIIIIIIIIIIIIIIIIIIIIIIIIIIIIIIIIIIIIIIIIIIIIIIIIIIIIIIIIIIIIIIIII	AS:i:-138	XS:i:-126	XN:i:0	XM:i:23	XO:i:0	XG:i:0	NM:i:23	MD:Z:6C1C20T42T0C10C0G12C2C10A1T5C1T13T30A21C2A7T9C27A0C11T12T11	YT:Z:UU
87924	272	MPKV01007752.1	4244	37	194M6I1M3I72M	*	0	0	TGGACTGCACCTGATTTGCCAGTTCTTGCTGTGAGATGTTACCCCACTCTTCCACCAAGGCACCTACAAGTTCCCTGACATTTCTGTGGGGAATGGCCCTAGCCCTCACCCTCCGATCCAACAGGTCCCAGACGTGCTCTATGGGATTGAGATCCAGGCTCTTCGCTGGCCATGCCACAACACTGACATTTCTGTCTTGCAGCTAATCACGTACAGAACGAGCAGTATGGCTGGTGGCATTGTCATGCTGGAGGGTCATGTCAGGATAATCCTGCA	IIIIIIIIIIIIIIIIIIIIIIIIIIIIIIIIIIIIIIIIIIIIIIIIIIIIIIIIIIIIIIIIIIIIIIIIIIIIIIIIIIIIIIIIIIIIIIIIIIIIIIIIIIIIIIIIIIIIIIIIIIIIIIIIIIIIIIIIIIIIIIIIIIIIIIIIIIIIIIIIIIIIIIIIIIIIIIIIIIIIIIIIIIIIIIIIIIIIIIIIIIIIIIIIIIIIIIIIIIIIIIIIIIIIIIIIIIIIIIIIIIIIIIIIIIIIIIIIIIIIIIIIIIIIIIIIIIII	AS:i:-157	XS:i:-126	XN:i:0	XM:i:20	XO:i:2	XG:i:9	NM:i:29	MD:Z:11A0A2C21A1C25G6T30T35A5T9G18G2G9C2C11C21C17G15G1G6	YT:Z:UU
8801	16	MPKV01002603.1	20764	255	371M	*	0	0	TACTGGTTCCGACCCACATTTTAGATTATAAATCGATCTGTGGACACCGTAGATCGAAATGGCTTGCGTTAAGCGATAGCCCTGGTTCCCATGGACACAGGAGTACAAGCATTAACGCACAACAAGAAGCCATAATATAGACCTATCACAGCAGTTATATTTAACTATGACTGCGTAAGGTACTACACATATGTTTACAAGGCATTATAATGCTTTACAAGTTTGTTCTTGACTAATGTTCTGTATTATGTTATGTTCCATGGTTTGTGTGGACTCCAGGAAGAGTAGCTGCTGCTTTTACAACAGCTAATGAGGATCCTAATAAATAACAAATAAAGAGTTACCAATCACCCCGCGCGGCTATGCCTGCA	IIIIIIIIIIIIIIIIIIIIIIIIIIIIIIIIIIIIIIIIIIIIIIIIIIIIIIIIIIIIIIIIIIIIIIIIIIIIIIIIIIIIIIIIIIIIIIIIIIIIIIIIIIIIIIIIIIIIIIIIIIIIIIIIIIIIIIIIIIIIIIIIIIIIIIIIIIIIIIIIIIIIIIIIIIIIIIIIIIIIIIIIIIIIIIIIIIIIIIIIIIIIIIIIIIIIIIIIIIIIIIIIIIIIIIIIIIIIIIIIIIIIIIIIIIIIIIIIIIIIIIIIIIIIIIIIIIIIIIIIIIIIIIIIIIIIIIIIIIIIIIIIIIIIIIIIIIIIIIIIIIIIIIIIIIIIIIIIIIIIIIIIIIIIIIIIIIIIIIIIIIIIIIIIIII	AS:i:-1	XN:i:1	XM:i:1	XO:i:0	XG:i:0	NM:i:1	MD:Z:227N143	YT:Z:UU
88232	16	CM007722.1	37884676	255	292M	*	0	0	AAGACTGAGGACAAAAGCATCATGGAAATGTTCTGTATGTTTTGTAAAATATGTTCTGTGAAAGGTTACGTATGATGTAACCCTCTACATCCATATTCCCTCAAAGCATTGAAGTCTGCACTTTAATCTCTGCCAAAGTATAGTAGTCTTCCTGTATCTTTCTATGACTGTCAAAATACATTCCTGACTAGATGGCTTCCCAGAGAGCTCAGAAACAGTCTCAGTGAAAGTGATATTTGAAGGAGAGATTAGGAAGCTGTCGGCATAACTACATGAATTGAGTTTCCCTGCA	IIIIIIIIIIIIIIIIIIIIIIIIIIIIIIIIIIIIIIIIIIIIIIIIIIIIIIIIIIIIIIIIIIIIIIIIIIIIIIIIIIIIIIIIIIIIIIIIIIIIIIIIIIIIIIIIIIIIIIIIIIIIIIIIIIIIIIIIIIIIIIIIIIIIIIIIIIIIIIIIIIIIIIIIIIIIIIIIIIIIIIIIIIIIIIIIIIIIIIIIIIIIIIIIIIIIIIIIIIIIIIIIIIIIIIIIIIIIIIIIIIIIIIIIIIIIIIIIIIIIIIIIIIIIIIIIIIIIIIIIIIIIIIIIIIII	AS:i:0	XN:i:0	XM:i:0	XO:i:0	XG:i:0	NM:i:0	MD:Z:292	YT:Z:UU
88317	0	CM007731.1	58166597	255	68M1I13M1I18M1I12M1I186M	*	0	0	TGCAGGAAGGTGAACCTCCGTCAAAGTTTCAAATCTCTTGAAGACAAACAGGTTTTCTTAAAGAATTTCCCTGTATTTAGCGCCATCCATCATTTTTTCAATTCTGACAAGTTTCCCAGTCCCTGCTGATGAAAAACATGGGGATGTTGTTGTCGGGGTGATGGGAGGTGTTGTGTTTGGGCCAGACATAGCGTTTTCCTTGATGGCCAAAAAGCTCAATTTTAGTCTCATCTAACCAGAGTACCTTCTTCCATATGTTTGGGGAGTCTCCCATATGCCTTTTGGCAAACACCAAACGTGT	IIIIIIIIIIIIIIIIIIIIIIIIIIIIIIIIIIIIIIIIIIIIIIIIIIIIIIIIIIIIIIIIIIIIIIIIIIIIIIIIIIIIIIIIIIIIIIIIIIIIIIIIIIIIIIIIIIIIIIIIIIIIIIIIIIIIIIIIIIIIIIIIIIIIIIIIIIIIIIIIIIIIIIIIIIIIIIIIIIIIIIIIIIIIIIIIIIIIIIIIIIIIIIIIIIIIIIIIIIIIIIIIIIIIIIIIIIIIIIIIIIIIIIIIIIIIIIIIIIIIIIIIIIIIIIIIIIIIIIIIIIIIIIIIIIIIIIIIIIIII	AS:i:-38	XN:i:0	XM:i:1	XO:i:4	XG:i:4	NM:i:5	MD:Z:282G14	YT:Z:UU
88365	16	MPKV01002604.1	31968	255	344M	*	0	0	CCATCAGTGCTCAGACTGTCTGCAATAGGCTGAGAGAGGCTGAGAGAGGCTGGACTGAGGGCTTGTAGGCCTGTTGTAAGGCAGGTCCTCACCAGACATCACTGGCAACAACATTGCCTATGGGCACAAACCCACCGTCGCTGGACCAGACAGGACTGGCAAAAAGTCCTCTTCACTGACGAGTCACGGTTTTGTCTCACCAGGGGTGGATGGTCGGATTCGCATTTATCGTTGAAGGAATGAGTGTTACACAGAGGCCTGTACTCTGGAGCAGGATCAATTTGGAGGTGGAGGGTCCAGGGATGGGAAGACATCCTCCTCCCTCATGTGGTACCCTTCCTGCA	IIIIIIIIIIIIIIIIIIIIIIIIIIIIIIIIIIIIIIIIIIIIIIIIIIIIIIIIIIIIIIIIIIIIIIIIIIIIIIIIIIIIIIIIIIIIIIIIIIIIIIIIIIIIIIIIIIIIIIIIIIIIIIIIIIIIIIIIIIIIIIIIIIIIIIIIIIIIIIIIIIIIIIIIIIIIIIIIIIIIIIIIIIIIIIIIIIIIIIIIIIIIIIIIIIIIIIIIIIIIIIIIIIIIIIIIIIIIIIIIIIIIIIIIIIIIIIIIIIIIIIIIIIIIIIIIIIIIIIIIIIIIIIIIIIIIIIIIIIIIIIIIIIIIIIIIIIIIIIIIIIIIIIIIIIIIIIIIIIIIIIII	AS:i:0	XN:i:0	XM:i:0	XO:i:0	XG:i:0	NM:i:0	MD:Z:344	YT:Z:UU
88470	0	CM007737.1	14506545	255	403M	*	0	0	TGCAGGCTGACTTCGGTCGTCAGGTGAATGGTGTTTCCTCTGGCACATTGGTGCAGCTGGCTTCCGGGTTAAGCGGGCGGGTGTAAAGAAGCGTGGTTTGTTTATGAGGACTTATGACTTGACCTTCATCTCTCCCGAGCCAGTTGGGGAGTTGCAGTGACAAGACAAGATCGCAATTCGATATCATGAAATTGGGGAGAGAAAGGGCAAAAAAATGTTTTTAAATAACAGAAATACCTTATATAAGTATTATAAGTATTCAGACCCTTTAATATGAGACCTGAAATTGAGCTCAGGTGCATCCTGTTTCCACTGATCATCCTTGAGATGTTTCAGCAATGTCTCATGTATTATCTTAGAGCAGGGATCATCAACTAGACTCAGCCGCGGGCCGATTTGTTCT	IIIIIIIIIIIIIIIIIIIIIIIIIIIIIIIIIIIIIIIIIIIIIIIIIIIIIIIIIIIIIIIIIIIIIIIIIIIIIIIIIIIIIIIIIIIIIIIIIIIIIIIIIIIIIIIIIIIIIIIIIIIIIIIIIIIIIIIIIIIIIIIIIIIIIIIIIIIIIIIIIIIIIIIIIIIIIIIIIIIIIIIIIIIIIIIIIIIIIIIIIIIIIIIIIIIIIIIIIIIIIIIIIIIIIIIIIIIIIIIIIIIIIIIIIIIIIIIIIIIIIIIIIIIIIIIIIIIIIIIIIIIIIIIIIIIIIIIIIIIIIIIIIIIIIIIIIIIIIIIIIIIIIIIIIIIIIIIIIIIIIIIIIIIIIIIIIIIIIIIIIIIIIIIIIIIIIIIIIIIIIIIIIIIIIIIIIIIIIIIIIII	AS:i:0	XN:i:0	XM:i:0	XO:i:0	XG:i:0	NM:i:0	MD:Z:403	YT:Z:UU
88779	16	MPKV01004699.1	46264	255	366M	*	0	0	GTCACCTCCAGGTAGGTGTTTGTCCCCCTGTCTGTTGAGAGTGTCAGGTTCTTGTCCGGTTCTGGCATTTAGGTCGCCACGGACTAGTACATGTCCCTGGGCCTGGAAATGATTGATTTCCCCTCTCCAGGATGGAGAAGCTGATAATTCCCTTTTGAATTTCTAGCCAAATGTAAAATGTTCCTGTTCTGATTAATTTTAATAGATTGAGTTAAGTCTGCCCCTGAGTCCCTTCCCTGTTTCACACCTGGTAGTTTGGTGGATGGGACTACCAGCTCTCTGTAACCTAGAGGGCAACCAGTAGGTCCATCTCCTCTATACCATGTTTCTTATAAGATGACAATGTCTGTATTTCTGGAACCTGCA	IIIIIIIIIIIIIIIIIIIIIIIIIIIIIIIIIIIIIIIIIIIIIIIIIIIIIIIIIIIIIIIIIIIIIIIIIIIIIIIIIIIIIIIIIIIIIIIIIIIIIIIIIIIIIIIIIIIIIIIIIIIIIIIIIIIIIIIIIIIIIIIIIIIIIIIIIIIIIIIIIIIIIIIIIIIIIIIIIIIIIIIIIIIIIIIIIIIIIIIIIIIIIIIIIIIIIIIIIIIIIIIIIIIIIIIIIIIIIIIIIIIIIIIIIIIIIIIIIIIIIIIIIIIIIIIIIIIIIIIIIIIIIIIIIIIIIIIIIIIIIIIIIIIIIIIIIIIIIIIIIIIIIIIIIIIIIIIIIIIIIIIIIIIIIIIIIIIIIIIIIIIIII	AS:i:0	XN:i:0	XM:i:0	XO:i:0	XG:i:0	NM:i:0	MD:Z:366	YT:Z:UU
88786	16	CM007719.1	33329531	255	331M	*	0	0	GTGGATGAGTATGTCAACCACTTTGAAAAGAAGGTTGACAACATCTGCTCCTCATTCACTCAGCCTGGTCCCACTTACACAGAACTACCATATGCCTTGACCTCTTTCTCTCCAGATGAAATCCTGCGACTGGTGAAGTCTGGCCACCCGACAATTTTTCCATCCCCTCCTCCTCTCTCCAGACCATCTCTGGAGACCTTCTCCCATTCCTCACTTCCCTCATCATCTCGTCCCCCAAAATGGCCAAAGTCGCTCTCCTCTTCAACACTCTGGATCCTGGACAACACGCTGTCATTCTATAGAAACATAAAAGCAGTAACTTTCTCCTGCA	IIIIIIIIIIIIIIIIIIIIIIIIIIIIIIIIIIIIIIIIIIIIIIIIIIIIIIIIIIIIIIIIIIIIIIIIIIIIIIIIIIIIIIIIIIIIIIIIIIIIIIIIIIIIIIIIIIIIIIIIIIIIIIIIIIIIIIIIIIIIIIIIIIIIIIIIIIIIIIIIIIIIIIIIIIIIIIIIIIIIIIIIIIIIIIIIIIIIIIIIIIIIIIIIIIIIIIIIIIIIIIIIIIIIIIIIIIIIIIIIIIIIIIIIIIIIIIIIIIIIIIIIIIIIIIIIIIIIIIIIIIIIIIIIIIIIIIIIIIIIIIIIIIIIIIIIIIIIIIIIIIIIIIIIIII	AS:i:-6	XN:i:0	XM:i:1	XO:i:0	XG:i:0	NM:i:1	MD:Z:287C43	YT:Z:UU
89207	0	CM007741.1	13176435	255	341M	*	0	0	TGCAGGTTCACCTTATCATCCAGAGAGGTAGCTAGAGGTCTAAGGAGAGAAAAACATACAGACAAGTGAACTCTCTCATGTAGGTGGGTTGAACATAAGAAAAACTACATGATATTGAGAGTGCATGTGTTAGTGTTCATCAGTAGGAGTATGTGAAGGGAAATGGGGATGTGTCTATGTGTTAGTCGTATTTATGTTTACCTGTTCATGCCAGGGAGGTTTCCCCAGAAGTAGCGAGCTCTGTGAGCTGGGCTCACTTTTACCGCATCGATCAGGATGGGATTACACTGGAAACAGATGAGATGAGATTTACAGATGAAGTCCGAAGTTTACATACACTT	IIIIIIIIIIIIIIIIIIIIIIIIIIIIIIIIIIIIIIIIIIIIIIIIIIIIIIIIIIIIIIIIIIIIIIIIIIIIIIIIIIIIIIIIIIIIIIIIIIIIIIIIIIIIIIIIIIIIIIIIIIIIIIIIIIIIIIIIIIIIIIIIIIIIIIIIIIIIIIIIIIIIIIIIIIIIIIIIIIIIIIIIIIIIIIIIIIIIIIIIIIIIIIIIIIIIIIIIIIIIIIIIIIIIIIIIIIIIIIIIIIIIIIIIIIIIIIIIIIIIIIIIIIIIIIIIIIIIIIIIIIIIIIIIIIIIIIIIIIIIIIIIIIIIIIIIIIIIIIIIIIIIIIIIIIIIIIIIIIIII	AS:i:0	XN:i:0	XM:i:0	XO:i:0	XG:i:0	NM:i:0	MD:Z:341	YT:Z:UU
89487	0	CM007741.1	12655802	6	159M1I14M1I33M	*	0	0	TGCAGGCTCATCCTGACATCCCTCCAGCATTACAATGCCATCAGCCATATTGCTCGTTCTGTGCATGATTTTCTGCAAGACAGTCAGTTTTCTGCCATGGCCAGCGAAGAGCCCGGATCGCAATTCCCATTGAGCATAACTGGAACCTGTTGGATCGGAGGGTGAGGGCTAGGGCCATTCCCCCCCAGAAATGTCTGGGAACTTGCAG	IIIIIIIIIIIIIIIIIIIIIIIIIIIIIIIIIIIIIIIIIIIIIIIIIIIIIIIIIIIIIIIIIIIIIIIIIIIIIIIIIIIIIIIIIIIIIIIIIIIIIIIIIIIIIIIIIIIIIIIIIIIIIIIIIIIIIIIIIIIIIIIIIIIIIIIIIIIIIIIIIIIIIIIIIIIIIIIIIIIIIIIIIIIIIIIIIIIIIIIIIIIIIIII	AS:i:-16	XS:i:-24	XN:i:0	XM:i:0	XO:i:2	XG:i:2	NM:i:2	MD:Z:206	YT:Z:UU
89487	272	CM007741.1	12646697	6	22M1I88M1I90M1I5M	*	0	0	CTGCAAGTTCCCAGACATTTCTGGGGGGGAATGGCCCTAGCCCTCACCCTCCGATCCAACAGGTTCCAGTTATGCTCAATGGGAATTGCGATCCGGGCTCTTCGCTGGCCATGGCAGAAAACTGACTGTCTTGCAGAAAATCATGCACAGAACGAGCAATATGGCTGATGGCATTGTAATGCTGGAGGGATGTCAGGATGAGCCTGCA	IIIIIIIIIIIIIIIIIIIIIIIIIIIIIIIIIIIIIIIIIIIIIIIIIIIIIIIIIIIIIIIIIIIIIIIIIIIIIIIIIIIIIIIIIIIIIIIIIIIIIIIIIIIIIIIIIIIIIIIIIIIIIIIIIIIIIIIIIIIIIIIIIIIIIIIIIIIIIIIIIIIIIIIIIIIIIIIIIIIIIIIIIIIIIIIIIIIIIIIIIIIIIIII	AS:i:-24	XS:i:-24	XN:i:0	XM:i:0	XO:i:3	XG:i:3	NM:i:3	MD:Z:205	YT:Z:UU
89487	272	MPKV01008415.1	16753	6	22M1I60M1I41M5D64M2D19M	*	0	0	CTGCAAGTTCCCAGACATTTCTGGGGGGGAATGGCCCTAGCCCTCACCCTCCGATCCAACAGGTTCCAGTTATGCTCAATGGGAATTGCGATCCGGGCTCTTCGCTGGCCATGGCAGAAAACTGACTGTCTTGCAGAAAATCATGCACAGAACGAGCAATATGGCTGATGGCATTGTAATGCTGGAGGGATGTCAGGATGAGCCTGCA	IIIIIIIIIIIIIIIIIIIIIIIIIIIIIIIIIIIIIIIIIIIIIIIIIIIIIIIIIIIIIIIIIIIIIIIIIIIIIIIIIIIIIIIIIIIIIIIIIIIIIIIIIIIIIIIIIIIIIIIIIIIIIIIIIIIIIIIIIIIIIIIIIIIIIIIIIIIIIIIIIIIIIIIIIIIIIIIIIIIIIIIIIIIIIIIIIIIIIIIIIIIIIIII	AS:i:-113	XS:i:-24	XN:i:0	XM:i:11	XO:i:4	XG:i:9	NM:i:20	MD:Z:9T30T22C4A0C0G46C5^CATTC11G21G8G9C11^TC19	YT:Z:UU
89487	272	CM007747.1	26938555	6	83M1I41M5D64M2D19M	*	0	0	CTGCAAGTTCCCAGACATTTCTGGGGGGGAATGGCCCTAGCCCTCACCCTCCGATCCAACAGGTTCCAGTTATGCTCAATGGGAATTGCGATCCGGGCTCTTCGCTGGCCATGGCAGAAAACTGACTGTCTTGCAGAAAATCATGCACAGAACGAGCAATATGGCTGATGGCATTGTAATGCTGGAGGGATGTCAGGATGAGCCTGCA	IIIIIIIIIIIIIIIIIIIIIIIIIIIIIIIIIIIIIIIIIIIIIIIIIIIIIIIIIIIIIIIIIIIIIIIIIIIIIIIIIIIIIIIIIIIIIIIIIIIIIIIIIIIIIIIIIIIIIIIIIIIIIIIIIIIIIIIIIIIIIIIIIIIIIIIIIIIIIIIIIIIIIIIIIIIIIIIIIIIIIIIIIIIIIIIIIIIIIIIIIIIIIIII	AS:i:-117	XS:i:-24	XN:i:0	XM:i:13	XO:i:3	XG:i:8	NM:i:21	MD:Z:12G5A45C4A1G46C5^CATTC4T5C0G6C14G8G9C11^TC19	YT:Z:UU
89487	272	CM007728.1	26276949	6	22M1I60M1I41M5D64M2D19M	*	0	0	CTGCAAGTTCCCAGACATTTCTGGGGGGGAATGGCCCTAGCCCTCACCCTCCGATCCAACAGGTTCCAGTTATGCTCAATGGGAATTGCGATCCGGGCTCTTCGCTGGCCATGGCAGAAAACTGACTGTCTTGCAGAAAATCATGCACAGAACGAGCAATATGGCTGATGGCATTGTAATGCTGGAGGGATGTCAGGATGAGCCTGCA	IIIIIIIIIIIIIIIIIIIIIIIIIIIIIIIIIIIIIIIIIIIIIIIIIIIIIIIIIIIIIIIIIIIIIIIIIIIIIIIIIIIIIIIIIIIIIIIIIIIIIIIIIIIIIIIIIIIIIIIIIIIIIIIIIIIIIIIIIIIIIIIIIIIIIIIIIIIIIIIIIIIIIIIIIIIIIIIIIIIIIIIIIIIIIIIIIIIIIIIIIIIIIIII	AS:i:-125	XS:i:-24	XN:i:0	XM:i:13	XO:i:4	XG:i:9	NM:i:22	MD:Z:11T0G50C4A0C0G8T6A36^CATTC11G1C19G8G9C11^TC19	YT:Z:UU
89632	16	CM007734.1	71198707	255	217M2I126M	*	0	0	GATCAGCCTGTAGTGTGGTTTTCCACTTTAATTTTGAGTGTGACTCCAAATCCAGACCTCCATGGGTTGATAAATTTGATTTCCATTGATAATTTTTGTGGGATTTTGTTGTCAGCACATTCAACTATGTAAAGAAAAAAGTATTTAATAAAAATATTTCATTCATTCAGATCTAGGATGTGTTATTTTAGTGTTCCCTTTATTTTTTTGAGCAGTGTATATATATATTAGCTCTCTGATTACAATGAAGAGCAAGACGTTGAGTTTTTGGCCAGCTGCAGTTTAACTAGGTCTTTCTTTGCAAGACTAGAAAATAATCAAGATTAGACAAAACTAGAGCCTGCA	IIIIIIIIIIIIIIIIIIIIIIIIIIIIIIIIIIIIIIIIIIIIIIIIIIIIIIIIIIIIIIIIIIIIIIIIIIIIIIIIIIIIIIIIIIIIIIIIIIIIIIIIIIIIIIIIIIIIIIIIIIIIIIIIIIIIIIIIIIIIIIIIIIIIIIIIIIIIIIIIIIIIIIIIIIIIIIIIIIIIIIIIIIIIIIIIIIIIIIIIIIIIIIIIIIIIIIIIIIIIIIIIIIIIIIIIIIIIIIIIIIIIIIIIIIIIIIIIIIIIIIIIIIIIIIIIIIIIIIIIIIIIIIIIIIIIIIIIIIIIIIIIIIIIIIIIIIIIIIIIIIIIIIIIIIIIIIIIIIIIIIIII	AS:i:-11	XN:i:0	XM:i:0	XO:i:1	XG:i:2	NM:i:2	MD:Z:343	YT:Z:UU
9071	16	CM007728.1	2030967	18	399M	*	0	0	TGTGACTGCGTGTCTGCAGGAATCATCAGAGAGAGGGAGGACAGGTATGAACTGAAGAGCCCGACACTGTTTATCTTCGGAGAGAAGGATGACGTCATCCCACTGGACCAGGTCTGGTATTATTAAATACTACACAGTACTACATTTTTTTTAAAGAATAAAGTCATTGTAGATCATTCATATATTGAAAACTATATTGAGCACCATTTATTGCAAGCCAGAGTCATCTCTTGAGTGAAATGAACCGTCATCATCAGCATCTCATTCGGTTACTGGCCTTATACCACCATTTTGTGTCATCCAATCAAATGCTTTGAGTTGTGTTTCAACCATCCTATCACCATTTAATTCATTCCCTGTTGTTTCCTTCCAGGTGAGTGTCCTGGAGAAGAACCTGCA	IIIIIIIIIIIIIIIIIIIIIIIIIIIIIIIIIIIIIIIIIIIIIIIIIIIIIIIIIIIIIIIIIIIIIIIIIIIIIIIIIIIIIIIIIIIIIIIIIIIIIIIIIIIIIIIIIIIIIIIIIIIIIIIIIIIIIIIIIIIIIIIIIIIIIIIIIIIIIIIIIIIIIIIIIIIIIIIIIIIIIIIIIIIIIIIIIIIIIIIIIIIIIIIIIIIIIIIIIIIIIIIIIIIIIIIIIIIIIIIIIIIIIIIIIIIIIIIIIIIIIIIIIIIIIIIIIIIIIIIIIIIIIIIIIIIIIIIIIIIIIIIIIIIIIIIIIIIIIIIIIIIIIIIIIIIIIIIIIIIIIIIIIIIIIIIIIIIIIIIIIIIIIIIIIIIIIIIIIIIIIIIIIIIIIIIIIIIIIII	AS:i:-6	XS:i:-101	XN:i:0	XM:i:1	XO:i:0	XG:i:0	NM:i:1	MD:Z:151A247	YT:Z:UU
9071	272	CM007728.1	2055521	18	94M1D3M2I45M1I17M1I96M1D23M1I44M1I71M	*	0	0	TGTGACTGCGTGTCTGCAGGAATCATCAGAGAGAGGGAGGACAGGTATGAACTGAAGAGCCCGACACTGTTTATCTTCGGAGAGAAGGATGACGTCATCCCACTGGACCAGGTCTGGTATTATTAAATACTACACAGTACTACATTTTTTTTAAAGAATAAAGTCATTGTAGATCATTCATATATTGAAAACTATATTGAGCACCATTTATTGCAAGCCAGAGTCATCTCTTGAGTGAAATGAACCGTCATCATCAGCATCTCATTCGGTTACTGGCCTTATACCACCATTTTGTGTCATCCAATCAAATGCTTTGAGTTGTGTTTCAACCATCCTATCACCATTTAATTCATTCCCTGTTGTTTCCTTCCAGGTGAGTGTCCTGGAGAAGAACCTGCA	IIIIIIIIIIIIIIIIIIIIIIIIIIIIIIIIIIIIIIIIIIIIIIIIIIIIIIIIIIIIIIIIIIIIIIIIIIIIIIIIIIIIIIIIIIIIIIIIIIIIIIIIIIIIIIIIIIIIIIIIIIIIIIIIIIIIIIIIIIIIIIIIIIIIIIIIIIIIIIIIIIIIIIIIIIIIIIIIIIIIIIIIIIIIIIIIIIIIIIIIIIIIIIIIIIIIIIIIIIIIIIIIIIIIIIIIIIIIIIIIIIIIIIIIIIIIIIIIIIIIIIIIIIIIIIIIIIIIIIIIIIIIIIIIIIIIIIIIIIIIIIIIIIIIIIIIIIIIIIIIIIIIIIIIIIIIIIIIIIIIIIIIIIIIIIIIIIIIIIIIIIIIIIIIIIIIIIIIIIIIIIIIIIIIIIIIIIIIIII	AS:i:-101	XS:i:-101	XN:i:0	XM:i:7	XO:i:7	XG:i:8	NM:i:15	MD:Z:94^T25T0A27A55A0T49^T19A37A80	YT:Z:UU
90772	0	CM007719.1	12646837	255	368M	*	0	0	TGCAGGTATGACTTTCCAAATGCTATTGGCAGCTGCCACTGACGAGTAGAACACGTGAAATCTCTGCCTTTATTACACCCTCTGGTCTGTACTCGTATTCGGTTATGAGTTTCGGAGTGTGTAAAGAACCTGCCACTTTTCAGTTACTTAAGAACAGGGTTGTCTCCGGTCTGGCCGGGTGCGCTGTTTATATGGATGACGTAGTGATATATGCAGATTCTTGGAACATCTGTCCCGTATTCAAGCTTTGTTCGACTGCCTAGATGCGGGTCGCCACACGATCAATCTGGCTAAATGAGTTTACATACCTTGGAAAGATAGTTGGGCAGGGTGAAGTGCGTCCTGTTCGGGCTAAGGTGGTAGCTATT	IIIIIIIIIIIIIIIIIIIIIIIIIIIIIIIIIIIIIIIIIIIIIIIIIIIIIIIIIIIIIIIIIIIIIIIIIIIIIIIIIIIIIIIIIIIIIIIIIIIIIIIIIIIIIIIIIIIIIIIIIIIIIIIIIIIIIIIIIIIIIIIIIIIIIIIIIIIIIIIIIIIIIIIIIIIIIIIIIIIIIIIIIIIIIIIIIIIIIIIIIIIIIIIIIIIIIIIIIIIIIIIIIIIIIIIIIIIIIIIIIIIIIIIIIIIIIIIIIIIIIIIIIIIIIIIIIIIIIIIIIIIIIIIIIIIIIIIIIIIIIIIIIIIIIIIIIIIIIIIIIIIIIIIIIIIIIIIIIIIIIIIIIIIIIIIIIIIIIIIIIIIIIIII	AS:i:0	XN:i:0	XM:i:0	XO:i:0	XG:i:0	NM:i:0	MD:Z:368	YT:Z:UU
91043	0	CM007732.1	19327647	255	309M16I6M	*	0	0	TGCAGGTTCCTGATGAAGGAACAGTCATTCAACATGACACAGGATGACTCCATGCATCACATTGACACACCATTGGCAAGGCACTCTAGCCAATCTAGCCAGTCAAAAACTGGTCTGCATGAACTAAGCCTATAACTATTGTCCTCCTTAATGCACATGCAATGTGATTGACGCTGGAGCTGGTACTCTGTAACCTCTGAAATTAGTGTTGAGCTATGGTGTTTAAATTGCTCTTTTCAATTCAGAATATTTATGGTGTATCGGCAGCGCTAATGAATAAGGCTGTTCCTCTCGGGACGTCACATTATTGTGAAAACAAAAAACATGAACA	IIIIIIIIIIIIIIIIIIIIIIIIIIIIIIIIIIIIIIIIIIIIIIIIIIIIIIIIIIIIIIIIIIIIIIIIIIIIIIIIIIIIIIIIIIIIIIIIIIIIIIIIIIIIIIIIIIIIIIIIIIIIIIIIIIIIIIIIIIIIIIIIIIIIIIIIIIIIIIIIIIIIIIIIIIIIIIIIIIIIIIIIIIIIIIIIIIIIIIIIIIIIIIIIIIIIIIIIIIIIIIIIIIIIIIIIIIIIIIIIIIIIIIIIIIIIIIIIIIIIIIIIIIIIIIIIIIIIIIIIIIIIIIIIIIIIIIIIIIIIIIIIIIIIIIIIIIIIIIIIIIIIIIIIIII	AS:i:-89	XN:i:0	XM:i:6	XO:i:1	XG:i:16	NM:i:22	MD:Z:51G241A16T1T0T0T0	YT:Z:UU
91582	0	CM007745.1	44242714	255	306M	*	0	0	TGCAGGTTCAGACCAGCCTTCTCTATTCTGCCCACGGCTACAGCCCTGACAGCAGCACACGCACACTGCTACTCCATAAAGGACTGGATCAGTCCCCTATAAACCCACTCACACACTGTCTGGCACACATGCACACACACACACAGGACAAGCACTCTGTATTCTCACACCCACACAAACACACACAGATGATTTGCGCATTCACTCCCCGCTGTGTACACATGCATGCGGTATTGAACTATCCCGGATGGGTCATAAAACCACATGTACTGTATGAAGAGGATTAGCTATCTTCACTAGCATTAA	IIIIIIIIIIIIIIIIIIIIIIIIIIIIIIIIIIIIIIIIIIIIIIIIIIIIIIIIIIIIIIIIIIIIIIIIIIIIIIIIIIIIIIIIIIIIIIIIIIIIIIIIIIIIIIIIIIIIIIIIIIIIIIIIIIIIIIIIIIIIIIIIIIIIIIIIIIIIIIIIIIIIIIIIIIIIIIIIIIIIIIIIIIIIIIIIIIIIIIIIIIIIIIIIIIIIIIIIIIIIIIIIIIIIIIIIIIIIIIIIIIIIIIIIIIIIIIIIIIIIIIIIIIIIIIIIIIIIIIIIIIIIIIIIIIIIIIIIIIIIIIIIII	AS:i:-6	XN:i:0	XM:i:1	XO:i:0	XG:i:0	NM:i:1	MD:Z:244T61	YT:Z:UU
91963	0	CM007722.1	66777160	255	429M	*	0	0	TGCAGGCTTTTGAAGGTATGTGAAGTTTTGACTCGGTTTTCAAAGTTTTTCAAAAAACATTTCTGTAGTTTTCAATCTGCTCTTGACTTATAAAACATCTTGATAACTATGCTACTTTTGAGACATCCCAATTTCATAGTGTCAACATGAAGCTGTGTACTTCTCTGATTGGATCATTGTCAACTATATATAAATCCAGTATTCCATGTCTGGGTCATGTACATTTCGCTATCAACATTTCGGTCATCTTTTTTTCACCAGGCAAATCTGTAAAGAGTTCACCGATCTGCTGACTCAGGACCGTTCGCCTCTGGGGAACACGCGGCCGGCGCCCATCCTGGATCAGGGCATCCAGGGCTGCCTGACCCACTTCAGCCTCATCACCCACGGCTTCGGCTCGCCGGCCATCTGCGCCGCCATGACCTCCCT	IIIIIIIIIIIIIIIIIIIIIIIIIIIIIIIIIIIIIIIIIIIIIIIIIIIIIIIIIIIIIIIIIIIIIIIIIIIIIIIIIIIIIIIIIIIIIIIIIIIIIIIIIIIIIIIIIIIIIIIIIIIIIIIIIIIIIIIIIIIIIIIIIIIIIIIIIIIIIIIIIIIIIIIIIIIIIIIIIIIIIIIIIIIIIIIIIIIIIIIIIIIIIIIIIIIIIIIIIIIIIIIIIIIIIIIIIIIIIIIIIIIIIIIIIIIIIIIIIIIIIIIIIIIIIIIIIIIIIIIIIIIIIIIIIIIIIIIIIIIIIIIIIIIIIIIIIIIIIIIIIIIIIIIIIIIIIIIIIIIIIIIIIIIIIIIIIIIIIIIIIIIIIIIIIIIIIIIIIIIIIIIIIIIIIIIIIIIIIIIIIIIIIIIIIIIIIIIIIIIIIIIIIIIII	AS:i:0	XN:i:0	XM:i:0	XO:i:0	XG:i:0	NM:i:0	MD:Z:429	YT:Z:UU
92022	0	CM007725.1	17340400	255	311M	*	0	0	TGCAGGGTTGAAATATGCTTCACTCTCGTGCTTGCTATCCTCAGATAATAGCATCGTTTGCTTTCGCCGAAAAGCCTTTTGTAAATCTGACATATTGGCTGGATTCACAAAAGGTGTAGCTTTAATTTGCTATCTTGCATGTGTGATTTCATGAAAGTTAGACTTTTATAGTAATTTATTTGAATTTGGCGCTCTGCATTTTCACTGGATTTTGGCCACTACCGTCCCGCATATCCCAGAGAGGTTAAGAAGCCTTTTGGACCTAGACTTGGTGCTCCGGTGCCGTGTGGTAGAAGAGAGAACTGTCTATG	IIIIIIIIIIIIIIIIIIIIIIIIIIIIIIIIIIIIIIIIIIIIIIIIIIIIIIIIIIIIIIIIIIIIIIIIIIIIIIIIIIIIIIIIIIIIIIIIIIIIIIIIIIIIIIIIIIIIIIIIIIIIIIIIIIIIIIIIIIIIIIIIIIIIIIIIIIIIIIIIIIIIIIIIIIIIIIIIIIIIIIIIIIIIIIIIIIIIIIIIIIIIIIIIIIIIIIIIIIIIIIIIIIIIIIIIIIIIIIIIIIIIIIIIIIIIIIIIIIIIIIIIIIIIIIIIIIIIIIIIIIIIIIIIIIIIIIIIIIIIIIIIIIIIIII	AS:i:-6	XN:i:0	XM:i:1	XO:i:0	XG:i:0	NM:i:1	MD:Z:53G257	YT:Z:UU
92743	0	CM007718.1	10298336	255	274M	*	0	0	TGCAGGAGCTGTTACAGATGGTGGTTAGCCCCAGGGGCAGCTCAACACAGGGTGTCATCGTCTCTGTATCCACTGCTGGTAGGTCTCAGTTTCCTCCAAACAAACATAAATCTGTAGCTTATTTTGCACTGTACTCTGATATTTACAACTGGCACTAAAGGTTACTGCAGAGGTTTAATAAGATAGTGTTGTATAGCTTGCAAGTAGGTGTCTTGAGGTGAAAAATGAATTTTGTGTGACTTTAAATAATTGATTTGACGTGATTTTGTTTTCA	IIIIIIIIIIIIIIIIIIIIIIIIIIIIIIIIIIIIIIIIIIIIIIIIIIIIIIIIIIIIIIIIIIIIIIIIIIIIIIIIIIIIIIIIIIIIIIIIIIIIIIIIIIIIIIIIIIIIIIIIIIIIIIIIIIIIIIIIIIIIIIIIIIIIIIIIIIIIIIIIIIIIIIIIIIIIIIIIIIIIIIIIIIIIIIIIIIIIIIIIIIIIIIIIIIIIIIIIIIIIIIIIIIIIIIIIIIIIIIIIIIIIIIIIIIIIIIIIIIIIIIIIIIIIIIIIII	AS:i:0	XN:i:0	XM:i:0	XO:i:0	XG:i:0	NM:i:0	MD:Z:274	YT:Z:UU
92766	16	MPKV01004174.1	294209	1	105M	*	0	0	GACCTGAATGTAATGCCTCCAGGATAAACCACTCCTCATCCTGACCTGAATGTAATGCCTCCAGGATAAACCACTCCTCATCCTGACCTGAATGTAATGCCTGCA	IIIIIIIIIIIIIIIIIIIIIIIIIIIIIIIIIIIIIIIIIIIIIIIIIIIIIIIIIIIIIIIIIIIIIIIIIIIIIIIIIIIIIIIIIIIIIIIIIIIIIIIII	AS:i:-12	XS:i:-12	XN:i:0	XM:i:2	XO:i:0	XG:i:0	NM:i:2	MD:Z:0T59G44	YT:Z:UU
92766	272	MPKV01004174.1	294293	1	105M	*	0	0	GACCTGAATGTAATGCCTCCAGGATAAACCACTCCTCATCCTGACCTGAATGTAATGCCTCCAGGATAAACCACTCCTCATCCTGACCTGAATGTAATGCCTGCA	IIIIIIIIIIIIIIIIIIIIIIIIIIIIIIIIIIIIIIIIIIIIIIIIIIIIIIIIIIIIIIIIIIIIIIIIIIIIIIIIIIIIIIIIIIIIIIIIIIIIIIIII	AS:i:-12	XS:i:-12	XN:i:0	XM:i:2	XO:i:0	XG:i:0	NM:i:2	MD:Z:18G27C58	YT:Z:UU
92766	272	MPKV01004174.1	294335	1	66M1I38M	*	0	0	GACCTGAATGTAATGCCTCCAGGATAAACCACTCCTCATCCTGACCTGAATGTAATGCCTCCAGGATAAACCACTCCTCATCCTGACCTGAATGTAATGCCTGCA	IIIIIIIIIIIIIIIIIIIIIIIIIIIIIIIIIIIIIIIIIIIIIIIIIIIIIIIIIIIIIIIIIIIIIIIIIIIIIIIIIIIIIIIIIIIIIIIIIIIIIIIII	AS:i:-20	XS:i:-12	XN:i:0	XM:i:2	XO:i:1	XG:i:1	NM:i:3	MD:Z:4C55G43	YT:Z:UU
92766	272	MPKV01004174.1	293787	1	4M1I37M1D6M1I14M1I41M	*	0	0	GACCTGAATGTAATGCCTCCAGGATAAACCACTCCTCATCCTGACCTGAATGTAATGCCTCCAGGATAAACCACTCCTCATCCTGACCTGAATGTAATGCCTGCA	IIIIIIIIIIIIIIIIIIIIIIIIIIIIIIIIIIIIIIIIIIIIIIIIIIIIIIIIIIIIIIIIIIIIIIIIIIIIIIIIIIIIIIIIIIIIIIIIIIIIIIIII	AS:i:-38	XS:i:-12	XN:i:0	XM:i:1	XO:i:4	XG:i:4	NM:i:5	MD:Z:41^G17G43	YT:Z:UU
92766	272	MPKV01004174.1	293744	1	8M1D13M1I6M1D18M1I37M1D6M1I14M	*	0	0	GACCTGAATGTAATGCCTCCAGGATAAACCACTCCTCATCCTGACCTGAATGTAATGCCTCCAGGATAAACCACTCCTCATCCTGACCTGAATGTAATGCCTGCA	IIIIIIIIIIIIIIIIIIIIIIIIIIIIIIIIIIIIIIIIIIIIIIIIIIIIIIIIIIIIIIIIIIIIIIIIIIIIIIIIIIIIIIIIIIIIIIIIIIIIIIIII	AS:i:-60	XS:i:-12	XN:i:0	XM:i:2	XO:i:6	XG:i:6	NM:i:8	MD:Z:8^C1A8G8^C55^G20	YT:Z:UU
92782	16	CM007739.1	11801511	255	293M	*	0	0	AAGCGTCACGTCTAGAGGAAACTTGGCACCATCCCTATGGTCAAACGTGGTGGTGGCAGCATTATCCTCTAGTGATGTCTTTCAACTGCTGGGACTGGGAGACTAGTCAGGATTTAGGGAAAGACTATTTCGATCTTGTCTCATCGCTGCAACTCCCCAAATGGCTCGGCATGCGCCCTCCAAAACATGACCTGCCAAAATTGCTTCTAACACCCTCCCGCTTAACCTGGAAGCCAGCCGCATCAATGTGTCGGAGGAAACCCCTTTCACCTGACTACCGAGGTCAGCCTGCA	IIIIIIIIIIIIIIIIIIIIIIIIIIIIIIIIIIIIIIIIIIIIIIIIIIIIIIIIIIIIIIIIIIIIIIIIIIIIIIIIIIIIIIIIIIIIIIIIIIIIIIIIIIIIIIIIIIIIIIIIIIIIIIIIIIIIIIIIIIIIIIIIIIIIIIIIIIIIIIIIIIIIIIIIIIIIIIIIIIIIIIIIIIIIIIIIIIIIIIIIIIIIIIIIIIIIIIIIIIIIIIIIIIIIIIIIIIIIIIIIIIIIIIIIIIIIIIIIIIIIIIIIIIIIIIIIIIIIIIIIIIIIIIIIIIIII	AS:i:0	XN:i:0	XM:i:0	XO:i:0	XG:i:0	NM:i:0	MD:Z:293	YT:Z:UU
92857	16	CM007718.1	62482117	255	366M	*	0	0	TACATTTAGTAATACATTTAGTAATACATTTAGTAATACATTTAGTAATACATTTCAAATGGATCGAGTGGATTCAAATACTTTCAGCAAATATACTGGAGTTTCTTACATTAGCAACAACAAAACACTACCTCTTCTCCACACATATCCAAGAGTCATTTATGTGAGTCATTTGTGAGAGTCATTTATATTTGAAGTCAAGGCTCCAGTATAATGTACTGGTGAGTTGGATGGATCAATATTGTACAATATTGTCAGTGCTGAATCAGCCAGATCAATGCTGTGTGATATAATTGCCTATTGTTCTGTATCTGTACAGACGATGCAGTATGTGATGCATCACAGTCTACAGATACCTGTCCTGCA	IIIIIIIIIIIIIIIIIIIIIIIIIIIIIIIIIIIIIIIIIIIIIIIIIIIIIIIIIIIIIIIIIIIIIIIIIIIIIIIIIIIIIIIIIIIIIIIIIIIIIIIIIIIIIIIIIIIIIIIIIIIIIIIIIIIIIIIIIIIIIIIIIIIIIIIIIIIIIIIIIIIIIIIIIIIIIIIIIIIIIIIIIIIIIIIIIIIIIIIIIIIIIIIIIIIIIIIIIIIIIIIIIIIIIIIIIIIIIIIIIIIIIIIIIIIIIIIIIIIIIIIIIIIIIIIIIIIIIIIIIIIIIIIIIIIIIIIIIIIIIIIIIIIIIIIIIIIIIIIIIIIIIIIIIIIIIIIIIIIIIIIIIIIIIIIIIIIIIIIIIIIIII	AS:i:0	XN:i:0	XM:i:0	XO:i:0	XG:i:0	NM:i:0	MD:Z:366	YT:Z:UU
92909	0	MPKV01014278.1	10817	12	374M	*	0	0	TGCAGGCGTTTGGAAATTTCTCCCAAGGATGAATCAGACTTGCGGATGTCTAAAAGAATATTCTGAGGTCTTGGCTGATTTCTTTTGATTTTCCGATGATGTCAAGCAAAGAGGCATTGAGTTTGAAGGTAGGCCTTGAAATACATCCACAGGTACACCTCCAATTTGACTCAAATTATGTCAATTAGCCTATCAGAAGCTTCTAAAGCGTTGACATAATTTCCTGGAATTTTTCAAGCTGTTTAAAGGCAGGGTCAACTTAGTGTATGTAAACTTCAGTCCCACTGGAATTGTGAGACAGTGAATTTTAAGTGAAATAGTCTGTCTGTAAACAATTGTTGGAAAAATTACTTGTGCCATGCACAAGGTAGATG	IIIIIIIIIIIIIIIIIIIIIIIIIIIIIIIIIIIIIIIIIIIIIIIIIIIIIIIIIIIIIIIIIIIIIIIIIIIIIIIIIIIIIIIIIIIIIIIIIIIIIIIIIIIIIIIIIIIIIIIIIIIIIIIIIIIIIIIIIIIIIIIIIIIIIIIIIIIIIIIIIIIIIIIIIIIIIIIIIIIIIIIIIIIIIIIIIIIIIIIIIIIIIIIIIIIIIIIIIIIIIIIIIIIIIIIIIIIIIIIIIIIIIIIIIIIIIIIIIIIIIIIIIIIIIIIIIIIIIIIIIIIIIIIIIIIIIIIIIIIIIIIIIIIIIIIIIIIIIIIIIIIIIIIIIIIIIIIIIIIIIIIIIIIIIIIIIIIIIIIIIIIIIIIIIIIIII	AS:i:-6	XS:i:-50	XN:i:0	XM:i:1	XO:i:0	XG:i:0	NM:i:1	MD:Z:46A327	YT:Z:UU
92909	256	CM007735.1	1409699	12	40M1D3M1I48M1D46M1D236M	*	0	0	TGCAGGCGTTTGGAAATTTCTCCCAAGGATGAATCAGACTTGCGGATGTCTAAAAGAATATTCTGAGGTCTTGGCTGATTTCTTTTGATTTTCCGATGATGTCAAGCAAAGAGGCATTGAGTTTGAAGGTAGGCCTTGAAATACATCCACAGGTACACCTCCAATTTGACTCAAATTATGTCAATTAGCCTATCAGAAGCTTCTAAAGCGTTGACATAATTTCCTGGAATTTTTCAAGCTGTTTAAAGGCAGGGTCAACTTAGTGTATGTAAACTTCAGTCCCACTGGAATTGTGAGACAGTGAATTTTAAGTGAAATAGTCTGTCTGTAAACAATTGTTGGAAAAATTACTTGTGCCATGCACAAGGTAGATG	IIIIIIIIIIIIIIIIIIIIIIIIIIIIIIIIIIIIIIIIIIIIIIIIIIIIIIIIIIIIIIIIIIIIIIIIIIIIIIIIIIIIIIIIIIIIIIIIIIIIIIIIIIIIIIIIIIIIIIIIIIIIIIIIIIIIIIIIIIIIIIIIIIIIIIIIIIIIIIIIIIIIIIIIIIIIIIIIIIIIIIIIIIIIIIIIIIIIIIIIIIIIIIIIIIIIIIIIIIIIIIIIIIIIIIIIIIIIIIIIIIIIIIIIIIIIIIIIIIIIIIIIIIIIIIIIIIIIIIIIIIIIIIIIIIIIIIIIIIIIIIIIIIIIIIIIIIIIIIIIIIIIIIIIIIIIIIIIIIIIIIIIIIIIIIIIIIIIIIIIIIIIIIIIIIIIII	AS:i:-50	XS:i:-50	XN:i:0	XM:i:3	XO:i:4	XG:i:4	NM:i:7	MD:Z:19T0C19^G5A45^C46^A236	YT:Z:UU
92909	256	MPKV01000044.1	2636901	12	208M1D5M1I160M	*	0	0	TGCAGGCGTTTGGAAATTTCTCCCAAGGATGAATCAGACTTGCGGATGTCTAAAAGAATATTCTGAGGTCTTGGCTGATTTCTTTTGATTTTCCGATGATGTCAAGCAAAGAGGCATTGAGTTTGAAGGTAGGCCTTGAAATACATCCACAGGTACACCTCCAATTTGACTCAAATTATGTCAATTAGCCTATCAGAAGCTTCTAAAGCGTTGACATAATTTCCTGGAATTTTTCAAGCTGTTTAAAGGCAGGGTCAACTTAGTGTATGTAAACTTCAGTCCCACTGGAATTGTGAGACAGTGAATTTTAAGTGAAATAGTCTGTCTGTAAACAATTGTTGGAAAAATTACTTGTGCCATGCACAAGGTAGATG	IIIIIIIIIIIIIIIIIIIIIIIIIIIIIIIIIIIIIIIIIIIIIIIIIIIIIIIIIIIIIIIIIIIIIIIIIIIIIIIIIIIIIIIIIIIIIIIIIIIIIIIIIIIIIIIIIIIIIIIIIIIIIIIIIIIIIIIIIIIIIIIIIIIIIIIIIIIIIIIIIIIIIIIIIIIIIIIIIIIIIIIIIIIIIIIIIIIIIIIIIIIIIIIIIIIIIIIIIIIIIIIIIIIIIIIIIIIIIIIIIIIIIIIIIIIIIIIIIIIIIIIIIIIIIIIIIIIIIIIIIIIIIIIIIIIIIIIIIIIIIIIIIIIIIIIIIIIIIIIIIIIIIIIIIIIIIIIIIIIIIIIIIIIIIIIIIIIIIIIIIIIIIIIIIIIIII	AS:i:-202	XS:i:-50	XN:i:0	XM:i:31	XO:i:2	XG:i:2	NM:i:33	MD:Z:1A5A10G14C8T3G8A2A6G28C21C59G21T7T1^C1A6C4T2T4A2C17C0A24T1A11A4T10A11A36T1G7A7	YT:Z:UU
93470	16	CM007735.1	4571212	37	273M	*	0	0	ATAACAGCCCACTCTTAACTAACATTGTCTGATAACAGCCCACTCTTAACTAACATTGTCTGATAACAGCCCACTCTTAACTAACATTGTGTAACAGCAACACAAACTTAACGAACATTGTCTTAGAACAAAACACTCTTAAATAACATTGTCTAATAATAACACACTCATGGCCTGTACCTTGACATGGTGAGTGGGCTTCAAACCGAGACAGGCCATTGATTTCAGCATTTCTTTAAAATGCTCAGATAACCACCTGTGTGGACACCTGCA	IIIIIIIIIIIIIIIIIIIIIIIIIIIIIIIIIIIIIIIIIIIIIIIIIIIIIIIIIIIIIIIIIIIIIIIIIIIIIIIIIIIIIIIIIIIIIIIIIIIIIIIIIIIIIIIIIIIIIIIIIIIIIIIIIIIIIIIIIIIIIIIIIIIIIIIIIIIIIIIIIIIIIIIIIIIIIIIIIIIIIIIIIIIIIIIIIIIIIIIIIIIIIIIIIIIIIIIIIIIIIIIIIIIIIIIIIIIIIIIIIIIIIIIIIIIIIIIIIIIIIIIIIIIIIIIII	AS:i:0	XS:i:-121	XN:i:0	XM:i:0	XO:i:0	XG:i:0	NM:i:0	MD:Z:273	YT:Z:UU
93470	272	MPKV01018191.1	19742	37	26M1D22M1D30M1D22M1I4M2D4M1D4M1I11M1I3M2D11M1D4M1D16M1I76M1D11M2D25M	*	0	0	ATAACAGCCCACTCTTAACTAACATTGTCTGATAACAGCCCACTCTTAACTAACATTGTCTGATAACAGCCCACTCTTAACTAACATTGTGTAACAGCAACACAAACTTAACGAACATTGTCTTAGAACAAAACACTCTTAAATAACATTGTCTAATAATAACACACTCATGGCCTGTACCTTGACATGGTGAGTGGGCTTCAAACCGAGACAGGCCATTGATTTCAGCATTTCTTTAAAATGCTCAGATAACCACCTGTGTGGACACCTGCA	IIIIIIIIIIIIIIIIIIIIIIIIIIIIIIIIIIIIIIIIIIIIIIIIIIIIIIIIIIIIIIIIIIIIIIIIIIIIIIIIIIIIIIIIIIIIIIIIIIIIIIIIIIIIIIIIIIIIIIIIIIIIIIIIIIIIIIIIIIIIIIIIIIIIIIIIIIIIIIIIIIIIIIIIIIIIIIIIIIIIIIIIIIIIIIIIIIIIIIIIIIIIIIIIIIIIIIIIIIIIIIIIIIIIIIIIIIIIIIIIIIIIIIIIIIIIIIIIIIIIIIIIIIIIIIIII	AS:i:-121	XS:i:-121	XN:i:0	XM:i:0	XO:i:14	XG:i:17	NM:i:17	MD:Z:26^G22^C30^A26^CT4^A18^AA11^A4^A92^A11^AA25	YT:Z:UU
93991	0	CM007747.1	16310495	255	308M	*	0	0	TGCAGGATGGTTTGAGAGAAGCTGATGAAAAAACTGTGGGGTTGCACAATCCGAAACGGTCTCATGGATGCTCATCCATGAGCTTGTCGTCCTCGGCTTTGACCTGACTGCTGTTGGATCCCGGTTTCAACTGCACTGTGCAGATGGCAGACATCATGTATGGTGTCATGTGGGCGAGCGGTTTGCTGCTGATAACAATGTGAACAGAGTGCACCATGGTGGTGGTGGGGTTATGGTATGGGCAGGCATAAGCTACGAGCAACGAAAACAATTGCATGTTATTGATTGCAATTTGAATGCACAGAGAT	IIIIIIIIIIIIIIIIIIIIIIIIIIIIIIIIIIIIIIIIIIIIIIIIIIIIIIIIIIIIIIIIIIIIIIIIIIIIIIIIIIIIIIIIIIIIIIIIIIIIIIIIIIIIIIIIIIIIIIIIIIIIIIIIIIIIIIIIIIIIIIIIIIIIIIIIIIIIIIIIIIIIIIIIIIIIIIIIIIIIIIIIIIIIIIIIIIIIIIIIIIIIIIIIIIIIIIIIIIIIIIIIIIIIIIIIIIIIIIIIIIIIIIIIIIIIIIIIIIIIIIIIIIIIIIIIIIIIIIIIIIIIIIIIIIIIIIIIIIIIIIIIIIII	AS:i:0	XN:i:0	XM:i:0	XO:i:0	XG:i:0	NM:i:0	MD:Z:308	YT:Z:UU
93991	16	CM007747.1	16310771	39	175M	*	0	0	TGTTATTGATTGCAATTTGAATGCACAGAGATACCGTGACGAGATCCTGATCCTTGTGCCATTCATCCGCCACCATCACCTCATGTTTCAGCATGATAATGCACGGCCCCATATTGCAAGGATTTGTCCACAATTCCTGGAAGCTGAAAATGTCCCAGTTTTTCCAAGGCCTGCA	IIIIIIIIIIIIIIIIIIIIIIIIIIIIIIIIIIIIIIIIIIIIIIIIIIIIIIIIIIIIIIIIIIIIIIIIIIIIIIIIIIIIIIIIIIIIIIIIIIIIIIIIIIIIIIIIIIIIIIIIIIIIIIIIIIIIIIIIIIIIIIIIIIIIIIIIIIIIIIIIIIIIIIIIIIIIIII	AS:i:0	XS:i:-101	XN:i:0	XM:i:0	XO:i:0	XG:i:0	NM:i:0	MD:Z:175	YT:Z:UU
93991	256	CM007718.1	10770546	39	28M1D90M3D4M2D2M1D51M	*	0	0	TGCAGGCCTTGGAAAAACTGGGACATTTTCAGCTTCCAGGAATTGTGGACAAATCCTTGCAATATGGGGCCGTGCATTATCATGCTGAAACATGAGGTGATGGTGGCGGATGAATGGCACAAGGATCAGGATCTCGTCACGGTATCTCTGTGCATTCAAATTGCAATCAATAACA	IIIIIIIIIIIIIIIIIIIIIIIIIIIIIIIIIIIIIIIIIIIIIIIIIIIIIIIIIIIIIIIIIIIIIIIIIIIIIIIIIIIIIIIIIIIIIIIIIIIIIIIIIIIIIIIIIIIIIIIIIIIIIIIIIIIIIIIIIIIIIIIIIIIIIIIIIIIIIIIIIIIIIIIIIIIIIII	AS:i:-101	XS:i:-101	XN:i:0	XM:i:10	XO:i:4	XG:i:7	NM:i:17	MD:Z:8A19^A19T3G10C21A18C14^ACG4^TG2^C0C16T26G4A1	YT:Z:UU
93991	256	MPKV01021571.1	7202	39	118M3D4M2D2M1D51M	*	0	0	TGCAGGCCTTGGAAAAACTGGGACATTTTCAGCTTCCAGGAATTGTGGACAAATCCTTGCAATATGGGGCCGTGCATTATCATGCTGAAACATGAGGTGATGGTGGCGGATGAATGGCACAAGGATCAGGATCTCGTCACGGTATCTCTGTGCATTCAAATTGCAATCAATAACA	IIIIIIIIIIIIIIIIIIIIIIIIIIIIIIIIIIIIIIIIIIIIIIIIIIIIIIIIIIIIIIIIIIIIIIIIIIIIIIIIIIIIIIIIIIIIIIIIIIIIIIIIIIIIIIIIIIIIIIIIIIIIIIIIIIIIIIIIIIIIIIIIIIIIIIIIIIIIIIIIIIIIIIIIIIIIIII	AS:i:-105	XS:i:-101	XN:i:0	XM:i:12	XO:i:3	XG:i:6	NM:i:18	MD:Z:8A5G5A26T3G8G1C7T8C38^ACG4^CG2^C0C43G4A1	YT:Z:UU
94010	0	CM007725.1	66555641	255	100M4D31M1I6M	*	0	0	TGCAGGTCGTCTCTGACACCTTTAAAAACAGGTATTGATTATGCAGGTCATCTCTATCCAACACTTTTACTAACAGGTATTGATTATGCAAGTCGTCTCTGACACCTTTACTAACAGGTATTGATCCTGCATAGACGA	IIIIIIIIIIIIIIIIIIIIIIIIIIIIIIIIIIIIIIIIIIIIIIIIIIIIIIIIIIIIIIIIIIIIIIIIIIIIIIIIIIIIIIIIIIIIIIIIIIIIIIIIIIIIIIIIIIIIIIIIIIIIIIIIIIIIIIIIII	AS:i:-55	XN:i:0	XM:i:5	XO:i:2	XG:i:5	NM:i:10	MD:Z:90G3A5^ATCC5T27T2T0	YT:Z:UU
94068	0	CM007719.1	34264602	255	31M2I37M1I47M1I54M1I27M	*	0	0	TGCAGGCTCATCCTGACATGACCCTCCAGCATGACAATACAACCAGCCATACTGTCTGTTCTGTGCGTGATTTTCTGTAAGACAGGAATGTCAGTGTTCTGCCAATGCCATCAAAGAGCCCGGATCTCATTCCCATTTAGCAGTTGGATCGAATGGTGAGGGCTAGGGCCATTCCCCCCAGACATGTCCAGGAATTTGCAG	IIIIIIIIIIIIIIIIIIIIIIIIIIIIIIIIIIIIIIIIIIIIIIIIIIIIIIIIIIIIIIIIIIIIIIIIIIIIIIIIIIIIIIIIIIIIIIIIIIIIIIIIIIIIIIIIIIIIIIIIIIIIIIIIIIIIIIIIIIIIIIIIIIIIIIIIIIIIIIIIIIIIIIIIIIIIIIIIIIIIIIIIIIIIIIIIIIIIIIIII	AS:i:-41	XN:i:0	XM:i:1	XO:i:4	XG:i:5	NM:i:6	MD:Z:52C143	YT:Z:UU
94394	0	CM007719.1	67447978	255	87M	*	0	0	TGCAGGCCCGCTCCATGGTCGAGGTGTGTGAGTGCTTCAAACTGATCACTCAGGGAGCCTTTACATACGACTGCCACACCTTCATGC	IIIIIIIIIIIIIIIIIIIIIIIIIIIIIIIIIIIIIIIIIIIIIIIIIIIIIIIIIIIIIIIIIIIIIIIIIIIIIIIIIIIIIII	AS:i:0	XN:i:0	XM:i:0	XO:i:0	XG:i:0	NM:i:0	MD:Z:87	YT:Z:UU
94511	16	MPKV01004126.1	63119	255	19M1I53M1D79M	*	0	0	CTCTCTCTCTCTCTCTCTCTCCCCTCTCTCTCTCTCTGTCTCTCTCTCTCCCTGTCTCTCTCTCTCCCCTCTCTCTTTCTCTCCCTCTCTCCCTCTCTACCTCTATACTCTATTCTGATGTTGTCCTGTGTTGGTCTCTGGTGCCCCCTGCA	IIIIIIIIIIIIIIIIIIIIIIIIIIIIIIIIIIIIIIIIIIIIIIIIIIIIIIIIIIIIIIIIIIIIIIIIIIIIIIIIIIIIIIIIIIIIIIIIIIIIIIIIIIIIIIIIIIIIIIIIIIIIIIIIIIIIIIIIIIIIIIIIIIIIIIII	AS:i:-22	XN:i:0	XM:i:1	XO:i:2	XG:i:2	NM:i:3	MD:Z:5C66^T79	YT:Z:UU
94682	0	CM007722.1	35418936	255	385M	*	0	0	TGCAGGCAGCCAGCAGATTGTCCAGCTGGATAGACATGTCTATTAGTTTGTTGAGGGAGAGAGCGACGTCCCGACACGCCAGATCCATGCGGACGTCCTCCCGGAGACTACACCGGTAGAGGTCTATCAGGGCCCTGTCGTTCCACCCAGCCCCAGCGGCAAGGTCCCGAACTCTAACGCGAAATCCTGCGCGCTCCTCTTCTCCTGCCTAAGATGGAATAGTCGCTCACGTGCCGCTCGGCCCTCTGGAGGGTGGTTAAATACGGCACGAAAGCCGGATGCGGAAGGTGGAGAAGGTGGACTCGTCGGAGGAACCGGAGGTGAAGAGCGGAGACCACTCCTCTCCCATCGGTCCATTCTCTCCATTATCTGATCCATCGCCGAT	IIIIIIIIIIIIIIIIIIIIIIIIIIIIIIIIIIIIIIIIIIIIIIIIIIIIIIIIIIIIIIIIIIIIIIIIIIIIIIIIIIIIIIIIIIIIIIIIIIIIIIIIIIIIIIIIIIIIIIIIIIIIIIIIIIIIIIIIIIIIIIIIIIIIIIIIIIIIIIIIIIIIIIIIIIIIIIIIIIIIIIIIIIIIIIIIIIIIIIIIIIIIIIIIIIIIIIIIIIIIIIIIIIIIIIIIIIIIIIIIIIIIIIIIIIIIIIIIIIIIIIIIIIIIIIIIIIIIIIIIIIIIIIIIIIIIIIIIIIIIIIIIIIIIIIIIIIIIIIIIIIIIIIIIIIIIIIIIIIIIIIIIIIIIIIIIIIIIIIIIIIIIIIIIIIIIIIIIIIIIIIIII	AS:i:-18	XN:i:0	XM:i:3	XO:i:0	XG:i:0	NM:i:3	MD:Z:64A165C22G131	YT:Z:UU
94877	0	CM007724.1	37687969	255	364M	*	0	0	TGCAGGGGGATTGCTATAGCAAACCTTGCTCTCTGCCTGTAATTATTATTATGTTAACATTATGCATGCTCTGGCAATGAGCTACCCCGAAGGACCAGAGCCTAATGCCAGGACTAACATATTGCATGTACTGTCATGTTTTCTGATAAATGGTTAAACGAACCCCTGCCATTTCCTTTCTGCACTATACTATAACAGTAAAACCCAGCAGGAACAAGGGCCAGTGACCCTCTGAGGCTTAACCACCCTGGCTCAGTGGTTCATCCCTGTCGAGGGGACTCTCGCTCAGTGGTTGATCCCTGTGGAGGGGACTCTCGCTCAGTGGTTGATCCCTGGGGAGGGGGCACTGGCTCAGTGGTTCATC	IIIIIIIIIIIIIIIIIIIIIIIIIIIIIIIIIIIIIIIIIIIIIIIIIIIIIIIIIIIIIIIIIIIIIIIIIIIIIIIIIIIIIIIIIIIIIIIIIIIIIIIIIIIIIIIIIIIIIIIIIIIIIIIIIIIIIIIIIIIIIIIIIIIIIIIIIIIIIIIIIIIIIIIIIIIIIIIIIIIIIIIIIIIIIIIIIIIIIIIIIIIIIIIIIIIIIIIIIIIIIIIIIIIIIIIIIIIIIIIIIIIIIIIIIIIIIIIIIIIIIIIIIIIIIIIIIIIIIIIIIIIIIIIIIIIIIIIIIIIIIIIIIIIIIIIIIIIIIIIIIIIIIIIIIIIIIIIIIIIIIIIIIIIIIIIIIIIIIIIIIIII	AS:i:-6	XN:i:0	XM:i:1	XO:i:0	XG:i:0	NM:i:1	MD:Z:287T76	YT:Z:UU
94949	0	CM007734.1	39843999	255	360M	*	0	0	TGCAGGAAACAGGAGGTGTATGTTCGTGCAGGCAGGCATAGATCAGAGTGAGAGTTGTTTTTTACAATGTGTGGATGTGTGTGTGAGGCTGTGCATGTGTGTGTTTGGTAAATTATCTGTCCTTGAGTGCAAGGTCTTGAGTGCAAGGTCTTGAGTGAGAGCTCTCTTATCCTAATACAGATTAATACTAGTCTGTTAAAACAAAGATAGTTTAGACAAAATTACTATAAACACTTTGAAAGACAAACTTCCTCACTTTAATTGCATCAGAACATATACAGTGCATTCAGAAAGTATTCAGACCTCTTGACTTTTCCCACATTTTTTTACATTACAGCTTTATTCTAAAATGGTTTATAT	IIIIIIIIIIIIIIIIIIIIIIIIIIIIIIIIIIIIIIIIIIIIIIIIIIIIIIIIIIIIIIIIIIIIIIIIIIIIIIIIIIIIIIIIIIIIIIIIIIIIIIIIIIIIIIIIIIIIIIIIIIIIIIIIIIIIIIIIIIIIIIIIIIIIIIIIIIIIIIIIIIIIIIIIIIIIIIIIIIIIIIIIIIIIIIIIIIIIIIIIIIIIIIIIIIIIIIIIIIIIIIIIIIIIIIIIIIIIIIIIIIIIIIIIIIIIIIIIIIIIIIIIIIIIIIIIIIIIIIIIIIIIIIIIIIIIIIIIIIIIIIIIIIIIIIIIIIIIIIIIIIIIIIIIIIIIIIIIIIIIIIIIIIIIIIIIIIIIIIII	AS:i:0	XN:i:0	XM:i:0	XO:i:0	XG:i:0	NM:i:0	MD:Z:360	YT:Z:UU
95042	0	CM007719.1	24954680	255	338M	*	0	0	TGCAGGCTCCTGTGAGAGGACTATGTTACACAACCTCGATATACTGCAGCGATACACTATACTATTATCTACATTGTTTCGTTGTTTGATACACGTTCCTACAATTGGATCAGACCCGTGTGACGTCAAGCATGTGACGGCAAATCAGAGAGATAAGATAAGTACATATCTCTCATTTCATCTCGTTATTTCAGAAATATGGAGCGACGCGTGTTTGCCTCATCAGCCGGCCTGTAAACACACAGGTGCCGTCCCAGCCCAGGAGACATGCCTGGCGGTGTCAGTGGAAAGACATAGGAGCAGCCGAGCTACCCAACCTTGTTTTGAGCACAACAGCA	IIIIIIIIIIIIIIIIIIIIIIIIIIIIIIIIIIIIIIIIIIIIIIIIIIIIIIIIIIIIIIIIIIIIIIIIIIIIIIIIIIIIIIIIIIIIIIIIIIIIIIIIIIIIIIIIIIIIIIIIIIIIIIIIIIIIIIIIIIIIIIIIIIIIIIIIIIIIIIIIIIIIIIIIIIIIIIIIIIIIIIIIIIIIIIIIIIIIIIIIIIIIIIIIIIIIIIIIIIIIIIIIIIIIIIIIIIIIIIIIIIIIIIIIIIIIIIIIIIIIIIIIIIIIIIIIIIIIIIIIIIIIIIIIIIIIIIIIIIIIIIIIIIIIIIIIIIIIIIIIIIIIIIIIIIIIIIIIII	AS:i:-12	XN:i:0	XM:i:2	XO:i:0	XG:i:0	NM:i:2	MD:Z:261T14A61	YT:Z:UU
95155	0	CM007734.1	21773150	255	390M	*	0	0	TGCAGGTGTGGATAATAAACCCGTTTTGGGAGAAACCATAGCAGGGACTGTCAGAGATCACAGTAAGGAAGATCTTGAAAGAGGTCATCATGATTCATTTGGAAATGTATACATCTTTCCTTCCTTCATCACATGGCAAACCTCATTAACAGTTCACATAACAGTCAAGCTAATAAGTGGTGATATGTTAATGGGTGGCAATAATGGACGCATTTGTTAACACTATGACAGAATGAGGGCATCATTAATGGTCTTACGTGCGGAAGTAGGCTATAAACTGTTCCAATCAACAGGTTGATTTGATCATTACGGATGTCCTCAGAGGTGTCCTTGCACATCTCAATTTTTCAATATTTCATTACAGTACTTCACCTCCTCTCCTCTGTCAAT	IIIIIIIIIIIIIIIIIIIIIIIIIIIIIIIIIIIIIIIIIIIIIIIIIIIIIIIIIIIIIIIIIIIIIIIIIIIIIIIIIIIIIIIIIIIIIIIIIIIIIIIIIIIIIIIIIIIIIIIIIIIIIIIIIIIIIIIIIIIIIIIIIIIIIIIIIIIIIIIIIIIIIIIIIIIIIIIIIIIIIIIIIIIIIIIIIIIIIIIIIIIIIIIIIIIIIIIIIIIIIIIIIIIIIIIIIIIIIIIIIIIIIIIIIIIIIIIIIIIIIIIIIIIIIIIIIIIIIIIIIIIIIIIIIIIIIIIIIIIIIIIIIIIIIIIIIIIIIIIIIIIIIIIIIIIIIIIIIIIIIIIIIIIIIIIIIIIIIIIIIIIIIIIIIIIIIIIIIIIIIIIIIIIIII	AS:i:-6	XN:i:0	XM:i:1	XO:i:0	XG:i:0	NM:i:1	MD:Z:54T335	YT:Z:UU
95580	16	CM007735.1	17802111	255	357M	*	0	0	ATTACCCATTGTTATCTCTCTCTCTATGGACTCAAAGGTTGCATGTACCCTGACCCATTTTCATTCCTTCTCTTCCTCTGGGGGATAGAAAGAGATACACAACATTAGATTTTAAAAAATCTTTCTCTATCTCGCACTGCGTTAGTTTATGACATCTCTACATGACATGAGTTGACGTCAAGTTAAAAAAAATTATGCACTGTTCCAAAGGCAGAAAATGCACTATAAAAGTTTGCCATTTTAAATCAGAGATTTTGTATTGATTTCCGCTGGGTTAATGATAGCAGTGATATAACATGATGATCATCGTCACGGTTGATGAACCACTGCTTTACGAGACAGTCGTTCCTTCCTGCA	IIIIIIIIIIIIIIIIIIIIIIIIIIIIIIIIIIIIIIIIIIIIIIIIIIIIIIIIIIIIIIIIIIIIIIIIIIIIIIIIIIIIIIIIIIIIIIIIIIIIIIIIIIIIIIIIIIIIIIIIIIIIIIIIIIIIIIIIIIIIIIIIIIIIIIIIIIIIIIIIIIIIIIIIIIIIIIIIIIIIIIIIIIIIIIIIIIIIIIIIIIIIIIIIIIIIIIIIIIIIIIIIIIIIIIIIIIIIIIIIIIIIIIIIIIIIIIIIIIIIIIIIIIIIIIIIIIIIIIIIIIIIIIIIIIIIIIIIIIIIIIIIIIIIIIIIIIIIIIIIIIIIIIIIIIIIIIIIIIIIIIIIIIIIIIIIIIIII	AS:i:0	XN:i:0	XM:i:0	XO:i:0	XG:i:0	NM:i:0	MD:Z:357	YT:Z:UU
95826	16	CM007724.1	15598785	255	298M	*	0	0	CACGGAGTGTACAAAACATTAAGAACACCTTCCTACTATTGAGTTGCACCCCTTAAATCTTTTGTCTTGCCCTTTCACCCTCTGAATGGCACCCATACACAATCCACGTCTAAATTGTCTCCAGGCTTAAACATCCCTCTTTAACCCGTCTCCTCCCCTTCATCTACACTGATTGGAGTGGATTTAACAAGTGACATCAGTAAGGGATCAGAGCTTTCACCTGGATTCACCTGGTCAATCTATGTCATGGAAAGAGCAGGTGTTCTTCATGTTTTTGCACACTGTGCATATACCTGCA	IIIIIIIIIIIIIIIIIIIIIIIIIIIIIIIIIIIIIIIIIIIIIIIIIIIIIIIIIIIIIIIIIIIIIIIIIIIIIIIIIIIIIIIIIIIIIIIIIIIIIIIIIIIIIIIIIIIIIIIIIIIIIIIIIIIIIIIIIIIIIIIIIIIIIIIIIIIIIIIIIIIIIIIIIIIIIIIIIIIIIIIIIIIIIIIIIIIIIIIIIIIIIIIIIIIIIIIIIIIIIIIIIIIIIIIIIIIIIIIIIIIIIIIIIIIIIIIIIIIIIIIIIIIIIIIIIIIIIIIIIIIIIIIIIIIIIIIIII	AS:i:-6	XN:i:0	XM:i:1	XO:i:0	XG:i:0	NM:i:1	MD:Z:3T294	YT:Z:UU
96009	16	CM007745.1	35014162	255	320M	*	0	0	TGTGATTGACTGAGAGGTCTCATCTGTTTTTGTTTTTCAGGAGGCAGAGGAGATGCACATCAAGGCCATCCAGATCAAGGAGCAGCTTCTGGGTCAGGAGGACTATGAGGTGGCTCTGTCTGTGGGCCACCTGGCCTCTCTCTACAACTACGACATGAACCAGTATGAAGATGCTGAGAGGCTCTACCTGCGCTCCATCGCTATCGGTCAGTCACTAGTTTAGATGGGGTCTATTTGACCTTTGTACTCTTCTTTTGTAATCTATTCTTCCTCATTGTCCTATTCGATATTCTTACCAGTATGTGTGCTTTTCCCCTGCA	IIIIIIIIIIIIIIIIIIIIIIIIIIIIIIIIIIIIIIIIIIIIIIIIIIIIIIIIIIIIIIIIIIIIIIIIIIIIIIIIIIIIIIIIIIIIIIIIIIIIIIIIIIIIIIIIIIIIIIIIIIIIIIIIIIIIIIIIIIIIIIIIIIIIIIIIIIIIIIIIIIIIIIIIIIIIIIIIIIIIIIIIIIIIIIIIIIIIIIIIIIIIIIIIIIIIIIIIIIIIIIIIIIIIIIIIIIIIIIIIIIIIIIIIIIIIIIIIIIIIIIIIIIIIIIIIIIIIIIIIIIIIIIIIIIIIIIIIIIIIIIIIIIIIIIIIIIIIIIII	AS:i:0	XN:i:0	XM:i:0	XO:i:0	XG:i:0	NM:i:0	MD:Z:320	YT:Z:UU
96074	16	CM007743.1	35233677	255	314M	*	0	0	CTGCACAGAGCCCTGACCTCAACCCCATTGAACAGCTTTAGGATAAATTAGAGCGCCGACTGCGAGCCAGGCCTCATCACCCAACAAAATCAGTGCCGACCTCACTAATGCTCTTGTGGCTGAATGGAAGCAAGTCCTTGCAGAAATGTTCCAACATCTAGTGGAAAGCCTTCCCAGAAGAGTGGAGGCTGTTATAGCAGCAAGGGGCGACCAAACCCATGTTAATGCCTATGATTTTGGAATACGAAGTTCAAGGTTTCTCCCCCACATGCACACACACATACTCAGAGAAATAGGGTGCAGAATGCCCTGCA	IIIIIIIIIIIIIIIIIIIIIIIIIIIIIIIIIIIIIIIIIIIIIIIIIIIIIIIIIIIIIIIIIIIIIIIIIIIIIIIIIIIIIIIIIIIIIIIIIIIIIIIIIIIIIIIIIIIIIIIIIIIIIIIIIIIIIIIIIIIIIIIIIIIIIIIIIIIIIIIIIIIIIIIIIIIIIIIIIIIIIIIIIIIIIIIIIIIIIIIIIIIIIIIIIIIIIIIIIIIIIIIIIIIIIIIIIIIIIIIIIIIIIIIIIIIIIIIIIIIIIIIIIIIIIIIIIIIIIIIIIIIIIIIIIIIIIIIIIIIIIIIIIIIIIIIIII	AS:i:0	XN:i:0	XM:i:0	XO:i:0	XG:i:0	NM:i:0	MD:Z:314	YT:Z:UU
96141	16	CM007744.1	10664226	255	325M	*	0	0	ACACTACAGTTCTGCTCTTAGAGCAGCAGAAGATCCAGTGGACTCAAACTGGTCTTAAATCAGCAATATGTAGTTGACACACTGTTCTTAGAGCAGCAGATACAGTTTACTCGTGCTGCTCCCAGAACAGTAACATAAAATAGCACAATGCCGTTCTGCTCTTGGAGAAGCAGAAGACCAAGTTGACTTAAACTGGTCTTAGATCAGCAATATCTACTGTAATTGACACAGTTCTGTTCCAAGAGCTGCAGCGCTCCTTATTCATTCATGCTGCTAACGTTACTAGAAGAGCAACATATTTAGCTGGTTAGCTAGTTAGCCTGCA	IIIIIIIIIIIIIIIIIIIIIIIIIIIIIIIIIIIIIIIIIIIIIIIIIIIIIIIIIIIIIIIIIIIIIIIIIIIIIIIIIIIIIIIIIIIIIIIIIIIIIIIIIIIIIIIIIIIIIIIIIIIIIIIIIIIIIIIIIIIIIIIIIIIIIIIIIIIIIIIIIIIIIIIIIIIIIIIIIIIIIIIIIIIIIIIIIIIIIIIIIIIIIIIIIIIIIIIIIIIIIIIIIIIIIIIIIIIIIIIIIIIIIIIIIIIIIIIIIIIIIIIIIIIIIIIIIIIIIIIIIIIIIIIIIIIIIIIIIIIIIIIIIIIIIIIIIIIIIIIIIIIII	AS:i:-12	XN:i:0	XM:i:2	XO:i:0	XG:i:0	NM:i:2	MD:Z:130C124T69	YT:Z:UU
96561	16	CM007746.1	9254883	26	276M	*	0	0	GACCAGACAGGCCTGGCAAAAAGTACTCTTCACTGACGAGTCGCGGTTTTGTCTCACCAGGGGTGATGGTTGGATTCGCATTTATCGTCGAAAGAATGAGCGTTACACCGCGGTCTGTACTCTGGAGCGGGATCGATTTAGAGGTGGAGGGTCCATCATGGTCTGGGGCGGTGTGACACAACATCATCGGTCTGAGCTTGTTGTCATTGCAGGCAATCTCTACGCTGTAAGTTACAGGGAAGACATCCTCCTCCCTGATGTGGTACCCTTCCTGCA	IIIIIIIIIIIIIIIIIIIIIIIIIIIIIIIIIIIIIIIIIIIIIIIIIIIIIIIIIIIIIIIIIIIIIIIIIIIIIIIIIIIIIIIIIIIIIIIIIIIIIIIIIIIIIIIIIIIIIIIIIIIIIIIIIIIIIIIIIIIIIIIIIIIIIIIIIIIIIIIIIIIIIIIIIIIIIIIIIIIIIIIIIIIIIIIIIIIIIIIIIIIIIIIIIIIIIIIIIIIIIIIIIIIIIIIIIIIIIIIIIIIIIIIIIIIIIIIIIIIIIIIIIIIIIIIIIIII	AS:i:-12	XS:i:-132	XN:i:0	XM:i:2	XO:i:0	XG:i:0	NM:i:2	MD:Z:16A7G251	YT:Z:UU
96561	272	CM007736.1	9485291	26	276M	*	0	0	GACCAGACAGGCCTGGCAAAAAGTACTCTTCACTGACGAGTCGCGGTTTTGTCTCACCAGGGGTGATGGTTGGATTCGCATTTATCGTCGAAAGAATGAGCGTTACACCGCGGTCTGTACTCTGGAGCGGGATCGATTTAGAGGTGGAGGGTCCATCATGGTCTGGGGCGGTGTGACACAACATCATCGGTCTGAGCTTGTTGTCATTGCAGGCAATCTCTACGCTGTAAGTTACAGGGAAGACATCCTCCTCCCTGATGTGGTACCCTTCCTGCA	IIIIIIIIIIIIIIIIIIIIIIIIIIIIIIIIIIIIIIIIIIIIIIIIIIIIIIIIIIIIIIIIIIIIIIIIIIIIIIIIIIIIIIIIIIIIIIIIIIIIIIIIIIIIIIIIIIIIIIIIIIIIIIIIIIIIIIIIIIIIIIIIIIIIIIIIIIIIIIIIIIIIIIIIIIIIIIIIIIIIIIIIIIIIIIIIIIIIIIIIIIIIIIIIIIIIIIIIIIIIIIIIIIIIIIIIIIIIIIIIIIIIIIIIIIIIIIIIIIIIIIIIIIIIIIIIIIII	AS:i:-132	XS:i:-132	XN:i:0	XM:i:22	XO:i:0	XG:i:0	NM:i:22	MD:Z:1C4G4A12T0A30G13C39A2C20A4G0A13G7T6A5T4G9A29A7G0C26C19	YT:Z:UU
96561	272	CM007723.1	11844852	26	276M	*	0	0	GACCAGACAGGCCTGGCAAAAAGTACTCTTCACTGACGAGTCGCGGTTTTGTCTCACCAGGGGTGATGGTTGGATTCGCATTTATCGTCGAAAGAATGAGCGTTACACCGCGGTCTGTACTCTGGAGCGGGATCGATTTAGAGGTGGAGGGTCCATCATGGTCTGGGGCGGTGTGACACAACATCATCGGTCTGAGCTTGTTGTCATTGCAGGCAATCTCTACGCTGTAAGTTACAGGGAAGACATCCTCCTCCCTGATGTGGTACCCTTCCTGCA	IIIIIIIIIIIIIIIIIIIIIIIIIIIIIIIIIIIIIIIIIIIIIIIIIIIIIIIIIIIIIIIIIIIIIIIIIIIIIIIIIIIIIIIIIIIIIIIIIIIIIIIIIIIIIIIIIIIIIIIIIIIIIIIIIIIIIIIIIIIIIIIIIIIIIIIIIIIIIIIIIIIIIIIIIIIIIIIIIIIIIIIIIIIIIIIIIIIIIIIIIIIIIIIIIIIIIIIIIIIIIIIIIIIIIIIIIIIIIIIIIIIIIIIIIIIIIIIIIIIIIIIIIIIIIIIIIIII	AS:i:-156	XS:i:-132	XN:i:0	XM:i:26	XO:i:0	XG:i:0	NM:i:26	MD:Z:11A12G16G0T14T18T2G10G1G8A8A2C7A53T4G6T1T0A29A0T6G0C0A25C4A0A13	YT:Z:UU
96561	272	CM007721.1	22527621	26	99M2I6M3I166M	*	0	0	GACCAGACAGGCCTGGCAAAAAGTACTCTTCACTGACGAGTCGCGGTTTTGTCTCACCAGGGGTGATGGTTGGATTCGCATTTATCGTCGAAAGAATGAGCGTTACACCGCGGTCTGTACTCTGGAGCGGGATCGATTTAGAGGTGGAGGGTCCATCATGGTCTGGGGCGGTGTGACACAACATCATCGGTCTGAGCTTGTTGTCATTGCAGGCAATCTCTACGCTGTAAGTTACAGGGAAGACATCCTCCTCCCTGATGTGGTACCCTTCCTGCA	IIIIIIIIIIIIIIIIIIIIIIIIIIIIIIIIIIIIIIIIIIIIIIIIIIIIIIIIIIIIIIIIIIIIIIIIIIIIIIIIIIIIIIIIIIIIIIIIIIIIIIIIIIIIIIIIIIIIIIIIIIIIIIIIIIIIIIIIIIIIIIIIIIIIIIIIIIIIIIIIIIIIIIIIIIIIIIIIIIIIIIIIIIIIIIIIIIIIIIIIIIIIIIIIIIIIIIIIIIIIIIIIIIIIIIIIIIIIIIIIIIIIIIIIIIIIIIIIIIIIIIIIIIIIIIIIIIII	AS:i:-157	XS:i:-132	XN:i:0	XM:i:22	XO:i:2	XG:i:5	NM:i:27	MD:Z:11A12G18T17A8C8G12G9T5C25G11G2G20T4G2C0G3A1A29A1G5G0C46	YT:Z:UU
96561	272	CM007725.1	17996821	26	276M	*	0	0	GACCAGACAGGCCTGGCAAAAAGTACTCTTCACTGACGAGTCGCGGTTTTGTCTCACCAGGGGTGATGGTTGGATTCGCATTTATCGTCGAAAGAATGAGCGTTACACCGCGGTCTGTACTCTGGAGCGGGATCGATTTAGAGGTGGAGGGTCCATCATGGTCTGGGGCGGTGTGACACAACATCATCGGTCTGAGCTTGTTGTCATTGCAGGCAATCTCTACGCTGTAAGTTACAGGGAAGACATCCTCCTCCCTGATGTGGTACCCTTCCTGCA	IIIIIIIIIIIIIIIIIIIIIIIIIIIIIIIIIIIIIIIIIIIIIIIIIIIIIIIIIIIIIIIIIIIIIIIIIIIIIIIIIIIIIIIIIIIIIIIIIIIIIIIIIIIIIIIIIIIIIIIIIIIIIIIIIIIIIIIIIIIIIIIIIIIIIIIIIIIIIIIIIIIIIIIIIIIIIIIIIIIIIIIIIIIIIIIIIIIIIIIIIIIIIIIIIIIIIIIIIIIIIIIIIIIIIIIIIIIIIIIIIIIIIIIIIIIIIIIIIIIIIIIIIIIIIIIIIIII	AS:i:-162	XS:i:-132	XN:i:0	XM:i:27	XO:i:0	XG:i:0	NM:i:27	MD:Z:11G12G6G5A8A23C8G12T8A8A2C23A1G4C9G10A3A5T4G9A21A7A1T5G0C2G3A39	YT:Z:UU
96599	16	CM007738.1	19260663	255	403M	*	0	0	CAGAGGAGACTGAATCAGGCATCATGGTCGAATTGCTGCAAAGAAACCACTACTAAAAGGACACCAATAATAAGAAGAGACTTGCTTGGGCCAAGAAACATGAGCAATGGACATTTGACCGGTGTAAATCTGTCCTTTGGTCTGATGAGTCATGCCATGTCTTTTTGAGATGCAGAGTAGGTGAACAGATGATCTCTGCATGAGTGGTTCCCATTGTGAAGCATGGAGGAGGTGGTGTGATGGTGCTTTGCTGGTGACACTGTCAGTGATTTATTTAGAATTCAAGACTCACTTAACCAGTATGGCTAACACAGCATTCTGCAGTGATATACTATCCCATCTGGTTTGCGCTTAGTGGGACTATAATTTGTTTTCAACAGGACAATGACCCAACACACCTGCA	IIIIIIIIIIIIIIIIIIIIIIIIIIIIIIIIIIIIIIIIIIIIIIIIIIIIIIIIIIIIIIIIIIIIIIIIIIIIIIIIIIIIIIIIIIIIIIIIIIIIIIIIIIIIIIIIIIIIIIIIIIIIIIIIIIIIIIIIIIIIIIIIIIIIIIIIIIIIIIIIIIIIIIIIIIIIIIIIIIIIIIIIIIIIIIIIIIIIIIIIIIIIIIIIIIIIIIIIIIIIIIIIIIIIIIIIIIIIIIIIIIIIIIIIIIIIIIIIIIIIIIIIIIIIIIIIIIIIIIIIIIIIIIIIIIIIIIIIIIIIIIIIIIIIIIIIIIIIIIIIIIIIIIIIIIIIIIIIIIIIIIIIIIIIIIIIIIIIIIIIIIIIIIIIIIIIIIIIIIIIIIIIIIIIIIIIIIIIIIIIIII	AS:i:-12	XN:i:0	XM:i:2	XO:i:0	XG:i:0	NM:i:2	MD:Z:119T212C70	YT:Z:UU
96688	16	MPKV01006297.1	25231	255	285M	*	0	0	AGAGGGCCAACGCCGTATGGGGGGAAGGAGAAGCGGTGTAGGACCATTACGCAGAGTTCACCCGCCTGTTCGGGCAGTTTTCGACCACCCGCCTGAGGGTACGGCGAACATGGAACATGGAACATGTGGAGCATGTGTTCCAGTTGAGGCAGGGGACGATGAGCGCACAGGAGTTCGCCTCTGACTTCCGGACCCTGGCAACCAGCGCAGGATGGAACGACTAGGCCCAGATCGATCACTACCGGTGCAGTCTGCCCTAGGACGTCCGTCGGGAGTTGGCCTGCA	IIIIIIIIIIIIIIIIIIIIIIIIIIIIIIIIIIIIIIIIIIIIIIIIIIIIIIIIIIIIIIIIIIIIIIIIIIIIIIIIIIIIIIIIIIIIIIIIIIIIIIIIIIIIIIIIIIIIIIIIIIIIIIIIIIIIIIIIIIIIIIIIIIIIIIIIIIIIIIIIIIIIIIIIIIIIIIIIIIIIIIIIIIIIIIIIIIIIIIIIIIIIIIIIIIIIIIIIIIIIIIIIIIIIIIIIIIIIIIIIIIIIIIIIIIIIIIIIIIIIIIIIIIIIIIIIIIIIIIIIIIIII	AS:i:0	XN:i:0	XM:i:0	XO:i:0	XG:i:0	NM:i:0	MD:Z:285	YT:Z:UU
96793	16	CM007721.1	34493693	6	308M	*	0	0	GTTCAATTTGAACGCTTATTAAGGTTTAAAAATACCTAATGTAGTATTACAAAAGTAGTTTGAAATATTTTGGCAAAGTTTATAGGCAACTTTTGAAATATTTTGACTTTGCACATTTTGGAAGCTGTTTTTTTTCTGTATCAAACGCGCCCAATACATAGACATTTTGTATATATATGGATGGAATTAATCGAACAAAAGGACCAATTGTGATATTTATGGGACATATTGGAGTGCCAACAAAAAAAAGCTTGTCAGAGGTAAGGCATGTTTTATATTTTATTTCTGCATTTTGTGTAGCACCTGCA	IIIIIIIIIIIIIIIIIIIIIIIIIIIIIIIIIIIIIIIIIIIIIIIIIIIIIIIIIIIIIIIIIIIIIIIIIIIIIIIIIIIIIIIIIIIIIIIIIIIIIIIIIIIIIIIIIIIIIIIIIIIIIIIIIIIIIIIIIIIIIIIIIIIIIIIIIIIIIIIIIIIIIIIIIIIIIIIIIIIIIIIIIIIIIIIIIIIIIIIIIIIIIIIIIIIIIIIIIIIIIIIIIIIIIIIIIIIIIIIIIIIIIIIIIIIIIIIIIIIIIIIIIIIIIIIIIIIIIIIIIIIIIIIIIIIIIIIIIIIIIIIIIIII	AS:i:0	XS:i:-16	XN:i:0	XM:i:0	XO:i:0	XG:i:0	NM:i:0	MD:Z:308	YT:Z:UU
96793	272	CM007721.1	34494518	6	94M1D147M1I66M	*	0	0	GTTCAATTTGAACGCTTATTAAGGTTTAAAAATACCTAATGTAGTATTACAAAAGTAGTTTGAAATATTTTGGCAAAGTTTATAGGCAACTTTTGAAATATTTTGACTTTGCACATTTTGGAAGCTGTTTTTTTTCTGTATCAAACGCGCCCAATACATAGACATTTTGTATATATATGGATGGAATTAATCGAACAAAAGGACCAATTGTGATATTTATGGGACATATTGGAGTGCCAACAAAAAAAAGCTTGTCAGAGGTAAGGCATGTTTTATATTTTATTTCTGCATTTTGTGTAGCACCTGCA	IIIIIIIIIIIIIIIIIIIIIIIIIIIIIIIIIIIIIIIIIIIIIIIIIIIIIIIIIIIIIIIIIIIIIIIIIIIIIIIIIIIIIIIIIIIIIIIIIIIIIIIIIIIIIIIIIIIIIIIIIIIIIIIIIIIIIIIIIIIIIIIIIIIIIIIIIIIIIIIIIIIIIIIIIIIIIIIIIIIIIIIIIIIIIIIIIIIIIIIIIIIIIIIIIIIIIIIIIIIIIIIIIIIIIIIIIIIIIIIIIIIIIIIIIIIIIIIIIIIIIIIIIIIIIIIIIIIIIIIIIIIIIIIIIIIIIIIIIIIIIIIIIIII	AS:i:-16	XS:i:-16	XN:i:0	XM:i:0	XO:i:2	XG:i:2	NM:i:2	MD:Z:94^A213	YT:Z:UU
96793	256	CM007721.1	34503354	6	274M1I16M1I16M	*	0	0	TGCAGGTGCTACACAAAATGCAGAAATAAAATATAAAACATGCCTTACCTCTGACAAGCTTTTTTTTGTTGGCACTCCAATATGTCCCATAAATATCACAATTGGTCCTTTTGTTCGATTAATTCCATCCATATATATACAAAATGTCTATGTATTGGGCGCGTTTGATACAGAAAAAAAACAGCTTCCAAAATGTGCAAAGTCAAAATATTTCAAAAGTTGCCTATAAACTTTGCCAAAATATTTCAAACTACTTTTGTAATACTACATTAGGTATTTTTAAACCTTAATAAGCGTTCAAATTGAAC	IIIIIIIIIIIIIIIIIIIIIIIIIIIIIIIIIIIIIIIIIIIIIIIIIIIIIIIIIIIIIIIIIIIIIIIIIIIIIIIIIIIIIIIIIIIIIIIIIIIIIIIIIIIIIIIIIIIIIIIIIIIIIIIIIIIIIIIIIIIIIIIIIIIIIIIIIIIIIIIIIIIIIIIIIIIIIIIIIIIIIIIIIIIIIIIIIIIIIIIIIIIIIIIIIIIIIIIIIIIIIIIIIIIIIIIIIIIIIIIIIIIIIIIIIIIIIIIIIIIIIIIIIIIIIIIIIIIIIIIIIIIIIIIIIIIIIIIIIIIIIIIIIIII	AS:i:-28	XS:i:-16	XN:i:0	XM:i:2	XO:i:2	XG:i:2	NM:i:4	MD:Z:111G0T193	YT:Z:UU
96793	256	MPKV01002804.1	634666	6	59M1I113M1I29M5D105M	*	0	0	TGCAGGTGCTACACAAAATGCAGAAATAAAATATAAAACATGCCTTACCTCTGACAAGCTTTTTTTTGTTGGCACTCCAATATGTCCCATAAATATCACAATTGGTCCTTTTGTTCGATTAATTCCATCCATATATATACAAAATGTCTATGTATTGGGCGCGTTTGATACAGAAAAAAAACAGCTTCCAAAATGTGCAAAGTCAAAATATTTCAAAAGTTGCCTATAAACTTTGCCAAAATATTTCAAACTACTTTTGTAATACTACATTAGGTATTTTTAAACCTTAATAAGCGTTCAAATTGAAC	IIIIIIIIIIIIIIIIIIIIIIIIIIIIIIIIIIIIIIIIIIIIIIIIIIIIIIIIIIIIIIIIIIIIIIIIIIIIIIIIIIIIIIIIIIIIIIIIIIIIIIIIIIIIIIIIIIIIIIIIIIIIIIIIIIIIIIIIIIIIIIIIIIIIIIIIIIIIIIIIIIIIIIIIIIIIIIIIIIIIIIIIIIIIIIIIIIIIIIIIIIIIIIIIIIIIIIIIIIIIIIIIIIIIIIIIIIIIIIIIIIIIIIIIIIIIIIIIIIIIIIIIIIIIIIIIIIIIIIIIIIIIIIIIIIIIIIIIIIIIIIIIIIII	AS:i:-174	XS:i:-16	XN:i:0	XM:i:23	XO:i:3	XG:i:7	NM:i:30	MD:Z:50T3T0G5C30C32G11C9A1C0T4T12C24C4T2^CACTA37C10C13A2T3T12T7T2A10G0	YT:Z:UU
96793	272	CM007720.1	30929752	6	103M5D24M1I113M1I66M	*	0	0	GTTCAATTTGAACGCTTATTAAGGTTTAAAAATACCTAATGTAGTATTACAAAAGTAGTTTGAAATATTTTGGCAAAGTTTATAGGCAACTTTTGAAATATTTTGACTTTGCACATTTTGGAAGCTGTTTTTTTTCTGTATCAAACGCGCCCAATACATAGACATTTTGTATATATATGGATGGAATTAATCGAACAAAAGGACCAATTGTGATATTTATGGGACATATTGGAGTGCCAACAAAAAAAAGCTTGTCAGAGGTAAGGCATGTTTTATATTTTATTTCTGCATTTTGTGTAGCACCTGCA	IIIIIIIIIIIIIIIIIIIIIIIIIIIIIIIIIIIIIIIIIIIIIIIIIIIIIIIIIIIIIIIIIIIIIIIIIIIIIIIIIIIIIIIIIIIIIIIIIIIIIIIIIIIIIIIIIIIIIIIIIIIIIIIIIIIIIIIIIIIIIIIIIIIIIIIIIIIIIIIIIIIIIIIIIIIIIIIIIIIIIIIIIIIIIIIIIIIIIIIIIIIIIIIIIIIIIIIIIIIIIIIIIIIIIIIIIIIIIIIIIIIIIIIIIIIIIIIIIIIIIIIIIIIIIIIIIIIIIIIIIIIIIIIIIIIIIIIIIIIIIIIIIIII	AS:i:-180	XS:i:-16	XN:i:0	XM:i:24	XO:i:3	XG:i:7	NM:i:31	MD:Z:0C10T2A7C14C1A2T47C12^TGTAG4G23C5G12A4A1A0T9G11C9T22G30G10A1C29G11C6	YT:Z:UU
97039	16	MPKV01003905.1	11709	255	365M	*	0	0	TGTTTTTCTTTTTAAGTTTGAGTCCAGAGTCTTACCTACAATATGACCATAGAATAATACCTGACCCTAGAATACATATTGATATTCACACTCTCCCTCCTCCTCCTCTCCCTCCTCCCCTCTCCCCTATAGGTCCTGTGGCTGTTCTCCAACAACATCACGTGGATTGAGGCTGGCTCCTTCAGTGAGCTGAGGGATCTAGAGGAGCTGGACCTGGGGGACAACTCTCACCTGCGCAGGCTGGAAGGAGGCGCCTTCAGGGGCCTGGAGAAACTCCAGAGTCTCCACATGCACCGCTGCAAGCTTACCGCCCTGCCCCACGACCTGTTCCACAAGCTGTACAGCCTGCAGTTCCTCTACCTGCA	IIIIIIIIIIIIIIIIIIIIIIIIIIIIIIIIIIIIIIIIIIIIIIIIIIIIIIIIIIIIIIIIIIIIIIIIIIIIIIIIIIIIIIIIIIIIIIIIIIIIIIIIIIIIIIIIIIIIIIIIIIIIIIIIIIIIIIIIIIIIIIIIIIIIIIIIIIIIIIIIIIIIIIIIIIIIIIIIIIIIIIIIIIIIIIIIIIIIIIIIIIIIIIIIIIIIIIIIIIIIIIIIIIIIIIIIIIIIIIIIIIIIIIIIIIIIIIIIIIIIIIIIIIIIIIIIIIIIIIIIIIIIIIIIIIIIIIIIIIIIIIIIIIIIIIIIIIIIIIIIIIIIIIIIIIIIIIIIIIIIIIIIIIIIIIIIIIIIIIIIIIIII	AS:i:-1	XN:i:1	XM:i:1	XO:i:0	XG:i:0	NM:i:1	MD:Z:97N267	YT:Z:UU
97052	16	MPKV01006643.1	16635	255	309M	*	0	0	ACGTTGCATATGGGCACAAATCCACCGTCGCTGGACCAGACAGGACTGGCAAAAAGTGCTCTTCACTGACGAGTCGCGGTTTTGTCTCACCAGGGGTGATGGTCGGATTCGCATTTATCGTCAAAGGAATGAGCGTTAGACCTGTACTCTGAAGCGGGATCGATTTGGAGGTGAGCTTGTTGTCATTGCAGGCGTCTGTGAGACGCCTAAGACAGCGCTACAGGGAGACAGGACGGACAGCTGATCGCTGATCGCTTCCACAGGACTGTCTGACTTAATCCTCCTCCCTCATGTGGTACCCTTCCTGCA	IIIIIIIIIIIIIIIIIIIIIIIIIIIIIIIIIIIIIIIIIIIIIIIIIIIIIIIIIIIIIIIIIIIIIIIIIIIIIIIIIIIIIIIIIIIIIIIIIIIIIIIIIIIIIIIIIIIIIIIIIIIIIIIIIIIIIIIIIIIIIIIIIIIIIIIIIIIIIIIIIIIIIIIIIIIIIIIIIIIIIIIIIIIIIIIIIIIIIIIIIIIIIIIIIIIIIIIIIIIIIIIIIIIIIIIIIIIIIIIIIIIIIIIIIIIIIIIIIIIIIIIIIIIIIIIIIIIIIIIIIIIIIIIIIIIIIIIIIIIIIIIIIIIII	AS:i:-12	XN:i:0	XM:i:2	XO:i:0	XG:i:0	NM:i:2	MD:Z:134A110T63	YT:Z:UU
97110	16	MPKV01003114.1	462060	255	392M	*	0	0	CGATCCCAGAAAGGTTCCATATGCATAAAAAGCTTATTTGTTTAATTCCTGTTAGTGAGCATTTCTCATTTGCTAAGATAATCCATCCACCTGACAGGAGTGGCATATCAAGAAGCTGATTAAACATCATGATCATTCCACAGGTGCAATAAAAGGCCAGTCTAAAATGTGCACAGATGTCTCAAGTTTTGAGGGAGTGTGCAATTGACATGCTGACTGCAGGAATGTCCACCAGAGATGTTGCCAGATAATTGAATGTTCGTTTCTCTACCATAAGTCACCTCCAATGTCGTTTTAGAGAATTTGGAAGTATGTTCAAACAGGCCTCACAACCGCAGACCACGTGTAACCACGCCAGCCCAGGATCTCCATATCCGGCTTCTTCACCTGCA	IIIIIIIIIIIIIIIIIIIIIIIIIIIIIIIIIIIIIIIIIIIIIIIIIIIIIIIIIIIIIIIIIIIIIIIIIIIIIIIIIIIIIIIIIIIIIIIIIIIIIIIIIIIIIIIIIIIIIIIIIIIIIIIIIIIIIIIIIIIIIIIIIIIIIIIIIIIIIIIIIIIIIIIIIIIIIIIIIIIIIIIIIIIIIIIIIIIIIIIIIIIIIIIIIIIIIIIIIIIIIIIIIIIIIIIIIIIIIIIIIIIIIIIIIIIIIIIIIIIIIIIIIIIIIIIIIIIIIIIIIIIIIIIIIIIIIIIIIIIIIIIIIIIIIIIIIIIIIIIIIIIIIIIIIIIIIIIIIIIIIIIIIIIIIIIIIIIIIIIIIIIIIIIIIIIIIIIIIIIIIIIIIIIIIIII	AS:i:-12	XN:i:0	XM:i:2	XO:i:0	XG:i:0	NM:i:2	MD:Z:88G276C26	YT:Z:UU
97443	16	MPKV01003655.1	24225	255	387M	*	0	0	TAAGTAAGCATTTCACTGTAAGGTTTTAAGCTAGAGTTCATATAAGGAAATCAGGAAATCACCTGTTGTATTTGGCGCACATGACAAATAAACTTTGATTTGATTTGTGCTGGGGACAATAAAAGGCCACTTTAAAATGTGCAGTTTTGTCACACAACACAATGCCACAGATATCTCAAGTTTTCAGGGAGCGTGCAATTGGCATGCTGTCTGCAGGAATGTCCACCAGAGCGGTTGCCAGAGTATTGAATGTTAATTTCTCTACCATAAGCCGCCTCCAATGTTTTTCTAGAGAATTTGGCAGTACATCCAACCAGCCTCACAATCGCAGACCACGCATAACATGCCAGCCCAGGACTTCCACATCCCATCCATTCTTCACCTGCA	IIIIIIIIIIIIIIIIIIIIIIIIIIIIIIIIIIIIIIIIIIIIIIIIIIIIIIIIIIIIIIIIIIIIIIIIIIIIIIIIIIIIIIIIIIIIIIIIIIIIIIIIIIIIIIIIIIIIIIIIIIIIIIIIIIIIIIIIIIIIIIIIIIIIIIIIIIIIIIIIIIIIIIIIIIIIIIIIIIIIIIIIIIIIIIIIIIIIIIIIIIIIIIIIIIIIIIIIIIIIIIIIIIIIIIIIIIIIIIIIIIIIIIIIIIIIIIIIIIIIIIIIIIIIIIIIIIIIIIIIIIIIIIIIIIIIIIIIIIIIIIIIIIIIIIIIIIIIIIIIIIIIIIIIIIIIIIIIIIIIIIIIIIIIIIIIIIIIIIIIIIIIIIIIIIIIIIIIIIIIIIIIIII	AS:i:-6	XN:i:0	XM:i:1	XO:i:0	XG:i:0	NM:i:1	MD:Z:336A50	YT:Z:UU
97541	16	CM007731.1	66271232	255	457M	*	0	0	ACTATGGGACAGATGGAGATCGATTGAATATTGAAACAATGTTGCAAATGTCGGAGAGACAGACAGTAATGTTTATATAAATCTCCACTGTTAAAAAAAGAAATGTTAGTCTAAAGGAAATATGAGATAATGTCTAGATGCTTCTTATAGTGGAGATCAAGTTTATACATTGCTTGGCTGGGCTGATGAGACAGTGGATTCCACAGTCAGATGGCATAAACCATATTCTAATTCGGAGTTGAGATAAGCACACACAAATCTGACTTTTATATAAATTATTGATTGATGTCAACTGGAGACTTTTAAATTAAGCGTAGGGACCTCAAATTAGAAAATGTCCTTGAGTGACTGACACCTTGCAGTGAGTAAAATTGTGAACCAACCAATCTCCCTCACTCCATCCACAGAAAATCCGCTGTGAGCTGCTAGACACCCAGAGGAAGGTGTTGTCCCTGCA	IIIIIIIIIIIIIIIIIIIIIIIIIIIIIIIIIIIIIIIIIIIIIIIIIIIIIIIIIIIIIIIIIIIIIIIIIIIIIIIIIIIIIIIIIIIIIIIIIIIIIIIIIIIIIIIIIIIIIIIIIIIIIIIIIIIIIIIIIIIIIIIIIIIIIIIIIIIIIIIIIIIIIIIIIIIIIIIIIIIIIIIIIIIIIIIIIIIIIIIIIIIIIIIIIIIIIIIIIIIIIIIIIIIIIIIIIIIIIIIIIIIIIIIIIIIIIIIIIIIIIIIIIIIIIIIIIIIIIIIIIIIIIIIIIIIIIIIIIIIIIIIIIIIIIIIIIIIIIIIIIIIIIIIIIIIIIIIIIIIIIIIIIIIIIIIIIIIIIIIIIIIIIIIIIIIIIIIIIIIIIIIIIIIIIIIIIIIIIIIIIIIIIIIIIIIIIIIIIIIIIIIIIIIIIIIIIIIIIIIIIIIIIIIIIIIIIIIII	AS:i:0	XN:i:0	XM:i:0	XO:i:0	XG:i:0	NM:i:0	MD:Z:457	YT:Z:UU
97845	0	CM007732.1	12431494	255	436M	*	0	0	TGCAGGAGGCTCTGAGGGAGATCGACCTGCCTGAAACACAGGACCTGCCACAGGGTGAGACCCGAGCTACGATCACCTGGCTGAAACGGTCATGATGTGTCAGAAGTGTACCAGGCTAGAAAGACACCTCCATGTTTATTACAATCTCTATGATATTGGGGTCATGCTCTATCACCTTTCATTTCTACCTGTGAGTCTCTGAACCGTTGAATCAGAACTAAGCCTACAGGCCAGGTGAACCTATCACTGGATATTAACCTGCACAGAGTCACCCAGACCATGTGAGTTTAGCACTATATGTCACTGGGTTAGCAGGTGAACAGGTGTGTCAAAGTGTGTCTGCAGACCGGAAATGGCCAGAGGATTGTGTGCATGTAGGAAATGAGCTTAGATGACCTACCATATTGCTGACCCCTGTATAGTTGTTTTTGGATCC	IIIIIIIIIIIIIIIIIIIIIIIIIIIIIIIIIIIIIIIIIIIIIIIIIIIIIIIIIIIIIIIIIIIIIIIIIIIIIIIIIIIIIIIIIIIIIIIIIIIIIIIIIIIIIIIIIIIIIIIIIIIIIIIIIIIIIIIIIIIIIIIIIIIIIIIIIIIIIIIIIIIIIIIIIIIIIIIIIIIIIIIIIIIIIIIIIIIIIIIIIIIIIIIIIIIIIIIIIIIIIIIIIIIIIIIIIIIIIIIIIIIIIIIIIIIIIIIIIIIIIIIIIIIIIIIIIIIIIIIIIIIIIIIIIIIIIIIIIIIIIIIIIIIIIIIIIIIIIIIIIIIIIIIIIIIIIIIIIIIIIIIIIIIIIIIIIIIIIIIIIIIIIIIIIIIIIIIIIIIIIIIIIIIIIIIIIIIIIIIIIIIIIIIIIIIIIIIIIIIIIIIIIIIIIIIIIIII	AS:i:-12	XN:i:0	XM:i:2	XO:i:0	XG:i:0	NM:i:2	MD:Z:62T300T72	YT:Z:UU
98269	16	CM007722.1	51429209	255	231M1D100M	*	0	0	TTTCTAATGATCATGATCTTTTCCTCAAAGAAGTTAATGAATTTATTACTGCTGAAGTGAAAGCCATCCTCTCTTGGGGAATGCTGCTTTTTAGTTAGCATTGCGACAGTATCAAAAAGAAATTAATGAAAGGCTATCCAAGGCTCTGATGGTTTTTTGTTTGTCCCGTGAATAAAACTCAGACACCGAGTGCTCCTTTTTCTTGATTTTCCTGGAGTCACCTGTTGAATGTTTTTTTTTAAAATTAATGTAACTCTCCTTTCATGATCTCCAGGACACCTCCAGGCCCAGAGCACCCTCCTCCAGGCCCGACCAACCCTGCTGACCTGCA	IIIIIIIIIIIIIIIIIIIIIIIIIIIIIIIIIIIIIIIIIIIIIIIIIIIIIIIIIIIIIIIIIIIIIIIIIIIIIIIIIIIIIIIIIIIIIIIIIIIIIIIIIIIIIIIIIIIIIIIIIIIIIIIIIIIIIIIIIIIIIIIIIIIIIIIIIIIIIIIIIIIIIIIIIIIIIIIIIIIIIIIIIIIIIIIIIIIIIIIIIIIIIIIIIIIIIIIIIIIIIIIIIIIIIIIIIIIIIIIIIIIIIIIIIIIIIIIIIIIIIIIIIIIIIIIIIIIIIIIIIIIIIIIIIIIIIIIIIIIIIIIIIIIIIIIIIIIIIIIIIIIIIIIIIII	AS:i:-14	XN:i:0	XM:i:1	XO:i:1	XG:i:1	NM:i:2	MD:Z:231^T9T90	YT:Z:UU
9863	0	CM007727.1	56774071	255	349M	*	0	0	TGCAGGCTAGTAAGAAGCTAAGTCTTTCTTCTGGTTTACTGTAGTGAGGTGAGGTGTAGTCGTATTCAGTGCAGTGTGTGTTGTTGTTGATGTTGTTGTTGTTGTTAGGGATTCAAGCAGCGAAGCTGTTAATGCCCTATTGTATTTCTTCTGGTTCGTTATTATTATACCGTATTCTTCCCCCAAGAAAAATTACATGCAAATTCCTGTGAGATGGTAAGTCTAGGAGGACGCAACTTGGCATGATGGTAACGGCCCGTGGGTCACACCCTCTCTTGCAATCCCATGCCAATTGGCCACATTGTGGCACTATAACAAGCGATTGAAAATGCTAAATCATGCTACTCAA	IIIIIIIIIIIIIIIIIIIIIIIIIIIIIIIIIIIIIIIIIIIIIIIIIIIIIIIIIIIIIIIIIIIIIIIIIIIIIIIIIIIIIIIIIIIIIIIIIIIIIIIIIIIIIIIIIIIIIIIIIIIIIIIIIIIIIIIIIIIIIIIIIIIIIIIIIIIIIIIIIIIIIIIIIIIIIIIIIIIIIIIIIIIIIIIIIIIIIIIIIIIIIIIIIIIIIIIIIIIIIIIIIIIIIIIIIIIIIIIIIIIIIIIIIIIIIIIIIIIIIIIIIIIIIIIIIIIIIIIIIIIIIIIIIIIIIIIIIIIIIIIIIIIIIIIIIIIIIIIIIIIIIIIIIIIIIIIIIIIIIIIIIIIII	AS:i:-6	XN:i:0	XM:i:1	XO:i:0	XG:i:0	NM:i:1	MD:Z:208C140	YT:Z:UU
98815	0	CM007739.1	44066643	255	387M	*	0	0	TGCAGGGATGGTGTGACCATTCTGAACGCCTGTGCCATAATCTTTTATTAGTTTGACAGGATATATTTTCTTTGTTTTTTCTTTTTGAACTGTCCTATTTGCTCTGACATCACACGCATACTATGTGGAATAACAACATTAGTGTGAGCAGATGTTTAGGTTGAAACACTAACAAACCCCGACCACTTGTTGTTTATGATATGAACCAAATAAATGTCTGTGACTCTCACAATGCATTTTCATGATGACATACCTCATGGTTCTTCTATATAGGGGTCAGGAAGTCAGACACATTATAAAAGTAGGTAACAGGATTGTAATGTGTTTGTCACGTCCTGGCCATAGAGAGGGTTTTATTCTCTATTTTGGTTAGGCCAGGGTGTGACT	IIIIIIIIIIIIIIIIIIIIIIIIIIIIIIIIIIIIIIIIIIIIIIIIIIIIIIIIIIIIIIIIIIIIIIIIIIIIIIIIIIIIIIIIIIIIIIIIIIIIIIIIIIIIIIIIIIIIIIIIIIIIIIIIIIIIIIIIIIIIIIIIIIIIIIIIIIIIIIIIIIIIIIIIIIIIIIIIIIIIIIIIIIIIIIIIIIIIIIIIIIIIIIIIIIIIIIIIIIIIIIIIIIIIIIIIIIIIIIIIIIIIIIIIIIIIIIIIIIIIIIIIIIIIIIIIIIIIIIIIIIIIIIIIIIIIIIIIIIIIIIIIIIIIIIIIIIIIIIIIIIIIIIIIIIIIIIIIIIIIIIIIIIIIIIIIIIIIIIIIIIIIIIIIIIIIIIIIIIIIIIIIIII	AS:i:0	XN:i:0	XM:i:0	XO:i:0	XG:i:0	NM:i:0	MD:Z:387	YT:Z:UU
98891	0	CM007744.1	29066942	255	395M	*	0	0	TGCAGGGTCATCGTCTACAACATCCATCCAATGTGACCCTACCCCACACAGGAAGCGGAGCAGGTCCTAATCCACTTGTCATCTCCCGTCTGGACTTGGCTGGGCTCCCTTCTTGTGCCATCATACCCCTGCAATTTATCCAGAACGACGCAGCCTGAAGTATGACAGGGGATGAGGAGGCAATCTTTAGTTGCTACATCCATTTTTGGACATAAATGAATGATATGTACCCATTAATTCTTGAAGAATAAAACGTATAAATGCCTCATGTGCTTAGTTCAACTGTCGTATTCCATCAGAAGCCAAAATATAAGCTTGTTTAACTCCAATGTTTGTAAACAAAGTAACAAACAACCACTGTATAGCCTAAAAACATGATTAAAAGTATCATTTCT	IIIIIIIIIIIIIIIIIIIIIIIIIIIIIIIIIIIIIIIIIIIIIIIIIIIIIIIIIIIIIIIIIIIIIIIIIIIIIIIIIIIIIIIIIIIIIIIIIIIIIIIIIIIIIIIIIIIIIIIIIIIIIIIIIIIIIIIIIIIIIIIIIIIIIIIIIIIIIIIIIIIIIIIIIIIIIIIIIIIIIIIIIIIIIIIIIIIIIIIIIIIIIIIIIIIIIIIIIIIIIIIIIIIIIIIIIIIIIIIIIIIIIIIIIIIIIIIIIIIIIIIIIIIIIIIIIIIIIIIIIIIIIIIIIIIIIIIIIIIIIIIIIIIIIIIIIIIIIIIIIIIIIIIIIIIIIIIIIIIIIIIIIIIIIIIIIIIIIIIIIIIIIIIIIIIIIIIIIIIIIIIIIIIIIIIIIII	AS:i:0	XN:i:0	XM:i:0	XO:i:0	XG:i:0	NM:i:0	MD:Z:395	YT:Z:UU
99801	0	CM007732.1	41839290	255	356M	*	0	0	TGCAGGTCTTATCAAAGGACCCAGTGGAAATCTTGTCCCTGGATTAAAGAGGAGAAATGAAGGTAAGATTTGAGATAGGAAAAATACTTTTTTTTGACCACCAACAACTGTTTCCCAACAACTCTTTCCCAGCGGAGGAACATAGGATAGGGATAAGGCTCTCTGGGACCTTTAGGATCAGTTTAGCCTTTTATATCATAATGAATCAGATTATATGGACAGGGGGGGACCTGATCCTAGATCAGCACTTCCACTCTGAGCACATCCACTCTGAGACACTTTATGAACACAGGTCTTAGTGTTTTTACACCTGGGGTAGATGAACAGGAAGGTGGTTACCCCTAGGGGTTGTTGAA	IIIIIIIIIIIIIIIIIIIIIIIIIIIIIIIIIIIIIIIIIIIIIIIIIIIIIIIIIIIIIIIIIIIIIIIIIIIIIIIIIIIIIIIIIIIIIIIIIIIIIIIIIIIIIIIIIIIIIIIIIIIIIIIIIIIIIIIIIIIIIIIIIIIIIIIIIIIIIIIIIIIIIIIIIIIIIIIIIIIIIIIIIIIIIIIIIIIIIIIIIIIIIIIIIIIIIIIIIIIIIIIIIIIIIIIIIIIIIIIIIIIIIIIIIIIIIIIIIIIIIIIIIIIIIIIIIIIIIIIIIIIIIIIIIIIIIIIIIIIIIIIIIIIIIIIIIIIIIIIIIIIIIIIIIIIIIIIIIIIIIIIIIIIIIIIIIIII	AS:i:0	XN:i:0	XM:i:0	XO:i:0	XG:i:0	NM:i:0	MD:Z:356	YT:Z:UU
